# Supplementary material for: High-fat diet-induced L-saccharopine accumulation inhibits estradiol synthesis and damages oocyte quality by disturbing mitochondrial homeostasis
Source: Gut Microbes. 2024 Oct 16;16(1):2412381. doi: 10.1080/19490976.2024.2412381 (PMC11485700; doi:10.1080/19490976.2024.2412381)
Supplement: Supplemental Material [file KGMI_A_2412381_SM5753.zip]

Archive with 6 entries (6 files):
- KGMI_A_2412381 (1)/Additional file 1.docx
- KGMI_A_2412381 (1)/Additional file 2 Data S1.xlsx
- KGMI_A_2412381 (1)/Additional file 3 Data S2.xlsx
- KGMI_A_2412381 (1)/Additional file 4 Data S3.xlsx
- KGMI_A_2412381 (1)/Additional file 5 Data S4.xlsx
- KGMI_A_2412381 (1)/Additional file 6 Data S5.xlsx
