# Supplementary material for: High-fat diet-induced L-saccharopine accumulation inhibits estradiol synthesis and damages oocyte quality by disturbing mitochondrial homeostasis
Source: Gut Microbes. 2024 Oct 16;16(1):2412381. doi: 10.1080/19490976.2024.2412381 (PMC11485700; doi:10.1080/19490976.2024.2412381)
Supplement: Supplemental Material [file KGMI_A_2412381_SM5753.zip › KGMI_A_2412381 (1)/Additional file 2 Data S1.xlsx]

## Sheet: OTU table with taxonomy
	Group
	PrP-ND					PrP-HFD					PoP-ND					PoP-HFD					You-ND					You-HFD					Mid-ND					Mid-HFD
OTU ID	PrP-ND1	PrP-ND2	PrP-ND3	PrP-ND4	PrP-ND5	PrP-HFD1	PrP-HFD2	PrP-HFD3	PrP-HFD4	PrP-HFD5	PoP-ND1	PoP-ND2	PoP-ND3	PoP-ND4	PoP-ND5	PoP-HFD1	PoP-HFD2	PoP-HFD3	PoP-HFD4	PoP-HFD5	You-ND1	You-ND2	You-ND3	You-ND4	You-ND5	You-HFD1	You-HFD2	You-HFD3	You-HFD4	You-HFD5	Mid-ND1	Mid-ND2	Mid-ND3	Mid-ND4	Mid-ND5	Mid-HFD1	Mid-HFD2	Mid-HFD3	Mid-HFD4	Mid-HFD5	Taxonomy
OTU6	4	3	2	0	1	0	1	3	3	3	0	1	0	0	3	0	3	0	1	3	1	0	0	1	0	0	0	0	0	1	0	1	0	0	0	1	0	0	1	0	d__Bacteria;p__Bacteroidetes;c__Bacteroidia;o__Bacteroidales;f__Rikenellaceae;g__Alistipes;s__uncultured_Alistipes_sp.
OTU15	416	471	212	400	367	230	217	501	283	588	1012	1464	645	924	342	480	422	769	2214	742	571	290	501	309	441	444	38	1778	99	358	579	414	390	486	333	1637	3443	1622	1776	1725	d__Bacteria;p__Bacteroidetes;c__Bacteroidia;o__Bacteroidales;f__Porphyromonadaceae;g__Porphyromonadaceae_unclassified;s__Porphyromonadaceae_unclassified
OTU39	5	5	0	0	11	0	0	0	0	0	0	0	0	14	1	0	0	1	0	0	4	0	2	0	1	0	0	0	0	0	0	25	40	32	0	0	0	0	0	0	d__Bacteria;p__Bacteroidetes;c__Bacteroidia;o__Bacteroidales;f__Porphyromonadaceae;g__Porphyromonadaceae_unclassified;s__Porphyromonadaceae_unclassified
OTU43	8	4	1	1	0	0	0	0	0	0	6	1	5	4	2	0	0	0	0	0	5	5	5	4	7	0	0	0	0	0	8	5	6	4	7	0	0	0	0	0	d__Bacteria;p__Bacteroidetes;c__Bacteroidia;o__Bacteroidales;f__Bacteroidales_unclassified;g__Bacteroidales_unclassified;s__Bacteroidales_unclassified
OTU56	10	8	5	6	5	2	0	0	2	2	0	3	8	4	0	5	3	6	0	1	5	2	6	9	4	0	0	0	0	0	0	14	4	5	0	18	4	0	10	1	d__Bacteria;p__Bacteroidetes;c__Bacteroidia;o__Bacteroidales;f__Porphyromonadaceae;g__Porphyromonadaceae_unclassified;s__Porphyromonadaceae_unclassified
OTU64	1	30	40	3	16	5	146	54	68	272	7	1	3	4	6	612	265	314	198	368	9	8	8	8	5	163	340	99	92	169	10	3	13	21	30	9	25	5	32	5	d__Bacteria;p__Firmicutes;c__Clostridia;o__Clostridiales;f__Ruminococcaceae;g__Ruminococcaceae_unclassified;s__Ruminococcaceae_unclassified
OTU86	1	1	4	5	1	3	3	8	3	10	10	3	9	4	4	5	7	13	5	10	0	4	6	5	2	3	5	3	1	2	8	2	2	5	1	3	19	3	6	5	d__Bacteria;p__Proteobacteria;c__Gammaproteobacteria;o__Enterobacteriales;f__Enterobacteriaceae;g__Escherichia;s__Escherichia_unclassified
OTU100	1	2	0	0	0	0	0	0	0	0	0	0	1	9	3	0	0	0	0	0	9	2	10	5	9	0	0	0	0	0	6	8	5	3	2	0	0	0	0	0	d__Bacteria;p__Bacteroidetes;c__Bacteroidia;o__Bacteroidales;f__Porphyromonadaceae;g__Porphyromonadaceae_unclassified;s__Porphyromonadaceae_unclassified
OTU108	0	1	0	1	7	4	1	2	3	2	0	1	4	2	1	0	5	3	4	3	2	2	2	2	3	0	3	3	2	0	4	1	2	2	2	1	0	0	0	0	d__Bacteria;p__Proteobacteria;c__Betaproteobacteria;o__Betaproteobacteria_unclassified;f__Betaproteobacteria_unclassified;g__Betaproteobacteria_unclassified;s__Betaproteobacteria_unclassified
OTU116	6952	445	7458	20858	2774	11694	4824	370	4411	898	650	9427	461	2340	279	2209	2842	973	8414	642	2668	12496	10417	347	5513	802	2872	1302	1665	4866	248	192	834	520	1354	1221	1568	438	2572	765	d__Bacteria;p__Firmicutes;c__Bacilli;o__Lactobacillales;f__Lactobacillaceae;g__Lactobacillus;s__Lactobacillus_murinus
OTU122	1	0	0	0	0	1	0	1	2	2	0	2	3	2	4	1	4	3	3	6	7	9	6	4	6	6	4	2	4	1	2	0	0	2	0	1	0	0	0	0	d__Bacteria;p__Gemmatimonadetes;c__Gemmatimonadetes;o__Gemmatimonadales;f__Gemmatimonadaceae;g__Gemmatimonas;s__uncultured_Gemmatimonas_sp.
OTU128	4	3	7	1	2	0	0	0	0	0	0	1	1	2	3	0	0	0	0	0	9	1	2	25	5	0	1	0	0	1	7	12	1	10	1	0	1	3	5	0	d__Bacteria;p__Bacteroidetes;c__Bacteroidia;o__Bacteroidales;f__Porphyromonadaceae;g__Porphyromonadaceae_unclassified;s__Porphyromonadaceae_unclassified
OTU130	0	0	5	1	3	1	1	0	2	0	0	0	0	1	4	0	2	0	0	3	3	0	0	1	0	5	1	3	0	0	0	0	0	0	0	3	0	0	1	0	d__Bacteria;p__Bacteroidetes;c__Bacteroidia;o__Bacteroidales;f__Porphyromonadaceae;g__Porphyromonadaceae_unclassified;s__Porphyromonadaceae_unclassified
OTU137	3995	2681	130	1158	760	19	8	15	10	7	1580	1536	4171	2381	2109	16	50	39	26	35	5106	3403	4307	3548	7336	14	18	13	23	10	7339	3639	3609	2697	4825	9	1	3	1	3	d__Bacteria;p__Bacteroidetes;c__Bacteroidia;o__Bacteroidales;f__Bacteroidales_unclassified;g__Bacteroidales_unclassified;s__Bacteroidales_unclassified
OTU183	0	0	0	0	2	2	2	0	1	1	0	0	3	0	0	1	3	2	2	3	0	2	3	1	2	0	1	3	1	0	3	0	0	2	0	0	0	0	0	0	d__Bacteria;p__Gemmatimonadetes;c__Gemmatimonadetes;o__Gemmatimonadales;f__Gemmatimonadaceae;g__Gemmatimonas;s__uncultured_Gemmatimonas_sp.
OTU190	0	0	0	0	5	4	2	2	1	2	0	2	3	2	3	1	3	1	1	1	0	5	1	0	2	0	0	0	1	1	1	0	0	1	0	0	0	0	0	0	d__Bacteria;p__Gemmatimonadetes;c__Gemmatimonadetes;o__Gemmatimonadales;f__Gemmatimonadaceae;g__Gemmatimonas;s__Gemmatimonas_unclassified
OTU214	8	4	12	1	18	0	0	0	0	0	0	0	19	9	55	0	0	1	0	0	71	32	48	64	52	0	0	3	1	3	0	7	1	2	0	6	5	3	2	1	d__Bacteria;p__Bacteroidetes;c__Bacteroidia;o__Bacteroidales;f__Porphyromonadaceae;g__Porphyromonadaceae_unclassified;s__Porphyromonadaceae_unclassified
OTU220	36	27	24	18	73	0	0	0	1	0	1	3	26	44	37	0	1	0	0	0	66	12	26	109	28	0	0	0	0	0	0	4	6	7	6	0	0	13	0	19	d__Bacteria;p__Bacteroidetes;c__Bacteroidia;o__Bacteroidales;f__Porphyromonadaceae;g__Porphyromonadaceae_unclassified;s__Porphyromonadaceae_unclassified
OTU224	29	33	7	2	16	0	0	0	0	0	27	1	14	33	27	0	0	0	0	0	17	6	5	10	5	0	1	0	0	0	44	25	10	10	21	0	1	30	3	17	d__Bacteria;p__Bacteroidetes;c__Bacteroidia;o__Bacteroidales;f__Porphyromonadaceae;g__Porphyromonadaceae_unclassified;s__Porphyromonadaceae_unclassified
OTU225	1	4	1	4	1	0	0	0	0	0	16	10	0	14	1	0	0	0	1	0	4	2	2	2	2	0	0	0	0	0	3	2	1	4	5	0	1	2	0	7	d__Bacteria;p__Bacteroidetes;c__Bacteroidia;o__Bacteroidales;f__Porphyromonadaceae;g__Porphyromonadaceae_unclassified;s__Porphyromonadaceae_unclassified
OTU245	24	86	14	27	75	0	0	1	1	1	312	118	24	222	39	1	0	2	0	0	3	2	3	4	2	0	1	0	0	0	41	7	58	34	28	0	0	0	0	0	d__Bacteria;p__Bacteroidetes;c__Bacteroidia;o__Bacteroidales;f__Porphyromonadaceae;g__Porphyromonadaceae_unclassified;s__Porphyromonadaceae_unclassified
OTU254	893	1289	871	1159	970	19	8	10	11	8	4857	5972	1306	1927	772	1	7	2	8	8	72	50	49	50	94	1	2	1	4	3	589	101	1083	707	635	1	1	2	0	1	d__Bacteria;p__Bacteroidetes;c__Bacteroidia;o__Bacteroidales;f__Porphyromonadaceae;g__Barnesiella;s__Barnesiella_unclassified
OTU260	1	0	2	0	3	0	0	0	0	0	0	0	12	4	27	0	0	0	0	0	8	0	7	7	3	0	0	0	0	0	0	4	4	4	0	0	0	0	0	0	d__Bacteria;p__Bacteroidetes;c__Bacteroidia;o__Bacteroidales;f__Porphyromonadaceae;g__Porphyromonadaceae_unclassified;s__Porphyromonadaceae_unclassified
OTU262	9	4	15	6	17	0	1	1	2	1	0	2	9	13	13	2	2	12	2	4	4	3	1	14	0	0	1	12	0	2	1	4	1	1	0	17	20	17	40	13	d__Bacteria;p__Bacteroidetes;c__Bacteroidia;o__Bacteroidales;f__Porphyromonadaceae;g__Porphyromonadaceae_unclassified;s__Porphyromonadaceae_unclassified
OTU263	0	1	2	0	2	1	0	0	1	0	0	0	2	1	6	0	2	0	1	0	2	0	1	1	1	0	0	2	1	2	0	0	0	0	0	35	23	7	12	4	d__Bacteria;p__Bacteroidetes;c__Bacteroidia;o__Bacteroidales;f__Porphyromonadaceae;g__Porphyromonadaceae_unclassified;s__Porphyromonadaceae_unclassified
OTU265	0	0	0	0	0	1	1	2	1	1	1	0	0	0	1	1	4	1	2	2	2	2	1	0	1	2	0	3	1	0	0	1	2	2	1	0	0	0	0	0	d__Bacteria;p__Proteobacteria;c__Gammaproteobacteria;o__Pseudomonadales;f__Pseudomonadaceae;g__Cellvibrio;s__Cellvibrio_unclassified
OTU271	51	20	28	11	14	9	5	0	5	0	3	4	19	22	17	0	0	0	1	1	8	8	9	9	23	3	4	5	0	0	3	0	12	5	2	7	19	12	3	10	d__Bacteria;p__Bacteroidetes;c__Bacteroidia;o__Bacteroidales;f__Porphyromonadaceae;g__Porphyromonadaceae_unclassified;s__Porphyromonadaceae_unclassified
OTU274	3	7	6	11	21	0	0	0	0	0	1	0	3	5	4	0	0	0	0	0	0	0	0	0	0	0	0	0	0	0	12	11	26	12	3	0	0	0	0	0	d__Bacteria;p__Bacteroidetes;c__Bacteroidia;o__Bacteroidales;f__Porphyromonadaceae;g__Porphyromonadaceae_unclassified;s__Porphyromonadaceae_unclassified
OTU276	2	32	50	4	43	23	55	6	35	26	7	127	5	98	3	792	28	56	60	43	4	16	10	8	23	48	27	31	10	332	68	6	7	19	73	10	14	1	494	53	d__Bacteria;p__Deferribacteres;c__Deferribacteres;o__Deferribacterales;f__Deferribacteraceae;g__Mucispirillum;s__Mucispirillum_schaedleri
OTU279	16	1	2	0	4	4	1	0	0	2	13	2	0	1	0	3	0	3	0	0	0	1	0	1	0	0	1	1	1	0	0	39	3	2	1	0	0	0	0	0	d__Bacteria;p__Firmicutes;c__Clostridia;o__Clostridiales;f__Lachnospiraceae;g__Anaerocolumna;s__Anaerocolumna_xylanovorans
OTU290	0	0	0	0	0	2	12	1	5	1	0	0	0	0	0	2	1	1	0	3	0	0	0	0	0	3	5	0	5	1	1	0	0	0	0	0	1	0	0	0	d__Bacteria;p__Firmicutes;c__Clostridia;o__Clostridiales;f__Lachnospiraceae;g__Lachnospiraceae_unclassified;s__Lachnospiraceae_unclassified
OTU294	0	0	0	0	0	0	0	0	0	0	0	0	5	0	4	0	5	4	2	2	6	13	8	5	4	3	6	2	8	2	3	3	4	1	1	4	2	5	5	9	d__Bacteria;p__Firmicutes;c__Negativicutes;o__Selenomonadales;f__Acidaminococcaceae;g__Succiniclasticum;s__Succiniclasticum_unclassified
OTU304	22	20	13	7	30	163	307	38	29	289	14	17	0	134	3	53	158	59	40	129	7	4	5	10	3	140	355	224	403	110	91	9	110	23	29	94	185	963	199	988	d__Bacteria;p__Proteobacteria;c__Deltaproteobacteria;o__Desulfovibrionales;f__Desulfovibrionaceae;g__Desulfovibrio;s__Desulfovibrio_fairfieldensis
OTU308	116	322	353	54	182	2004	9368	792	2705	4009	97	79	43	276	73	2735	2881	1805	7505	2683	56	90	88	67	62	3098	8643	1673	2029	5176	505	472	95	124	697	240	1043	6332	2543	5837	d__Bacteria;p__Proteobacteria;c__Deltaproteobacteria;o__Desulfovibrionales;f__Desulfovibrionaceae;g__Bilophila;s__uncultured_Bilophila_sp.
OTU310	1	9	22	23	68	71	117	1	7	62	0	0	0	31	2	16	14	12	15	14	17	12	14	15	9	7	30	13	33	4	23	1	18	1	2	30	68	94	36	46	d__Bacteria;p__Proteobacteria;c__Deltaproteobacteria;o__Desulfovibrionales;f__Desulfovibrionaceae;g__Desulfovibrio;s__Desulfovibrio_sp._canine_oral_taxon_070
OTU311	58	22	54	59	16	108	44	137	133	60	143	136	17	20	26	73	198	63	112	163	12	30	31	49	97	62	138	71	29	34	32	55	103	23	40	81	3	12	22	26	d__Bacteria;p__Firmicutes;c__Bacilli;o__Lactobacillales;f__Streptococcaceae;g__Streptococcus;s__Streptococcus_salivarius
OTU312	882	24	279	192	351	3041	2022	172	315	242	26	46	69	233	42	108	1018	608	1048	488	1646	3966	2494	762	4052	922	2381	5023	61	1199	62	12	98	88	62	2	15	6	48	7	d__Bacteria;p__Firmicutes;c__Bacilli;o__Lactobacillales;f__Lactobacillaceae;g__Lactobacillus;s__Lactobacillus_sp._L-YJ
OTU318	1	0	1	0	0	3	28	1	3	12	3	1	0	0	1	6	3	6	11	6	0	0	0	0	0	4	15	1	5	10	1	1	0	0	3	0	0	2	1	3	d__Bacteria;p__Proteobacteria;c__Deltaproteobacteria;o__Desulfovibrionales;f__Desulfovibrionaceae;g__Bilophila;s__uncultured_Bilophila_sp.
OTU328	3	1	6	3	2	0	0	37	33	0	2	15	1	2	0	4	15	1	0	0	0	0	0	5	1	0	0	0	0	0	0	0	0	3	0	0	0	0	5	0	d__Bacteria;p__Bacteroidetes;c__Bacteroidia;o__Bacteroidales;f__Prevotellaceae;g__Alloprevotella;s__Alloprevotella_unclassified
OTU329	1	1	1	0	3	0	1	3	3	6	2	4	7	4	3	3	3	5	5	7	3	3	2	5	3	0	6	2	1	2	1	0	0	0	0	1	0	0	0	0	d__Bacteria;p__Proteobacteria;c__Gammaproteobacteria;o__Xanthomonadales;f__Xanthomonadaceae;g__Luteimonas;s__Luteimonas_terricola
OTU333	136	2	11	21	12	951	453	4	64	27	1	8	5	10	3	20	74	74	279	40	10	80	54	15	47	83	149	203	9	108	4	0	1	1	2	2	2	0	3	2	d__Bacteria;p__Firmicutes;c__Bacilli;o__Lactobacillales;f__Lactobacillaceae;g__Lactobacillus;s__uncultured_Lactobacillus_sp.
OTU341	0	0	1	27	0	0	0	0	0	0	6	5	30	9	37	0	0	0	0	0	0	23	21	2	11	0	1	0	0	0	0	0	0	0	0	0	1	0	0	0	d__Bacteria;p__Firmicutes;c__Erysipelotrichia;o__Erysipelotrichales;f__Erysipelotrichaceae;g__Allobaculum;s__uncultured_Allobaculum_sp.
OTU353	15	1070	96	56	233	39	84	4	55	36	177	128	5	135	39	169	37	76	179	267	2	13	13	24	19	12	24	1	6	7	194	287	74	356	609	3	12	36	4	17	d__Bacteria;p__Proteobacteria;c__Deltaproteobacteria;o__Desulfovibrionales;f__Desulfovibrionaceae;g__Bilophila;s__uncultured_Bilophila_sp.
OTU357	15	99	3	59	373	37	35	21	16	47	15	23	61	715	44	11	63	63	49	57	334	802	619	138	608	3	11	5	11	0	464	5	56	1	54	6	10	30	29	29	d__Bacteria;p__Proteobacteria;c__Deltaproteobacteria;o__Desulfovibrionales;f__Desulfovibrionaceae;g__Desulfovibrio;s__Desulfovibrio_unclassified
OTU358	258	18	18	7	135	269	147	436	64	589	69	133	48	48	48	403	68	269	28	102	184	50	53	193	37	1381	457	21	669	601	31	111	203	204	65	194	115	47	53	96	d__Bacteria;p__Firmicutes;c__Bacilli;o__Lactobacillales;f__Streptococcaceae;g__Streptococcus;s__Streptococcus_danieliae
OTU363	0	1	1	0	3	4	4	2	0	2	3	0	5	1	2	1	4	1	2	1	2	3	2	2	0	0	1	1	3	0	4	1	1	1	2	0	0	0	0	0	d__Bacteria;p__Proteobacteria;c__Deltaproteobacteria;o__Syntrophobacterales;f__Syntrophobacterales_unclassified;g__Syntrophobacterales_unclassified;s__Syntrophobacterales_unclassified
OTU376	0	3	2	3	19	1	0	2	0	9	3	5	13	3	2	0	1	6	6	8	6	0	1	4	2	5	8	6	16	0	6	2	1	2	3	5	2	1	0	1	d__Bacteria;p__Bacteria_unclassified;c__Bacteria_unclassified;o__Bacteria_unclassified;f__Bacteria_unclassified;g__Bacteria_unclassified;s__Bacteria_unclassified
OTU380	0	1	0	3	1	1	3	6	0	4	2	2	2	3	1	1	1	6	5	2	2	4	1	3	2	2	3	1	2	0	3	0	2	1	2	1	0	2	1	0	d__Bacteria;p__Acidobacteria;c__Acidobacteria_Gp23;o__Gp23;f__Gp23;g__Gp23;s__Gp23_unclassified
OTU390	1	1	0	3	4	1	0	1	1	4	3	2	2	2	1	0	0	5	1	4	1	1	2	2	2	3	3	1	0	1	0	0	0	2	1	3	0	0	0	1	d__Bacteria;p__Bacteria_unclassified;c__Bacteria_unclassified;o__Bacteria_unclassified;f__Bacteria_unclassified;g__Bacteria_unclassified;s__Bacteria_unclassified
OTU407	1	0	5	104	6	1	1	0	0	0	407	57	308	78	226	0	1	0	1	0	315	548	619	166	654	2	3	0	1	1	4	0	0	0	3	0	0	0	0	0	d__Bacteria;p__Firmicutes;c__Erysipelotrichia;o__Erysipelotrichales;f__Erysipelotrichaceae;g__Allobaculum;s__uncultured_Allobaculum_sp.
OTU413	1	3	1	2	2	1	0	0	0	0	1	0	5	2	0	3	0	2	1	1	1	3	1	3	1	1	5	2	2	0	3	1	1	1	0	4	0	0	0	1	d__Bacteria;p__Acidobacteria;c__Acidobacteria_Gp23;o__Gp23;f__Gp23;g__Gp23;s__Gp23_unclassified
OTU454	0	0	0	0	1	7	3	3	1	1	1	1	5	1	0	1	2	1	5	2	1	1	2	0	0	0	0	0	1	0	0	1	0	0	1	1	0	0	0	0	d__Bacteria;p__Firmicutes;c__Bacilli;o__Bacillales;f__Bacillaceae;g__Bacillus;s__uncultured_Bacillus_sp.
OTU521	0	1	2	0	0	2	8	0	4	12	1	0	0	1	0	3	4	6	9	10	1	0	0	0	0	14	16	1	14	13	0	2	0	0	0	0	1	9	0	4	d__Bacteria;p__Proteobacteria;c__Deltaproteobacteria;o__Desulfovibrionales;f__Desulfovibrionaceae;g__Bilophila;s__uncultured_Bilophila_sp.
OTU532	1	2	0	0	2	0	0	1	1	1	2	0	0	0	1	0	3	1	3	4	0	0	0	1	0	1	2	1	0	0	1	1	0	0	0	0	0	0	0	0	d__Bacteria;p__Firmicutes;c__Bacilli;o__Bacillales;f__Bacillaceae_1;g__Bacillus;s__Bacillus_unclassified
OTU538	0	6	15	2	11	39	35	8	20	93	1	0	1	3	0	52	55	12	8	108	0	1	1	0	2	0	0	0	0	0	0	2	0	5	4	0	2	0	13	0	d__Bacteria;p__Firmicutes;c__Clostridia;o__Clostridiales;f__Peptococcaceae;g__Desulfonispora;s__uncultured_Desulfonispora_sp.
OTU659	0	0	1	0	0	1	2	4	1	1	0	0	1	0	2	0	1	3	0	0	0	4	3	1	0	2	0	1	1	0	3	1	0	0	0	0	0	0	0	0	d__Bacteria;p__Acidobacteria;c__Acidobacteria_Gp6;o__Gp6;f__Gp6;g__Gp6;s__Gp6_unclassified
OTU671	151	721	154	62	449	4	1	4	4	0	370	208	20	832	29	168	3	1	344	261	38	72	95	317	34	0	5	2	4	0	823	294	262	198	520	1	358	1233	96	1069	d__Bacteria;p__Firmicutes;c__Negativicutes;o__Selenomonadales;f__Veillonellaceae;g__Veillonellaceae_unclassified;s__Veillonellaceae_unclassified
OTU702	0	4	3	0	1	5	9	5	9	4	1	0	0	1	0	6	4	6	21	3	0	0	0	1	0	4	3	3	2	7	2	2	1	0	3	3	11	42	17	32	d__Bacteria;p__Proteobacteria;c__Deltaproteobacteria;o__Desulfovibrionales;f__Desulfovibrionaceae;g__Bilophila;s__uncultured_Bilophila_sp.
OTU1052	1	0	1	1	1	2	3	7	2	3	6	2	4	1	4	3	4	4	2	5	2	2	3	6	6	7	2	1	0	1	1	1	4	4	1	0	0	0	1	2	d__Bacteria;p__Firmicutes;c__Bacilli;o__Bacillales;f__Bacillaceae_1;g__Bacillus;s__Bacillus_unclassified
OTU1059	0	1	0	0	0	0	3	0	0	3	0	0	0	0	0	0	1	0	2	3	0	0	0	0	1	0	6	1	4	2	0	0	1	0	0	0	0	3	0	0	d__Bacteria;p__Proteobacteria;c__Deltaproteobacteria;o__Desulfovibrionales;f__Desulfovibrionaceae;g__Desulfovibrio;s__uncultured_Desulfovibrio_sp.
OTU1060	0	0	0	0	0	0	0	0	0	0	0	0	0	0	0	0	0	0	0	0	0	0	0	0	0	0	0	0	2	3	9	4	7	6	3	4	0	0	1	0	d__Bacteria;p__Spirochaetes;c__Spirochaetia;o__Spirochaetales;f__Spirochaetaceae;g__Treponema;s__uncultured_Treponema_sp.
OTU1075	1	0	1	1	3	2	3	3	4	2	0	4	3	2	2	1	2	1	4	5	1	1	3	0	3	1	1	2	4	0	0	0	2	2	0	1	0	0	3	0	d__Bacteria;p__Proteobacteria;c__Deltaproteobacteria;o__Desulfobacterales;f__Desulfobacteraceae;g__Desulfococcus;s__Desulfococcus_sp.
OTU1077	0	0	0	1	2	2	0	1	2	1	0	0	3	2	0	1	2	2	2	0	0	4	1	2	1	1	2	1	0	0	1	0	3	0	0	1	0	0	0	0	d__Bacteria;p__Acidobacteria;c__Acidobacteria_Gp6;o__Gp6;f__Gp6;g__Gp6;s__Gp6_unclassified
OTU1092	1	0	1	1	0	0	2	0	3	0	1	2	4	0	0	0	0	0	0	2	1	3	0	1	1	1	0	0	0	0	2	1	1	2	1	0	0	0	0	0	d__Bacteria;p__Proteobacteria;c__Deltaproteobacteria;o__Desulfuromonadales;f__Desulfuromonadaceae;g__Pelobacter;s__uncultured_Pelobacter_sp.
OTU1093	0	0	1	0	1	1	1	0	0	0	0	0	3	2	2	0	1	1	1	3	0	1	2	2	1	1	2	1	0	0	1	1	0	0	0	0	0	0	0	1	d__Bacteria;p__Proteobacteria;c__Deltaproteobacteria;o__Syntrophobacterales;f__Syntrophobacteraceae;g__Syntrophobacter;s__uncultured_Syntrophobacter_sp.
OTU1102	0	2	0	0	0	5	27	2	9	22	0	0	0	1	1	6	13	7	9	5	0	0	0	0	0	8	38	5	7	23	3	0	0	1	1	0	2	11	5	9	d__Bacteria;p__Proteobacteria;c__Deltaproteobacteria;o__Desulfovibrionales;f__Desulfovibrionaceae;g__Bilophila;s__uncultured_Bilophila_sp.
OTU1103	0	0	0	0	0	20	20	30	2	24	0	0	0	0	0	0	0	0	0	0	0	0	0	0	0	0	0	0	0	0	1	0	0	0	0	0	0	0	0	0	d__Bacteria;p__Firmicutes;c__Clostridia;o__Clostridiales;f__Peptococcaceae;g__Dehalobacterium;s__uncultured_Dehalobacterium_sp.
OTU1109	2	1	0	0	0	1	0	0	1	1	0	1	2	0	2	0	1	0	2	1	1	5	2	0	1	1	0	1	0	1	1	2	0	1	1	1	0	0	0	0	d__Bacteria;p__Proteobacteria;c__Gammaproteobacteria;o__Pseudomonadales;f__Pseudomonadaceae;g__Pseudomonas;s__uncultured_Pseudomonas_sp.
OTU1116	1	30	2	3	1	8	4	40	0	50	4	1	0	1	4	15	5	49	4	2	1	2	11	23	4	115	6	1	6	50	6	14	12	44	0	2	3	0	6	8	d__Bacteria;p__Firmicutes;c__Bacilli;o__Lactobacillales;f__Enterococcaceae;g__Enterococcus;s__uncultured_Enterococcus_sp.
OTU1118	0	0	0	0	2	1	3	1	0	0	1	0	2	0	2	0	0	0	2	1	2	2	1	2	0	3	0	2	1	1	2	0	2	0	0	0	0	0	0	0	d__Bacteria;p__Acidobacteria;c__Acidobacteria_Gp7;o__Gp7;f__Gp7;g__Gp7;s__Gp7_unclassified
OTU1120	1	0	1	0	3	3	0	0	2	3	2	0	3	0	2	3	3	2	4	1	2	2	5	0	1	3	0	2	3	0	2	1	0	1	0	2	0	0	0	0	d__Bacteria;p__Proteobacteria;c__Deltaproteobacteria;o__Desulfuromonadales;f__Geobacteraceae;g__Geobacter;s__uncultured_Geobacter_sp.
OTU1123	2	1	0	9	9	7	4	5	6	1	6	5	8	3	5	3	4	2	8	11	4	7	10	4	3	3	6	3	6	5	5	2	2	3	4	4	0	0	1	0	d__Bacteria;p__Proteobacteria;c__Gammaproteobacteria;o__Chromatiales;f__Chromatiales_unclassified;g__Chromatiales_unclassified;s__Chromatiales_unclassified
OTU1140	1	26	5	4	9	6	38	0	2	41	2	1	0	8	1	4	14	7	62	21	1	4	1	5	4	25	61	35	18	27	13	7	10	0	20	2	16	29	23	21	d__Bacteria;p__Proteobacteria;c__Deltaproteobacteria;o__Desulfovibrionales;f__Desulfovibrionaceae;g__Desulfovibrio;s__uncultured_Desulfovibrio_sp.
OTU1144	1	3	0	0	0	1	1	1	0	4	1	2	1	0	2	0	0	1	5	3	0	1	2	0	0	2	2	0	2	0	4	1	0	1	1	1	1	1	0	0	d__Bacteria;p__Gemmatimonadetes;c__Gemmatimonadetes;o__Gemmatimonadales;f__Gemmatimonadaceae;g__Gemmatimonas;s__uncultured_Gemmatimonas_sp.
OTU1149	0	1	0	0	7	5	2	2	2	2	3	0	3	1	3	1	3	6	3	6	2	6	5	2	3	0	5	2	1	1	1	2	0	3	1	2	0	0	0	0	d__Bacteria;p__Proteobacteria;c__Gammaproteobacteria;o__Pseudomonadales;f__Pseudomonadaceae;g__Pseudomonas;s__uncultured_Pseudomonas_sp.
OTU1150	0	0	0	0	3	1	1	2	0	0	0	3	4	1	1	0	4	1	1	4	1	2	2	1	0	2	1	1	1	0	1	2	1	1	0	3	0	0	0	0	d__Bacteria;p__Acidobacteria;c__Acidobacteria_Gp6;o__Gp6;f__Gp6;g__Gp6;s__Gp6_unclassified
OTU1174	0	3	0	0	1	5	2	5	0	1	0	0	1	0	1	2	4	1	2	0	0	0	3	1	1	0	0	0	0	0	2	0	0	0	0	1	0	0	0	1	d__Bacteria;p__Acidobacteria;c__Acidobacteria_Gp7;o__Gp7;f__Gp7;g__Gp7;s__Gp7_unclassified
OTU1177	0	1	1	1	3	0	3	2	1	0	1	1	2	0	2	0	2	0	0	3	1	2	2	1	0	0	3	2	7	1	0	1	0	1	0	2	0	0	0	0	d__Bacteria;p__Proteobacteria;c__Deltaproteobacteria;o__Desulfobacterales;f__Desulfobulbaceae;g__Desulfobulbus;s__uncultured_Desulfobulbus_sp.
OTU1196	0	0	0	0	2	0	1	0	1	2	5	1	0	0	1	1	1	4	1	2	4	1	0	3	0	1	2	1	0	2	0	0	0	0	2	0	0	0	0	0	d__Bacteria;p__Proteobacteria;c__Deltaproteobacteria;o__Desulfuromonadales;f__Geobacteraceae;g__Geobacter;s__uncultured_Geobacter_sp.
OTU1209	0	0	0	0	3	1	0	2	1	0	0	1	2	1	2	1	1	3	2	3	0	1	2	1	0	1	0	2	1	0	1	0	2	1	0	1	0	0	0	0	d__Bacteria;p__Bacteria_unclassified;c__Bacteria_unclassified;o__Bacteria_unclassified;f__Bacteria_unclassified;g__Bacteria_unclassified;s__Bacteria_unclassified
OTU1226	189	6	79	77	21	5	4	0	7	1	2	0	0	5	1	9	5	54	51	24	76	378	270	44	289	40	57	226	1	38	5	1	0	1	17	0	0	0	0	0	d__Bacteria;p__Firmicutes;c__Bacilli;o__Lactobacillales;f__Lactobacillaceae;g__Lactobacillus;s__uncultured_Lactobacillus_sp.
OTU1248	0	0	2	0	3	0	0	4	1	0	1	0	2	0	0	1	4	1	0	2	1	1	2	1	0	1	1	1	2	2	3	0	1	0	1	2	0	1	1	1	d__Bacteria;p__Proteobacteria;c__Deltaproteobacteria;o__Desulfobacterales;f__Desulfobacteraceae;g__Desulfococcus;s__Desulfococcus_sp.
OTU1252	0	4	0	0	0	1	5	4	1	10	2	0	0	5	3	7	2	11	8	3	3	0	0	0	3	1	2	9	2	4	7	9	0	1	5	5	10	52	17	36	d__Bacteria;p__Proteobacteria;c__Deltaproteobacteria;o__Desulfovibrionales;f__Desulfovibrionaceae;g__Bilophila;s__uncultured_Bilophila_sp.
OTU1269	0	0	1	0	1	2	0	2	0	1	1	0	1	1	5	0	1	1	2	1	0	1	3	1	0	0	2	1	0	1	0	0	0	0	0	0	0	0	0	0	d__Bacteria;p__Acidobacteria;c__Acidobacteria_Gp17;o__Gp17;f__Gp17;g__Gp17;s__Gp17_unclassified
OTU1274	0	0	0	0	0	3	11	1	2	10	0	0	0	1	0	0	2	2	1	3	0	0	0	0	0	1	15	2	6	1	0	0	1	0	2	4	3	46	6	28	d__Bacteria;p__Proteobacteria;c__Deltaproteobacteria;o__Desulfovibrionales;f__Desulfovibrionaceae;g__Desulfovibrio;s__Desulfovibrio_sp._ABHU2SB
OTU1284	149	152	323	41	68	4	3	2	1	1	123	91	660	106	714	2	2	2	0	2	123	46	47	136	96	0	0	1	1	0	53	163	46	37	57	0	0	0	0	0	d__Bacteria;p__Proteobacteria;c__Betaproteobacteria;o__Burkholderiales;f__Sutterellaceae;g__Parasutterella;s__Parasutterella_unclassified
OTU1302	1	2	3	0	1	3	9	5	4	2	3	5	9	1	1	5	6	5	5	11	1	3	5	4	4	4	4	2	5	1	2	2	2	7	0	1	0	1	1	4	d__Bacteria;p__Firmicutes;c__Bacilli;o__Bacillales;f__Bacillaceae_1;g__Bacillus;s__Bacillus_unclassified
OTU1331	0	0	5	0	2	0	0	0	0	0	2	1	1	0	0	0	0	1	0	0	0	1	0	1	0	14	2	0	8	9	0	5	2	11	16	0	0	0	2	0	d__Bacteria;p__Firmicutes;c__Clostridia;o__Clostridiales;f__Peptococcaceae;g__Desulfonispora;s__uncultured_Desulfonispora_sp.
OTU1407	0	1	0	1	1	4	4	2	3	4	0	2	0	0	0	2	3	2	1	2	0	1	2	1	1	2	2	0	3	1	0	0	0	2	0	1	0	2	0	1	d__Bacteria;p__Proteobacteria;c__Gammaproteobacteria;o__Pseudomonadales;f__Moraxellaceae;g__Acinetobacter;s__Acinetobacter_sp._EM034
OTU1424	0	0	1	1	2	2	0	1	0	0	0	1	2	1	3	2	0	0	2	1	1	3	3	0	1	0	2	1	3	0	1	0	0	2	1	1	0	0	0	0	d__Bacteria;p__Proteobacteria;c__Gammaproteobacteria;o__Chromatiales;f__Chromatiales_unclassified;g__Chromatiales_unclassified;s__Chromatiales_unclassified
OTU1433	12	2	1	0	14	4	1	10	12	6	8	11	9	2	1	4	12	6	8	4	3	3	2	8	8	3	7	1	7	3	2	2	11	8	2	1	0	0	1	2	d__Bacteria;p__Proteobacteria;c__Gammaproteobacteria;o__Pasteurellales;f__Pasteurellaceae;g__Haemophilus;s__Haemophilus_parainfluenzae
OTU1481	0	0	1	0	1	0	0	1	0	0	1	1	0	2	1	1	1	1	1	1	0	4	1	0	0	1	0	2	0	0	0	0	0	2	0	2	2	0	0	1	d__Bacteria;p__Proteobacteria;c__Gammaproteobacteria;o__Enterobacteriales;f__Enterobacteriaceae;g__Escherichia;s__Escherichia_unclassified
OTU1500	2	2	4	2	1	1	0	2	0	3	2	2	2	1	1	0	0	2	0	1	2	0	3	0	0	0	1	1	0	0	2	0	0	0	0	0	0	0	0	0	d__Bacteria;p__Proteobacteria;c__Deltaproteobacteria;o__Desulfovibrionales;f__Desulfovibrionaceae;g__Bilophila;s__Bilophila_wadsworthia
OTU1586	1	1	0	0	0	2	2	1	0	5	0	0	0	0	0	9	2	0	0	1	0	0	0	0	0	3	2	0	2	3	0	0	0	0	0	0	0	0	0	0	d__Bacteria;p__Firmicutes;c__Bacilli;o__Lactobacillales;f__Enterococcaceae;g__Enterococcus;s__Enterococcus_cecorum
OTU1592	0	0	0	0	1	1	4	1	11	4	0	1	0	0	0	3	3	0	1	1	0	0	0	0	0	0	0	3	1	6	1	0	0	0	0	0	0	0	0	0	d__Bacteria;p__Bacteria_unclassified;c__Bacteria_unclassified;o__Bacteria_unclassified;f__Bacteria_unclassified;g__Bacteria_unclassified;s__Bacteria_unclassified
OTU1636	3	3	2	0	0	0	0	0	0	0	4	9	0	1	1	0	0	0	0	0	0	0	1	0	0	0	0	0	0	0	7	6	1	3	10	0	0	0	0	0	d__Bacteria;p__Proteobacteria;c__Betaproteobacteria;o__Burkholderiales;f__Sutterellaceae;g__Parasutterella;s__uncultured_Parasutterella_sp.
OTU1657	1	7	1	1	2	26	78	12	34	26	0	2	1	4	1	14	23	17	56	12	2	2	1	0	1	27	58	13	11	40	3	3	0	0	1	0	4	33	12	22	d__Bacteria;p__Proteobacteria;c__Deltaproteobacteria;o__Desulfovibrionales;f__Desulfovibrionaceae;g__Bilophila;s__uncultured_Bilophila_sp.
OTU1671	1	1	4	7	2	4	0	0	3	2	2	1	78	0	56	2	2	0	1	0	0	0	2	0	1	0	0	0	0	0	0	0	0	0	2	0	0	0	0	0	d__Bacteria;p__Firmicutes;c__Erysipelotrichia;o__Erysipelotrichales;f__Erysipelotrichaceae;g__Faecalibaculum;s__Faecalibaculum_rodentium
OTU1673	12	75	117	264	673	5	11	2	1	2	0	0	0	5	0	3	1	2	2	8	2	0	0	0	2	3	8	0	1	0	0	0	1	1	0	0	0	1	1	0	d__Bacteria;p__Proteobacteria;c__Deltaproteobacteria;o__Desulfovibrionales;f__Desulfovibrionaceae;g__Desulfovibrio;s__Desulfovibrio_sp._enrichment_culture_clone_Jdgsrb007
OTU1809	56	6	75	30	10	11	6	2	140	0	2	32	3	17	2	6	10	33	0	7	28	11	8	6	11	26	3	2	6	54	5	10	1	10	12	5	0	0	2	1	d__Bacteria;p__Tenericutes;c__Mollicutes;o__Mycoplasmatales;f__Mycoplasmataceae;g__Ureaplasma;s__uncultured_Ureaplasma_sp.
OTU1822	0	0	0	0	0	0	0	0	0	0	0	5	10	2	10	0	0	0	0	0	0	0	0	0	1	0	0	0	0	0	0	0	0	0	0	0	0	0	0	0	d__Bacteria;p__Bacteria_unclassified;c__Bacteria_unclassified;o__Bacteria_unclassified;f__Bacteria_unclassified;g__Bacteria_unclassified;s__Bacteria_unclassified
OTU1829	4	0	0	12	11	9	0	20	6	0	0	32	5	5	0	15	26	0	0	37	6	18	0	19	18	1	0	14	10	4	0	15	14	0	1	18	0	5	0	5	d__Bacteria;p__Firmicutes;c__Negativicutes;o__Selenomonadales;f__Veillonellaceae;g__Dialister;s__Dialister_unclassified
OTU1947	0	1	35	54	9	2	3	5	0	3	136	30	8	183	13	3	2	1	6	25	518	1864	1617	17	1560	4	10	9	3	0	1	1	2	1	1	6	2	7	5	3	d__Bacteria;p__Firmicutes;c__Bacilli;o__Lactobacillales;f__Streptococcaceae;g__Streptococcus;s__Streptococcus_equinus
OTU1974	0	1	1	0	4	4	0	2	0	2	5	1	3	1	2	1	4	0	0	0	2	3	1	1	3	1	3	1	0	0	0	1	1	4	1	0	0	0	0	0	d__Bacteria;p__Proteobacteria;c__Deltaproteobacteria;o__Desulfuromonadales;f__Geobacteraceae;g__Geobacter;s__uncultured_Geobacter_sp.
OTU1988	0	5	1	0	2	0	0	0	0	0	4	0	0	1	0	0	0	0	2	2	0	0	0	5	0	0	0	0	0	0	1	0	4	0	1	0	1	8	1	1	d__Bacteria;p__Firmicutes;c__Clostridia;o__Clostridiales;f__Lachnospiraceae;g__Lachnospiraceae_unclassified;s__Lachnospiraceae_unclassified
OTU2064	0	0	0	6	0	0	0	0	0	0	0	12	0	0	0	0	1	0	1	23	0	0	1	0	0	0	1	16	0	0	0	0	0	0	0	7	0	0	0	0	d__Bacteria;p__Proteobacteria;c__Gammaproteobacteria;o__Enterobacteriales;f__Enterobacteriaceae;g__Escherichia;s__Escherichia_unclassified
OTU2133	13	2	0	1	5	36	44	0	9	2	0	4	0	4	0	5	14	18	33	13	3	10	8	2	5	24	26	9	3	25	0	1	0	0	1	1	0	0	0	0	d__Bacteria;p__Firmicutes;c__Bacilli;o__Lactobacillales;f__Lactobacillaceae;g__Lactobacillus;s__Lactobacillus_reuteri
OTU2194	0	17	3	0	11	3	20	0	12	21	3	0	0	2	0	1	7	4	11	12	0	0	3	0	1	14	20	11	7	7	0	3	3	2	7	0	0	11	7	9	d__Bacteria;p__Proteobacteria;c__Deltaproteobacteria;o__Desulfovibrionales;f__Desulfovibrionaceae;g__Desulfovibrio;s__uncultured_Desulfovibrio_sp.
OTU2238	6	3	1	4	8	4	6	2	1	4	4	0	2	3	7	2	6	4	6	13	1	1	2	0	1	0	3	4	0	1	2	0	2	1	0	0	1	0	0	0	d__Bacteria;p__Proteobacteria;c__Betaproteobacteria;o__Burkholderiales;f__Comamonadaceae;g__Curvibacter;s__uncultured_Curvibacter_sp.
OTU2279	0	0	0	0	0	0	0	0	0	0	0	0	0	0	0	0	0	0	0	0	22	47	35	8	69	0	1	0	0	0	244	10	13	2	58	0	0	0	0	0	d__Bacteria;p__Bacteria_unclassified;c__Bacteria_unclassified;o__Bacteria_unclassified;f__Bacteria_unclassified;g__Bacteria_unclassified;s__Bacteria_unclassified
OTU2520	0	0	0	0	4	2	1	4	0	1	1	5	8	2	2	2	5	8	2	5	8	7	7	0	4	1	4	2	1	0	3	2	2	3	1	1	0	0	0	0	d__Bacteria;p__Proteobacteria;c__Gammaproteobacteria;o__Xanthomonadales;f__Xanthomonadaceae;g__Arenimonas;s__uncultured_Arenimonas_sp.
OTU2618	6	51	98	16	64	74	126	5	44	40	14	252	6	238	16	767	74	95	66	85	6	44	21	20	34	108	50	73	36	728	127	5	6	38	115	8	33	8	1447	94	d__Bacteria;p__Deferribacteres;c__Deferribacteres;o__Deferribacterales;f__Deferribacteraceae;g__Mucispirillum;s__Mucispirillum_sp._69
OTU2789	0	0	0	0	0	2	7	0	0	6	0	0	0	0	0	1	1	1	15	2	0	0	0	0	0	0	4	0	2	2	0	0	0	0	0	4	0	6	5	10	d__Bacteria;p__Proteobacteria;c__Betaproteobacteria;o__Nitrosomonadales;f__Nitrosomonadaceae;g__Nitrosomonas;s__uncultured_Nitrosomonas_sp.
OTU2798	2	1	0	2	1	10	4	5	1	8	2	0	3	1	0	4	3	2	4	1	2	3	4	3	4	3	2	0	0	4	0	0	2	0	1	3	1	1	0	0	d__Bacteria;p__Acidobacteria;c__Acidobacteria_Gp6;o__Gp6;f__Gp6;g__Gp6;s__Gp6_unclassified
OTU2826	0	0	1	0	1	0	2	2	0	4	2	0	0	1	0	0	2	0	1	2	0	0	0	0	0	0	3	3	1	1	1	1	4	2	2	0	1	4	3	2	d__Bacteria;p__Proteobacteria;c__Deltaproteobacteria;o__Desulfovibrionales;f__Desulfovibrionaceae;g__Desulfovibrio;s__uncultured_Desulfovibrio_sp.
OTU2910	0	0	0	0	4	3	1	2	2	1	1	1	3	4	3	1	5	5	4	7	0	5	3	3	1	1	3	3	4	1	2	1	3	3	2	0	0	0	0	0	d__Bacteria;p__Actinobacteria;c__Actinobacteria;o__Solirubrobacterales;f__Solirubrobacterales_unclassified;g__Solirubrobacterales_unclassified;s__Solirubrobacterales_unclassified
OTU2936	0	1	5	0	0	6	46	5	2	8	2	2	1	0	0	12	3	13	24	18	0	0	1	0	0	16	36	3	12	21	1	0	0	0	1	1	4	19	10	20	d__Bacteria;p__Proteobacteria;c__Deltaproteobacteria;o__Desulfovibrionales;f__Desulfovibrionaceae;g__Bilophila;s__uncultured_Bilophila_sp.
OTU2937	0	3	0	0	0	90	21	54	11	79	0	0	1	0	0	66	15	32	3	19	0	0	0	0	0	114	37	16	40	36	0	1	1	0	0	0	1	0	0	0	d__Bacteria;p__Firmicutes;c__Bacilli;o__Lactobacillales;f__Streptococcaceae;g__Lactococcus;s__Lactococcus_lactis
OTU2959	53	4	20	15	1	0	3	1	0	0	144	5	3	8	1	0	2	1	2	2	0	0	2	2	2	0	0	0	1	0	150	31	6	24	235	1	0	0	0	0	d__Bacteria;p__Firmicutes;c__Erysipelotrichia;o__Erysipelotrichales;f__Erysipelotrichaceae;g__Erysipelotrichaceae_unclassified;s__Erysipelotrichaceae_unclassified
OTU3019	159	0	7	13	4	9	9	2	20	1	17	31	0	6	0	1	162	42	59	8	3	218	163	6	152	4	5	11	0	10	0	1	0	0	5	0	0	0	0	0	d__Bacteria;p__Firmicutes;c__Bacilli;o__Lactobacillales;f__Lactobacillaceae;g__Lactobacillus;s__Lactobacillus_unclassified
OTU3062	34	24	25	46	127	265	132	103	66	153	35	70	173	102	107	150	219	192	114	161	33	73	41	24	70	85	37	49	78	111	15	3	27	29	9	27	15	15	14	30	d__Bacteria;p__Proteobacteria;c__Gammaproteobacteria;o__Pseudomonadales;f__Pseudomonadaceae;g__Pseudomonas;s__uncultured_Pseudomonas_sp.
OTU3086	0	0	0	0	0	0	0	0	0	0	0	2	70	0	44	0	0	0	0	0	1	6	4	0	9	0	0	0	0	0	0	0	0	0	0	0	0	0	0	0	d__Bacteria;p__Firmicutes;c__Erysipelotrichia;o__Erysipelotrichales;f__Erysipelotrichaceae;g__Faecalibaculum;s__Faecalibaculum_rodentium
OTU3156	28	14	1	5	6	0	0	0	0	0	5	2	8	10	12	0	0	1	0	0	14	8	7	10	14	0	0	1	0	0	13	18	11	3	15	0	0	0	0	0	d__Bacteria;p__Bacteroidetes;c__Bacteroidia;o__Bacteroidales;f__Porphyromonadaceae;g__Porphyromonadaceae_unclassified;s__Porphyromonadaceae_unclassified
OTU3180	2	1	0	0	1	5	3	9	2	9	0	0	0	0	0	10	9	10	1	2	0	0	0	1	0	13	8	0	4	8	1	1	1	1	0	1	1	0	1	0	d__Bacteria;p__Firmicutes;c__Bacilli;o__Lactobacillales;f__Lactobacillaceae;g__Lactobacillus;s__Lactobacillus_crispatus
OTU3266	15	22	84	21	17	6	4	1	1	1	11	5	50	4	77	0	5	0	6	2	5	17	11	7	7	1	5	1	0	3	3	1	0	0	7	0	0	2	2	0	d__Bacteria;p__Proteobacteria;c__Betaproteobacteria;o__Burkholderiales;f__Sutterellaceae;g__Parasutterella;s__Parasutterella_excrementihominis
OTU3524	0	2	1	1	3	3	3	0	2	4	4	4	2	2	6	3	3	4	1	3	4	5	3	5	3	3	3	0	2	0	0	1	0	1	1	2	0	0	1	0	d__Bacteria;p__Proteobacteria;c__Gammaproteobacteria;o__Xanthomonadales;f__Sinobacteraceae;g__Sinobacteraceae_unclassified;s__Sinobacteraceae_unclassified
OTU3629	0	0	0	0	1	0	21	2	0	10	0	0	0	1	0	0	2	1	2	1	0	0	0	0	0	3	15	3	4	3	0	0	5	0	1	2	5	61	7	38	d__Bacteria;p__Proteobacteria;c__Deltaproteobacteria;o__Desulfovibrionales;f__Desulfovibrionaceae;g__Desulfovibrio;s__Desulfovibrio_sp._ABHU2SB
OTU3722	8	0	1	0	1	11	7	3	1	12	0	4	2	3	1	7	1	7	0	1	0	0	5	1	4	13	1	3	0	22	10	10	58	17	8	41	53	10	34	28	d__Bacteria;p__Firmicutes;c__Bacilli;o__Lactobacillales;f__Streptococcaceae;g__Streptococcus;s__uncultured_Streptococcus_sp.
OTU3731	67	127	89	95	176	159	160	212	115	246	204	178	124	62	139	101	241	239	219	227	90	152	223	162	102	170	218	96	123	63	168	116	158	252	115	487	4707	182	1429	411	d__Bacteria;p__Proteobacteria;c__Gammaproteobacteria;o__Enterobacteriales;f__Enterobacteriaceae;g__Escherichia;s__Escherichia_unclassified
OTU3853	1	1	0	0	1	25	76	7	9	46	4	3	0	2	0	22	6	38	107	35	1	0	0	0	2	14	58	63	17	14	0	0	0	0	0	4	14	33	26	38	d__Bacteria;p__Proteobacteria;c__Deltaproteobacteria;o__Desulfovibrionales;f__Desulfovibrionaceae;g__Desulfovibrio;s__uncultured_Desulfovibrio_sp.
OTU3956	0	1	1	0	4	1	2	2	1	2	2	1	1	0	1	1	3	6	2	5	4	2	2	1	2	0	2	5	2	1	2	1	0	0	3	2	0	0	0	0	d__Bacteria;p__Proteobacteria;c__Gammaproteobacteria;o__Thiotrichales;f__Thiotrichaceae;g__Beggiatoa;s__uncultured_Beggiatoa_sp.
OTU4001	1	1	1	0	2	1	1	1	1	3	1	2	2	0	0	0	1	0	1	0	0	1	0	2	0	1	1	0	0	0	0	2	0	1	0	1	3	1	1	0	d__Bacteria;p__Proteobacteria;c__Gammaproteobacteria;o__Enterobacteriales;f__Enterobacteriaceae;g__Escherichia;s__Escherichia_unclassified
OTU4053	1	6	0	0	0	11	45	9	13	24	0	0	0	1	1	12	11	9	29	10	0	1	0	0	0	19	37	6	13	12	5	5	1	1	3	2	3	9	3	13	d__Bacteria;p__Proteobacteria;c__Deltaproteobacteria;o__Desulfovibrionales;f__Desulfovibrionaceae;g__Bilophila;s__uncultured_Bilophila_sp.
OTU4072	0	1	0	0	0	1	3	14	0	2	0	1	0	1	3	12	0	0	1	2	0	1	4	18	0	2	1	0	0	0	1	19	0	0	0	0	0	0	2	2	d__Bacteria;p__Proteobacteria;c__Gammaproteobacteria;o__Enterobacteriales;f__Enterobacteriaceae;g__Enterobacteriaceae_unclassified;s__Enterobacteriaceae_unclassified
OTU4095	14	7	8	1	9	2	6	8	28	15	6	3	1	2	3	2	39	8	9	3	3	2	4	2	22	9	8	0	7	1	3	6	16	6	5	0	2	2	2	2	d__Bacteria;p__Firmicutes;c__Bacilli;o__Lactobacillales;f__Lactobacillaceae;g__Lactobacillus;s__uncultured_Lactobacillus_sp.
OTU4204	10	27	3	23	65	91	4	43	17	33	16	44	53	48	13	9	33	37	13	42	28	96	11	25	7	22	15	20	37	33	10	19	19	34	7	24	6	31	1	11	d__Bacteria;p__Firmicutes;c__Bacilli;o__Lactobacillales;f__Streptococcaceae;g__Streptococcus;s__uncultured_Streptococcus_sp.
OTU4248	5	0	0	0	0	0	0	0	4	0	0	2	0	0	0	0	22	0	0	4	0	0	0	0	7	0	0	1	0	0	0	0	12	0	0	0	0	0	0	0	d__Bacteria;p__Firmicutes;c__Negativicutes;o__Selenomonadales;f__Veillonellaceae;g__Veillonella;s__Veillonella_unclassified
OTU4283	1	0	0	0	0	3	2	0	0	3	2	2	1	0	3	0	0	0	3	1	2	0	0	0	0	0	0	0	2	1	0	0	0	0	0	2	0	0	0	0	d__Bacteria;p__Proteobacteria;c__Deltaproteobacteria;o__Desulfuromonadales;f__Geobacteraceae;g__Geobacter;s__uncultured_Geobacter_sp.
OTU4467	0	1	3	2	3	0	2	2	1	2	4	3	3	0	3	3	2	1	2	3	1	1	1	0	0	2	4	6	2	0	8	3	1	0	0	3	0	0	3	0	d__Bacteria;p__Proteobacteria;c__Gammaproteobacteria;o__Enterobacteriales;f__Enterobacteriaceae;g__Klebsiella;s__Klebsiella_unclassified
OTU4510	0	0	0	0	1	0	1	0	0	2	3	2	1	0	2	1	1	1	3	3	0	1	4	1	1	1	0	0	1	1	1	1	1	1	1	0	1	0	0	0	d__Bacteria;p__Proteobacteria;c__Betaproteobacteria;o__Burkholderiales;f__Alcaligenaceae;g__Derxia;s__uncultured_Derxia_sp.
OTU4664	3	1	0	0	0	9	7	0	2	1	0	0	0	0	0	0	5	12	6	1	2	0	2	0	0	2	9	7	2	3	0	0	0	0	0	0	0	0	1	0	d__Bacteria;p__Firmicutes;c__Bacilli;o__Lactobacillales;f__Lactobacillaceae;g__Lactobacillus;s__Lactobacillus_reuteri
OTU4682	0	0	1	0	3	2	4	0	0	1	2	2	3	0	2	0	0	2	5	1	0	3	3	0	0	2	0	0	1	2	4	0	0	1	0	1	0	0	2	0	d__Bacteria;p__Firmicutes;c__Erysipelotrichia;o__Erysipelotrichales;f__Erysipelotrichaceae;g__Turicibacter;s__uncultured_Turicibacter_sp.
OTU4751	1	0	0	0	0	2	1	2	0	3	0	1	0	1	0	0	0	0	0	0	2	0	0	0	0	3	2	1	17	3	0	2	0	1	0	0	1	0	0	1	d__Bacteria;p__Firmicutes;c__Bacilli;o__Lactobacillales;f__Streptococcaceae;g__Streptococcus;s__uncultured_Streptococcus_sp.
OTU4761	0	7	2	1	3	19	56	4	14	69	0	2	0	7	0	21	7	20	11	6	1	3	1	0	3	5	7	0	10	10	3	0	2	1	3	21	15	42	26	57	d__Bacteria;p__Proteobacteria;c__Deltaproteobacteria;o__Desulfovibrionales;f__Desulfovibrionaceae;g__Desulfovibrio;s__Desulfovibrio_sp._enrichment_culture_clone_2
OTU4867	19	25	0	13	5	0	0	0	0	0	6	5	24	4	26	0	1	0	0	0	2	1	2	3	8	0	0	0	0	0	0	1	0	0	0	0	0	0	0	0	d__Bacteria;p__Proteobacteria;c__Betaproteobacteria;o__Burkholderiales;f__Sutterellaceae;g__Parasutterella;s__Parasutterella_unclassified
OTU4961	0	0	0	0	0	44	15	28	10	40	0	0	0	1	0	25	14	46	1	5	0	0	0	0	1	55	13	7	20	22	0	0	0	0	0	0	0	1	0	1	d__Bacteria;p__Firmicutes;c__Bacilli;o__Lactobacillales;f__Leuconostocaceae;g__Leuconostoc;s__Leuconostoc_mesenteroides
OTU5309	3	5	4	3	22	12	21	16	15	9	10	1	12	4	19	2	23	10	9	1	5	13	23	7	8	7	6	2	15	4	12	7	15	5	1	2	1	2	6	3	d__Bacteria;p__Proteobacteria;c__Gammaproteobacteria;o__Enterobacteriales;f__Enterobacteriaceae;g__Klebsiella;s__Klebsiella_unclassified
OTU5311	5	5	4	5	34	23	15	23	10	13	11	9	26	13	14	10	16	12	17	13	11	19	21	14	7	14	22	3	25	10	9	7	11	12	7	5	4	4	6	9	d__Bacteria;p__Firmicutes;c__Bacilli;o__Bacillales;f__Planococcaceae;g__Paenisporosarcina;s__Paenisporosarcina_sp._Sl65
OTU5329	0	0	0	0	0	1	0	5	0	1	1	2	0	0	0	5	2	9	0	2	2	0	2	0	3	1	1	3	3	0	0	0	1	0	0	0	0	0	0	0	d__Bacteria;p__Firmicutes;c__Firmicutes_unclassified;o__Firmicutes_unclassified;f__Firmicutes_unclassified;g__Firmicutes_unclassified;s__Firmicutes_unclassified
OTU5333	0	0	0	0	0	0	11	0	0	3	0	0	0	0	0	0	2	1	3	0	0	0	0	0	0	1	4	0	0	0	0	0	0	0	0	0	0	6	0	1	d__Bacteria;p__Firmicutes;c__Clostridia;o__Clostridiales;f__Lachnospiraceae;g__Lachnospiraceae_unclassified;s__Lachnospiraceae_unclassified
OTU5340	1	0	0	1	4	2	1	1	0	0	1	2	1	2	3	2	0	1	2	10	2	4	4	0	1	0	1	2	6	0	0	0	0	0	0	2	0	1	1	0	d__Bacteria;p__Firmicutes;c__Bacilli;o__Bacillales;f__Bacillaceae_1;g__Bacillus;s__Bacillus_unclassified
OTU5341	0	4	1	1	0	3	15	0	2	3	2	0	0	3	0	0	9	1	13	5	0	1	0	0	0	8	10	1	8	15	1	5	0	0	0	0	4	17	3	7	d__Bacteria;p__Proteobacteria;c__Deltaproteobacteria;o__Desulfovibrionales;f__Desulfovibrionaceae;g__Bilophila;s__uncultured_Bilophila_sp.
OTU5346	0	0	1	0	2	1	9	0	0	3	0	0	0	0	0	0	0	0	1	0	0	0	0	0	0	0	1	0	2	0	0	0	0	0	0	0	1	9	1	1	d__Bacteria;p__Proteobacteria;c__Deltaproteobacteria;o__Desulfovibrionales;f__Desulfovibrionaceae;g__Bilophila;s__uncultured_Bilophila_sp.
OTU5349	0	1	0	1	1	2	1	1	0	2	3	3	2	1	0	0	1	1	2	1	1	1	2	0	0	1	3	1	1	0	2	0	3	1	2	1	0	0	0	0	d__Bacteria;p__Actinobacteria;c__Thermoleophilia;o__Solirubrobacterales;f__Conexibacteraceae;g__Conexibacter;s__uncultured_Conexibacter_sp.
OTU5353	4	10	4	4	27	11	13	25	12	17	8	12	23	6	22	18	14	26	17	10	17	19	23	13	8	16	12	7	15	8	15	18	19	34	3	6	3	3	4	7	d__Bacteria;p__Firmicutes;c__Bacilli;o__Bacillales;f__Bacillales_Incertae_Sedis_XII;g__Exiguobacterium;s__Exiguobacterium_unclassified
OTU5363	0	1	4	23	0	0	0	0	0	0	1	0	31	1	19	0	0	0	0	0	3	14	15	4	14	0	0	0	0	0	0	0	0	0	1	0	0	0	0	0	d__Bacteria;p__Firmicutes;c__Erysipelotrichia;o__Erysipelotrichales;f__Erysipelotrichaceae;g__Allobaculum;s__uncultured_Allobaculum_sp.
OTU5364	0	1	0	2	1	5	0	1	1	0	3	0	2	0	2	0	1	2	6	1	0	0	1	0	0	0	0	0	1	0	0	1	0	0	0	1	0	1	0	0	d__Bacteria;p__Proteobacteria;c__Gammaproteobacteria;o__Cellvibrionales;f__Halieaceae;g__Haliea;s__uncultured_Haliea_sp.
OTU5367	1	0	0	0	2	0	2	2	1	4	0	3	2	1	1	0	3	2	1	3	0	1	0	0	0	0	1	2	0	0	0	0	0	0	1	0	0	0	0	0	d__Bacteria;p__Proteobacteria;c__Betaproteobacteria;o__Nitrosomonadales;f__Nitrosomonadaceae;g__Nitrosospira;s__uncultured_Nitrosospira_SM-112
OTU5369	0	0	0	1	0	0	0	0	0	0	29	1	38	12	104	0	0	0	0	0	0	0	0	0	0	0	0	0	0	0	0	0	0	0	0	0	0	0	0	0	d__Bacteria;p__Firmicutes;c__Erysipelotrichia;o__Erysipelotrichales;f__Erysipelotrichaceae;g__Allobaculum;s__uncultured_Allobaculum_sp.
OTU5373	1	0	0	0	3	1	2	1	2	1	1	0	1	0	2	0	0	0	1	1	2	2	0	0	0	1	2	2	0	1	0	0	1	0	1	0	0	0	0	0	d__Bacteria;p__Actinobacteria;c__Actinobacteria;o__Solirubrobacterales;f__Solirubrobacteraceae;g__Solirubrobacter;s__Solirubrobacter_unclassified
OTU5377	0	0	0	0	4	16	3	1	0	0	0	2	4	2	0	0	0	1	3	3	0	9	0	0	1	0	1	1	3	4	0	1	2	2	0	1	1	3	1	1	d__Bacteria;p__Firmicutes;c__Erysipelotrichia;o__Erysipelotrichales;f__Erysipelotrichaceae;g__Holdemanella;s__Holdemanella_biformis
OTU5383	0	0	0	0	2	0	0	0	0	0	0	0	2	0	6	0	0	0	0	0	0	14	11	0	5	0	0	0	0	0	0	0	0	0	0	0	0	0	0	0	d__Bacteria;p__Firmicutes;c__Firmicutes_unclassified;o__Firmicutes_unclassified;f__Firmicutes_unclassified;g__Firmicutes_unclassified;s__Firmicutes_unclassified
OTU5394	0	1	1	1	2	1	2	0	3	1	2	4	3	0	1	1	2	0	3	1	3	3	1	0	1	0	2	5	2	2	1	0	0	0	1	1	0	1	1	0	d__Bacteria;p__Proteobacteria;c__Gammaproteobacteria;o__Chromatiales;f__Thioalkalispiraceae;g__Thioprofundum;s__Thioprofundum_unclassified
OTU5395	0	0	1	0	4	4	2	3	1	4	4	0	6	2	8	2	10	3	1	4	1	1	1	0	0	0	1	0	1	1	2	0	1	1	0	0	0	1	3	0	d__Bacteria;p__Proteobacteria;c__Betaproteobacteria;o__Burkholderiales;f__Burkholderiaceae;g__Cupriavidus;s__Cupriavidus_sp.
OTU5398	9	0	0	2	0	18	8	0	3	1	0	0	0	2	0	0	3	0	5	2	0	6	0	0	1	1	4	11	0	5	0	0	0	0	0	0	0	0	0	0	d__Bacteria;p__Firmicutes;c__Bacilli;o__Lactobacillales;f__Lactobacillaceae;g__Lactobacillus;s__Lactobacillus_reuteri
OTU5399	0	1	3	0	0	1	9	1	1	3	9	1	0	1	22	1	0	7	2	2	0	1	21	0	0	2	9	2	1	2	17	1	1	3	7	0	0	0	6	2	d__Bacteria;p__Proteobacteria;c__Gammaproteobacteria;o__Enterobacteriales;f__Enterobacteriaceae;g__Klebsiella;s__Klebsiella_unclassified
OTU5408	46	9	2	83	17	144	74	13	69	0	60	55	18	31	26	0	88	0	1	43	77	99	116	60	96	49	26	93	72	118	59	8	20	10	19	1	8	10	15	9	d__Bacteria;p__Bacteroidetes;c__Bacteroidia;o__Bacteroidales;f__Bacteroidaceae;g__Anaerorhabdus;s__uncultured_Anaerorhabdus_sp.
OTU5416	10	115	211	406	1015	10	9	2	0	5	0	3	1	8	0	2	1	0	2	21	2	1	1	1	0	3	11	5	4	1	0	0	1	0	0	7	3	6	1	1	d__Bacteria;p__Proteobacteria;c__Deltaproteobacteria;o__Desulfovibrionales;f__Desulfovibrionaceae;g__Desulfovibrio;s__Desulfovibrio_sp._enrichment_culture_clone_Jdgsrb007
OTU5440	1	4	1	0	0	3	9	3	1	7	1	1	0	0	3	2	8	6	0	0	0	1	6	0	0	1	0	1	0	0	8	1	2	4	0	0	0	0	2	1	d__Bacteria;p__Firmicutes;c__Bacilli;o__Lactobacillales;f__Leuconostocaceae;g__Weissella;s__Weissella_cibaria
OTU5443	0	0	0	0	0	1	0	0	1	1	0	1	1	0	2	0	5	0	2	2	1	7	1	0	3	0	0	0	2	0	0	0	1	1	0	0	0	0	0	0	d__Bacteria;p__Proteobacteria;c__Betaproteobacteria;o__Burkholderiales;f__Oxalobacteraceae;g__Massilia;s__Massilia_sp.
OTU5447	0	0	0	0	8	1	0	1	0	0	3	1	4	0	0	0	1	0	2	0	3	1	0	0	1	0	1	0	5	0	0	0	1	0	0	0	1	3	3	4	d__Bacteria;p__Firmicutes;c__Negativicutes;o__Selenomonadales;f__Veillonellaceae;g__Megasphaera;s__Megasphaera_unclassified
OTU5448	4	9	6	6	10	14	11	18	5	20	13	14	8	3	13	8	7	21	11	22	7	15	9	11	1	16	4	12	3	3	11	10	4	21	1	6	2	5	2	5	d__Bacteria;p__Firmicutes;c__Negativicutes;o__Selenomonadales;f__Veillonellaceae;g__Veillonella;s__Veillonella_unclassified
OTU5464	0	0	0	0	0	1	5	0	6	0	0	0	0	0	0	1	1	0	7	0	0	0	1	0	0	0	4	0	0	4	0	1	0	0	0	1	1	2	3	0	d__Bacteria;p__Firmicutes;c__Bacilli;o__Lactobacillales;f__Lactobacillaceae;g__Lactobacillus;s__Lactobacillus_sp._C4I2
OTU5465	0	2	0	0	5	1	5	5	0	2	1	1	3	1	0	0	1	5	3	3	0	6	3	1	1	1	1	2	3	0	2	2	1	1	0	0	0	1	1	2	d__Bacteria;p__Firmicutes;c__Bacilli;o__Bacillales;f__Planococcaceae;g__Paenisporosarcina;s__Paenisporosarcina_sp.
OTU5471	1	0	1	0	1	1	0	3	0	1	0	0	0	0	2	1	1	0	1	2	0	0	1	0	0	1	1	3	0	0	1	0	0	1	1	1	7	0	1	0	d__Bacteria;p__Proteobacteria;c__Gammaproteobacteria;o__Enterobacteriales;f__Enterobacteriaceae;g__Escherichia;s__Escherichia_unclassified
OTU5477	0	0	0	0	0	0	0	0	0	0	31	10	0	1	2	0	0	0	0	0	0	0	0	0	0	0	0	0	0	0	0	0	0	0	0	0	0	0	0	0	d__Bacteria;p__Bacteria_unclassified;c__Bacteria_unclassified;o__Bacteria_unclassified;f__Bacteria_unclassified;g__Bacteria_unclassified;s__Bacteria_unclassified
OTU5492	0	0	0	0	0	2	24	1	0	2	0	0	0	0	0	2	1	0	2	2	0	0	0	0	0	5	14	2	5	1	4	0	0	0	0	0	5	60	6	59	d__Bacteria;p__Proteobacteria;c__Deltaproteobacteria;o__Desulfovibrionales;f__Desulfovibrionaceae;g__Bilophila;s__uncultured_Bilophila_sp.
OTU5496	0	3	5	11	5	0	4	15	0	5	22	20	1	0	2	0	0	3	25	49	2	0	7	10	0	1	22	12	3	0	6	5	0	2	11	14	0	0	3	2	d__Bacteria;p__Firmicutes;c__Negativicutes;o__Selenomonadales;f__Veillonellaceae;g__Megamonas;s__Megamonas_unclassified
OTU5501	0	1	0	1	5	2	1	4	1	3	4	3	1	3	1	1	3	0	4	3	0	1	6	4	3	3	8	2	2	0	0	0	3	2	2	3	0	0	0	0	d__Bacteria;p__Actinobacteria;c__Actinobacteria;o__Solirubrobacterales;f__Solirubrobacteraceae;g__Solirubrobacter;s__Solirubrobacter_unclassified
OTU5530	18	7	0	1	4	0	3	65	1	112	16	14	4	3	0	10	1	0	17	50	1	11	19	0	18	0	1	1	0	0	2	0	0	0	1	0	0	1	0	4	d__Bacteria;p__Firmicutes;c__Erysipelotrichia;o__Erysipelotrichales;f__Erysipelotrichaceae;g__Turicibacter;s__uncultured_Turicibacter_sp.
OTU5537	0	0	0	0	0	0	0	0	0	0	32	7	0	2	0	0	0	0	0	0	0	2	0	0	0	0	0	0	0	0	0	0	0	0	0	0	0	0	0	0	d__Bacteria;p__Firmicutes;c__Firmicutes_unclassified;o__Firmicutes_unclassified;f__Firmicutes_unclassified;g__Firmicutes_unclassified;s__Firmicutes_unclassified
OTU5545	0	0	1	1	0	2	0	0	1	1	1	0	1	1	0	1	3	1	1	1	0	0	0	2	2	0	0	2	1	1	0	1	1	1	0	2	0	0	0	0	d__Bacteria;p__Proteobacteria;c__Gammaproteobacteria;o__Pseudomonadales;f__Pseudomonadaceae;g__Pseudomonas;s__uncultured_Pseudomonas_sp.
OTU5554	0	1	0	0	0	0	2	5	0	0	0	0	0	0	3	0	2	0	0	1	1	2	9	2	0	3	1	1	0	1	4	0	1	1	0	0	0	0	1	0	d__Bacteria;p__Proteobacteria;c__Gammaproteobacteria;o__Pseudomonadales;f__Moraxellaceae;g__Psychrobacter;s__Psychrobacter_meningitidis
OTU5556	1	1	0	2	1	4	0	0	0	0	0	1	0	1	0	0	0	0	0	5	0	2	0	2	0	0	0	1	0	0	0	1	0	1	1	1	0	3	0	0	d__Bacteria;p__Proteobacteria;c__Betaproteobacteria;o__Hydrogenophilales;f__Hydrogenophilaceae;g__Thiobacillus;s__Thiobacillus_unclassified
OTU5557	0	2	0	0	0	1	0	0	0	2	2	0	0	2	0	0	0	1	1	0	0	4	0	0	0	1	1	0	3	0	4	2	1	2	1	5	3	3	5	1	d__Bacteria;p__Firmicutes;c__Negativicutes;o__Selenomonadales;f__Acidaminococcaceae;g__Phascolarctobacterium;s__Phascolarctobacterium_unclassified
OTU5559	0	1	0	0	2	1	0	0	1	0	1	2	2	0	2	0	2	1	1	2	0	1	1	2	0	1	2	0	2	0	2	0	0	1	1	1	0	0	0	0	d__Bacteria;p__Proteobacteria;c__Betaproteobacteria;o__Burkholderiales;f__Comamonadaceae;g__Variovorax;s__uncultured_Variovorax_sp.
OTU5597	0	0	7	1	6	0	0	0	0	0	0	0	3	1	1	0	0	0	0	0	7	17	12	3	32	0	0	0	0	0	0	0	0	0	0	0	0	0	0	0	d__Bacteria;p__Firmicutes;c__Erysipelotrichia;o__Erysipelotrichales;f__Erysipelotrichaceae;g__Turicibacter;s__Turicibacter_sp._LA62
OTU5625	0	0	5	4	0	0	0	36	3	0	0	0	0	1	0	0	6	0	0	0	0	0	0	0	0	0	0	0	0	0	4	2	0	0	5	0	0	0	0	0	d__Bacteria;p__Bacteria_unclassified;c__Bacteria_unclassified;o__Bacteria_unclassified;f__Bacteria_unclassified;g__Bacteria_unclassified;s__Bacteria_unclassified
OTU5646	0	0	0	0	0	0	1	0	2	0	2	2	1	0	1	0	2	1	1	0	1	1	0	3	0	2	1	2	1	1	1	1	1	2	1	1	0	0	0	0	d__Bacteria;p__Proteobacteria;c__Betaproteobacteria;o__Nitrosomonadales;f__Nitrosomonadaceae;g__Nitrosospira;s__uncultured_Nitrosospira_sp.
OTU5673	5	0	0	7	2	1	0	0	1	0	0	6	0	2	0	0	0	0	0	0	0	4	3	0	2	0	1	0	0	0	1	0	2	1	0	0	1	0	0	0	d__Bacteria;p__Firmicutes;c__Bacilli;o__Lactobacillales;f__Lactobacillaceae;g__Lactobacillus;s__Lactobacillus_murinus
OTU5674	1	0	0	0	1	1	2	2	2	3	2	3	1	1	0	1	3	1	5	2	0	1	2	0	2	2	1	0	1	0	0	0	0	1	0	0	0	0	0	0	d__Bacteria;p__Actinobacteria;c__Thermoleophilia;o__Solirubrobacterales;f__Solirubrobacteraceae;g__Solirubrobacter;s__uncultured_Solirubrobacter_sp.
OTU5676	0	0	1	0	0	0	6	0	0	3	0	0	0	1	0	3	0	3	1	1	0	0	0	0	0	10	13	17	13	6	1	1	0	0	0	0	0	2	0	4	d__Bacteria;p__Proteobacteria;c__Deltaproteobacteria;o__Desulfovibrionales;f__Desulfovibrionaceae;g__Bilophila;s__uncultured_Bilophila_sp.
OTU5691	1	2	1	1	4	0	0	24	3	4	3	1	2	0	0	8	0	3	2	2	0	1	1	7	2	1	1	1	3	0	1	7	4	1	2	0	0	0	0	3	d__Bacteria;p__Firmicutes;c__Bacilli;o__Lactobacillales;f__Lactobacillaceae;g__Lactobacillus;s__Lactobacillus_mucosae
OTU5704	1	1	1	1	1	0	0	0	0	0	2	1	5	1	16	0	0	0	0	1	5	1	0	1	1	0	0	0	0	0	1	2	1	0	0	0	0	0	0	0	d__Bacteria;p__Proteobacteria;c__Betaproteobacteria;o__Burkholderiales;f__Sutterellaceae;g__Parasutterella;s__Parasutterella_unclassified
OTU5711	3	0	0	0	1	5	12	1	0	9	0	0	0	4	0	0	2	2	0	1	0	1	0	0	0	7	9	1	17	4	2	0	2	2	0	2	1	5	3	14	d__Bacteria;p__Proteobacteria;c__Deltaproteobacteria;o__Desulfovibrionales;f__Desulfovibrionaceae;g__Desulfovibrio;s__Desulfovibrio_sp._ABHU2SB
OTU5719	3	0	0	1	0	1	1	24	0	1	0	0	0	0	1	9	0	1	0	0	0	1	5	1	0	206	22	7	33	55	0	1	0	0	1	0	0	0	0	1	d__Bacteria;p__Firmicutes;c__Bacilli;o__Bacillales;f__Staphylococcaceae;g__Staphylococcus;s__Staphylococcus_hominis
OTU5721	0	0	0	1	3	2	2	1	2	1	1	2	1	1	1	0	0	0	0	2	2	1	2	2	1	1	1	1	0	0	1	2	0	1	0	1	0	0	0	0	d__Bacteria;p__Proteobacteria;c__Gammaproteobacteria;o__Xanthomonadales;f__Xanthomonadaceae;g__Dokdonella;s__Dokdonella_unclassified
OTU5722	3	0	2	3	0	5	2	1	1	8	0	1	1	2	2	4	4	2	0	0	1	6	0	0	0	3	2	2	6	6	0	0	0	0	0	3	1	1	0	2	d__Bacteria;p__Proteobacteria;c__Betaproteobacteria;o__Burkholderiales;f__Burkholderiaceae;g__Burkholderia;s__Burkholderia_sp._MG-2011-87-HA
OTU5752	0	0	0	1	0	7	0	8	3	0	2	0	0	0	1	0	11	2	3	0	0	2	0	1	0	0	0	0	0	0	3	0	1	0	0	0	0	0	1	0	d__Bacteria;p__Firmicutes;c__Firmicutes_unclassified;o__Firmicutes_unclassified;f__Firmicutes_unclassified;g__Firmicutes_unclassified;s__Firmicutes_unclassified
OTU5762	1	1	0	0	2	2	3	2	0	2	0	2	2	0	2	0	1	4	1	4	1	3	2	2	4	1	3	1	2	1	2	1	0	0	0	2	0	0	0	0	d__Bacteria;p__Proteobacteria;c__Betaproteobacteria;o__Burkholderiales;f__Comamonadaceae;g__Hydrogenophaga;s__uncultured_Hydrogenophaga_sp.
OTU5765	0	0	0	1	0	0	1	0	0	0	1	1	1	0	1	0	2	2	0	1	5	2	2	1	1	1	0	0	1	1	0	0	0	2	0	1	0	0	0	0	d__Bacteria;p__Proteobacteria;c__Betaproteobacteria;o__Burkholderiales;f__Burkholderiaceae;g__Burkholderia;s__uncultured_Burkholderia_sp.
OTU5780	8	1	0	5	1	5	12	6	6	2	2	8	1	2	7	1	30	1	2	3	0	6	10	2	9	3	3	5	1	3	7	1	10	3	0	4	1	1	5	4	d__Bacteria;p__Firmicutes;c__Negativicutes;o__Selenomonadales;f__Acidaminococcaceae;g__Phascolarctobacterium;s__Phascolarctobacterium_unclassified
OTU5796	0	0	0	0	3	2	1	1	2	2	2	4	1	2	1	1	0	2	2	3	0	3	5	2	2	3	2	4	3	0	0	0	1	2	1	2	0	0	0	0	d__Bacteria;p__Proteobacteria;c__Betaproteobacteria;o__Nitrosomonadales;f__Nitrosomonadaceae;g__Nitrosospira;s__uncultured_Nitrosospira_sp.
OTU5797	0	3	2	0	0	15	63	13	10	35	2	1	0	3	0	11	28	13	29	11	0	0	0	0	0	19	29	7	24	32	3	1	0	0	4	0	4	33	9	23	d__Bacteria;p__Proteobacteria;c__Deltaproteobacteria;o__Desulfovibrionales;f__Desulfovibrionaceae;g__Bilophila;s__uncultured_Bilophila_sp.
OTU5805	0	0	0	0	4	3	1	1	2	0	2	2	1	0	1	1	1	1	4	4	1	2	2	2	1	0	0	2	1	1	1	1	0	0	1	3	0	1	0	1	d__Bacteria;p__Proteobacteria;c__Gammaproteobacteria;o__Chromatiales;f__Chromatiales_unclassified;g__Chromatiales_unclassified;s__Chromatiales_unclassified
OTU5808	1	0	0	0	3	1	0	0	2	1	0	2	11	6	5	3	23	6	4	8	2	6	8	2	5	2	7	1	1	1	1	2	1	2	0	1	0	0	0	0	d__Bacteria;p__Proteobacteria;c__Betaproteobacteria;o__Burkholderiales;f__Oxalobacteraceae;g__Pseudoduganella;s__Pseudoduganella_sp._NR_3-03
OTU5813	0	0	0	0	0	1	8	0	1	4	0	0	0	1	0	2	0	1	5	1	0	0	0	0	0	0	4	2	0	0	0	0	0	0	0	0	0	13	6	4	d__Bacteria;p__Proteobacteria;c__Deltaproteobacteria;o__Desulfovibrionales;f__Desulfovibrionaceae;g__Bilophila;s__uncultured_Bilophila_sp.
OTU5819	1	0	1	0	2	2	3	1	2	0	3	8	4	2	3	0	4	0	2	6	1	3	2	1	1	0	3	4	3	1	1	1	1	2	2	0	0	0	2	0	d__Bacteria;p__Proteobacteria;c__Gammaproteobacteria;o__Chromatiales;f__Chromatiales_unclassified;g__Chromatiales_unclassified;s__Chromatiales_unclassified
OTU5824	50	86	37	8	23	0	0	0	1	1	182	203	22	8	67	0	0	0	0	0	1	0	1	0	3	0	1	0	2	0	111	195	2	70	305	0	0	0	0	0	d__Bacteria;p__Proteobacteria;c__Betaproteobacteria;o__Burkholderiales;f__Sutterellaceae;g__Parasutterella;s__uncultured_Parasutterella_sp.
OTU5827	0	0	0	0	2	1	1	1	0	2	1	1	6	2	2	1	3	1	3	1	0	0	2	1	0	1	0	1	2	0	1	0	0	1	1	1	0	0	0	0	d__Bacteria;p__Proteobacteria;c__Gammaproteobacteria;o__Pseudomonadales;f__Pseudomonadaceae;g__Pseudomonas;s__Pseudomonas_sp._TSR49
OTU5840	0	0	0	0	0	29	15	32	8	48	0	0	0	0	0	43	3	27	0	13	0	0	0	0	0	6	9	0	4	3	0	0	0	0	0	0	0	0	0	0	d__Bacteria;p__Firmicutes;c__Bacilli;o__Lactobacillales;f__Aerococcaceae;g__Globicatella;s__Globicatella_sulfidifaciens
OTU5844	1	7	0	1	2	2	7	15	0	13	3	6	3	1	7	7	5	10	6	4	1	2	12	11	1	9	3	3	1	0	2	3	3	2	0	0	0	0	2	4	d__Bacteria;p__Firmicutes;c__Negativicutes;o__Selenomonadales;f__Veillonellaceae;g__Veillonella;s__Veillonella_unclassified
OTU5845	0	0	0	0	0	0	0	0	0	0	0	0	1	0	0	0	0	0	0	0	5	6	6	2	2	5	3	4	3	1	1	0	2	4	0	3	3	3	1	2	d__Bacteria;p__Verrucomicrobia;c__Subdivision5;o__Subdivision5_genera_incertae_sedis;f__Subdivision5_genera_incertae_sedis;g__Subdivision5_genera_incertae_sedis;s__Subdivision5_genera_incertae_sedis_unclassified
OTU5851	0	0	0	0	0	7	9	2	3	4	1	0	0	0	4	12	4	13	0	2	0	0	2	0	0	14	3	0	8	6	3	0	0	0	0	0	0	1	0	0	d__Bacteria;p__Firmicutes;c__Bacilli;o__Lactobacillales;f__Lactobacillaceae;g__Lactobacillus;s__Lactobacillus_crispatus
OTU5855	0	0	0	1	4	6	0	5	2	4	2	3	4	1	2	5	3	3	3	5	1	2	6	2	2	1	5	3	5	0	4	0	3	5	3	2	0	0	0	0	d__Bacteria;p__Proteobacteria;c__Gammaproteobacteria;o__Chromatiales;f__Ectothiorhodospiraceae;g__Thiorhodospira;s__uncultured_Thiorhodospira_sp.
OTU5861	0	2	0	1	26	0	0	0	0	0	0	0	0	3	1	0	0	0	0	0	0	0	0	0	0	0	0	0	0	0	0	0	0	0	0	0	0	0	0	0	d__Bacteria;p__Proteobacteria;c__Deltaproteobacteria;o__Desulfovibrionales;f__Desulfovibrionaceae;g__Desulfovibrio;s__Desulfovibrio_sp._LNB1
OTU5881	0	0	0	0	0	1	2	1	2	0	2	0	4	0	2	0	2	0	0	0	0	0	1	1	1	1	1	2	0	1	0	0	1	0	4	1	0	0	0	0	d__Bacteria;p__Proteobacteria;c__Betaproteobacteria;o__Burkholderiales;f__Comamonadaceae;g__Pelomonas;s__uncultured_Pelomonas_sp.
OTU5913	0	1	0	0	0	3	4	49	4	3	3	0	1	0	0	0	7	18	0	0	0	0	2	0	1	0	0	0	0	0	0	0	0	0	3	0	0	0	1	0	d__Bacteria;p__Firmicutes;c__Firmicutes_unclassified;o__Firmicutes_unclassified;f__Firmicutes_unclassified;g__Firmicutes_unclassified;s__Firmicutes_unclassified
OTU5926	0	0	0	0	1	2	0	3	0	2	1	3	3	1	3	1	2	1	2	4	2	3	1	1	2	1	5	2	1	1	0	1	0	2	1	1	0	0	0	0	d__Bacteria;p__Proteobacteria;c__Betaproteobacteria;o__Burkholderiales;f__Oxalobacteraceae;g__Massilia;s__Massilia_sp._TmT2-56-1
OTU5936	0	0	0	0	1	2	2	4	4	2	0	1	2	2	1	2	1	3	1	5	0	3	4	1	4	2	2	1	2	1	2	1	2	0	2	1	0	0	0	0	d__Bacteria;p__Proteobacteria;c__Gammaproteobacteria;o__Xanthomonadales;f__Sinobacteraceae;g__Povalibacter;s__Povalibacter_unclassified
OTU5939	0	2	0	0	10	4	5	6	1	5	5	5	10	3	6	3	5	9	9	13	8	11	12	7	6	8	5	5	2	1	5	3	7	10	3	5	0	0	0	0	d__Bacteria;p__Proteobacteria;c__Betaproteobacteria;o__Burkholderiales;f__Burkholderiaceae;g__Burkholderia;s__uncultured_Burkholderia_sp.
OTU5943	0	0	3	0	0	0	0	0	0	0	8	1	0	0	0	0	0	0	6	0	1	1	0	0	0	0	6	0	1	0	0	0	0	0	3	0	0	0	0	0	d__Bacteria;p__Firmicutes;c__Bacilli;o__Lactobacillales;f__Lactobacillaceae;g__Lactobacillus;s__Lactobacillus_sp._T17/4F
OTU5951	0	0	0	0	0	0	3	0	0	5	0	0	0	1	0	1	1	1	1	0	0	0	0	0	0	3	0	2	0	6	1	2	0	0	1	0	0	2	12	1	d__Bacteria;p__Proteobacteria;c__Deltaproteobacteria;o__Desulfovibrionales;f__Desulfovibrionaceae;g__Bilophila;s__uncultured_Bilophila_sp.
OTU5986	2	0	0	1	0	0	8	0	0	4	0	0	1	0	0	0	0	0	9	2	0	1	0	0	0	0	3	2	0	7	0	1	0	0	0	0	2	14	1	8	d__Bacteria;p__Proteobacteria;c__Deltaproteobacteria;o__Desulfovibrionales;f__Desulfovibrionaceae;g__Bilophila;s__uncultured_Bilophila_sp.
OTU6000	2	4	0	0	0	14	5	14	2	26	0	1	1	0	5	21	8	7	1	3	0	2	6	6	1	20	10	3	3	3	7	5	1	3	0	5	0	0	2	1	d__Bacteria;p__Firmicutes;c__Bacilli;o__Lactobacillales;f__Streptococcaceae;g__Lactococcus;s__Lactococcus_sp._R.M17
OTU6012	0	1	0	1	4	4	1	5	1	6	2	5	7	2	3	3	5	4	1	10	6	5	11	5	3	4	4	6	0	2	2	1	1	3	4	0	0	0	0	0	d__Bacteria;p__Proteobacteria;c__Gammaproteobacteria;o__Nevskiales;f__Sinobacteraceae;g__Steroidobacter;s__uncultured_Steroidobacter_sp.
OTU6015	22	11	47	383	11	0	1	0	0	1	483	217	1328	346	1536	1	0	3	2	1	133	302	323	45	321	0	2	0	1	0	4	0	1	7	5	0	1	1	1	0	d__Bacteria;p__Firmicutes;c__Erysipelotrichia;o__Erysipelotrichales;f__Erysipelotrichaceae;g__Allobaculum;s__uncultured_Allobaculum_sp.
OTU6020	0	0	1	0	4	0	2	0	0	3	0	0	0	1	0	0	0	1	0	0	0	1	0	0	0	0	0	0	0	0	1	0	0	0	0	1	1	5	3	5	d__Bacteria;p__Proteobacteria;c__Deltaproteobacteria;o__Desulfovibrionales;f__Desulfovibrionaceae;g__Desulfovibrio;s__Desulfovibrio_sp._feline_oral_taxon_347
OTU6033	0	0	2	0	0	1	1	2	0	0	6	0	0	0	2	2	0	1	3	0	0	0	1	2	0	0	6	0	0	0	1	0	0	0	2	0	0	0	0	2	d__Bacteria;p__Proteobacteria;c__Gammaproteobacteria;o__Enterobacteriales;f__Enterobacteriaceae;g__Raoultella;s__Raoultella_unclassified
OTU6035	1	2	1	1	8	4	4	4	4	4	3	1	0	0	0	0	6	0	0	0	0	0	0	0	3	0	0	0	0	0	0	0	2	0	0	0	0	0	1	1	d__Bacteria;p__Proteobacteria;c__Deltaproteobacteria;o__Desulfovibrionales;f__Desulfovibrionaceae;g__Desulfovibrio;s__uncultured_Desulfovibrio_sp.
OTU6040	0	1	0	0	0	0	8	0	0	0	0	0	0	0	0	0	0	0	1	0	0	0	0	0	0	0	5	0	1	3	1	0	0	1	0	1	1	4	1	0	d__Bacteria;p__Proteobacteria;c__Deltaproteobacteria;o__Desulfovibrionales;f__Desulfovibrionaceae;g__Desulfovibrio;s__Desulfovibrio_desulfuricans
OTU6045	0	0	0	0	0	8	13	1	6	1	0	0	2	0	0	2	2	1	4	0	1	0	2	0	0	1	13	3	3	7	0	0	0	0	0	0	0	0	2	0	d__Bacteria;p__Proteobacteria;c__Deltaproteobacteria;o__Desulfovibrionales;f__Desulfovibrionaceae;g__Bilophila;s__uncultured_Bilophila_sp.
OTU6056	0	0	0	0	0	7	8	0	0	0	0	0	0	0	0	1	3	5	17	2	0	0	1	0	0	3	8	4	0	3	0	0	0	0	0	0	0	0	0	0	d__Bacteria;p__Firmicutes;c__Bacilli;o__Lactobacillales;f__Lactobacillaceae;g__Lactobacillus;s__uncultured_Lactobacillus_sp.
OTU6066	0	0	0	0	0	0	0	0	0	0	0	0	1	14	0	0	0	0	0	1	6	10	9	2	4	0	0	0	0	0	4	0	0	0	0	0	0	1	0	1	d__Bacteria;p__Proteobacteria;c__Deltaproteobacteria;o__Desulfovibrionales;f__Desulfovibrionales_unclassified;g__Desulfovibrionales_unclassified;s__Desulfovibrionales_unclassified
OTU6073	3	2	1	3	4	4	3	2	0	5	4	1	0	0	0	0	0	0	0	0	0	0	0	0	0	0	0	0	0	0	0	0	0	0	0	0	0	0	0	0	d__Bacteria;p__Proteobacteria;c__Betaproteobacteria;o__Burkholderiales;f__Sutterellaceae;g__Sutterella;s__uncultured_Sutterella_sp.
OTU6083	0	0	0	0	1	0	0	0	1	0	0	0	0	0	0	0	4	12	5	0	1	0	0	0	1	1	7	12	2	2	0	0	0	0	0	0	0	0	0	0	d__Bacteria;p__Firmicutes;c__Bacilli;o__Lactobacillales;f__Lactobacillaceae;g__Lactobacillus;s__Lactobacillus_reuteri
OTU6093	0	2	0	0	0	12	43	0	9	34	0	1	0	0	0	16	13	8	3	15	0	0	0	0	0	14	26	5	14	13	2	0	0	0	1	0	1	7	2	5	d__Bacteria;p__Proteobacteria;c__Deltaproteobacteria;o__Desulfovibrionales;f__Desulfovibrionaceae;g__Bilophila;s__uncultured_Bilophila_sp.
OTU6119	0	2	0	0	1	3	0	0	0	1	2	1	2	2	1	1	1	2	5	4	2	3	3	1	0	0	1	1	0	0	0	0	0	1	0	0	0	0	0	0	d__Bacteria;p__Proteobacteria;c__Gammaproteobacteria;o__Xanthomonadales;f__Xanthomonadaceae;g__Rhodanobacter;s__Rhodanobacter_unclassified
OTU6120	0	0	0	1	0	0	0	1	0	3	0	2	0	2	0	0	1	1	0	2	1	9	8	0	2	0	2	0	0	0	2	0	1	0	0	0	0	0	0	0	d__Bacteria;p__Proteobacteria;c__Deltaproteobacteria;o__Desulfovibrionales;f__Desulfovibrionales_unclassified;g__Desulfovibrionales_unclassified;s__Desulfovibrionales_unclassified
OTU6127	0	0	1	0	3	4	6	0	1	1	0	0	0	0	0	0	0	1	5	1	0	0	0	0	0	1	1	4	0	2	0	0	0	0	0	0	0	1	2	1	d__Bacteria;p__Proteobacteria;c__Deltaproteobacteria;o__Desulfovibrionales;f__Desulfovibrionaceae;g__Bilophila;s__uncultured_Bilophila_sp.
OTU6136	0	0	0	0	0	12	49	25	14	25	0	0	0	1	0	21	11	8	20	13	0	1	0	0	0	14	24	1	13	14	0	1	0	2	2	1	7	12	11	12	d__Bacteria;p__Proteobacteria;c__Deltaproteobacteria;o__Desulfovibrionales;f__Desulfovibrionaceae;g__Bilophila;s__uncultured_Bilophila_sp.
OTU6149	0	2	0	0	0	5	0	0	0	3	0	0	0	1	6	0	0	1	0	0	0	2	3	0	0	3	0	0	0	1	4	0	0	2	0	0	0	1	1	0	d__Bacteria;p__Firmicutes;c__Negativicutes;o__Selenomonadales;f__Veillonellaceae;g__Dialister;s__Dialister_unclassified
OTU6159	0	0	0	0	1	0	0	0	0	1	2	1	2	0	1	0	1	2	1	0	1	0	1	1	2	0	6	3	1	0	2	1	0	0	0	0	0	0	0	0	d__Bacteria;p__Actinobacteria;c__Thermoleophilia;o__Thermoleophilales;f__Thermoleophilaceae;g__Thermoleophilum;s__uncultured_Thermoleophilum_sp.
OTU6174	0	0	0	0	0	0	5	0	0	2	0	0	0	0	0	2	1	2	0	5	0	0	0	0	0	3	1	0	6	3	0	0	0	0	0	0	0	1	0	1	d__Bacteria;p__Proteobacteria;c__Deltaproteobacteria;o__Desulfovibrionales;f__Desulfovibrionaceae;g__Bilophila;s__uncultured_Bilophila_sp.
OTU6183	0	0	0	0	1	1	5	1	0	4	0	0	0	0	0	1	4	0	9	4	0	0	0	0	0	3	6	0	1	4	0	0	0	0	0	0	0	2	2	0	d__Bacteria;p__Proteobacteria;c__Deltaproteobacteria;o__Desulfovibrionales;f__Desulfovibrionaceae;g__Bilophila;s__uncultured_Bilophila_sp.
OTU6204	3	1	1	0	0	4	13	0	3	10	0	0	0	1	0	10	11	4	9	2	1	0	0	0	0	4	17	2	5	14	1	3	0	1	1	0	1	15	2	12	d__Bacteria;p__Proteobacteria;c__Deltaproteobacteria;o__Desulfovibrionales;f__Desulfovibrionaceae;g__Bilophila;s__uncultured_Bilophila_sp.
OTU6206	1	0	2	0	1	2	1	4	0	1	1	4	0	0	1	0	0	2	0	1	0	0	0	0	0	0	0	1	1	1	1	0	0	0	1	1	0	1	0	1	d__Bacteria;p__Proteobacteria;c__Gammaproteobacteria;o__Alteromonadales;f__Alteromonadaceae;g__Alteromonas;s__uncultured_Alteromonas_sp.
OTU6215	2	1	2	1	1	0	1	0	0	0	0	0	0	0	0	0	0	0	1	0	6	12	4	3	14	0	0	2	0	0	1	1	0	0	0	0	0	0	0	0	d__Bacteria;p__Firmicutes;c__Bacilli;o__Lactobacillales;f__Lactobacillaceae;g__Lactobacillus;s__Lactobacillus_sp._L-YJ
OTU6250	0	0	0	0	3	5	2	5	0	5	0	0	5	0	0	3	0	8	0	0	1	0	0	0	0	5	0	0	2	2	0	0	1	0	2	0	0	0	1	0	d__Bacteria;p__Firmicutes;c__Bacilli;o__Lactobacillales;f__Leuconostocaceae;g__Leuconostoc;s__Leuconostoc_citreum
OTU6258	0	0	0	0	1	0	1	1	3	1	1	1	0	1	2	0	1	3	2	0	0	1	2	0	0	1	1	0	4	0	0	0	1	0	0	0	0	0	0	0	d__Bacteria;p__Acidobacteria;c__Acidobacteria_Gp10;o__Gp10;f__Gp10;g__Gp10;s__Gp10_unclassified
OTU6263	0	1	0	4	1	0	0	0	0	0	0	2	0	0	0	0	0	0	0	0	0	3	3	0	3	0	0	0	11	0	0	0	0	0	0	0	0	0	0	0	d__Bacteria;p__Bacteria_unclassified;c__Bacteria_unclassified;o__Bacteria_unclassified;f__Bacteria_unclassified;g__Bacteria_unclassified;s__Bacteria_unclassified
OTU6274	1	33	20	4	25	6	41	0	3	36	11	7	0	22	1	4	14	8	10	5	15	8	13	36	21	4	16	3	6	9	12	0	11	3	9	2	6	25	15	31	d__Bacteria;p__Proteobacteria;c__Deltaproteobacteria;o__Desulfovibrionales;f__Desulfovibrionaceae;g__Desulfovibrio;s__uncultured_Desulfovibrio_sp.
OTU6276	1	0	0	0	0	2	6	1	2	1	0	0	0	0	0	1	6	9	0	1	0	0	0	0	0	2	16	5	13	6	0	0	0	0	0	1	1	3	2	2	d__Bacteria;p__Proteobacteria;c__Deltaproteobacteria;o__Desulfovibrionales;f__Desulfovibrionaceae;g__Bilophila;s__uncultured_Bilophila_sp.
OTU6281	10	0	2	2	1	1	1	0	0	0	0	0	0	0	0	0	2	1	12	0	2	6	2	1	7	5	1	12	0	2	0	1	0	0	0	0	0	0	1	0	d__Bacteria;p__Firmicutes;c__Bacilli;o__Lactobacillales;f__Lactobacillaceae;g__Lactobacillus;s__Lactobacillus_reuteri
OTU6284	0	0	0	1	1	6	0	0	1	1	0	2	1	6	0	0	1	3	0	1	1	12	0	0	1	0	0	0	3	1	0	0	0	1	0	0	0	4	0	0	d__Bacteria;p__Firmicutes;c__Bacilli;o__Lactobacillales;f__Streptococcaceae;g__Streptococcus;s__Streptococcus_constellatus
OTU6308	0	0	0	0	0	1	2	0	1	0	0	1	1	2	0	1	1	1	1	4	1	1	1	0	0	0	1	0	0	1	0	0	1	0	2	0	0	2	2	0	d__Bacteria;p__Proteobacteria;c__Betaproteobacteria;o__Burkholderiales;f__Burkholderiaceae;g__Burkholderia;s__uncultured_Burkholderia_sp.
OTU6334	200	3	26	57	30	30	10	0	62	3	0	8	1	7	0	0	12	36	50	12	25	90	64	14	74	2	6	31	2	17	7	1	1	1	6	0	0	0	0	0	d__Bacteria;p__Firmicutes;c__Bacilli;o__Lactobacillales;f__Lactobacillaceae;g__Lactobacillus;s__uncultured_Lactobacillus_sp.
OTU6339	0	0	0	5	0	0	0	0	0	0	11	1	20	7	33	0	0	0	0	0	0	7	16	1	9	0	0	0	0	0	0	0	0	0	0	0	0	0	0	0	d__Bacteria;p__Firmicutes;c__Erysipelotrichia;o__Erysipelotrichales;f__Erysipelotrichaceae;g__Allobaculum;s__uncultured_Allobaculum_sp.
OTU6359	1	1	0	3	0	0	0	0	0	0	7	3	11	4	13	0	0	0	0	0	1	0	3	0	2	0	0	0	0	0	0	0	0	0	0	0	0	0	0	0	d__Bacteria;p__Firmicutes;c__Erysipelotrichia;o__Erysipelotrichales;f__Erysipelotrichaceae;g__Allobaculum;s__uncultured_Allobaculum_sp.
OTU6377	7235	1073	1735	1304	676	159	64	15462	1866	405	277	2505	2619	930	1846	335	4689	90	62	189	1554	340	326	3096	748	5	3	6	12	3	18	2060	1285	4205	9	86	1415	186	1452	170	d__Bacteria;p__Bacteroidetes;c__Bacteroidia;o__Bacteroidales;f__Prevotellaceae;g__Alloprevotella;s__Alloprevotella_unclassified
OTU6421	0	1	1	0	4	2	4	5	0	2	2	3	4	0	1	2	3	2	3	4	2	1	1	3	0	1	0	1	1	1	1	0	2	3	0	2	0	0	0	0	d__Bacteria;p__Proteobacteria;c__Gammaproteobacteria;o__Xanthomonadales;f__Sinobacteraceae;g__Sinobacteraceae_unclassified;s__Sinobacteraceae_unclassified
OTU6482	1	0	1	2	1	0	0	0	0	0	7	0	12	5	14	0	0	0	0	0	0	1	2	0	2	0	0	0	0	0	0	0	0	0	0	0	0	0	0	0	d__Bacteria;p__Firmicutes;c__Erysipelotrichia;o__Erysipelotrichales;f__Erysipelotrichaceae;g__Allobaculum;s__uncultured_Allobaculum_sp.
OTU6488	1	0	1	0	0	0	0	0	0	1	0	2	3	0	1	1	0	0	3	1	2	3	2	0	2	1	1	2	0	0	0	1	0	0	0	0	0	0	0	0	d__Bacteria;p__Firmicutes;c__Bacilli;o__Bacillales;f__Bacillaceae_1;g__Fictibacillus;s__Fictibacillus_unclassified
OTU6555	0	0	1	0	2	1	1	4	1	1	4	0	2	0	0	1	3	1	2	10	1	2	2	2	1	1	6	0	1	0	2	1	1	1	1	1	0	0	0	0	d__Bacteria;p__Proteobacteria;c__Betaproteobacteria;o__Burkholderiales;f__Burkholderiaceae;g__Burkholderia;s__uncultured_Burkholderia_sp.
OTU6573	0	6	1	0	3	0	1	0	0	0	4	0	0	1	0	1	0	0	0	0	0	0	0	0	0	0	0	0	0	0	3	2	0	2	3	0	0	0	1	0	d__Bacteria;p__Proteobacteria;c__Deltaproteobacteria;o__Desulfovibrionales;f__Desulfovibrionaceae;g__Bilophila;s__uncultured_Bilophila_sp.
OTU6583	1502	25	177	333	153	5048	2246	40	552	155	16	119	35	94	11	331	1705	1601	5963	859	172	1042	659	192	851	1598	2568	3187	216	2129	40	21	10	47	79	4	15	3	55	3	d__Bacteria;p__Firmicutes;c__Bacilli;o__Lactobacillales;f__Lactobacillaceae;g__Lactobacillus;s__uncultured_Lactobacillus_sp.
OTU6588	0	0	0	1	2	2	0	2	0	1	0	0	1	4	1	0	1	0	0	2	0	1	0	2	0	0	0	1	0	1	1	1	2	2	0	2	0	2	0	0	d__Bacteria;p__Firmicutes;c__Bacilli;o__Lactobacillales;f__Streptococcaceae;g__Streptococcus;s__uncultured_Streptococcus_sp.
OTU6619	0	0	1	1	3	5	18	2	1	5	0	0	0	2	1	1	2	0	3	5	1	0	0	0	1	4	14	1	5	4	3	0	0	0	0	1	4	36	10	19	d__Bacteria;p__Proteobacteria;c__Deltaproteobacteria;o__Desulfovibrionales;f__Desulfovibrionaceae;g__Bilophila;s__uncultured_Bilophila_sp.
OTU6640	0	1	0	0	0	0	5	1	1	1	0	1	0	0	6	0	2	2	0	0	0	1	3	0	0	1	0	0	0	0	2	0	0	2	0	0	0	0	0	1	d__Bacteria;p__Proteobacteria;c__Gammaproteobacteria;o__Pseudomonadales;f__Moraxellaceae;g__Psychrobacter;s__Psychrobacter_sp._74(63zx)
OTU6686	1	0	0	5	0	8	2	4	3	7	0	1	3	0	2	5	7	4	0	6	2	1	2	0	3	1	0	1	3	2	0	0	0	2	1	0	2	1	1	2	d__Bacteria;p__Proteobacteria;c__Gammaproteobacteria;o__Pseudomonadales;f__Pseudomonadaceae;g__Pseudomonas;s__Pseudomonas_stutzeri
OTU6711	6	0	0	1	0	3	5	0	0	0	0	0	0	1	0	0	3	0	4	0	1	1	0	0	0	1	2	2	0	2	0	0	0	0	0	0	0	0	0	0	d__Bacteria;p__Firmicutes;c__Bacilli;o__Lactobacillales;f__Lactobacillaceae;g__Lactobacillus;s__Lactobacillus_vaginalis
OTU6729	0	0	0	0	0	10	0	0	0	0	0	0	0	11	0	0	0	0	0	0	0	11	0	0	0	0	0	0	0	3	0	0	0	0	0	0	0	1	0	0	d__Bacteria;p__Proteobacteria;c__Gammaproteobacteria;o__Xanthomonadales;f__Xanthomonadaceae;g__Xanthomonadaceae_unclassified;s__Xanthomonadaceae_unclassified
OTU6731	28	8	3	13	41	0	0	0	0	0	0	4	11	13	10	0	0	0	0	0	6	21	31	23	17	0	2	0	1	0	73	9	11	4	112	1	0	0	0	0	d__Bacteria;p__Firmicutes;c__Erysipelotrichia;o__Erysipelotrichales;f__Erysipelotrichaceae;g__Candidatus_Stoquefichus;s__Candidatus_Stoquefichus_sp._SB1
OTU6743	5	0	0	0	1	0	0	0	4	0	0	0	0	0	0	0	1	0	0	0	1	5	5	1	2	0	1	4	0	2	0	0	0	0	0	0	0	0	0	0	d__Bacteria;p__Firmicutes;c__Bacilli;o__Lactobacillales;f__Lactobacillaceae;g__Lactobacillus;s__Lactobacillus_reuteri
OTU6748	2	0	2	0	0	6	5	1	0	0	0	0	0	0	0	0	1	0	10	0	1	4	4	0	0	4	6	6	1	3	0	0	0	0	0	0	0	0	0	0	d__Bacteria;p__Firmicutes;c__Bacilli;o__Lactobacillales;f__Lactobacillaceae;g__Lactobacillus;s__Lactobacillus_reuteri
OTU6763	0	0	0	0	0	0	0	1	0	0	2	1	1	0	0	0	0	0	1	1	0	0	0	0	0	0	1	0	0	0	0	1	0	10	2	0	7	0	0	0	d__Bacteria;p__Proteobacteria;c__Gammaproteobacteria;o__Pasteurellales;f__Pasteurellaceae;g__Pasteurella;s__Pasteurella_unclassified
OTU6764	1	1	0	0	0	0	1	7	1	2	0	1	0	0	0	1	6	0	0	0	0	0	0	1	0	0	0	0	0	0	0	1	2	2	0	0	2	2	2	0	d__Bacteria;p__Bacteroidetes;c__Bacteroidia;o__Bacteroidales;f__Prevotellaceae;g__Alloprevotella;s__Alloprevotella_unclassified
OTU6825	1	0	10	1	1	3	4	9	0	0	11	3	1	1	6	4	0	2	22	4	0	4	6	6	0	1	14	1	1	0	1	6	1	1	6	1	0	0	2	1	d__Bacteria;p__Proteobacteria;c__Gammaproteobacteria;o__Enterobacteriales;f__Enterobacteriaceae;g__Enterobacteriaceae_unclassified;s__Enterobacteriaceae_unclassified
OTU6896	0	0	0	9	47	0	0	0	0	0	0	0	0	2	0	0	0	0	0	0	0	0	0	0	0	0	0	0	0	0	0	0	0	0	0	0	0	0	0	0	d__Bacteria;p__Proteobacteria;c__Deltaproteobacteria;o__Desulfovibrionales;f__Desulfovibrionaceae;g__Desulfovibrio;s__Desulfovibrio_sp._enrichment_culture_clone_Jdgsrb007
OTU6945	0	2	0	2	0	0	3	2	1	4	0	0	0	0	1	0	1	1	0	1	0	0	0	0	0	0	0	1	0	0	0	2	1	1	0	1	1	2	7	1	d__Bacteria;p__Proteobacteria;c__Deltaproteobacteria;o__Desulfovibrionales;f__Desulfovibrionaceae;g__Bilophila;s__uncultured_Bilophila_sp.
OTU6949	0	0	0	1	0	0	2	1	0	0	1	0	1	0	1	1	2	4	3	8	1	8	1	5	2	4	2	2	5	1	2	3	2	2	1	2	0	0	0	0	d__Bacteria;p__Proteobacteria;c__Betaproteobacteria;o__Burkholderiales;f__Oxalobacteraceae;g__Massilia;s__Massilia_sp._Sco-D23
OTU6974	0	1	4	1	4	2	0	2	1	1	3	4	4	6	2	1	5	1	3	7	5	3	3	0	0	2	4	2	1	3	3	1	0	2	1	1	0	1	0	0	d__Bacteria;p__Proteobacteria;c__Gammaproteobacteria;o__Chromatiales;f__Chromatiales_unclassified;g__Chromatiales_unclassified;s__Chromatiales_unclassified
OTU6983	2	0	0	0	3	5	0	1	0	4	2	3	5	4	1	2	1	2	4	4	4	5	5	2	4	0	2	1	3	0	0	0	3	1	0	0	0	0	0	0	d__Bacteria;p__Actinobacteria;c__Actinobacteria;o__Gaiellales;f__Gaiellaceae;g__Gaiella;s__Gaiella_unclassified
OTU7000	1	1	2	2	2	6	2	2	0	2	9	0	3	1	3	1	1	1	1	6	0	2	2	1	1	0	3	2	2	0	4	0	2	1	1	2	1	0	1	1	d__Bacteria;p__Proteobacteria;c__Gammaproteobacteria;o__Pseudomonadales;f__Pseudomonadaceae;g__Pseudomonas;s__uncultured_Pseudomonas_sp.
OTU7012	1	0	0	37	0	0	0	0	0	0	0	0	6	2	4	0	0	0	0	0	9	0	1	0	0	0	0	0	0	0	2	0	13	9	0	0	0	0	0	0	d__Bacteria;p__Firmicutes;c__Erysipelotrichia;o__Erysipelotrichales;f__Erysipelotrichaceae;g__Turicibacter;s__uncultured_Turicibacter_sp.
OTU7035	0	0	0	0	1	2	1	2	0	1	1	0	1	1	1	0	1	2	1	1	1	4	2	0	1	2	2	0	1	1	0	0	1	1	1	2	0	0	0	0	d__Bacteria;p__Proteobacteria;c__Betaproteobacteria;o__Burkholderiales;f__Burkholderiaceae;g__Burkholderia;s__uncultured_Burkholderia_sp.
OTU7080	0	0	0	0	1	0	0	0	0	0	2	0	1	2	0	0	1	0	0	0	4	10	5	2	3	0	1	0	0	0	0	0	0	0	0	0	0	0	1	0	d__Bacteria;p__Firmicutes;c__Bacilli;o__Lactobacillales;f__Streptococcaceae;g__Streptococcus;s__Streptococcus_equinus
OTU7115	1	0	0	0	0	1	0	0	0	0	0	2	1	2	3	2	1	1	1	0	4	3	2	1	1	0	3	1	2	0	1	0	0	0	0	1	0	0	0	0	d__Bacteria;p__Proteobacteria;c__Betaproteobacteria;o__Burkholderiales;f__Burkholderiaceae;g__Burkholderia;s__uncultured_Burkholderia_sp.
OTU7200	0	0	6	0	2	0	0	0	0	0	0	0	0	0	0	0	0	0	0	0	4	8	5	0	31	0	0	0	0	0	0	0	0	0	0	0	0	0	0	0	d__Bacteria;p__Firmicutes;c__Erysipelotrichia;o__Erysipelotrichales;f__Erysipelotrichaceae;g__Turicibacter;s__Turicibacter_sp._LA62
OTU7205	2	0	0	0	0	8	4	0	2	0	0	0	0	0	0	0	0	39	0	0	0	0	0	0	1	0	0	0	0	1	0	0	0	0	0	0	0	0	0	0	d__Bacteria;p__Firmicutes;c__Bacilli;o__Lactobacillales;f__Enterococcaceae;g__Vagococcus;s__Vagococcus_teuberi
OTU7308	0	1	0	0	3	2	2	3	0	1	1	3	3	1	1	2	7	6	2	1	1	0	2	4	1	0	1	0	0	1	4	0	0	0	0	0	2	0	1	0	d__Bacteria;p__Proteobacteria;c__Betaproteobacteria;o__Burkholderiales;f__Burkholderiaceae;g__Ralstonia;s__uncultured_Ralstonia_sp.
OTU7324	0	5	1	1	1	3	11	1	1	10	2	5	3	3	4	2	0	4	1	1	3	4	14	2	1	7	0	1	1	1	12	3	0	3	0	1	0	0	5	2	d__Bacteria;p__Proteobacteria;c__Gammaproteobacteria;o__Enterobacteriales;f__Enterobacteriaceae;g__Enterobacteriaceae_unclassified;s__Enterobacteriaceae_unclassified
OTU7350	0	3	12	0	0	16	4	0	1	0	6	2	0	0	1	0	26	0	0	0	0	2	2	1	3	0	1	0	0	0	4	7	13	6	23	0	0	0	1	0	d__Bacteria;p__Firmicutes;c__Erysipelotrichia;o__Erysipelotrichales;f__Erysipelotrichaceae;g__Erysipelotrichaceae_unclassified;s__Erysipelotrichaceae_unclassified
OTU7442	0	0	0	0	3	5	2	2	0	1	2	0	0	1	2	3	3	0	0	2	1	2	1	2	0	1	6	2	0	0	0	3	2	0	0	2	0	1	0	0	d__Bacteria;p__Firmicutes;c__Bacilli;o__Bacillales;f__Bacillaceae_1;g__Bacillaceae_1_unclassified;s__Bacillaceae_1_unclassified
OTU7448	1	1	2	0	0	8	4	9	4	3	1	2	1	2	7	4	7	5	2	2	0	5	5	11	5	2	9	4	0	4	4	5	8	2	2	0	0	0	6	2	d__Bacteria;p__Proteobacteria;c__Gammaproteobacteria;o__Enterobacteriales;f__Enterobacteriaceae;g__Klebsiella;s__Klebsiella_unclassified
OTU7540	0	0	1	0	1	1	1	1	3	0	2	1	1	0	2	0	3	0	1	0	3	0	3	0	0	1	1	1	0	0	1	0	2	1	0	1	0	0	0	0	d__Bacteria;p__Actinobacteria;c__Actinobacteria;o__Solirubrobacterales;f__Solirubrobacterales_unclassified;g__Solirubrobacterales_unclassified;s__Solirubrobacterales_unclassified
OTU7573	3	5	1	14	1	0	0	1	0	0	368	69	345	46	340	0	0	1	0	0	0	0	0	0	0	0	0	0	0	0	0	0	0	1	0	0	0	0	0	0	d__Bacteria;p__Firmicutes;c__Erysipelotrichia;o__Erysipelotrichales;f__Erysipelotrichaceae;g__Allobaculum;s__uncultured_Allobaculum_sp.
OTU7585	1	0	0	7	0	0	0	0	0	0	2	2	1	9	2	0	0	0	0	1	2	6	8	0	5	0	0	0	0	0	0	0	0	0	0	0	0	0	0	0	d__Bacteria;p__Firmicutes;c__Erysipelotrichia;o__Erysipelotrichales;f__Erysipelotrichaceae;g__Allobaculum;s__uncultured_Allobaculum_sp.
OTU7600	8	3	0	0	0	11	2	4	1	4	15	0	11	2	7	0	0	0	0	1	0	6	5	1	2	0	2	0	2	2	27	1	39	21	30	18	4	1	1	0	d__Bacteria;p__Firmicutes;c__Bacilli;o__Lactobacillales;f__Streptococcaceae;g__Lactococcus;s__Lactococcus_sp._ARa2
OTU7623	0	2	0	1	0	2	1	0	1	2	1	0	1	2	2	0	4	1	0	1	0	2	1	0	0	0	2	0	1	0	1	0	0	2	0	0	0	1	0	0	d__Bacteria;p__Firmicutes;c__Negativicutes;o__Selenomonadales;f__Veillonellaceae;g__Dialister;s__Dialister_unclassified
OTU7634	1	0	4	52	1	0	0	0	0	0	12	23	13	34	34	0	0	0	1	0	11	38	27	1	24	1	0	0	0	1	0	0	0	0	0	0	0	0	0	0	d__Bacteria;p__Firmicutes;c__Erysipelotrichia;o__Erysipelotrichales;f__Erysipelotrichaceae;g__Allobaculum;s__uncultured_Allobaculum_sp.
OTU7635	0	0	0	0	0	0	2	0	0	1	0	0	0	0	0	1	0	1	3	1	0	0	0	0	0	1	1	0	0	1	0	0	0	0	0	0	0	6	0	11	d__Bacteria;p__Proteobacteria;c__Deltaproteobacteria;o__Desulfovibrionales;f__Desulfovibrionaceae;g__Bilophila;s__uncultured_Bilophila_sp.
OTU7641	0	24	12	4	24	3	4	0	1	3	0	1	0	5	0	3	0	0	2	1	1	1	0	0	1	0	0	0	1	0	4	1	1	2	5	1	2	7	0	1	d__Bacteria;p__Proteobacteria;c__Deltaproteobacteria;o__Desulfovibrionales;f__Desulfovibrionaceae;g__Desulfovibrio;s__uncultured_Desulfovibrio_sp.
OTU7661	1	0	0	1	6	1	1	3	2	3	2	2	3	2	6	0	1	2	5	4	0	1	2	2	0	0	0	1	0	0	0	0	0	0	0	0	0	0	0	0	d__Bacteria;p__Proteobacteria;c__Gammaproteobacteria;o__Xanthomonadales;f__Xanthomonadaceae;g__Xanthomonadaceae_unclassified;s__Xanthomonadaceae_unclassified
OTU7670	0	0	0	0	0	1	0	1	0	0	0	0	0	0	0	4	0	1	1	0	1	0	0	0	0	32	6	0	6	9	0	0	0	0	0	0	0	0	0	0	d__Bacteria;p__Firmicutes;c__Bacilli;o__Lactobacillales;f__Streptococcaceae;g__Lactococcus;s__Lactococcus_piscium
OTU7685	0	0	0	0	1	0	1	1	0	0	1	2	2	0	2	1	0	3	0	0	0	1	1	3	1	0	3	0	3	0	2	0	1	1	0	3	0	0	1	1	d__Bacteria;p__Firmicutes;c__Bacilli;o__Bacillales;f__Planococcaceae;g__Paenisporosarcina;s__Paenisporosarcina_sp._IMM15
OTU7766	2	0	1	0	0	1	0	0	1	1	3	1	0	0	1	0	3	3	0	4	0	0	1	0	3	1	3	0	0	1	0	0	0	0	0	0	0	0	0	0	d__Bacteria;p__Firmicutes;c__Bacilli;o__Lactobacillales;f__Lactobacillaceae;g__Lactobacillus;s__Lactobacillus_reuteri
OTU7798	0	13	0	0	5	0	0	0	1	0	1	2	0	2	0	3	0	0	0	1	0	0	0	0	0	0	0	0	0	0	0	2	0	1	1	0	0	0	0	2	d__Bacteria;p__Proteobacteria;c__Deltaproteobacteria;o__Desulfovibrionales;f__Desulfovibrionaceae;g__Bilophila;s__uncultured_Bilophila_sp.
OTU7809	0	0	0	0	0	0	6	0	1	4	0	0	0	0	0	0	0	1	0	0	0	0	0	0	0	0	2	2	1	1	0	0	0	0	0	0	0	13	0	5	d__Bacteria;p__Proteobacteria;c__Deltaproteobacteria;o__Desulfovibrionales;f__Desulfovibrionaceae;g__Desulfovibrio;s__Desulfovibrio_unclassified
OTU7848	3	0	0	0	3	4	3	0	0	0	0	0	0	0	0	0	0	1	4	0	0	1	2	0	2	1	0	5	0	0	0	0	0	0	0	0	0	0	0	0	d__Bacteria;p__Firmicutes;c__Bacilli;o__Lactobacillales;f__Lactobacillaceae;g__Lactobacillus;s__Lactobacillus_reuteri
OTU7954	0	0	0	0	0	0	4	0	0	3	0	0	0	0	0	1	6	7	1	0	0	0	0	0	0	1	36	16	13	5	0	0	0	0	0	0	4	3	1	8	d__Bacteria;p__Proteobacteria;c__Deltaproteobacteria;o__Desulfovibrionales;f__Desulfovibrionaceae;g__Bilophila;s__uncultured_Bilophila_sp.
OTU8060	0	1	0	5	0	0	0	0	0	0	0	1	3	3	6	0	0	0	0	0	0	3	5	1	0	0	0	0	0	0	0	0	0	0	0	0	0	0	0	0	d__Bacteria;p__Firmicutes;c__Erysipelotrichia;o__Erysipelotrichales;f__Erysipelotrichaceae;g__Allobaculum;s__uncultured_Allobaculum_sp.
OTU8087	1	0	0	0	0	9	7	0	0	0	0	1	0	0	0	1	0	2	3	1	0	2	0	0	0	1	2	6	0	4	0	0	0	0	0	0	0	0	0	0	d__Bacteria;p__Firmicutes;c__Bacilli;o__Lactobacillales;f__Lactobacillaceae;g__Lactobacillus;s__Lactobacillus_reuteri
OTU8091	2	1	0	0	0	1	0	1	0	2	0	1	2	0	1	1	0	1	2	0	4	3	6	0	2	0	2	0	1	0	2	2	27	3	1	9	12	4	8	24	d__Bacteria;p__Firmicutes;c__Bacilli;o__Bacillales;f__Bacillales_Incertae_Sedis_XI;g__Gemella;s__Gemella_unclassified
OTU8106	4	0	0	1	0	0	1	0	0	5	0	0	0	0	0	1	1	1	0	1	0	0	1	1	4	2	0	0	3	5	0	0	0	0	0	0	0	0	1	0	d__Bacteria;p__Proteobacteria;c__Betaproteobacteria;o__Burkholderiales;f__Comamonadaceae;g__Hydrogenophaga;s__Hydrogenophaga_palleronii
OTU8122	1	0	0	0	0	0	0	0	0	0	0	0	1	0	0	0	0	0	1	0	0	1	0	1	2	0	0	1	0	0	0	0	0	0	0	1	9	22	2	14	d__Bacteria;p__Bacteroidetes;c__Bacteroidia;o__Bacteroidales;f__Porphyromonadaceae;g__Porphyromonadaceae_unclassified;s__Porphyromonadaceae_unclassified
OTU8131	2	2	4	1	1	1	1	4	0	4	8	2	0	9	1	0	4	1	1	1	1	0	0	0	0	0	1	0	5	0	5	0	0	0	2	1	0	0	0	0	d__Bacteria;p__Firmicutes;c__Clostridia;o__Clostridiales;f__Lachnospiraceae;g__Lachnospiraceae_unclassified;s__Lachnospiraceae_unclassified
OTU8147	0	0	1	3	0	0	0	0	0	3	0	0	1	1	0	10	0	0	0	0	0	3	1	0	4	0	0	9	5	0	1	0	0	0	1	0	0	0	0	0	d__Bacteria;p__Firmicutes;c__Firmicutes_unclassified;o__Firmicutes_unclassified;f__Firmicutes_unclassified;g__Firmicutes_unclassified;s__Firmicutes_unclassified
OTU8241	1	14	98	42	55	1	0	3	1	0	0	4	24	7	12	0	0	0	0	0	77	219	111	77	565	0	1	1	0	0	0	0	2	0	0	1	0	0	0	2	d__Bacteria;p__Firmicutes;c__Erysipelotrichia;o__Erysipelotrichales;f__Erysipelotrichaceae;g__Turicibacter;s__Turicibacter_sp._LA61
OTU8342	24	1	2	3	1	21	20	0	8	2	0	0	1	1	0	3	6	5	33	6	2	4	2	0	5	6	32	34	1	14	0	0	0	0	1	0	0	0	1	0	d__Bacteria;p__Firmicutes;c__Bacilli;o__Lactobacillales;f__Lactobacillaceae;g__Lactobacillus;s__uncultured_Lactobacillus_sp.
OTU8365	0	1	0	0	0	1	1	0	1	0	0	1	2	1	4	1	0	2	5	6	1	1	1	1	0	2	1	0	1	0	2	0	0	1	0	0	0	0	0	0	d__Bacteria;p__Firmicutes;c__Bacilli;o__Bacillales;f__Bacillaceae_1;g__Bacillus;s__Bacillus_unclassified
OTU8552	0	3	0	1	1	12	0	0	2	6	1	3	2	4	1	1	0	5	1	2	0	15	0	1	0	2	1	1	2	7	0	1	2	2	1	4	1	4	0	2	d__Bacteria;p__Firmicutes;c__Bacilli;o__Lactobacillales;f__Streptococcaceae;g__Streptococcus;s__Streptococcus_anginosus
OTU8641	66	2	76	1	11	9	7	1656	3506	6	22	13	3	1	0	2	483	1	1	1	14	15	6	10	17	0	0	4	2	0	1	5	13	3	1	1	0	0	0	1	d__Bacteria;p__Firmicutes;c__Erysipelotrichia;o__Erysipelotrichales;f__Erysipelotrichaceae;g__Clostridium_XVIII;s__Clostridium_XVIII_unclassified
OTU8749	1	1	1	3	0	0	0	0	0	0	0	0	1	0	3	0	0	0	0	0	1	9	6	0	6	0	0	0	0	0	2	2	0	0	1	0	0	0	0	0	d__Bacteria;p__Bacteria_unclassified;c__Bacteria_unclassified;o__Bacteria_unclassified;f__Bacteria_unclassified;g__Bacteria_unclassified;s__Bacteria_unclassified
OTU8822	1	0	0	1	2	2	1	1	1	1	4	2	2	1	0	2	2	2	0	2	2	0	0	1	0	1	1	2	2	0	1	0	1	3	0	6	0	0	0	0	d__Bacteria;p__Proteobacteria;c__Gammaproteobacteria;o__Xanthomonadales;f__Sinobacteraceae;g__Sinobacteraceae_unclassified;s__Sinobacteraceae_unclassified
OTU9365	1	0	0	0	2	2	4	5	1	0	0	3	1	3	3	2	2	1	1	5	3	2	5	1	1	3	1	3	4	0	4	3	1	2	0	1	0	1	3	2	d__Bacteria;p__Proteobacteria;c__Gammaproteobacteria;o__Enterobacteriales;f__Enterobacteriaceae;g__Klebsiella;s__Klebsiella_unclassified
OTU9447	3	4	5	5	10	5	12	11	9	2	10	3	1	3	10	8	14	5	10	1	2	6	8	5	5	2	6	0	4	1	9	7	7	3	5	1	0	6	0	1	d__Bacteria;p__Proteobacteria;c__Gammaproteobacteria;o__Pseudomonadales;f__Moraxellaceae;g__Psychrobacter;s__Psychrobacter_meningitidis
OTU9491	20	63	35	27	69	50	53	72	42	98	94	66	39	39	62	38	81	132	73	83	34	61	89	57	41	74	99	46	44	26	58	37	47	84	50	110	1138	42	354	126	d__Bacteria;p__Proteobacteria;c__Gammaproteobacteria;o__Enterobacteriales;f__Enterobacteriaceae;g__Escherichia;s__Escherichia_unclassified
OTU9516	0	0	1	0	0	12	19	0	4	0	0	0	0	0	0	1	4	1	30	1	0	0	0	0	0	3	21	9	2	8	0	0	0	0	1	0	0	1	0	0	d__Bacteria;p__Proteobacteria;c__Deltaproteobacteria;o__Desulfovibrionales;f__Desulfovibrionaceae;g__Bilophila;s__uncultured_Bilophila_sp.
OTU9667	0	2	0	2	0	0	0	0	0	0	9	3	25	15	44	0	0	0	0	0	4	5	8	0	12	0	0	0	0	0	0	0	0	0	0	0	0	0	0	0	d__Bacteria;p__Bacteria_unclassified;c__Bacteria_unclassified;o__Bacteria_unclassified;f__Bacteria_unclassified;g__Bacteria_unclassified;s__Bacteria_unclassified
OTU9711	0	0	0	0	0	6	1	1	0	0	0	0	0	0	0	3	0	0	0	0	0	0	0	0	1	11	0	2	0	5	1	0	0	0	0	0	0	0	0	0	d__Bacteria;p__Bacteria_unclassified;c__Bacteria_unclassified;o__Bacteria_unclassified;f__Bacteria_unclassified;g__Bacteria_unclassified;s__Bacteria_unclassified
OTU9718	0	0	4	1	0	5	0	4	0	0	6	1	0	0	0	1	0	0	15	2	0	0	0	5	0	0	9	2	0	2	0	4	0	1	4	0	1	1	1	3	d__Bacteria;p__Firmicutes;c__Erysipelotrichia;o__Erysipelotrichales;f__Erysipelotrichaceae;g__Catenibacterium;s__uncultured_Catenibacterium_sp.
OTU9721	1	0	0	7	2	0	0	0	0	0	17	4	19	22	28	0	0	0	0	0	2	10	4	5	1	0	0	0	0	0	0	0	0	0	0	0	0	0	0	0	d__Bacteria;p__Bacteria_unclassified;c__Bacteria_unclassified;o__Bacteria_unclassified;f__Bacteria_unclassified;g__Bacteria_unclassified;s__Bacteria_unclassified
OTU9757	0	5	0	10	12	6	13	9	0	12	2	19	4	0	15	4	4	11	4	12	2	5	15	8	3	10	6	10	8	1	12	5	1	13	1	6	1	1	3	3	d__Bacteria;p__Proteobacteria;c__Gammaproteobacteria;o__Enterobacteriales;f__Enterobacteriaceae;g__Klebsiella;s__Klebsiella_unclassified
OTU9827	0	0	0	0	0	81	47	3	22	37	0	0	2	0	0	18	1	193	180	88	0	0	1	0	1	0	0	0	0	0	0	0	0	0	0	0	0	0	0	0	d__Bacteria;p__Firmicutes;c__Bacilli;o__Lactobacillales;f__Lactobacillaceae;g__Lactobacillus;s__uncultured_Lactobacillus_sp.
OTU9867	69	8	0	3	2	36	9	3	0	9	5	11	4	0	7	0	42	0	4	74	3	1	3	0	5	0	1	0	0	0	0	3	3	4	1	1	7	1	19	0	d__Bacteria;p__Firmicutes;c__Erysipelotrichia;o__Erysipelotrichales;f__Erysipelotrichaceae;g__Erysipelotrichaceae_incertae_sedis;s__Erysipelotrichaceae_incertae_sedis_unclassified
OTU9870	34	0	3	5	2	70	35	1	9	5	0	0	0	5	0	8	11	13	55	6	1	10	8	0	6	15	18	36	0	26	0	0	0	0	3	0	0	0	0	0	d__Bacteria;p__Firmicutes;c__Bacilli;o__Lactobacillales;f__Lactobacillaceae;g__Lactobacillus;s__Lactobacillus_mucosae
OTU10038	0	0	0	2	0	0	1	0	0	0	1	0	11	1	22	0	0	0	0	1	0	1	0	0	0	0	0	0	0	0	0	0	0	0	0	0	0	0	0	0	d__Bacteria;p__Bacteroidetes;c__Bacteroidia;o__Bacteroidales;f__Prevotellaceae;g__Alloprevotella;s__Alloprevotella_unclassified
OTU10050	2	0	3	0	2	15	27	0	10	2	0	0	0	0	0	3	3	2	33	0	0	0	0	0	0	2	17	2	2	17	0	0	0	0	2	0	3	5	5	4	d__Bacteria;p__Proteobacteria;c__Deltaproteobacteria;o__Desulfovibrionales;f__Desulfovibrionaceae;g__Bilophila;s__uncultured_Bilophila_sp.
OTU10229	0	0	0	0	0	0	0	0	0	3	0	0	0	0	0	1	2	3	1	0	0	0	0	0	0	0	15	5	10	6	0	0	0	0	0	0	1	1	0	1	d__Bacteria;p__Proteobacteria;c__Deltaproteobacteria;o__Desulfovibrionales;f__Desulfovibrionaceae;g__Bilophila;s__uncultured_Bilophila_sp.
OTU10400	0	0	0	0	0	4	3	0	1	1	0	0	0	0	0	0	7	10	7	2	0	2	1	0	0	0	6	8	0	6	0	0	0	0	1	0	0	0	0	0	d__Bacteria;p__Firmicutes;c__Bacilli;o__Lactobacillales;f__Lactobacillaceae;g__Lactobacillus;s__Lactobacillus_reuteri
OTU10513	0	0	1	11	0	0	0	0	0	0	18	5	36	17	34	0	0	0	0	0	4	5	9	0	9	0	0	0	0	0	0	0	0	0	0	0	0	0	0	0	d__Bacteria;p__Firmicutes;c__Erysipelotrichia;o__Erysipelotrichales;f__Erysipelotrichaceae;g__Allobaculum;s__uncultured_Allobaculum_sp.
OTU10559	0	1	0	1	1	0	0	0	1	0	2	0	0	0	4	0	1	0	0	1	3	6	2	0	10	0	1	0	1	0	0	0	0	0	3	0	0	0	0	0	d__Bacteria;p__Firmicutes;c__Erysipelotrichia;o__Erysipelotrichales;f__Erysipelotrichaceae;g__Erysipelotrichaceae_incertae_sedis;s__Erysipelotrichaceae_incertae_sedis_unclassified
OTU10591	0	0	0	0	0	0	0	0	0	0	0	0	0	0	0	0	0	0	0	0	5	9	5	1	1	0	5	4	0	1	2	1	1	2	0	0	2	1	3	2	d__Bacteria;p__Firmicutes;c__Erysipelotrichia;o__Erysipelotrichales;f__Erysipelotrichaceae;g__Erysipelotrichaceae_unclassified;s__Erysipelotrichaceae_unclassified
OTU10667	1	11	1	0	1	0	0	0	0	0	2	2	0	1	0	0	0	1	0	1	0	1	0	0	0	0	1	0	0	0	0	1	6	1	3	0	0	0	0	0	d__Bacteria;p__Proteobacteria;c__Deltaproteobacteria;o__Desulfovibrionales;f__Desulfovibrionaceae;g__Bilophila;s__uncultured_Bilophila_sp.
OTU10716	0	0	0	0	0	3	10	11	11	2	0	0	0	1	0	9	9	1	2	2	0	0	0	0	0	4	9	1	10	2	1	1	0	0	0	0	0	1	2	1	d__Bacteria;p__Proteobacteria;c__Deltaproteobacteria;o__Desulfovibrionales;f__Desulfovibrionaceae;g__Bilophila;s__uncultured_Bilophila_sp.
OTU11033	0	1	1	0	6	2	0	0	0	0	0	1	2	0	1	0	0	2	2	4	3	3	3	2	0	0	1	0	1	3	2	1	0	0	0	2	1	0	0	0	d__Bacteria;p__Proteobacteria;c__Gammaproteobacteria;o__Chromatiales;f__Ectothiorhodospiraceae;g__Thioalkalivibrio;s__uncultured_Thioalkalivibrio_sp.
OTU11340	27	0	7	6	0	3	0	0	15	0	0	2	0	2	0	0	2	2	3	1	0	10	7	0	6	2	2	1	0	1	0	0	0	0	0	0	0	0	0	0	d__Bacteria;p__Firmicutes;c__Bacilli;o__Lactobacillales;f__Lactobacillaceae;g__Lactobacillus;s__uncultured_Lactobacillus_sp.
OTU11463	0	2	3	2	1	0	1	0	0	1	0	0	0	3	0	1	0	0	1	3	0	0	0	0	0	0	1	0	0	3	3	0	2	1	0	0	0	7	1	11	d__Bacteria;p__Proteobacteria;c__Deltaproteobacteria;o__Desulfovibrionales;f__Desulfovibrionaceae;g__Desulfovibrio;s__Desulfovibrio_sp._ABHU1SB
OTU11493	0	0	0	0	0	30	10	24	9	6	0	0	0	0	0	4	0	3	0	4	0	1	0	0	0	0	0	0	0	0	0	0	0	0	1	0	0	0	0	0	d__Bacteria;p__Firmicutes;c__Erysipelotrichia;o__Erysipelotrichales;f__Erysipelotrichaceae;g__Erysipelotrichaceae_unclassified;s__Erysipelotrichaceae_unclassified
OTU11513	1	0	4	0	2	0	0	1	0	19	0	0	0	5	0	2	1	2	0	0	0	0	0	0	0	0	0	0	0	0	0	0	0	0	1	0	0	0	0	0	d__Bacteria;p__Firmicutes;c__Clostridia;o__Clostridiales;f__Lachnospiraceae;g__Butyrivibrio;s__uncultured_Butyrivibrio_sp.
OTU11571	0	1	0	1	1	1	1	0	0	2	2	0	3	1	1	1	3	0	1	2	2	2	3	1	1	1	2	3	2	0	2	0	1	1	0	3	0	0	0	0	d__Bacteria;p__Proteobacteria;c__Gammaproteobacteria;o__Chromatiales;f__Chromatiales_unclassified;g__Chromatiales_unclassified;s__Chromatiales_unclassified
OTU11724	0	0	0	1	1	1	1	0	0	0	1	0	0	0	1	0	1	2	1	2	0	1	2	0	1	2	5	0	1	0	1	0	1	1	0	1	3	0	1	0	d__Bacteria;p__Proteobacteria;c__Gammaproteobacteria;o__Enterobacteriales;f__Enterobacteriaceae;g__Escherichia;s__Escherichia_unclassified
OTU12175	9	2	0	4	4	17	5	4	1	26	0	0	0	1	1	0	0	7	1	0	2	1	2	0	2	6	11	8	3	1	0	0	1	4	1	0	0	0	0	0	d__Bacteria;p__Firmicutes;c__Clostridia;o__Clostridiales;f__Lachnospiraceae;g__Anaerocolumna;s__Anaerocolumna_xylanovorans
OTU12351	8	44	6	0	27	1	0	0	0	0	15	4	2	55	4	12	0	0	12	10	2	0	0	16	1	0	1	0	0	0	17	5	11	2	13	0	19	62	3	37	d__Bacteria;p__Firmicutes;c__Negativicutes;o__Selenomonadales;f__Selenomonadaceae;g__Schwartzia;s__uncultured_Schwartzia_sp.
OTU12617	5	0	0	0	1	15	8	0	3	0	0	0	0	0	0	2	2	0	1	0	1	3	1	0	2	1	1	1	0	6	0	0	0	0	0	0	0	0	0	0	d__Bacteria;p__Firmicutes;c__Bacilli;o__Lactobacillales;f__Lactobacillaceae;g__Lactobacillus;s__Lactobacillus_vaginalis
OTU13299	1	2	0	2	4	1	2	1	1	0	2	2	5	3	2	1	0	0	1	1	2	3	1	2	1	2	1	2	1	0	4	0	1	0	0	1	0	0	0	0	d__Bacteria;p__Acidobacteria;c__Acidobacteria_Gp6;o__Gp6;f__Gp6;g__Gp6;s__Gp6_unclassified
OTU13490	0	0	0	0	0	0	5	0	0	1	0	0	0	0	0	1	0	1	11	0	0	0	0	0	0	0	2	0	0	0	0	0	0	0	0	0	2	3	1	3	d__Bacteria;p__Proteobacteria;c__Deltaproteobacteria;o__Desulfovibrionales;f__Desulfovibrionaceae;g__Bilophila;s__uncultured_Bilophila_sp.
OTU13568	2	3	2	13	2	24	30	4	0	3	11	7	0	2	1	0	3	1	80	39	2	0	3	3	0	4	3	0	4	43	0	0	4	2	0	0	29	23	17	32	d__Bacteria;p__Firmicutes;c__Clostridia;o__Clostridiales;f__Lachnospiraceae;g__Anaerocolumna;s__Anaerocolumna_xylanovorans
OTU13691	0	5	0	0	1	5	0	0	1	3	0	0	1	3	1	0	0	1	0	4	2	4	0	0	0	0	2	0	1	0	0	0	0	2	0	0	0	1	0	0	d__Bacteria;p__Firmicutes;c__Bacilli;o__Lactobacillales;f__Streptococcaceae;g__Streptococcus;s__Streptococcus_parasanguinis
OTU14101	1	0	0	0	0	3	4	0	0	0	0	1	0	0	0	0	1	0	3	3	0	0	0	0	0	0	0	0	0	5	0	0	0	0	0	0	0	4	2	3	d__Bacteria;p__Bacteria_unclassified;c__Bacteria_unclassified;o__Bacteria_unclassified;f__Bacteria_unclassified;g__Bacteria_unclassified;s__Bacteria_unclassified
OTU14470	2	0	0	3	0	0	0	0	0	0	23	12	23	33	61	0	0	0	0	0	7	7	11	4	9	0	0	0	1	0	0	0	0	0	0	0	0	0	0	0	d__Bacteria;p__Firmicutes;c__Erysipelotrichia;o__Erysipelotrichales;f__Erysipelotrichaceae;g__Allobaculum;s__uncultured_Allobaculum_sp.
OTU15205	0	0	0	0	0	0	1	1	0	0	0	0	0	0	0	0	1	1	3	3	0	0	0	0	0	0	0	3	0	0	0	0	0	0	0	1	4	4	6	3	d__Bacteria;p__Bacteria_unclassified;c__Bacteria_unclassified;o__Bacteria_unclassified;f__Bacteria_unclassified;g__Bacteria_unclassified;s__Bacteria_unclassified
OTU15345	0	0	0	0	3	6	1	107	1	0	1	0	2	3	2	0	13	0	0	0	2	5	0	0	2	5	0	1	0	160	0	1	0	2	1	0	8	0	1	1	d__Bacteria;p__Firmicutes;c__Erysipelotrichia;o__Erysipelotrichales;f__Erysipelotrichaceae;g__Erysipelotrichaceae_incertae_sedis;s__Erysipelotrichaceae_incertae_sedis_unclassified
OTU15354	0	1	2	0	0	1	0	0	1	1	1	0	1	1	1	0	2	3	1	0	0	2	1	0	0	1	1	0	1	0	0	0	0	2	1	0	4	0	1	1	d__Bacteria;p__Proteobacteria;c__Gammaproteobacteria;o__Enterobacteriales;f__Enterobacteriaceae;g__Escherichia;s__Escherichia_unclassified
OTU15377	0	0	1	1	1	6	0	1	0	1	1	1	1	2	1	0	1	0	3	3	1	6	0	1	0	0	1	3	0	0	1	0	0	0	0	1	0	4	0	0	d__Bacteria;p__Proteobacteria;c__Gammaproteobacteria;o__Enterobacteriales;f__Enterobacteriaceae;g__Enterobacteriaceae_unclassified;s__Enterobacteriaceae_unclassified
OTU15544	1	0	0	0	0	0	1	0	0	1	0	0	0	0	0	0	3	3	0	0	0	0	0	0	0	0	5	2	12	0	1	0	0	0	0	0	0	0	0	0	d__Bacteria;p__Firmicutes;c__Clostridia;o__Clostridiales;f__Lachnospiraceae;g__Lachnospiraceae_unclassified;s__Lachnospiraceae_unclassified
OTU15780	0	0	0	0	0	0	0	0	0	0	6	1	7	1	30	0	0	0	0	0	0	0	0	0	0	0	0	0	0	0	0	0	0	0	0	0	0	0	0	0	d__Bacteria;p__Firmicutes;c__Erysipelotrichia;o__Erysipelotrichales;f__Erysipelotrichaceae;g__Allobaculum;s__uncultured_Allobaculum_sp.
OTU16153	0	0	1	1	4	2	2	0	1	3	0	2	5	4	4	3	5	5	0	5	4	3	4	0	2	0	1	2	2	1	1	2	3	2	1	2	0	0	0	0	d__Bacteria;p__Acidobacteria;c__Acidobacteria_Gp6;o__Gp6;f__Gp6;g__Gp6;s__Gp6_unclassified
OTU16811	0	4	2	0	13	0	0	0	0	0	0	0	0	2	0	0	0	0	0	0	0	1	2	0	0	0	2	0	0	1	0	0	0	0	0	0	2	3	0	1	d__Bacteria;p__Firmicutes;c__Clostridia;o__Clostridiales;f__Lachnospiraceae;g__Lachnospiraceae_unclassified;s__Lachnospiraceae_unclassified
OTU17045	0	1	2	0	0	1	1	2	4	49	0	0	0	2	1	2	33	4	2	41	0	0	0	0	1	36	40	10	79	15	0	0	0	0	0	0	7	0	5	2	d__Bacteria;p__Firmicutes;c__Clostridia;o__Clostridiales;f__Lachnospiraceae;g__Anaerocolumna;s__Anaerocolumna_xylanovorans
OTU17432	10	207	14	2	15	2	1	0	0	2	1038	5	1	525	1	0	0	2	10	1	11	1	1	0	3	0	0	0	0	0	116	1	27	21	180	0	0	0	0	4	d__Bacteria;p__Firmicutes;c__Clostridia;o__Clostridiales;f__Lachnospiraceae;g__Lachnospiraceae_unclassified;s__Lachnospiraceae_unclassified
OTU17494	9	64	122	36	18	12	28	5	12	203	35	8	5	45	2	3	110	25	4	100	6	7	11	3	10	116	94	23	220	45	2	3	29	20	2	0	27	45	14	52	d__Bacteria;p__Firmicutes;c__Clostridia;o__Clostridiales;f__Lachnospiraceae;g__Anaerocolumna;s__Anaerocolumna_xylanovorans
OTU18611	4	2	8	86	2	0	1	0	0	0	95	61	396	116	409	0	1	1	1	3	38	65	64	9	52	0	0	0	0	0	0	0	0	0	0	0	0	0	0	0	d__Bacteria;p__Firmicutes;c__Erysipelotrichia;o__Erysipelotrichales;f__Erysipelotrichaceae;g__Allobaculum;s__uncultured_Allobaculum_sp.
OTU18630	2	4	1	0	3	0	0	0	0	0	1	1	0	16	0	0	0	0	0	0	0	2	3	3	0	0	0	0	0	0	3	2	3	1	4	0	0	8	0	5	d__Bacteria;p__Bacteria_unclassified;c__Bacteria_unclassified;o__Bacteria_unclassified;f__Bacteria_unclassified;g__Bacteria_unclassified;s__Bacteria_unclassified
OTU18631	0	0	2	5	0	0	0	0	0	0	20	7	5	12	16	0	0	0	0	1	3	5	5	0	3	0	0	0	0	0	0	0	0	0	0	0	0	0	0	0	d__Bacteria;p__Firmicutes;c__Erysipelotrichia;o__Erysipelotrichales;f__Erysipelotrichaceae;g__Allobaculum;s__uncultured_Allobaculum_sp.
OTU18632	0	1	0	0	1	160	146	40	37	170	2	0	0	0	0	29	148	79	2	3	0	1	2	2	1	61	111	35	145	0	1	0	0	1	1	1	0	0	0	0	d__Bacteria;p__Firmicutes;c__Clostridia;o__Clostridiales;f__Peptococcaceae;g__Dehalobacterium;s__uncultured_Dehalobacterium_sp.
OTU18638	0	0	0	0	0	0	0	0	0	0	9	4	4	1	6	0	0	7	0	0	1	0	4	0	0	0	0	0	0	0	0	0	0	0	0	0	0	0	0	0	d__Bacteria;p__Firmicutes;c__Erysipelotrichia;o__Erysipelotrichales;f__Erysipelotrichaceae;g__Candidatus_Stoquefichus;s__Candidatus_Stoquefichus_massiliensis
OTU18640	0	1	0	0	0	3	2	0	0	1	0	1	1	6	1	1	1	0	0	0	1	3	4	1	1	1	0	0	0	0	2	0	0	1	0	0	0	0	2	1	d__Bacteria;p__Firmicutes;c__Bacilli;o__Bacillales;f__Planococcaceae;g__Planomicrobium;s__Planomicrobium_chinense
OTU18642	0	0	0	3	3	4	0	0	2	1	2	6	1	2	0	0	0	3	0	11	0	3	2	1	0	1	3	5	1	3	1	2	1	0	2	5	0	0	0	2	d__Bacteria;p__Firmicutes;c__Erysipelotrichia;o__Erysipelotrichales;f__Erysipelotrichaceae;g__Erysipelotrichaceae_unclassified;s__Erysipelotrichaceae_unclassified
OTU18663	0	1	0	0	0	0	1	0	0	2	0	0	0	1	0	1	2	2	15	3	1	0	0	0	0	0	0	4	0	1	0	0	0	0	0	1	5	19	4	8	d__Bacteria;p__Bacteroidetes;c__Bacteroidia;o__Bacteroidales;f__Porphyromonadaceae;g__Porphyromonadaceae_unclassified;s__Porphyromonadaceae_unclassified
OTU18664	4	15	5	0	17	0	0	0	0	0	5	1	0	19	1	0	0	0	0	1	0	0	2	3	0	0	0	0	0	0	19	2	11	1	8	0	5	21	1	13	d__Bacteria;p__Firmicutes;c__Negativicutes;o__Selenomonadales;f__Selenomonadaceae;g__Schwartzia;s__uncultured_Schwartzia_sp.
OTU18670	0	0	0	1	0	0	0	0	0	0	0	0	13	1	32	0	0	0	0	0	0	2	0	0	0	0	0	0	0	0	0	0	0	0	0	0	0	0	0	0	d__Bacteria;p__Bacteria_unclassified;c__Bacteria_unclassified;o__Bacteria_unclassified;f__Bacteria_unclassified;g__Bacteria_unclassified;s__Bacteria_unclassified
OTU18671	0	0	0	2	0	0	0	0	0	0	1	0	19	1	21	0	1	0	0	0	0	0	1	0	0	0	0	0	0	0	0	0	0	0	0	0	0	0	0	0	d__Bacteria;p__Bacteria_unclassified;c__Bacteria_unclassified;o__Bacteria_unclassified;f__Bacteria_unclassified;g__Bacteria_unclassified;s__Bacteria_unclassified
OTU18677	0	0	0	0	0	0	0	0	0	0	0	0	0	0	0	0	0	0	0	0	2	5	4	4	1	3	3	6	2	2	6	6	6	4	0	3	2	0	0	1	d__Bacteria;p__Firmicutes;c__Erysipelotrichia;o__Erysipelotrichales;f__Erysipelotrichaceae;g__Erysipelotrichaceae_unclassified;s__Erysipelotrichaceae_unclassified
OTU18680	0	0	0	0	2	2	1	1	2	0	0	5	1	0	3	1	3	2	7	2	0	2	1	0	1	1	1	2	1	1	2	0	0	0	1	1	0	0	0	0	d__Bacteria;p__Acidobacteria;c__Acidobacteria_Gp6;o__Gp6;f__Gp6;g__Gp6;s__Gp6_unclassified
OTU18683	1	2	0	0	4	3	3	3	0	1	2	2	1	2	2	1	5	5	4	2	4	9	6	2	1	3	2	4	1	1	4	0	1	0	3	1	0	0	0	0	d__Bacteria;p__Actinobacteria;c__Actinobacteria;o__Gaiellales;f__Gaiellaceae;g__Gaiella;s__Gaiella_unclassified
OTU18686	0	0	0	0	0	4	3	0	2	9	0	0	0	0	0	2	4	3	0	0	0	0	0	0	0	2	2	0	3	0	0	0	0	0	0	0	0	0	0	0	d__Bacteria;p__Firmicutes;c__Clostridia;o__Clostridia_unclassified;f__Clostridia_unclassified;g__Clostridia_unclassified;s__Clostridia_unclassified
OTU18706	2	4	7	8	7	4	13	23	4	13	12	17	6	3	8	13	8	6	10	22	3	9	12	13	1	5	10	10	3	4	12	6	6	11	9	13	1	0	9	2	d__Bacteria;p__Firmicutes;c__Erysipelotrichia;o__Erysipelotrichales;f__Erysipelotrichaceae;g__Clostridium_XVIII;s__Clostridium_XVIII_unclassified
OTU18711	0	0	2	3	0	0	0	0	0	0	1	0	10	0	26	0	0	0	0	0	1	4	3	0	7	0	0	0	0	0	0	0	0	0	0	0	0	0	0	0	d__Bacteria;p__Bacteroidetes;c__Bacteroidia;o__Bacteroidales;f__Porphyromonadaceae;g__Porphyromonadaceae_unclassified;s__Porphyromonadaceae_unclassified
OTU18713	0	2	0	0	3	1	4	3	2	1	2	2	3	2	4	2	3	4	9	6	3	8	7	1	0	4	8	3	0	2	2	0	2	1	1	2	0	0	0	0	d__Bacteria;p__Actinobacteria;c__Actinobacteria;o__Gaiellales;f__Gaiellaceae;g__Gaiella;s__Gaiella_unclassified
OTU18714	2	3	0	1	1	17	8	22	0	3	1	0	0	0	0	1	5	33	0	15	1	1	1	1	0	8	0	3	3	15	2	0	0	0	2	3	5	2	5	3	d__Bacteria;p__Firmicutes;c__Erysipelotrichia;o__Erysipelotrichales;f__Erysipelotrichaceae;g__Erysipelotrichaceae_incertae_sedis;s__Erysipelotrichaceae_incertae_sedis_unclassified
OTU18718	1	0	1	1	0	0	0	0	0	0	0	0	5	5	8	0	0	0	0	0	5	4	8	3	11	0	0	0	0	0	0	0	0	0	0	0	0	0	0	0	d__Bacteria;p__Bacteria_unclassified;c__Bacteria_unclassified;o__Bacteria_unclassified;f__Bacteria_unclassified;g__Bacteria_unclassified;s__Bacteria_unclassified
OTU18734	0	0	0	0	7	4	1	4	1	3	6	1	3	0	4	0	4	2	2	4	1	6	2	1	4	3	1	3	0	0	1	4	0	0	0	1	0	0	0	0	d__Bacteria;p__Verrucomicrobia;c__Spartobacteria;o__Spartobacteria_genera_incertae_sedis;f__Spartobacteria_genera_incertae_sedis;g__Spartobacteria_genera_incertae_sedis;s__Spartobacteria_genera_incertae_sedis_unclassified
OTU18741	0	2	1	0	0	0	0	0	0	0	0	0	0	8	1	0	0	0	0	0	0	0	0	0	1	0	0	0	0	0	7	3	2	0	8	0	0	10	0	9	d__Bacteria;p__Bacteroidetes;c__Bacteroidia;o__Bacteroidales;f__Porphyromonadaceae;g__Porphyromonadaceae_unclassified;s__Porphyromonadaceae_unclassified
OTU18751	0	1	1	2	0	0	0	0	0	0	6	9	9	8	12	0	0	0	0	1	0	0	0	0	0	0	0	0	0	0	0	0	0	0	0	0	0	0	0	0	d__Bacteria;p__Bacteroidetes;c__Bacteroidetes_unclassified;o__Bacteroidetes_unclassified;f__Bacteroidetes_unclassified;g__Bacteroidetes_unclassified;s__Bacteroidetes_unclassified
OTU18759	1	4	0	0	0	1	0	0	0	0	0	1	1	8	1	0	0	0	0	0	0	0	1	2	0	0	0	0	0	0	18	5	4	2	8	0	0	0	0	0	d__Bacteria;p__Bacteria_unclassified;c__Bacteria_unclassified;o__Bacteria_unclassified;f__Bacteria_unclassified;g__Bacteria_unclassified;s__Bacteria_unclassified
OTU18764	0	0	0	8	0	0	0	1	0	0	10	3	51	10	62	0	0	0	0	1	7	10	7	4	5	0	0	0	0	0	0	0	0	0	0	0	0	0	0	0	d__Bacteria;p__Firmicutes;c__Erysipelotrichia;o__Erysipelotrichales;f__Erysipelotrichaceae;g__Allobaculum;s__uncultured_Allobaculum_sp.
OTU18767	9	2	4	18	15	36	15	12	3	0	17	7	4	14	5	5	0	2	0	5	26	21	17	35	20	0	0	0	0	0	26	21	26	2	22	0	0	2	0	0	d__Bacteria;p__Firmicutes;c__Erysipelotrichia;o__Erysipelotrichales;f__Erysipelotrichaceae;g__Holdemania;s__Holdemania_massiliensis
OTU18774	0	1	0	0	1	0	0	0	0	1	0	0	0	0	4	0	0	0	4	1	0	0	0	0	0	0	0	2	0	2	0	0	0	0	0	1	0	8	1	13	d__Bacteria;p__Bacteroidetes;c__Bacteroidetes_unclassified;o__Bacteroidetes_unclassified;f__Bacteroidetes_unclassified;g__Bacteroidetes_unclassified;s__Bacteroidetes_unclassified
OTU18787	0	0	1	0	6	1	1	0	0	3	2	2	4	0	5	1	1	4	3	4	2	3	5	3	2	7	3	0	3	0	1	0	5	1	1	1	0	0	0	0	d__Bacteria;p__Acidobacteria;c__Acidobacteria_Gp6;o__Gp6;f__Gp6;g__Gp6;s__Gp6_unclassified
OTU18790	0	0	0	0	0	0	9	1	0	2	0	1	1	1	14	2	1	2	1	3	0	3	10	0	0	2	0	0	1	1	7	2	2	0	0	0	0	0	5	0	d__Bacteria;p__Firmicutes;c__Bacilli;o__Bacillales;f__Planococcaceae;g__Planococcus;s__Planococcus_sp._EP09
OTU18823	0	4	1	0	5	0	0	0	0	0	2	0	3	5	0	0	0	0	1	1	0	0	0	0	0	0	0	0	0	0	3	2	2	0	0	0	3	16	0	8	d__Bacteria;p__Firmicutes;c__Negativicutes;o__Selenomonadales;f__Selenomonadaceae;g__Schwartzia;s__uncultured_Schwartzia_sp.
OTU18825	13	0	0	0	1	0	0	0	0	0	14	1	0	0	1	0	0	0	0	0	0	0	0	0	0	0	0	0	0	0	0	0	0	0	0	0	0	0	0	0	d__Bacteria;p__Firmicutes;c__Erysipelotrichia;o__Erysipelotrichales;f__Erysipelotrichaceae;g__Candidatus_Stoquefichus;s__Candidatus_Stoquefichus_sp._SB1
OTU18835	0	0	0	0	0	0	0	0	0	0	11	0	6	5	4	0	0	0	0	0	1	1	0	0	0	0	0	0	0	0	0	0	0	0	0	0	0	0	0	0	d__Bacteria;p__Bacteroidetes;c__Bacteroidia;o__Bacteroidales;f__Porphyromonadaceae;g__Porphyromonadaceae_unclassified;s__Porphyromonadaceae_unclassified
OTU18852	1	0	0	0	0	0	0	4	1	0	0	0	0	0	0	0	1	2	5	1	0	0	0	0	0	2	0	2	3	0	0	1	1	3	0	0	1	1	2	1	d__Bacteria;p__Firmicutes;c__Erysipelotrichia;o__Erysipelotrichales;f__Erysipelotrichaceae;g__Clostridium_XVIII;s__Clostridium_XVIII_unclassified
OTU18855	0	0	0	0	0	0	0	0	0	0	7	2	11	11	25	0	0	0	0	0	0	8	6	2	8	0	0	0	0	0	0	0	0	0	0	0	0	0	0	0	d__Bacteria;p__Bacteria_unclassified;c__Bacteria_unclassified;o__Bacteria_unclassified;f__Bacteria_unclassified;g__Bacteria_unclassified;s__Bacteria_unclassified
OTU18859	0	0	0	0	0	0	0	0	0	0	1	2	7	5	4	0	0	0	0	0	5	5	14	3	11	0	0	0	0	0	0	0	0	0	1	0	0	0	0	0	d__Bacteria;p__Bacteria_unclassified;c__Bacteria_unclassified;o__Bacteria_unclassified;f__Bacteria_unclassified;g__Bacteria_unclassified;s__Bacteria_unclassified
OTU18862	1	0	0	1	0	0	0	0	0	0	13	3	6	8	4	0	0	0	0	0	0	0	0	0	0	0	0	0	0	0	0	0	0	0	0	0	0	0	0	0	d__Bacteria;p__Bacteria_unclassified;c__Bacteria_unclassified;o__Bacteria_unclassified;f__Bacteria_unclassified;g__Bacteria_unclassified;s__Bacteria_unclassified
OTU18881	0	0	1	4	0	0	0	0	0	0	16	6	24	9	59	0	2	0	0	0	7	5	13	0	11	0	0	0	0	0	0	0	0	0	0	0	0	0	0	0	d__Bacteria;p__Firmicutes;c__Erysipelotrichia;o__Erysipelotrichales;f__Erysipelotrichaceae;g__Allobaculum;s__uncultured_Allobaculum_sp.
OTU18883	0	0	0	0	1	0	1	0	0	0	5	0	6	3	5	0	0	0	0	0	8	10	4	5	14	1	0	0	0	0	0	0	0	0	0	0	0	0	0	0	d__Bacteria;p__Firmicutes;c__Erysipelotrichia;o__Erysipelotrichales;f__Erysipelotrichaceae;g__Allobaculum;s__Allobaculum_unclassified
OTU18887	1	4	1	0	0	0	0	0	0	0	0	0	0	7	0	0	0	0	4	1	0	0	1	0	0	0	0	0	0	0	1	0	1	0	0	0	1	3	0	3	d__Bacteria;p__Firmicutes;c__Negativicutes;o__Selenomonadales;f__Selenomonadaceae;g__Schwartzia;s__uncultured_Schwartzia_sp.
OTU18905	0	0	0	0	0	0	0	0	0	0	0	0	0	0	0	0	0	0	6	0	0	0	0	0	0	0	0	0	1	0	0	0	0	0	0	0	0	13	0	10	d__Bacteria;p__Bacteroidetes;c__Bacteroidia;o__Bacteroidales;f__Porphyromonadaceae;g__Porphyromonadaceae_unclassified;s__Porphyromonadaceae_unclassified
OTU18922	0	1	2	1	4	2	0	1	1	0	3	3	3	1	3	0	6	5	0	3	2	2	2	2	0	2	3	3	1	0	1	0	1	0	1	0	0	0	0	0	d__Bacteria;p__Actinobacteria;c__Actinobacteria;o__Gaiellales;f__Gaiellaceae;g__Gaiella;s__Gaiella_unclassified
OTU18948	0	0	0	1	1	3	2	0	2	0	2	2	1	0	1	0	1	0	1	6	3	2	0	2	0	0	1	2	1	1	1	0	0	0	1	1	0	0	1	0	d__Bacteria;p__Firmicutes;c__Erysipelotrichia;o__Erysipelotrichales;f__Erysipelotrichaceae;g__Erysipelotrichaceae_incertae_sedis;s__Erysipelotrichaceae_incertae_sedis_unclassified
OTU18955	1	1	1	0	0	1	0	0	2	2	0	0	0	0	0	2	4	1	1	3	1	3	1	2	1	1	3	1	1	0	0	0	0	0	0	0	0	0	0	0	d__Bacteria;p__Actinobacteria;c__Actinobacteria;o__Gaiellales;f__Gaiellaceae;g__Gaiella;s__Gaiella_unclassified
OTU18968	0	0	0	0	1	0	0	0	0	0	0	0	7	4	7	0	0	0	0	0	0	1	0	0	3	0	0	0	0	0	2	2	3	1	1	0	0	0	0	0	d__Bacteria;p__Bacteria_unclassified;c__Bacteria_unclassified;o__Bacteria_unclassified;f__Bacteria_unclassified;g__Bacteria_unclassified;s__Bacteria_unclassified
OTU18990	0	0	0	2	0	0	0	0	0	0	1	1	8	2	18	0	0	0	0	0	1	2	0	0	1	0	0	0	0	0	0	0	0	0	0	0	0	0	0	0	d__Bacteria;p__Firmicutes;c__Erysipelotrichia;o__Erysipelotrichales;f__Erysipelotrichaceae;g__Allobaculum;s__uncultured_Allobaculum_sp.
OTU18994	0	0	1	7	1	0	0	0	0	0	6	2	38	6	32	0	0	0	0	0	5	2	6	4	2	0	0	0	0	0	0	0	0	0	0	0	0	0	0	0	d__Bacteria;p__Firmicutes;c__Erysipelotrichia;o__Erysipelotrichales;f__Erysipelotrichaceae;g__Allobaculum;s__uncultured_Allobaculum_sp.
OTU19009	0	0	0	0	0	0	0	0	0	0	7	2	8	7	8	0	0	0	0	0	0	0	0	0	0	0	0	0	0	0	0	0	0	0	0	0	0	0	0	0	d__Bacteria;p__Bacteria_unclassified;c__Bacteria_unclassified;o__Bacteria_unclassified;f__Bacteria_unclassified;g__Bacteria_unclassified;s__Bacteria_unclassified
OTU19043	1	3	2	0	13	0	0	0	0	0	0	2	1	7	0	0	0	0	2	1	0	0	0	2	0	0	0	0	0	0	8	2	3	3	8	0	11	12	0	2	d__Bacteria;p__Firmicutes;c__Negativicutes;o__Selenomonadales;f__Selenomonadaceae;g__Schwartzia;s__uncultured_Schwartzia_sp.
OTU19121	1	0	0	3	0	0	0	0	0	0	2	0	6	2	6	0	0	1	0	0	1	4	2	1	2	0	0	0	0	0	0	0	0	0	0	0	0	0	0	0	d__Bacteria;p__Firmicutes;c__Erysipelotrichia;o__Erysipelotrichales;f__Erysipelotrichaceae;g__Allobaculum;s__uncultured_Allobaculum_sp.
OTU19123	0	11	2	0	1	0	0	0	0	0	5	1	0	12	1	0	0	0	0	0	0	0	0	2	0	0	0	0	0	0	5	1	1	1	5	0	1	3	0	0	d__Bacteria;p__Bacteria_unclassified;c__Bacteria_unclassified;o__Bacteria_unclassified;f__Bacteria_unclassified;g__Bacteria_unclassified;s__Bacteria_unclassified
OTU19124	0	0	0	0	0	0	0	0	3	1	0	0	0	0	0	0	0	3	6	1	0	1	0	0	0	1	0	2	1	0	0	0	0	0	0	1	11	13	3	8	d__Bacteria;p__Bacteroidetes;c__Bacteroidia;o__Bacteroidales;f__Porphyromonadaceae;g__Porphyromonadaceae_unclassified;s__Porphyromonadaceae_unclassified
OTU19155	1	0	0	0	4	0	1	0	0	2	1	1	1	0	2	1	1	0	1	5	3	0	0	0	1	0	0	1	0	0	0	1	1	1	0	0	0	0	0	0	d__Bacteria;p__Acidobacteria;c__Acidobacteria_Gp6;o__Gp6;f__Gp6;g__Gp6;s__Gp6_unclassified
OTU19160	1	0	1	0	3	0	0	0	0	0	0	1	0	5	0	0	0	0	1	0	0	1	2	0	1	0	0	0	0	0	2	0	3	1	2	0	1	1	1	1	d__Bacteria;p__Firmicutes;c__Negativicutes;o__Selenomonadales;f__Selenomonadaceae;g__Schwartzia;s__uncultured_Schwartzia_sp.
OTU19190	0	0	1	0	0	0	0	0	0	0	2	0	11	3	9	0	0	0	0	0	1	0	2	0	1	0	0	0	0	0	0	0	0	0	0	0	0	0	0	0	d__Bacteria;p__Bacteria_unclassified;c__Bacteria_unclassified;o__Bacteria_unclassified;f__Bacteria_unclassified;g__Bacteria_unclassified;s__Bacteria_unclassified
OTU19213	0	0	0	0	3	0	0	0	0	0	0	1	0	1	0	0	0	0	0	0	0	0	0	0	0	0	0	0	0	0	6	2	1	0	3	0	2	5	1	4	d__Bacteria;p__Firmicutes;c__Negativicutes;o__Selenomonadales;f__Selenomonadaceae;g__Schwartzia;s__uncultured_Schwartzia_sp.
OTU19214	0	1	0	0	0	4	7	3	0	10	0	0	0	0	0	2	5	2	0	0	0	0	0	0	0	2	5	1	14	0	0	0	0	0	0	0	0	0	0	0	d__Bacteria;p__Firmicutes;c__Clostridia;o__Clostridiales;f__Clostridiales_unclassified;g__Clostridiales_unclassified;s__Clostridiales_unclassified
OTU19228	1	2	1	4	3	4	0	3	0	5	0	4	4	0	1	0	1	2	2	15	0	4	0	0	0	2	2	7	2	0	1	1	4	4	1	7	0	0	0	2	d__Bacteria;p__Firmicutes;c__Erysipelotrichia;o__Erysipelotrichales;f__Erysipelotrichaceae;g__Erysipelotrichaceae_unclassified;s__Erysipelotrichaceae_unclassified
OTU19248	0	3	0	0	1	0	0	0	0	0	2	1	0	5	0	0	0	0	1	1	1	0	1	0	0	0	0	0	0	0	0	3	0	0	0	0	1	14	2	9	d__Bacteria;p__Firmicutes;c__Negativicutes;o__Selenomonadales;f__Selenomonadaceae;g__Schwartzia;s__uncultured_Schwartzia_sp.
OTU19264	0	0	0	0	1	1	3	0	0	1	0	1	0	0	1	0	1	2	2	2	1	4	2	1	0	0	2	0	1	1	0	0	2	0	1	0	0	0	0	0	d__Bacteria;p__Actinobacteria;c__Actinobacteria;o__Gaiellales;f__Gaiellaceae;g__Gaiella;s__Gaiella_unclassified
OTU19310	0	0	0	0	0	0	0	0	0	0	10	1	7	1	23	0	1	0	0	0	0	0	0	0	0	0	0	0	0	0	0	0	0	0	0	0	0	0	0	0	d__Bacteria;p__Firmicutes;c__Erysipelotrichia;o__Erysipelotrichales;f__Erysipelotrichaceae;g__Allobaculum;s__uncultured_Allobaculum_sp.
OTU19323	1	1	0	0	0	0	0	0	0	0	2	4	14	5	37	1	0	0	0	0	2	5	5	0	2	0	0	0	0	0	0	0	0	0	0	0	0	0	0	0	d__Bacteria;p__Firmicutes;c__Erysipelotrichia;o__Erysipelotrichales;f__Erysipelotrichaceae;g__Allobaculum;s__uncultured_Allobaculum_sp.
OTU19349	3	0	7	54	0	0	1	0	0	0	87	56	261	75	332	0	0	1	0	4	38	58	86	4	67	0	0	0	0	0	0	0	0	0	2	0	0	0	0	0	d__Bacteria;p__Firmicutes;c__Erysipelotrichia;o__Erysipelotrichales;f__Erysipelotrichaceae;g__Allobaculum;s__uncultured_Allobaculum_sp.
OTU19439	0	1	1	2	0	0	0	0	0	0	2	2	13	0	6	0	0	0	0	0	6	3	4	0	8	0	0	0	0	0	0	0	0	0	0	0	0	0	0	0	d__Bacteria;p__Firmicutes;c__Erysipelotrichia;o__Erysipelotrichales;f__Erysipelotrichaceae;g__Allobaculum;s__uncultured_Allobaculum_sp.
OTU19443	0	0	0	0	0	0	1	0	1	0	0	0	1	0	1	21	2	0	1	56	0	0	0	0	0	0	0	0	0	43	0	0	0	0	0	3	0	0	0	0	d__Bacteria;p__Firmicutes;c__Clostridia;o__Clostridiales;f__Clostridiales_unclassified;g__Clostridiales_unclassified;s__Clostridiales_unclassified
OTU19445	13	9	0	1	18	12	13	14	8	6	4	1	8	15	10	2	16	15	1	3	4	23	17	5	5	2	3	1	5	7	13	8	10	6	0	2	2	5	3	3	d__Bacteria;p__Firmicutes;c__Bacilli;o__Bacillales;f__Planococcaceae;g__Planococcus;s__Planococcus_unclassified
OTU19466	8	1	0	0	0	0	1	0	0	0	0	0	0	0	0	0	0	0	0	0	0	0	0	0	0	0	0	0	0	0	16	28	17	18	61	0	0	0	1	0	d__Bacteria;p__Firmicutes;c__Erysipelotrichia;o__Erysipelotrichales;f__Erysipelotrichaceae;g__Erysipelotrichaceae_incertae_sedis;s__Erysipelotrichaceae_incertae_sedis_unclassified
OTU19509	1	0	2	14	0	0	0	0	0	0	7	10	41	14	40	0	0	0	0	2	2	3	7	1	2	0	0	0	0	0	0	0	0	0	0	0	0	0	0	0	d__Bacteria;p__Firmicutes;c__Erysipelotrichia;o__Erysipelotrichales;f__Erysipelotrichaceae;g__Allobaculum;s__uncultured_Allobaculum_sp.
OTU19523	1	0	0	0	0	0	1	0	3	0	0	0	0	0	0	0	0	5	0	1	0	0	2	0	2	0	24	0	0	0	0	1	0	0	0	0	0	0	6	0	d__Bacteria;p__Tenericutes;c__Mollicutes;o__Mycoplasmatales;f__Mycoplasmataceae;g__Mycoplasma;s__Mycoplasma_sualvi
OTU19528	0	1	0	1	2	1	2	2	3	1	0	2	0	1	0	1	3	0	0	3	0	1	2	0	0	1	0	1	1	1	1	0	0	0	0	2	0	0	0	0	d__Bacteria;p__Actinobacteria;c__Actinobacteria;o__Gaiellales;f__Gaiellaceae;g__Gaiella;s__Gaiella_unclassified
OTU19532	0	0	0	0	1	2	0	1	0	0	2	0	2	0	1	2	1	2	1	1	2	3	0	1	0	1	0	0	0	0	1	1	1	0	1	2	0	0	0	0	d__Bacteria;p__Actinobacteria;c__Actinobacteria;o__Gaiellales;f__Gaiellaceae;g__Gaiella;s__Gaiella_unclassified
OTU19562	0	0	0	2	1	0	0	0	0	0	0	0	8	0	12	0	1	0	0	0	0	1	0	1	2	0	0	0	0	0	0	0	0	0	0	0	0	0	0	0	d__Bacteria;p__Firmicutes;c__Erysipelotrichia;o__Erysipelotrichales;f__Erysipelotrichaceae;g__Allobaculum;s__uncultured_Allobaculum_sp.
OTU19585	10	5	31	171	5	0	1	0	0	0	337	138	1076	291	1146	0	1	0	1	2	95	155	168	31	171	0	0	2	0	0	1	0	0	0	4	0	0	0	0	0	d__Bacteria;p__Firmicutes;c__Erysipelotrichia;o__Erysipelotrichales;f__Erysipelotrichaceae;g__Allobaculum;s__uncultured_Allobaculum_sp.
OTU19595	0	0	0	0	0	0	0	0	0	0	8	0	16	2	32	0	0	0	0	0	5	7	20	1	8	0	0	0	0	0	0	0	0	0	0	0	0	0	0	0	d__Bacteria;p__Firmicutes;c__Erysipelotrichia;o__Erysipelotrichales;f__Erysipelotrichaceae;g__Allobaculum;s__uncultured_Allobaculum_sp.
OTU19634	3	0	13	33	1	0	0	0	0	0	82	35	204	71	177	0	0	0	0	1	26	31	39	2	36	0	1	0	0	0	1	0	0	1	1	0	0	0	0	0	d__Bacteria;p__Firmicutes;c__Erysipelotrichia;o__Erysipelotrichales;f__Erysipelotrichaceae;g__Allobaculum;s__uncultured_Allobaculum_sp.
OTU19640	0	4	0	0	0	0	0	0	0	0	0	0	0	2	0	0	0	0	0	0	0	1	0	0	1	0	0	0	0	1	13	6	1	1	3	0	0	0	0	0	d__Bacteria;p__Bacteria_unclassified;c__Bacteria_unclassified;o__Bacteria_unclassified;f__Bacteria_unclassified;g__Bacteria_unclassified;s__Bacteria_unclassified
OTU19685	26	9	37	197	5	1	3	0	0	0	358	186	1295	323	1130	1	5	1	1	3	120	201	215	48	223	0	0	0	0	0	3	0	0	0	2	1	0	0	0	0	d__Bacteria;p__Firmicutes;c__Erysipelotrichia;o__Erysipelotrichales;f__Erysipelotrichaceae;g__Allobaculum;s__uncultured_Allobaculum_sp.
OTU19688	0	0	0	0	1	2	8	0	0	0	0	1	1	0	2	0	0	0	0	0	0	0	6	0	0	0	0	0	2	0	7	1	0	1	0	0	0	0	0	0	d__Bacteria;p__Firmicutes;c__Erysipelotrichia;o__Erysipelotrichales;f__Erysipelotrichaceae;g__Clostridium_XVIII;s__Clostridium_XVIII_unclassified
OTU19759	0	0	0	1	0	0	0	0	0	0	0	2	10	2	12	0	0	0	0	0	0	1	1	0	1	0	0	0	0	0	0	0	0	0	0	0	0	0	0	0	d__Bacteria;p__Firmicutes;c__Erysipelotrichia;o__Erysipelotrichales;f__Erysipelotrichaceae;g__Allobaculum;s__uncultured_Allobaculum_sp.
OTU19813	0	0	0	2	0	0	0	0	0	0	3	0	17	4	18	0	0	0	0	0	2	2	4	0	2	0	0	0	0	0	1	0	0	0	0	0	0	0	0	0	d__Bacteria;p__Firmicutes;c__Erysipelotrichia;o__Erysipelotrichales;f__Erysipelotrichaceae;g__Allobaculum;s__uncultured_Allobaculum_sp.
OTU19848	0	0	1	4	0	0	0	0	0	0	0	3	0	5	1	0	0	0	0	0	1	11	5	1	6	0	0	0	0	0	0	0	0	0	0	0	0	0	0	0	d__Bacteria;p__Firmicutes;c__Erysipelotrichia;o__Erysipelotrichales;f__Erysipelotrichaceae;g__Allobaculum;s__uncultured_Allobaculum_sp.
OTU19962	0	0	0	4	0	0	0	0	0	0	3	0	10	7	15	0	1	0	0	0	1	3	5	0	5	0	0	0	0	0	0	0	0	0	0	0	0	0	0	0	d__Bacteria;p__Firmicutes;c__Erysipelotrichia;o__Erysipelotrichales;f__Erysipelotrichaceae;g__Allobaculum;s__uncultured_Allobaculum_sp.
OTU20128	0	0	0	0	0	0	0	0	0	0	0	0	1	1	6	0	0	0	0	0	7	5	9	1	10	0	0	0	0	0	0	0	0	0	0	0	0	0	0	0	d__Bacteria;p__Bacteria_unclassified;c__Bacteria_unclassified;o__Bacteria_unclassified;f__Bacteria_unclassified;g__Bacteria_unclassified;s__Bacteria_unclassified
OTU20173	4	7	2	10	3	2	0	3	2	11	10	19	3	11	2	1	7	13	9	41	3	12	0	4	2	6	5	17	3	3	4	3	3	13	2	22	0	2	1	2	d__Bacteria;p__Firmicutes;c__Erysipelotrichia;o__Erysipelotrichales;f__Erysipelotrichaceae;g__Erysipelotrichaceae_unclassified;s__Erysipelotrichaceae_unclassified
OTU20190	1	0	0	1	0	1	0	0	0	0	1	2	10	3	9	0	0	0	0	0	1	3	1	2	4	0	0	0	0	0	0	0	0	0	0	0	0	0	0	0	d__Bacteria;p__Firmicutes;c__Erysipelotrichia;o__Erysipelotrichales;f__Erysipelotrichaceae;g__Allobaculum;s__uncultured_Allobaculum_sp.
OTU20261	0	0	0	1	0	0	0	0	0	0	0	1	5	0	29	0	0	0	0	0	1	0	1	0	1	0	0	0	0	0	0	0	0	0	0	0	0	0	0	0	d__Bacteria;p__Bacteroidetes;c__Bacteroidia;o__Bacteroidales;f__Porphyromonadaceae;g__Porphyromonadaceae_unclassified;s__Porphyromonadaceae_unclassified
OTU20331	0	0	2	15	1	0	0	0	0	0	50	21	97	55	104	1	0	1	0	0	13	42	35	9	32	0	0	0	0	0	0	0	0	0	0	0	0	0	0	0	d__Bacteria;p__Firmicutes;c__Erysipelotrichia;o__Erysipelotrichales;f__Erysipelotrichaceae;g__Allobaculum;s__uncultured_Allobaculum_sp.
OTU20961	244	224	985	427	484	3	4	2	4	3	16	8	664	14	407	3	9	1	1	19	1132	1202	1374	685	1935	8	2	0	0	0	2	45	85	51	0	0	0	0	0	0	d__Bacteria;p__Bacteroidetes;c__Bacteroidia;o__Bacteroidales;f__Porphyromonadaceae;g__Porphyromonadaceae_unclassified;s__Porphyromonadaceae_unclassified
OTU21116	0	0	0	1	0	0	0	0	0	0	3	2	11	3	6	0	0	0	0	0	1	3	1	0	1	0	0	0	0	0	0	0	0	0	0	0	0	0	0	0	d__Bacteria;p__Firmicutes;c__Erysipelotrichia;o__Erysipelotrichales;f__Erysipelotrichaceae;g__Allobaculum;s__uncultured_Allobaculum_sp.
OTU21468	1	0	0	0	2	0	0	0	1	0	0	2	1	1	2	1	1	4	4	3	0	1	1	1	0	1	0	2	0	1	0	0	3	1	0	8	23	7	8	5	d__Bacteria;p__Bacteroidetes;c__Bacteroidia;o__Bacteroidales;f__Porphyromonadaceae;g__Porphyromonadaceae_unclassified;s__Porphyromonadaceae_unclassified
OTU22076	1	0	1	2	0	0	0	0	0	0	9	2	16	3	22	0	0	0	0	0	1	1	3	2	2	0	0	0	0	0	0	0	0	0	0	0	0	0	0	0	d__Bacteria;p__Firmicutes;c__Erysipelotrichia;o__Erysipelotrichales;f__Erysipelotrichaceae;g__Allobaculum;s__uncultured_Allobaculum_sp.
OTU22152	335	269	1892	319	574	1066	547	1619	10786	293	1708	3500	129	199	137	1575	1407	1521	358	1101	125	33	51	413	44	1816	115	2090	209	3177	230	619	33	551	373	252	85	6	297	8	d__Bacteria;p__Bacteroidetes;c__Bacteroidia;o__Bacteroidales;f__Rikenellaceae;g__Rikenella;s__uncultured_Rikenella_sp.
OTU22153	9	1	10	0	3	1	0	39	37	0	0	29	0	1	3	3	5	0	0	1	0	1	0	5	0	0	0	0	0	0	0	3	0	11	0	0	0	0	4	0	d__Bacteria;p__Bacteroidetes;c__Bacteroidia;o__Bacteroidales;f__Bacteroidales_unclassified;g__Bacteroidales_unclassified;s__Bacteroidales_unclassified
OTU22158	0	1	0	1	3	1	4	2	0	1	2	1	4	2	2	1	7	2	6	4	5	3	6	1	1	2	2	1	4	3	1	0	2	1	1	0	0	0	0	0	d__Bacteria;p__Acidobacteria;c__Acidobacteria_Gp4;o__Gp4;f__Gp4;g__Gp4;s__Gp4_unclassified
OTU22163	0	0	0	1	4	1	2	0	1	0	1	0	2	2	0	1	1	0	0	2	0	1	2	3	0	2	4	3	2	1	2	1	2	2	1	2	0	0	0	0	d__Bacteria;p__Acidobacteria;c__Acidobacteria_Gp4;o__Gp4;f__Gp4;g__Gp4;s__Gp4_unclassified
OTU22168	14	1	0	1	0	0	0	0	0	0	0	1	9	9	7	0	0	0	0	0	8	2	2	14	10	0	0	0	0	0	0	4	14	8	0	0	0	0	0	0	d__Bacteria;p__Bacteroidetes;c__Bacteroidia;o__Bacteroidales;f__Prevotellaceae;g__Alloprevotella;s__Alloprevotella_unclassified
OTU22171	1	0	2	0	2	0	0	8	6	0	0	6	0	1	0	0	2	0	0	0	0	0	0	2	0	0	0	0	0	0	0	1	0	0	0	0	0	0	0	0	d__Bacteria;p__Bacteroidetes;c__Bacteroidia;o__Bacteroidales;f__Bacteroidales_unclassified;g__Bacteroidales_unclassified;s__Bacteroidales_unclassified
OTU22175	1	0	0	0	1	3	1	2	1	0	0	1	4	0	1	1	0	2	1	0	1	3	3	0	0	0	4	1	0	0	0	0	1	1	0	1	0	0	0	0	d__Bacteria;p__Acidobacteria;c__Acidobacteria_Gp4;o__Gp4;f__Gp4;g__Gp4;s__Gp4_unclassified
OTU22176	0	0	0	0	0	2	1	0	1	1	0	0	0	0	0	5	3	3	1	0	1	0	1	0	0	1	0	0	0	3	0	0	0	0	0	24	28	3	12	1	d__Bacteria;p__Bacteroidetes;c__Bacteroidia;o__Bacteroidales;f__Porphyromonadaceae;g__Odoribacter;s__Odoribacter_unclassified
OTU22178	0	0	0	0	0	0	0	0	0	0	0	0	0	0	0	0	0	0	0	0	0	0	0	0	0	0	0	0	0	0	15	0	1	0	11	1	0	0	0	0	d__Bacteria;p__Bacteroidetes;c__Bacteroidia;o__Bacteroidales;f__Prevotellaceae;g__Alloprevotella;s__Alloprevotella_unclassified
OTU22180	17	5	9	2	18	3	3	0	2	3	1	0	15	8	36	5	6	9	11	5	14	7	7	7	3	0	0	26	0	6	1	2	1	0	2	50	32	46	89	21	d__Bacteria;p__Bacteroidetes;c__Bacteroidia;o__Bacteroidales;f__Porphyromonadaceae;g__Porphyromonadaceae_unclassified;s__Porphyromonadaceae_unclassified
OTU22185	2	0	0	0	2	0	0	0	0	0	1	0	5	2	8	0	0	1	1	0	0	0	1	0	2	0	0	1	0	0	0	0	1	0	0	11	7	5	2	4	d__Bacteria;p__Bacteroidetes;c__Bacteroidia;o__Bacteroidales;f__Porphyromonadaceae;g__Porphyromonadaceae_unclassified;s__Porphyromonadaceae_unclassified
OTU22193	286	79	76	71	56	0	0	190	9	5	15	96	155	94	180	6	57	2	6	7	141	23	27	208	57	1	0	0	0	0	1	153	124	181	0	9	83	17	48	6	d__Bacteria;p__Bacteroidetes;c__Bacteroidia;o__Bacteroidales;f__Prevotellaceae;g__Alloprevotella;s__Alloprevotella_unclassified
OTU22194	2	1	1	0	1	1	0	0	0	0	0	1	0	1	0	0	0	0	0	0	5	2	3	4	2	2	2	0	2	0	6	3	4	14	0	2	2	0	0	0	d__Bacteria;p__Firmicutes;c__Clostridia;o__Clostridiales;f__Peptococcaceae;g__Dehalobacterium;s__uncultured_Dehalobacterium_sp.
OTU22195	15	1	7	6	4	0	1	6	6	0	0	8	12	5	11	0	9	0	0	0	10	1	1	5	4	0	0	0	0	0	0	12	4	15	1	3	12	1	5	2	d__Bacteria;p__Bacteroidetes;c__Bacteroidia;o__Bacteroidales;f__Prevotellaceae;g__Prevotella;s__uncultured_Prevotella_sp.
OTU22200	8	7	5	5	2	10	12	1	15	2	2	6	1	7	3	6	11	0	3	4	12	19	15	3	7	12	7	0	2	28	4	8	4	5	1	11	8	1	4	2	d__Bacteria;p__Bacteroidetes;c__Bacteroidia;o__Bacteroidales;f__Rikenellaceae;g__Rikenella;s__Rikenella_unclassified
OTU22206	13	1	1	10	2	1	0	10	6	4	1	1	10	4	10	1	21	1	0	1	4	0	0	4	2	0	0	0	0	0	0	8	0	4	0	0	0	0	0	0	d__Bacteria;p__Bacteroidetes;c__Bacteroidia;o__Bacteroidales;f__Prevotellaceae;g__Alloprevotella;s__Alloprevotella_unclassified
OTU22223	13	40	94	8	56	1	1	0	9	1	2	6	13	123	17	1	3	3	2	1	175	139	216	12	141	3	1	0	2	0	27	81	15	33	15	0	0	0	0	0	d__Bacteria;p__Bacteroidetes;c__Bacteroidia;o__Bacteroidales;f__Rikenellaceae;g__Alistipes;s__uncultured_Alistipes_sp.
OTU22229	148	99	404	49	573	207	89	1500	307	222	3	57	1755	287	1295	288	1270	242	344	296	1104	561	685	721	704	147	36	881	139	223	52	99	15	54	32	6182	5439	1243	1708	1095	d__Bacteria;p__Bacteroidetes;c__Bacteroidia;o__Bacteroidales;f__Porphyromonadaceae;g__Porphyromonadaceae_unclassified;s__Porphyromonadaceae_unclassified
OTU22242	2	0	0	1	5	3	2	3	1	2	2	3	5	1	2	1	4	4	5	3	4	6	4	4	6	8	6	2	2	0	2	1	2	0	1	2	0	0	0	0	d__Bacteria;p__Acidobacteria;c__Acidobacteria_Gp4;o__Gp4;f__Gp4;g__Gp4;s__Gp4_unclassified
OTU22245	19	19	3	3	17	0	0	1	3	2	16	20	16	40	17	2	3	11	15	1	1	3	2	7	1	1	0	2	1	2	23	125	49	44	16	115	67	39	30	23	d__Bacteria;p__Bacteroidetes;c__Bacteroidia;o__Bacteroidales;f__Porphyromonadaceae;g__Porphyromonadaceae_unclassified;s__Porphyromonadaceae_unclassified
OTU22251	410	313	1068	382	412	486	98	14	563	38	417	489	310	220	199	868	221	221	208	216	228	50	54	1182	91	120	3	284	39	242	2362	1345	453	854	1794	1662	988	796	1774	1053	d__Bacteria;p__Bacteroidetes;c__Bacteroidia;o__Bacteroidales;f__Porphyromonadaceae;g__Parabacteroides;s__Parabacteroides_unclassified
OTU22253	592	1314	590	1165	1522	21	7	9	39	11	82	113	2914	333	2538	6	14	9	45	41	1314	347	447	650	465	8	5	22	23	10	2788	1476	3495	2033	2006	48	33	66	8	93	d__Bacteria;p__Bacteroidetes;c__Bacteroidia;o__Bacteroidales;f__Porphyromonadaceae;g__Porphyromonadaceae_unclassified;s__Porphyromonadaceae_unclassified
OTU22256	4	7	1	2	6	0	1	5	0	25	1	2	22	8	25	3	8	20	7	10	1	0	2	1	4	1	0	24	1	4	2	2	0	2	2	145	52	112	87	67	d__Bacteria;p__Bacteroidetes;c__Bacteroidia;o__Bacteroidales;f__Porphyromonadaceae;g__Barnesiella;s__Barnesiella_unclassified
OTU22259	26	8	8	9	11	0	0	3	5	0	2	31	6	7	6	0	1	0	0	1	7	0	0	3	2	0	0	0	0	0	0	15	8	26	0	1	1	0	0	0	d__Bacteria;p__Bacteroidetes;c__Bacteroidia;o__Bacteroidales;f__Prevotellaceae;g__Alloprevotella;s__Alloprevotella_unclassified
OTU22261	786	555	537	917	723	64	138	529	90	953	354	316	2621	623	1247	251	573	1173	1223	961	709	402	502	712	631	253	126	1675	404	389	124	230	548	269	71	5541	5964	3338	1596	4319	d__Bacteria;p__Bacteroidetes;c__Bacteroidia;o__Bacteroidales;f__Porphyromonadaceae;g__Barnesiella;s__Barnesiella_unclassified
OTU22267	2	1	2	1	0	1	0	101	3	0	0	1	2	0	2	0	3	0	0	0	2	0	0	4	2	0	0	0	0	0	0	1	3	0	0	0	0	1	0	0	d__Bacteria;p__Bacteroidetes;c__Bacteroidia;o__Bacteroidales;f__Prevotellaceae;g__Alloprevotella;s__Alloprevotella_unclassified
OTU22271	544	183	741	291	534	23	48	41	49	50	8	24	664	215	434	104	101	297	223	186	914	384	468	1003	646	80	29	361	19	66	17	60	85	76	15	431	576	376	323	414	d__Bacteria;p__Bacteroidetes;c__Bacteroidia;o__Bacteroidales;f__Porphyromonadaceae;g__Porphyromonadaceae_unclassified;s__Porphyromonadaceae_unclassified
OTU22274	30	23	6	14	47	0	0	0	0	0	23	59	12	12	9	0	1	0	0	0	14	5	4	16	7	0	0	0	1	0	8	32	15	22	10	1	0	0	0	0	d__Bacteria;p__Bacteroidetes;c__Bacteroidia;o__Bacteroidales;f__Prevotellaceae;g__Prevotella;s__uncultured_Prevotella_sp.
OTU22276	0	3	0	2	2	0	0	0	0	0	1	16	0	1	0	0	0	0	0	0	0	0	0	1	0	0	0	0	0	0	0	4	18	28	1	0	0	0	0	0	d__Bacteria;p__Bacteroidetes;c__Bacteroidia;o__Bacteroidales;f__Prevotellaceae;g__Prevotella;s__uncultured_Prevotella_sp.
OTU22305	2	0	4	5	3	0	0	0	0	0	4	6	2	10	8	0	0	0	0	0	0	0	0	0	0	0	0	0	0	0	0	3	2	0	0	0	0	0	0	0	d__Bacteria;p__Bacteroidetes;c__Bacteroidia;o__Bacteroidales;f__Porphyromonadaceae;g__Porphyromonadaceae_unclassified;s__Porphyromonadaceae_unclassified
OTU22319	2	6	7	3	68	0	0	0	0	0	0	0	17	2	42	0	0	0	0	0	23	2	5	6	1	0	0	0	0	0	22	12	10	10	14	0	0	1	0	3	d__Bacteria;p__Bacteroidetes;c__Bacteroidia;o__Bacteroidales;f__Porphyromonadaceae;g__Porphyromonadaceae_unclassified;s__Porphyromonadaceae_unclassified
OTU22322	4	7	9	5	41	0	0	0	0	0	0	0	21	1	45	0	0	0	0	0	17	7	6	4	6	0	0	0	0	0	1	2	7	1	0	0	0	0	0	4	d__Bacteria;p__Bacteroidetes;c__Bacteroidia;o__Bacteroidales;f__Porphyromonadaceae;g__Porphyromonadaceae_unclassified;s__Porphyromonadaceae_unclassified
OTU22335	0	0	0	0	0	0	0	0	0	0	0	0	0	0	0	0	0	0	0	0	0	0	0	0	0	0	0	0	0	0	14	0	0	1	21	0	0	0	0	0	d__Bacteria;p__Bacteroidetes;c__Bacteroidia;o__Bacteroidales;f__Prevotellaceae;g__Alloprevotella;s__Alloprevotella_unclassified
OTU22340	1252	543	392	189	381	190	355	1003	1138	1807	577	125	942	472	694	1299	1418	1112	669	1706	530	292	387	344	385	97	235	2253	225	827	792	762	253	169	496	4181	920	2522	3922	1949	d__Bacteria;p__Bacteroidetes;c__Bacteroidia;o__Bacteroidales;f__Porphyromonadaceae;g__Porphyromonadaceae_unclassified;s__Porphyromonadaceae_unclassified
OTU22376	0	4	0	0	0	0	0	0	0	0	1	0	0	6	3	0	0	0	0	0	0	0	0	0	0	0	0	0	0	0	12	8	1	2	11	0	0	0	0	0	d__Bacteria;p__Bacteria_unclassified;c__Bacteria_unclassified;o__Bacteria_unclassified;f__Bacteria_unclassified;g__Bacteria_unclassified;s__Bacteria_unclassified
OTU22377	441	213	414	465	465	2	1	4	2	2	1960	581	357	830	157	0	2	2	2	4	57	127	140	84	194	1	2	0	1	1	89	99	678	254	72	1	0	0	0	0	d__Bacteria;p__Bacteroidetes;c__Bacteroidia;o__Bacteroidales;f__Porphyromonadaceae;g__Porphyromonadaceae_unclassified;s__Porphyromonadaceae_unclassified
OTU22397	215	384	332	723	762	8	1	3	4	3	949	63	469	183	345	0	1	0	1	0	0	0	0	0	0	1	2	0	1	0	1	46	157	52	0	4	24	413	4	580	d__Bacteria;p__Bacteroidetes;c__Bacteroidia;o__Bacteroidales;f__Porphyromonadaceae;g__Porphyromonadaceae_unclassified;s__Porphyromonadaceae_unclassified
OTU22400	4	2	0	0	0	0	0	3	0	0	0	0	3	0	11	0	0	0	0	0	3	0	0	3	1	0	0	0	0	0	0	1	1	0	0	1	7	0	2	0	d__Bacteria;p__Bacteroidetes;c__Bacteroidia;o__Bacteroidales;f__Prevotellaceae;g__Alloprevotella;s__Alloprevotella_unclassified
OTU22410	128	70	105	44	58	3	5	15	53	98	3	112	61	39	38	919	540	1208	132	1020	4	2	3	17	2	241	43	172	113	409	39	69	45	180	65	200	92	33	444	34	d__Bacteria;p__Bacteroidetes;c__Bacteroidia;o__Bacteroidales;f__Rikenellaceae;g__Alistipes;s__Alistipes_senegalensis
OTU22416	0	1	0	1	5	0	0	0	0	0	0	0	6	0	7	0	0	0	0	0	3	0	0	0	1	0	0	0	0	0	19	8	8	0	11	0	0	0	0	0	d__Bacteria;p__Bacteroidetes;c__Bacteroidia;o__Bacteroidales;f__Porphyromonadaceae;g__Porphyromonadaceae_unclassified;s__Porphyromonadaceae_unclassified
OTU22429	86	20	7	9	23	3	1	17	7	26	0	1	50	19	36	13	10	8	5	9	38	10	15	25	22	3	0	13	4	1	2	35	8	5	3	289	178	259	121	273	d__Bacteria;p__Bacteroidetes;c__Bacteroidia;o__Bacteroidales;f__Porphyromonadaceae;g__Porphyromonadaceae_unclassified;s__Porphyromonadaceae_unclassified
OTU22445	431	435	624	185	443	10	4	7	18	8	335	187	553	160	307	5	5	4	8	43	254	117	181	292	233	1	2	3	3	2	423	163	933	425	383	12	109	45	55	66	d__Bacteria;p__Bacteroidetes;c__Bacteroidia;o__Bacteroidales;f__Porphyromonadaceae;g__Porphyromonadaceae_unclassified;s__Porphyromonadaceae_unclassified
OTU22450	6	10	2	8	24	0	0	0	1	0	1	0	56	6	88	0	0	1	1	1	11	3	5	5	3	0	0	0	0	0	13	2	30	10	4	2	0	9	0	6	d__Bacteria;p__Bacteroidetes;c__Bacteroidia;o__Bacteroidales;f__Porphyromonadaceae;g__Barnesiella;s__Barnesiella_unclassified
OTU22469	105	166	80	33	434	0	1	0	0	3	0	0	5	180	3	1	0	2	0	0	134	26	43	33	53	1	0	0	1	3	7	982	1163	1182	1	0	0	0	0	0	d__Bacteria;p__Bacteroidetes;c__Bacteroidia;o__Bacteroidales;f__Porphyromonadaceae;g__Porphyromonadaceae_unclassified;s__Porphyromonadaceae_unclassified
OTU22471	0	2	0	0	1	0	0	0	0	0	0	4	0	0	0	0	0	0	2	0	0	0	0	0	0	0	0	1	0	0	6	6	0	5	4	20	2	7	6	5	d__Bacteria;p__Bacteroidetes;c__Bacteroidia;o__Bacteroidales;f__Porphyromonadaceae;g__Porphyromonadaceae_unclassified;s__Porphyromonadaceae_unclassified
OTU22476	961	805	519	594	857	6	2	5	1	5	514	1961	325	200	233	1	1	2	0	2	439	81	75	512	100	1	3	0	6	1	239	1097	457	575	390	2	1	0	0	1	d__Bacteria;p__Bacteroidetes;c__Bacteroidia;o__Bacteroidales;f__Prevotellaceae;g__Prevotella;s__uncultured_Prevotella_sp.
OTU22479	13	0	5	3	3	0	0	38	19	1	0	1	9	6	5	1	7	0	1	1	1	0	0	1	1	0	0	0	0	0	0	0	2	2	0	4	28	2	23	1	d__Bacteria;p__Bacteroidetes;c__Bacteroidia;o__Bacteroidales;f__Prevotellaceae;g__Alloprevotella;s__Alloprevotella_unclassified
OTU22492	0	7	3	3	6	0	0	0	2	0	5	2	3	0	8	0	0	0	0	0	1	0	0	1	0	0	0	0	0	0	11	9	1	9	6	0	0	0	0	0	d__Bacteria;p__Bacteroidetes;c__Bacteroidia;o__Bacteroidales;f__Barnesiellaceae;g__Barnesiella;s__uncultured_Barnesiella_sp.
OTU22497	0	0	0	0	0	0	0	0	0	0	0	0	0	0	0	0	0	0	0	0	0	0	1	0	0	0	0	0	0	0	62	0	0	0	49	0	0	0	0	0	d__Bacteria;p__Bacteroidetes;c__Bacteroidia;o__Bacteroidales;f__Bacteroidaceae;g__Bacteroides;s__Bacteroides_acidifaciens
OTU22499	0	0	0	0	0	0	0	0	0	0	0	0	0	0	0	0	0	0	0	0	0	0	0	0	0	0	0	0	0	0	7	0	0	0	37	0	0	0	0	0	d__Bacteria;p__Bacteroidetes;c__Bacteroidia;o__Bacteroidales;f__Prevotellaceae;g__Alloprevotella;s__uncultured_Alloprevotella_sp.
OTU22500	0	0	0	0	0	0	0	0	0	0	0	0	0	0	0	0	0	0	0	0	0	0	0	0	0	0	0	0	0	0	28	0	1	0	47	1	0	0	0	0	d__Bacteria;p__Bacteroidetes;c__Bacteroidia;o__Bacteroidales;f__Prevotellaceae;g__Alloprevotella;s__Alloprevotella_unclassified
OTU22503	2	2	4	0	0	0	5	8	32	2	8	2	3	0	1	9	5	9	0	3	1	0	0	0	1	1	0	16	0	9	1	3	1	0	1	7	0	0	12	0	d__Bacteria;p__Bacteroidetes;c__Bacteroidia;o__Bacteroidales;f__Barnesiellaceae;g__Barnesiella;s__uncultured_Barnesiella_sp.
OTU22506	2	2	2	0	2	0	0	0	0	0	0	2	0	1	3	0	0	0	0	0	0	0	0	0	0	0	0	0	0	0	0	6	1	12	0	0	0	0	0	0	d__Bacteria;p__Bacteroidetes;c__Bacteroidia;o__Bacteroidales;f__Bacteroidales_unclassified;g__Bacteroidales_unclassified;s__Bacteroidales_unclassified
OTU22509	2	3	2	0	0	0	0	24	12	3	0	1	2	0	4	1	14	2	0	1	7	0	1	1	0	0	0	0	0	0	0	1	1	6	0	0	1	0	3	0	d__Bacteria;p__Bacteroidetes;c__Bacteroidia;o__Bacteroidales;f__Prevotellaceae;g__Alloprevotella;s__Alloprevotella_unclassified
OTU22522	0	0	0	0	0	0	0	0	0	0	0	0	0	0	0	0	0	0	0	0	0	0	0	0	0	0	0	0	0	0	21	0	0	0	29	0	0	0	0	0	d__Bacteria;p__Bacteroidetes;c__Bacteroidia;o__Bacteroidales;f__Prevotellaceae;g__Alloprevotella;s__Alloprevotella_unclassified
OTU22524	1	0	1	0	1	0	0	1	1	2	2	0	0	1	0	0	1	1	0	1	0	0	0	1	0	0	0	1	0	1	0	4	0	1	0	6	0	0	4	0	d__Bacteria;p__Bacteroidetes;c__Bacteroidia;o__Bacteroidales;f__Porphyromonadaceae;g__Porphyromonadaceae_unclassified;s__Porphyromonadaceae_unclassified
OTU22525	2	2	4	2	1	2	1	6	15	2	6	31	1	4	0	4	3	5	5	3	0	0	0	1	0	3	0	13	2	10	1	5	0	3	2	2	1	0	5	1	d__Bacteria;p__Bacteroidetes;c__Bacteroidia;o__Bacteroidales;f__Porphyromonadaceae;g__Porphyromonadaceae_unclassified;s__Porphyromonadaceae_unclassified
OTU22529	16	6	5	4	3	1	1	16	1	6	2	5	2	4	2	4	26	2	0	0	3	1	2	4	1	0	0	0	0	0	0	4	3	13	0	0	2	0	1	0	d__Bacteria;p__Bacteroidetes;c__Bacteroidia;o__Bacteroidales;f__Prevotellaceae;g__Alloprevotella;s__Alloprevotella_unclassified
OTU22532	1	0	2	0	4	0	0	7	4	1	0	0	1	0	2	1	10	0	1	1	1	0	0	1	1	2	0	6	0	8	0	0	0	0	0	6	6	0	9	0	d__Bacteria;p__Bacteroidetes;c__Bacteroidia;o__Bacteroidales;f__Porphyromonadaceae;g__Porphyromonadaceae_unclassified;s__Porphyromonadaceae_unclassified
OTU22537	0	0	0	0	0	0	0	0	0	0	0	0	0	0	0	0	0	0	0	0	0	0	0	0	0	0	0	0	0	0	39	0	0	0	61	0	0	0	0	0	d__Bacteria;p__Bacteroidetes;c__Bacteroidia;o__Bacteroidales;f__Prevotellaceae;g__Alloprevotella;s__Alloprevotella_unclassified
OTU22540	5	0	1	0	4	0	1	9	2	0	0	7	3	7	6	0	1	0	0	1	0	0	1	3	0	0	0	0	0	0	0	5	0	18	0	0	21	0	15	0	d__Bacteria;p__Bacteroidetes;c__Bacteroidia;o__Bacteroidales;f__Prevotellaceae;g__Alloprevotella;s__Alloprevotella_unclassified
OTU22544	0	0	0	0	0	0	0	0	0	0	0	0	0	0	0	0	0	0	0	0	0	0	0	0	0	0	0	0	1	0	24	0	0	0	27	0	0	0	0	0	d__Bacteria;p__Bacteroidetes;c__Bacteroidia;o__Bacteroidales;f__Bacteroidales_unclassified;g__Bacteroidales_unclassified;s__Bacteroidales_unclassified
OTU22546	15	5	0	3	5	0	0	0	0	0	0	3	1	4	10	0	0	0	0	0	4	0	1	16	3	0	0	0	0	0	0	2	3	12	0	0	0	0	0	0	d__Bacteria;p__Bacteroidetes;c__Bacteroidia;o__Bacteroidales;f__Prevotellaceae;g__Alloprevotella;s__Alloprevotella_unclassified
OTU22549	1	5	3	1	1	0	0	22	7	5	0	1	0	1	2	6	21	0	1	2	1	1	0	2	2	0	0	0	0	0	0	0	1	5	0	0	0	0	3	0	d__Bacteria;p__Bacteroidetes;c__Bacteroidia;o__Bacteroidales;f__Prevotellaceae;g__Alloprevotella;s__Alloprevotella_unclassified
OTU22552	5	6	15	4	3	0	0	24	56	2	1	14	0	3	6	0	7	0	1	1	0	1	0	3	1	0	0	0	0	0	0	17	4	23	0	2	18	2	19	3	d__Bacteria;p__Bacteroidetes;c__Bacteroidia;o__Bacteroidales;f__Prevotellaceae;g__Alloprevotella;s__Alloprevotella_unclassified
OTU22553	8	2	4	1	0	1	0	6	1	0	0	6	7	5	6	0	5	0	0	0	0	0	0	5	0	0	0	0	0	0	0	11	2	10	0	2	2	1	8	2	d__Bacteria;p__Bacteroidetes;c__Bacteroidia;o__Bacteroidales;f__Prevotellaceae;g__Alloprevotella;s__Alloprevotella_unclassified
OTU22558	0	0	0	0	0	0	0	0	0	0	0	0	0	0	0	0	0	0	0	0	0	0	0	0	0	0	0	0	1	0	71	0	0	0	41	0	0	0	0	0	d__Bacteria;p__Bacteroidetes;c__Bacteroidia;o__Bacteroidales;f__Prevotellaceae;g__Alloprevotella;s__Alloprevotella_unclassified
OTU22571	12	0	1	2	0	4	0	4	1	0	0	3	0	0	1	1	9	0	0	0	4	0	5	1	4	0	0	0	0	0	0	0	2	0	0	0	5	0	1	0	d__Bacteria;p__Bacteroidetes;c__Bacteroidia;o__Bacteroidales;f__Prevotellaceae;g__Alloprevotella;s__Alloprevotella_unclassified
OTU22591	43	7	8	7	23	0	0	0	1	0	1	33	5	6	9	0	0	0	0	0	9	0	0	9	2	0	0	0	0	0	0	32	12	28	1	0	0	0	0	0	d__Bacteria;p__Bacteroidetes;c__Bacteroidia;o__Bacteroidales;f__Prevotellaceae;g__Prevotella;s__uncultured_Prevotella_sp.
OTU22602	0	1	4	0	0	1	0	8	5	0	0	4	0	3	1	2	8	1	2	0	0	0	0	1	0	0	0	0	0	0	0	0	0	4	0	0	1	0	2	0	d__Bacteria;p__Bacteroidetes;c__Bacteroidia;o__Bacteroidales;f__Prevotellaceae;g__Alloprevotella;s__Alloprevotella_unclassified
OTU22604	0	0	0	0	0	0	0	0	0	0	0	0	0	0	0	0	0	0	0	0	0	0	0	0	0	0	0	0	0	1	18	0	0	0	20	0	0	0	0	0	d__Bacteria;p__Bacteroidetes;c__Bacteroidia;o__Bacteroidales;f__Prevotellaceae;g__Alloprevotella;s__Alloprevotella_unclassified
OTU22606	5	1	4	0	1	0	0	0	21	0	0	0	0	1	0	0	0	0	0	0	0	0	0	0	0	0	0	0	0	0	0	4	3	6	0	1	0	0	2	0	d__Bacteria;p__Bacteroidetes;c__Bacteroidia;o__Bacteroidales;f__Bacteroidaceae;g__Bacteroides;s__Bacteroides_acidifaciens
OTU22612	2	1	5	2	6	0	1	1	2	1	4	2	0	2	3	1	1	8	1	5	3	0	0	2	1	0	0	5	0	5	0	2	0	1	0	7	2	0	4	0	d__Bacteria;p__Bacteroidetes;c__Bacteroidia;o__Bacteroidales;f__Barnesiellaceae;g__Barnesiella;s__uncultured_Barnesiella_sp.
OTU22615	2	0	0	0	0	0	0	7	0	0	2	3	1	1	0	0	0	0	0	0	0	0	1	2	0	0	0	0	0	0	0	1	1	3	0	1	5	0	8	0	d__Bacteria;p__Bacteroidetes;c__Bacteroidia;o__Bacteroidales;f__Bacteroidales_unclassified;g__Bacteroidales_unclassified;s__Bacteroidales_unclassified
OTU22617	0	0	0	0	0	0	0	0	0	0	0	0	0	0	0	0	0	0	0	0	0	0	0	0	0	0	0	0	0	0	36	0	0	0	53	0	0	0	0	0	d__Bacteria;p__Bacteroidetes;c__Bacteroidia;o__Bacteroidales;f__Prevotellaceae;g__Alloprevotella;s__Alloprevotella_unclassified
OTU22618	3	10	6	0	10	0	0	0	0	0	0	5	5	1	1	0	0	0	0	0	0	0	0	0	0	0	0	0	0	1	1	36	13	11	1	1	0	0	0	0	d__Bacteria;p__Bacteroidetes;c__Bacteroidia;o__Bacteroidales;f__Porphyromonadaceae;g__Porphyromonadaceae_unclassified;s__Porphyromonadaceae_unclassified
OTU22624	4962	5175	1428	3347	3187	23	7	12	13	15	6379	2008	2782	5705	1698	11	11	14	13	17	5522	1890	2199	9708	3288	14	18	8	28	7	3416	4325	3433	4093	4946	14	42	770	27	1354	d__Bacteria;p__Bacteroidetes;c__Bacteroidia;o__Bacteroidales;f__Porphyromonadaceae;g__Porphyromonadaceae_unclassified;s__Porphyromonadaceae_unclassified
OTU22629	0	0	0	0	0	0	0	0	0	0	0	0	0	0	0	0	0	0	0	0	0	0	0	0	0	0	0	0	0	0	44	0	0	0	76	0	0	0	0	0	d__Bacteria;p__Bacteroidetes;c__Bacteroidia;o__Bacteroidales;f__Prevotellaceae;g__Prevotella;s__uncultured_Prevotella_sp.
OTU22641	136	38	0	13	13	0	2	0	0	0	5	46	56	53	80	0	1	1	0	0	56	10	12	61	30	0	0	0	2	0	3	89	38	90	0	0	0	0	0	0	d__Bacteria;p__Bacteroidetes;c__Bacteroidia;o__Bacteroidales;f__Bacteroidales_unclassified;g__Bacteroidales_unclassified;s__Bacteroidales_unclassified
OTU22655	0	0	0	0	0	0	0	0	0	0	0	0	0	0	0	0	0	0	0	0	0	0	0	0	0	0	0	0	0	0	28	0	0	0	18	0	0	0	0	0	d__Bacteria;p__Bacteroidetes;c__Bacteroidia;o__Bacteroidales;f__Bacteroidales_unclassified;g__Bacteroidales_unclassified;s__Bacteroidales_unclassified
OTU22656	1464	631	782	223	620	10	29	129	175	56	26	210	2130	746	1440	16	197	48	18	17	5752	3317	4607	5403	4745	33	51	405	44	202	375	1582	1107	796	108	151	223	236	74	238	d__Bacteria;p__Bacteroidetes;c__Bacteroidia;o__Bacteroidales;f__Porphyromonadaceae;g__Barnesiella;s__Barnesiella_unclassified
OTU22661	0	0	0	0	0	0	0	0	0	0	1	0	0	0	1	0	0	0	1	0	0	0	3	0	0	0	10	0	7	5	3101	5	10	4	4505	9	0	0	0	0	d__Bacteria;p__Bacteroidetes;c__Bacteroidia;o__Bacteroidales;f__Prevotellaceae;g__Alloprevotella;s__Alloprevotella_unclassified
OTU22681	20	1	7	14	0	1	0	0	1	0	0	11	1	1	1	0	6	0	1	0	3	9	5	1	0	0	0	0	0	0	0	1	0	3	3	0	2	0	1	0	d__Bacteria;p__Bacteroidetes;c__Bacteroidia;o__Bacteroidales;f__Prevotellaceae;g__Alloprevotella;s__Alloprevotella_unclassified
OTU22693	1	3	18	0	3	0	0	0	7	0	0	0	1	3	1	0	0	2	0	0	1	0	0	5	0	3	1	6	0	1	0	1	0	0	0	4	2	0	0	0	d__Bacteria;p__Bacteroidetes;c__Bacteroidia;o__Bacteroidales;f__Porphyromonadaceae;g__Porphyromonadaceae_unclassified;s__Porphyromonadaceae_unclassified
OTU22700	0	2	3	2	3	0	0	0	0	0	0	1	0	0	3	0	0	0	1	0	0	0	0	2	0	0	0	2	0	0	3	4	0	2	3	0	0	0	0	0	d__Bacteria;p__Bacteroidetes;c__Bacteroidia;o__Bacteroidales;f__Barnesiellaceae;g__Barnesiella;s__uncultured_Barnesiella_sp.
OTU22704	2	0	2	0	0	0	0	10	14	0	0	4	2	0	0	1	3	0	0	0	2	1	1	4	0	0	0	0	0	0	0	2	1	6	0	0	4	5	11	0	d__Bacteria;p__Bacteroidetes;c__Bacteroidia;o__Bacteroidales;f__Prevotellaceae;g__Prevotella;s__uncultured_Prevotella_sp.
OTU22728	199	175	76	121	192	20	9	5	20	2	105	257	290	168	159	78	22	20	905	129	193	158	198	188	249	16	4	887	243	39	116	232	556	235	41	118	892	1198	177	1456	d__Bacteria;p__Bacteroidetes;c__Bacteroidia;o__Bacteroidales;f__Porphyromonadaceae;g__Porphyromonadaceae_unclassified;s__Porphyromonadaceae_unclassified
OTU22745	0	0	0	1	0	0	0	17	0	0	1	5	4	0	2	0	0	0	0	0	0	0	0	0	0	0	0	0	0	0	0	0	0	3	0	0	0	0	0	0	d__Bacteria;p__Bacteroidetes;c__Bacteroidia;o__Bacteroidales;f__Prevotellaceae;g__Alloprevotella;s__Alloprevotella_unclassified
OTU22753	1	0	1	0	1	0	0	0	0	0	3	13	0	1	2	0	0	0	1	0	0	0	0	0	0	0	0	2	0	0	0	9	0	0	2	2	2	0	1	0	d__Bacteria;p__Bacteroidetes;c__Bacteroidia;o__Bacteroidales;f__Porphyromonadaceae;g__Porphyromonadaceae_unclassified;s__Porphyromonadaceae_unclassified
OTU22767	0	0	0	0	0	0	0	15	0	0	0	0	0	0	0	0	10	0	0	0	0	0	0	1	0	0	0	0	0	0	0	0	0	0	0	0	0	0	5	1	d__Bacteria;p__Bacteroidetes;c__Bacteroidia;o__Bacteroidales;f__Prevotellaceae;g__Alloprevotella;s__Alloprevotella_unclassified
OTU22770	3	1	3	0	0	0	0	0	4	0	0	2	1	4	0	0	8	0	0	0	0	0	0	2	0	0	1	0	0	0	0	0	0	0	0	0	0	0	0	0	d__Bacteria;p__Bacteroidetes;c__Bacteroidia;o__Bacteroidales;f__Bacteroidales_unclassified;g__Bacteroidales_unclassified;s__Bacteroidales_unclassified
OTU22792	23	5	3	7	6	0	0	15	3	1	0	5	28	9	43	0	13	0	0	2	4	2	3	7	1	0	0	0	1	0	0	5	11	7	1	6	59	3	27	3	d__Bacteria;p__Bacteroidetes;c__Bacteroidia;o__Bacteroidales;f__Bacteroidales_unclassified;g__Bacteroidales_unclassified;s__Bacteroidales_unclassified
OTU22798	0	0	0	0	0	0	0	0	0	0	0	0	0	0	0	0	0	0	0	0	0	0	0	0	0	0	0	0	0	0	20	0	0	0	16	0	0	0	0	0	d__Bacteria;p__Bacteroidetes;c__Bacteroidia;o__Bacteroidales;f__Prevotellaceae;g__Prevotellaceae_unclassified;s__Prevotellaceae_unclassified
OTU22807	0	4	8	1	2	0	0	0	0	0	0	0	1	1	4	0	0	0	0	0	2	0	0	2	0	0	0	0	0	0	5	6	1	6	7	2	6	5	1	7	d__Bacteria;p__Bacteroidetes;c__Bacteroidia;o__Bacteroidales;f__Bacteroidales_unclassified;g__Bacteroidales_unclassified;s__Bacteroidales_unclassified
OTU22808	2	0	2	1	0	0	0	14	1	1	0	5	0	2	5	1	10	0	0	1	3	0	1	4	0	0	0	0	0	0	0	2	0	4	0	0	1	0	0	0	d__Bacteria;p__Bacteroidetes;c__Bacteroidia;o__Bacteroidales;f__Prevotellaceae;g__Alloprevotella;s__Alloprevotella_unclassified
OTU22813	61	44	2	18	17	2	0	0	0	0	30	25	74	78	69	1	0	0	0	2	95	37	76	58	77	0	0	0	0	0	107	64	72	50	46	1	0	0	0	0	d__Bacteria;p__Bacteroidetes;c__Bacteroidia;o__Bacteroidales;f__Porphyromonadaceae;g__Porphyromonadaceae_unclassified;s__Porphyromonadaceae_unclassified
OTU22822	0	0	1	0	0	0	0	0	0	0	0	0	0	0	1	0	0	0	4	0	0	0	0	0	0	0	2	0	0	1	1223	5	0	9	1862	1	0	0	0	0	d__Bacteria;p__Bacteroidetes;c__Bacteroidia;o__Bacteroidales;f__Prevotellaceae;g__Alloprevotella;s__Alloprevotella_unclassified
OTU22854	17	5	8	5	3	2	0	16	10	5	3	5	2	5	3	3	17	3	0	2	6	3	0	2	4	0	0	0	0	0	0	4	3	15	0	0	4	0	2	0	d__Bacteria;p__Bacteroidetes;c__Bacteroidia;o__Bacteroidales;f__Prevotellaceae;g__Alloprevotella;s__Alloprevotella_unclassified
OTU22857	2	0	2	0	0	0	0	0	2	0	0	0	0	0	0	0	1	0	0	0	0	0	0	0	0	0	0	0	0	0	0	5	0	4	0	4	6	2	29	0	d__Bacteria;p__Bacteroidetes;c__Bacteroidia;o__Bacteroidales;f__Prevotellaceae;g__Alloprevotella;s__Alloprevotella_unclassified
OTU22862	7	2	0	2	0	0	0	7	0	0	0	0	3	1	0	0	1	0	0	0	1	0	0	4	0	0	0	0	0	0	1	5	2	1	0	1	9	2	7	0	d__Bacteria;p__Bacteroidetes;c__Bacteroidia;o__Bacteroidales;f__Prevotellaceae;g__Alloprevotella;s__Alloprevotella_unclassified
OTU22874	0	0	0	0	0	0	0	0	0	0	0	0	0	0	0	0	0	0	0	0	0	0	0	0	0	0	0	0	0	0	12	0	0	0	26	0	0	0	0	0	d__Bacteria;p__Bacteroidetes;c__Bacteroidia;o__Bacteroidales;f__Bacteroidales_unclassified;g__Bacteroidales_unclassified;s__Bacteroidales_unclassified
OTU22882	0	0	0	0	0	0	0	0	0	0	0	0	0	0	0	0	0	0	0	0	0	0	0	0	0	0	1	0	0	0	14	0	0	0	25	0	0	0	0	0	d__Bacteria;p__Bacteroidetes;c__Bacteroidia;o__Bacteroidales;f__Prevotellaceae;g__Alloprevotella;s__Alloprevotella_unclassified
OTU22929	3	8	4	4	9	0	0	0	0	0	68	23	3	23	8	0	0	0	0	0	1	1	0	1	1	0	0	0	0	0	2	0	12	4	2	0	0	0	0	0	d__Bacteria;p__Bacteroidetes;c__Bacteroidia;o__Bacteroidales;f__Porphyromonadaceae;g__Porphyromonadaceae_unclassified;s__Porphyromonadaceae_unclassified
OTU22991	0	0	0	0	0	0	0	0	0	0	0	0	0	0	0	0	0	0	0	0	0	0	0	0	0	0	0	0	0	0	12	0	0	0	19	0	0	0	0	0	d__Bacteria;p__Bacteroidetes;c__Bacteroidia;o__Bacteroidales;f__Bacteroidales_unclassified;g__Bacteroidales_unclassified;s__Bacteroidales_unclassified
OTU22996	1	1	13	1	3	0	1	4	73	0	4	20	0	2	1	0	1	4	0	2	0	0	0	2	0	0	0	1	0	7	0	3	0	4	1	2	0	1	3	0	d__Bacteria;p__Bacteroidetes;c__Bacteroidia;o__Bacteroidales;f__Bacteroidales_unclassified;g__Bacteroidales_unclassified;s__Bacteroidales_unclassified
OTU23017	25	9	3	2	5	0	0	6	1	0	0	1	18	6	44	0	3	0	0	0	48	6	17	64	19	0	0	0	0	0	0	17	13	18	0	0	4	1	0	0	d__Bacteria;p__Bacteroidetes;c__Bacteroidia;o__Bacteroidales;f__Bacteroidales_unclassified;g__Bacteroidales_unclassified;s__Bacteroidales_unclassified
OTU23055	2	0	0	0	4	0	0	1	0	0	0	0	2	1	3	0	0	0	0	0	0	0	0	1	0	0	0	0	0	0	0	3	0	4	0	1	6	0	6	0	d__Bacteria;p__Bacteroidetes;c__Bacteroidia;o__Bacteroidales;f__Porphyromonadaceae;g__Porphyromonadaceae_unclassified;s__Porphyromonadaceae_unclassified
OTU23061	4	53	122	53	41	50	108	230	181	44	13	6	3	83	3	493	101	112	149	57	39	23	39	29	37	3	92	14	36	64	35	3	68	43	65	1	259	11	124	10	d__Bacteria;p__Firmicutes;c__Clostridia;o__Clostridiales;f__Lachnospiraceae;g__Lachnospiraceae_unclassified;s__Lachnospiraceae_unclassified
OTU23079	6	17	9	10	35	155	188	7	42	387	18	31	17	140	15	1699	708	2263	1540	37	62	36	29	9	19	754	211	77	41	352	85	22	4	10	78	647	794	180	884	238	d__Bacteria;p__Bacteroidetes;c__Bacteroidia;o__Bacteroidales;f__Porphyromonadaceae;g__Odoribacter;s__Odoribacter_unclassified
OTU23167	0	0	0	0	0	0	0	0	0	0	0	0	0	0	0	0	0	0	0	0	0	0	0	0	0	0	2	0	0	0	84	0	0	0	90	0	0	0	0	0	d__Bacteria;p__Bacteroidetes;c__Bacteroidia;o__Bacteroidales;f__Bacteroidales_unclassified;g__Bacteroidales_unclassified;s__Bacteroidales_unclassified
OTU23174	149	230	1	53	88	2	2	2	1	0	140	46	93	296	130	0	3	0	2	0	283	80	122	299	173	0	2	0	4	0	350	217	156	151	272	1	0	0	0	0	d__Bacteria;p__Bacteroidetes;c__Bacteroidia;o__Bacteroidales;f__Porphyromonadaceae;g__Porphyromonadaceae_unclassified;s__Porphyromonadaceae_unclassified
OTU23177	0	0	0	0	0	0	0	0	0	0	0	0	0	0	0	0	0	0	0	0	0	0	0	0	0	0	0	0	0	0	26	0	0	0	16	0	0	0	0	0	d__Bacteria;p__Bacteroidetes;c__Bacteroidia;o__Bacteroidales;f__Porphyromonadaceae;g__Porphyromonadaceae_unclassified;s__Porphyromonadaceae_unclassified
OTU23208	0	0	0	0	0	0	0	0	0	0	0	0	0	0	0	0	0	0	0	0	0	0	0	0	0	0	0	0	0	0	19	0	0	0	18	0	0	0	0	0	d__Bacteria;p__Bacteroidetes;c__Bacteroidia;o__Bacteroidales;f__Prevotellaceae;g__Alloprevotella;s__Alloprevotella_unclassified
OTU23260	4	1	1	0	2	0	0	2	8	0	0	0	0	2	0	0	3	0	0	0	1	0	0	0	0	0	0	0	0	0	0	1	2	1	0	0	0	0	0	1	d__Bacteria;p__Bacteroidetes;c__Bacteroidia;o__Bacteroidales;f__Prevotellaceae;g__Alloprevotella;s__Alloprevotella_unclassified
OTU23278	17	39	9	10	22	0	0	0	0	0	96	38	10	61	19	0	0	0	1	0	7	0	0	0	2	0	0	0	1	0	18	1	16	12	10	0	0	0	0	0	d__Bacteria;p__Bacteroidetes;c__Bacteroidia;o__Bacteroidales;f__Porphyromonadaceae;g__Barnesiella;s__Barnesiella_unclassified
OTU23299	0	0	0	0	0	0	3	0	1	3	2	0	0	0	0	0	4	2	15	4	0	1	0	0	0	4	0	2	2	3	0	0	0	1	0	1	14	23	15	7	d__Bacteria;p__Bacteria_unclassified;c__Bacteria_unclassified;o__Bacteria_unclassified;f__Bacteria_unclassified;g__Bacteria_unclassified;s__Bacteria_unclassified
OTU23313	988	538	184	123	811	77	42	330	150	46	108	30	1518	243	788	14	58	9	39	69	281	107	168	363	111	4	5	5	10	11	891	1947	946	742	518	787	52	1	32	0	d__Bacteria;p__Bacteroidetes;c__Bacteroidia;o__Bacteroidales;f__Porphyromonadaceae;g__Porphyromonadaceae_unclassified;s__Porphyromonadaceae_unclassified
OTU23327	500	243	818	263	1208	7	3	71	2	12	38	6	686	190	451	0	4	3	5	0	1286	463	506	1142	763	6	1	0	6	0	399	381	339	326	455	59	114	241	30	276	d__Bacteria;p__Bacteroidetes;c__Bacteroidia;o__Bacteroidales;f__Porphyromonadaceae;g__Barnesiella;s__Barnesiella_unclassified
OTU23334	66	86	64	32	123	22	10	15	8	8	89	30	1238	205	982	3	26	11	4	8	773	329	479	620	493	2	3	4	4	1	11	360	337	164	24	3	2	8	2	1	d__Bacteria;p__Bacteroidetes;c__Bacteroidia;o__Bacteroidales;f__Porphyromonadaceae;g__Porphyromonadaceae_unclassified;s__Porphyromonadaceae_unclassified
OTU23344	236	168	97	205	408	2	2	1	0	2	960	89	136	338	71	1	4	1	1	1	223	185	227	252	241	1	2	2	7	1	67	1079	324	212	65	501	210	906	121	620	d__Bacteria;p__Bacteroidetes;c__Bacteroidia;o__Bacteroidales;f__Porphyromonadaceae;g__Porphyromonadaceae_unclassified;s__Porphyromonadaceae_unclassified
OTU23357	18	13	5	3	3	0	0	10	0	3	1	11	9	2	23	0	10	0	0	0	2	0	2	7	5	0	0	0	0	0	0	23	2	29	0	0	8	0	12	0	d__Bacteria;p__Bacteroidetes;c__Bacteroidia;o__Bacteroidales;f__Bacteroidales_unclassified;g__Bacteroidales_unclassified;s__Bacteroidales_unclassified
OTU23358	125	374	514	420	289	1180	892	851	624	759	148	259	67	305	98	1398	791	1369	2186	569	6	18	8	8	3	2963	1074	1611	227	2729	232	101	155	173	162	429	195	39	410	63	d__Bacteria;p__Bacteroidetes;c__Bacteroidia;o__Bacteroidales;f__Porphyromonadaceae;g__Odoribacter;s__Odoribacter_unclassified
OTU23369	4	10	0	1	7	0	0	0	0	0	2	0	1	9	7	0	0	0	0	0	6	0	3	8	0	0	0	0	0	0	2	18	5	5	1	0	0	0	1	0	d__Bacteria;p__Bacteroidetes;c__Bacteroidia;o__Bacteroidales;f__Porphyromonadaceae;g__Porphyromonadaceae_unclassified;s__Porphyromonadaceae_unclassified
OTU23384	61	76	37	26	51	0	0	0	1	0	4	5	20	79	37	1	2	0	0	1	41	11	12	74	10	0	0	0	0	0	4	0	12	7	4	0	0	7	0	8	d__Bacteria;p__Bacteroidetes;c__Bacteroidia;o__Bacteroidales;f__Porphyromonadaceae;g__Porphyromonadaceae_unclassified;s__Porphyromonadaceae_unclassified
OTU23409	0	0	3	2	2	1	0	1	0	0	4	8	0	2	0	2	0	4	2	1	3	1	0	6	0	3	0	1	1	1	7	4	3	5	7	15	28	10	47	8	d__Bacteria;p__Bacteroidetes;c__Bacteroidia;o__Bacteroidales;f__Porphyromonadaceae;g__Parabacteroides;s__Parabacteroides_unclassified
OTU23425	548	482	25	182	589	24	18	8	40	74	286	212	766	326	408	150	31	26	893	29	131	44	66	107	65	56	8	1260	173	94	69	736	556	688	16	3295	157	1516	104	1432	d__Bacteria;p__Bacteroidetes;c__Bacteroidia;o__Bacteroidales;f__Porphyromonadaceae;g__Porphyromonadaceae_unclassified;s__Porphyromonadaceae_unclassified
OTU23426	235	222	151	73	332	15	7	6	10	45	66	83	194	253	157	75	25	95	390	140	241	57	118	157	98	69	8	259	32	85	57	124	656	284	24	1425	559	1911	428	1771	d__Bacteria;p__Bacteroidetes;c__Bacteroidia;o__Bacteroidales;f__Porphyromonadaceae;g__Porphyromonadaceae_unclassified;s__Porphyromonadaceae_unclassified
OTU23447	0	0	3	0	0	0	0	0	56	0	0	0	0	0	0	0	1	0	0	0	0	0	0	0	0	0	0	0	0	4	4	0	0	1	4	1	0	0	0	0	d__Bacteria;p__Bacteroidetes;c__Bacteroidia;o__Bacteroidales;f__Bacteroidaceae;g__Bacteroides;s__Bacteroides_unclassified
OTU23464	26	21	0	0	2	0	0	0	0	0	6	5	13	15	24	0	0	0	0	0	28	2	17	12	18	0	0	1	0	0	50	37	8	8	12	1	0	0	0	0	d__Bacteria;p__Bacteroidetes;c__Bacteroidia;o__Bacteroidales;f__Porphyromonadaceae;g__Porphyromonadaceae_unclassified;s__Porphyromonadaceae_unclassified
OTU23474	0	3	1	0	0	0	3	1	10	1	5	9	0	3	1	1	1	3	4	2	0	0	0	0	0	0	0	1	0	0	4	6	1	3	1	13	33	9	14	18	d__Bacteria;p__Bacteroidetes;c__Bacteroidia;o__Bacteroidales;f__Barnesiellaceae;g__Barnesiella;s__uncultured_Barnesiella_sp.
OTU23495	17	56	0	1	25	0	0	6	0	15	3	8	14	4	1	8	4	6	17	2	5	2	2	34	0	0	0	0	0	3	37	16	23	18	13	15	24	32	17	19	d__Bacteria;p__Bacteroidetes;c__Bacteroidia;o__Bacteroidales;f__Rikenellaceae;g__Alistipes;s__Alistipes_sp._cv1
OTU23500	3	0	0	0	0	0	0	5	0	0	0	0	4	1	2	0	0	0	0	0	0	0	0	1	1	0	0	0	0	0	0	5	3	3	0	1	1	0	0	0	d__Bacteria;p__Bacteroidetes;c__Bacteroidia;o__Bacteroidales;f__Prevotellaceae;g__Alloprevotella;s__Alloprevotella_unclassified
OTU23505	170	75	9	11	51	18	13	2641	27	276	5	10	197	18	100	51	57	46	237	60	31	23	14	45	17	22	18	287	112	47	6	31	13	7	1	1209	548	950	453	815	d__Bacteria;p__Bacteroidetes;c__Bacteroidia;o__Bacteroidales;f__Porphyromonadaceae;g__Porphyromonadaceae_unclassified;s__Porphyromonadaceae_unclassified
OTU23538	2	5	0	1	4	0	0	2	0	0	0	0	2	2	5	0	2	0	1	0	2	0	1	1	0	0	0	0	0	0	0	1	0	1	0	2	9	1	14	0	d__Bacteria;p__Bacteroidetes;c__Bacteroidia;o__Bacteroidales;f__Bacteroidales_unclassified;g__Bacteroidales_unclassified;s__Bacteroidales_unclassified
OTU23548	4	4	0	4	1	0	0	0	0	0	0	17	0	4	2	0	0	0	0	0	5	2	1	2	1	0	0	0	0	0	0	0	0	1	1	0	0	0	0	0	d__Bacteria;p__Bacteroidetes;c__Bacteroidia;o__Bacteroidales;f__Prevotellaceae;g__Prevotellaceae_unclassified;s__Prevotellaceae_unclassified
OTU23601	1	2	1	2	4	0	0	0	0	0	1	2	1	8	3	0	0	0	0	0	1	0	1	5	0	0	0	0	0	0	3	12	5	8	3	1	1	2	3	1	d__Bacteria;p__Bacteroidetes;c__Bacteroidia;o__Bacteroidales;f__Bacteroidales_unclassified;g__Bacteroidales_unclassified;s__Bacteroidales_unclassified
OTU23608	0	1	0	0	0	0	0	0	0	0	1	1	1	1	1	0	0	0	0	0	0	0	0	3	0	0	0	0	0	0	12	24	8	6	2	25	10	1	10	11	d__Bacteria;p__Bacteroidetes;c__Bacteroidia;o__Bacteroidales;f__Porphyromonadaceae;g__Porphyromonadaceae_unclassified;s__Porphyromonadaceae_unclassified
OTU23649	0	0	0	0	2	0	0	0	0	0	0	0	0	0	0	0	0	0	0	0	0	0	0	0	0	0	0	0	1	0	14	0	4	6	8	0	0	0	0	0	d__Bacteria;p__Bacteroidetes;c__Bacteroidia;o__Bacteroidales;f__Porphyromonadaceae;g__Porphyromonadaceae_unclassified;s__Porphyromonadaceae_unclassified
OTU23667	17	5	3	4	3	0	0	24	2	3	0	9	26	6	37	1	4	0	0	3	6	0	2	13	3	0	0	0	0	0	0	5	3	0	0	2	48	6	17	4	d__Bacteria;p__Bacteroidetes;c__Bacteroidia;o__Bacteroidales;f__Prevotellaceae;g__Prevotellaceae_unclassified;s__Prevotellaceae_unclassified
OTU23673	6	2	0	0	1	0	0	0	0	0	2	10	1	4	4	0	0	0	0	0	2	0	0	1	0	0	0	0	0	0	0	22	8	22	0	2	12	1	6	3	d__Bacteria;p__Bacteroidetes;c__Bacteroidia;o__Bacteroidales;f__Bacteroidales_unclassified;g__Bacteroidales_unclassified;s__Bacteroidales_unclassified
OTU23702	819	798	1642	1437	1095	5	0	4	1	0	1668	984	518	1020	316	1	1	2	4	2	2	1	1	2	1	1	4	0	6	3	551	2408	1661	1692	513	5	0	0	0	0	d__Bacteria;p__Bacteroidetes;c__Bacteroidia;o__Bacteroidales;f__Porphyromonadaceae;g__Porphyromonadaceae_unclassified;s__Porphyromonadaceae_unclassified
OTU23733	15	3	14	8	16	0	0	1	0	0	3	1	18	4	20	0	1	0	0	0	24	5	5	21	3	0	0	0	0	0	0	4	3	13	0	0	0	0	0	0	d__Bacteria;p__Bacteroidetes;c__Bacteroidia;o__Bacteroidales;f__Bacteroidales_unclassified;g__Bacteroidales_unclassified;s__Bacteroidales_unclassified
OTU23758	10	0	17	3	17	0	0	6	0	0	0	0	12	3	22	0	0	0	0	0	11	0	2	13	5	0	0	0	0	0	5	4	0	8	9	0	1	0	2	0	d__Bacteria;p__Bacteroidetes;c__Bacteroidia;o__Bacteroidales;f__Bacteroidales_unclassified;g__Bacteroidales_unclassified;s__Bacteroidales_unclassified
OTU23769	1	2	4	1	5	0	0	0	0	0	1	1	2	2	8	3	0	2	3	0	2	0	0	9	0	0	0	7	0	0	0	3	1	0	4	53	36	19	38	28	d__Bacteria;p__Bacteroidetes;c__Bacteroidia;o__Bacteroidales;f__Porphyromonadaceae;g__Porphyromonadaceae_unclassified;s__Porphyromonadaceae_unclassified
OTU23870	42	31	4	2	12	0	0	0	0	0	0	5	62	56	102	1	1	0	0	0	266	114	245	165	236	0	1	0	1	0	42	82	59	28	10	0	0	0	0	0	d__Bacteria;p__Bacteroidetes;c__Bacteroidia;o__Bacteroidales;f__Porphyromonadaceae;g__Porphyromonadaceae_unclassified;s__Porphyromonadaceae_unclassified
OTU23950	8	4	3	3	1	0	0	0	1	0	0	0	5	1	12	0	0	0	0	0	1	0	0	1	0	0	0	0	0	1	0	4	0	11	0	0	0	0	0	0	d__Bacteria;p__Bacteroidetes;c__Bacteroidia;o__Bacteroidales;f__Bacteroidales_unclassified;g__Bacteroidales_unclassified;s__Bacteroidales_unclassified
OTU24017	36	23	1	8	34	0	1	0	0	0	1	1	44	15	83	1	1	0	0	1	80	35	50	63	71	0	0	0	0	0	7	11	6	7	1	0	0	0	0	0	d__Bacteria;p__Bacteroidetes;c__Bacteroidia;o__Bacteroidales;f__Porphyromonadaceae;g__Porphyromonadaceae_unclassified;s__Porphyromonadaceae_unclassified
OTU24070	0	0	0	0	0	1	0	1	0	0	0	0	0	1	0	0	0	0	0	0	0	0	0	0	0	0	0	0	0	0	20	0	0	2	6	0	0	0	0	0	d__Bacteria;p__Bacteroidetes;c__Bacteroidia;o__Bacteroidales;f__Barnesiellaceae;g__Barnesiella;s__uncultured_Barnesiella_sp.
OTU24101	1	2	3	1	14	1	0	0	0	0	0	0	3	0	3	0	0	0	0	0	6	1	5	2	3	0	0	0	0	0	0	0	2	1	0	0	0	0	0	0	d__Bacteria;p__Bacteroidetes;c__Bacteroidia;o__Bacteroidales;f__Porphyromonadaceae;g__Porphyromonadaceae_unclassified;s__Porphyromonadaceae_unclassified
OTU24162	2	1	0	0	4	0	0	0	0	0	0	0	0	2	0	0	0	0	0	0	1	0	0	0	0	0	0	0	0	0	0	7	9	22	0	0	0	0	0	0	d__Bacteria;p__Bacteroidetes;c__Bacteroidia;o__Bacteroidales;f__Prevotellaceae;g__Alloprevotella;s__Alloprevotella_unclassified
OTU24165	0	0	0	0	0	0	0	0	0	0	0	0	0	0	0	0	0	1	0	0	1	6	5	7	3	3	4	4	0	0	1	0	0	0	0	2	0	3	4	5	d__Bacteria;p__Bacteroidetes;c__Bacteroidia;o__Bacteroidales;f__Prevotellaceae;g__Prevotella;s__Prevotella_ruminicola
OTU24166	15	4	0	0	5	0	0	11	3	0	0	0	21	1	25	0	0	0	0	0	2	0	1	4	0	0	0	0	0	0	0	18	9	15	0	0	0	0	0	0	d__Bacteria;p__Bacteroidetes;c__Bacteroidia;o__Bacteroidales;f__Tannerellaceae;g__Parabacteroides;s__uncultured_Parabacteroides_sp.
OTU24167	4	2	0	1	1	0	0	0	0	0	0	7	6	5	3	0	3	0	0	0	1	0	0	0	0	0	0	0	0	0	1	17	5	20	0	2	9	0	3	0	d__Bacteria;p__Bacteroidetes;c__Bacteroidia;o__Bacteroidales;f__Prevotellaceae;g__Alloprevotella;s__Alloprevotella_unclassified
OTU24171	10	4	7	8	5	0	0	0	0	0	0	12	4	12	12	0	0	0	0	1	1	2	0	4	0	0	0	0	0	0	0	4	9	14	0	0	2	0	1	0	d__Bacteria;p__Bacteroidetes;c__Bacteroidia;o__Bacteroidales;f__Muribaculaceae;g__Muribaculum;s__Muribaculum_intestinale
OTU24177	0	0	0	0	0	0	0	0	0	0	0	0	0	0	0	0	0	0	0	0	0	0	0	0	0	0	0	0	1	0	204	1	1	1	177	0	0	0	0	0	d__Bacteria;p__Bacteroidetes;c__Bacteroidia;o__Bacteroidales;f__Bacteroidales_unclassified;g__Bacteroidales_unclassified;s__Bacteroidales_unclassified
OTU24179	8	2	0	0	1	0	0	0	0	0	1	6	0	8	3	0	0	0	0	0	1	0	0	0	1	0	0	0	0	0	0	1	3	4	0	0	0	0	0	0	d__Bacteria;p__Bacteroidetes;c__Bacteroidia;o__Bacteroidales;f__Prevotellaceae;g__Alloprevotella;s__Alloprevotella_unclassified
OTU24182	2	0	2	2	0	0	0	1	0	0	0	2	7	1	5	0	1	0	0	0	0	1	0	3	0	0	0	0	0	0	0	2	2	1	0	1	9	2	1	0	d__Bacteria;p__Bacteroidetes;c__Bacteroidia;o__Bacteroidales;f__Prevotellaceae;g__Alloprevotella;s__Alloprevotella_unclassified
OTU24184	24	53	25	9	67	0	0	0	0	0	0	0	63	16	88	0	2	0	0	0	17	3	4	14	4	0	1	0	0	0	6	1	33	33	4	0	0	0	0	0	d__Bacteria;p__Bacteroidetes;c__Bacteroidia;o__Bacteroidales;f__Porphyromonadaceae;g__Porphyromonadaceae_unclassified;s__Porphyromonadaceae_unclassified
OTU24186	0	0	0	0	0	0	0	0	0	0	0	0	0	0	2	1	1	0	0	0	0	0	0	0	0	0	0	1	1	0	0	1	0	0	0	8	8	1	4	0	d__Bacteria;p__Bacteroidetes;c__Bacteroidia;o__Bacteroidales;f__Porphyromonadaceae;g__Porphyromonadaceae_unclassified;s__Porphyromonadaceae_unclassified
OTU24188	99	74	226	35	36	6	6	19	2154	5	4	12	12	32	16	1	32	13	5	15	31	9	7	22	9	18	8	59	14	263	1526	191	267	239	1176	199	92	58	73	89	d__Bacteria;p__Bacteroidetes;c__Bacteroidia;o__Bacteroidales;f__Bacteroidaceae;g__Bacteroides;s__Bacteroides_acidifaciens
OTU24189	0	3	7	1	2	0	0	1	5	0	0	3	0	0	1	0	2	0	0	0	6	0	2	8	2	0	0	2	0	3	1	4	0	4	0	0	0	0	0	0	d__Bacteria;p__Bacteroidetes;c__Bacteroidia;o__Bacteroidales;f__Barnesiellaceae;g__Barnesiella;s__uncultured_Barnesiella_sp.
OTU24198	7	1	8	1	2	0	0	5	3	0	0	2	12	3	16	0	5	0	0	0	4	1	1	10	4	0	0	0	0	0	0	1	0	0	0	0	6	0	7	0	d__Bacteria;p__Bacteroidetes;c__Bacteroidia;o__Bacteroidales;f__Prevotellaceae;g__Alloprevotella;s__Alloprevotella_unclassified
OTU24203	0	0	0	0	0	0	0	0	0	0	0	0	0	0	0	0	0	0	0	0	0	0	0	0	0	0	0	0	0	0	26	0	0	0	20	0	0	0	0	0	d__Bacteria;p__Bacteroidetes;c__Bacteroidia;o__Bacteroidales;f__Porphyromonadaceae;g__Porphyromonadaceae_unclassified;s__Porphyromonadaceae_unclassified
OTU24210	0	0	0	0	1	0	0	0	0	0	0	0	1	0	0	0	0	0	0	0	0	2	0	0	0	0	0	0	0	1	19	0	3	2	6	1	0	0	0	0	d__Bacteria;p__Bacteroidetes;c__Bacteroidia;o__Bacteroidales;f__Bacteroidaceae;g__Bacteroides;s__Bacteroides_acidifaciens
OTU24211	1	0	15	0	3	2	1	1	176	1	6	14	0	0	0	4	0	8	1	5	0	0	0	1	0	0	0	4	0	5	0	15	0	5	5	3	0	0	4	0	d__Bacteria;p__Bacteroidetes;c__Bacteroidia;o__Bacteroidales;f__Prevotellaceae;g__Prevotella;s__uncultured_Prevotella_sp.
OTU24212	21	5	1	1	1	0	0	23	8	0	1	1	8	1	9	0	17	0	0	3	9	1	1	2	2	0	0	0	0	0	0	5	2	5	0	1	9	1	29	0	d__Bacteria;p__Bacteroidetes;c__Bacteroidia;o__Bacteroidales;f__Bacteroidales_unclassified;g__Bacteroidales_unclassified;s__Bacteroidales_unclassified
OTU24217	1	1	2	0	1	0	0	0	0	0	0	3	12	2	8	0	2	0	0	0	1	0	0	0	0	0	0	0	0	0	0	4	1	0	0	0	8	0	4	0	d__Bacteria;p__Bacteroidetes;c__Bacteroidia;o__Bacteroidales;f__Barnesiellaceae;g__Barnesiella;s__uncultured_Barnesiella_sp.
OTU24218	5	2	1	0	2	0	0	7	3	1	1	0	0	1	1	3	7	0	0	0	2	0	0	2	0	0	0	0	0	0	0	0	0	0	0	0	5	1	17	1	d__Bacteria;p__Bacteroidetes;c__Bacteroidia;o__Bacteroidales;f__Prevotellaceae;g__Alloprevotella;s__Alloprevotella_unclassified
OTU24219	0	2	1	0	1	2	1	0	24	1	2	3	0	2	0	0	4	2	0	1	0	0	1	0	0	9	0	0	0	12	0	3	0	1	0	0	0	0	0	0	d__Bacteria;p__Bacteroidetes;c__Bacteroidia;o__Bacteroidales;f__Bacteroidales_unclassified;g__Bacteroidales_unclassified;s__Bacteroidales_unclassified
OTU24221	1	6	4	3	8	0	0	0	0	1	69	83	4	32	8	0	0	0	0	0	1	0	2	0	0	0	0	0	0	0	6	0	5	3	6	0	0	0	0	0	d__Bacteria;p__Bacteroidetes;c__Bacteroidia;o__Bacteroidales;f__Porphyromonadaceae;g__Porphyromonadaceae_unclassified;s__Porphyromonadaceae_unclassified
OTU24222	0	0	0	0	1	1	1	2	0	9	0	0	0	0	0	2	1	8	1	15	0	1	0	0	0	1	2	1	2	2	0	1	0	0	0	5	2	5	0	3	d__Bacteria;p__Bacteria_unclassified;c__Bacteria_unclassified;o__Bacteria_unclassified;f__Bacteria_unclassified;g__Bacteria_unclassified;s__Bacteria_unclassified
OTU24228	28	98	1	17	33	0	0	0	0	0	0	2	101	29	193	0	0	0	1	0	106	32	28	36	44	0	0	1	2	0	445	111	235	139	188	2	0	0	0	0	d__Bacteria;p__Bacteroidetes;c__Bacteroidia;o__Bacteroidales;f__Porphyromonadaceae;g__Porphyromonadaceae_unclassified;s__Porphyromonadaceae_unclassified
OTU24232	30	6	12	6	9	0	0	0	2	0	0	2	14	5	11	0	0	0	0	0	9	0	3	17	1	0	0	0	0	0	0	0	0	7	0	0	2	0	1	0	d__Bacteria;p__Bacteroidetes;c__Bacteroidia;o__Bacteroidales;f__Bacteroidales_unclassified;g__Bacteroidales_unclassified;s__Bacteroidales_unclassified
OTU24243	0	0	1	0	0	0	0	0	0	0	0	0	0	0	0	0	0	0	0	0	0	0	0	0	0	0	0	0	1	0	36	1	0	0	66	0	0	0	0	0	d__Bacteria;p__Bacteroidetes;c__Bacteroidia;o__Bacteroidales;f__Bacteroidales_unclassified;g__Bacteroidales_unclassified;s__Bacteroidales_unclassified
OTU24248	308	258	1150	538	571	6	7	8	0	3	21	22	783	14	473	1	15	3	4	17	1347	1417	1581	847	2476	4	6	0	0	0	5	55	66	63	0	1	0	0	0	0	d__Bacteria;p__Bacteroidetes;c__Bacteroidia;o__Bacteroidales;f__Porphyromonadaceae;g__Porphyromonadaceae_unclassified;s__Porphyromonadaceae_unclassified
OTU24261	20	25	216	58	8	28	33	4	75	37	11	19	22	58	20	59	35	89	35	16	72	47	83	30	66	174	75	192	9	213	8	10	13	10	10	1	11	0	26	0	d__Bacteria;p__Bacteroidetes;c__Bacteroidetes_unclassified;o__Bacteroidetes_unclassified;f__Bacteroidetes_unclassified;g__Bacteroidetes_unclassified;s__Bacteroidetes_unclassified
OTU24267	0	1	0	0	1	0	0	0	0	1	4	9	0	3	2	0	0	1	4	1	2	0	0	0	1	0	0	2	0	0	3	3	4	5	1	27	35	9	9	6	d__Bacteria;p__Bacteroidetes;c__Bacteroidia;o__Bacteroidales;f__Porphyromonadaceae;g__Porphyromonadaceae_unclassified;s__Porphyromonadaceae_unclassified
OTU24277	0	0	0	0	0	4	1	1	53	1	0	0	0	0	0	6	1	4	1	0	0	0	0	0	0	3	0	16	0	3	0	0	0	2	1	0	0	0	3	0	d__Bacteria;p__Bacteroidetes;c__Bacteroidia;o__Bacteroidales;f__Bacteroidales_unclassified;g__Bacteroidales_unclassified;s__Bacteroidales_unclassified
OTU24278	0	2	0	0	0	1	3	0	0	4	0	0	0	1	0	0	3	3	9	1	0	0	0	0	0	2	0	2	3	0	0	0	0	0	0	3	7	39	10	30	d__Bacteria;p__Bacteria_unclassified;c__Bacteria_unclassified;o__Bacteria_unclassified;f__Bacteria_unclassified;g__Bacteria_unclassified;s__Bacteria_unclassified
OTU24291	0	0	0	0	0	0	0	0	0	0	0	0	0	0	0	0	0	0	0	0	0	0	0	0	0	0	0	0	0	0	57	0	1	0	60	0	0	0	0	0	d__Bacteria;p__Bacteroidetes;c__Bacteroidia;o__Bacteroidales;f__Bacteroidales_unclassified;g__Bacteroidales_unclassified;s__Bacteroidales_unclassified
OTU24298	0	0	0	0	0	0	0	0	0	0	0	0	0	0	0	0	0	0	0	0	0	0	0	0	0	0	0	0	1	0	25	0	0	0	15	0	0	0	0	0	d__Bacteria;p__Bacteroidetes;c__Bacteroidia;o__Bacteroidales;f__Prevotellaceae;g__Prevotellaceae_unclassified;s__Prevotellaceae_unclassified
OTU24302	3	1	0	0	0	0	0	77	0	0	0	0	1	0	1	0	1	0	0	0	0	0	0	1	0	0	0	0	1	0	0	0	0	0	0	1	1	2	2	1	d__Bacteria;p__Bacteroidetes;c__Bacteroidia;o__Bacteroidales;f__Bacteroidales_unclassified;g__Bacteroidales_unclassified;s__Bacteroidales_unclassified
OTU24303	172	69	267	111	64	50	36	72	937	34	17	39	147	80	69	121	53	43	42	91	104	49	42	165	77	56	10	11	3	70	48	18	19	33	36	71	75	37	117	105	d__Bacteria;p__Bacteroidetes;c__Bacteroidia;o__Bacteroidales;f__Bacteroidaceae;g__Bacteroides;s__Bacteroides_caecimuris
OTU24305	3	0	0	2	0	0	0	2	1	0	0	1	3	3	10	0	0	0	0	0	3	0	0	0	1	0	0	0	0	0	0	0	2	6	0	0	0	0	0	0	d__Bacteria;p__Bacteroidetes;c__Bacteroidia;o__Bacteroidales;f__Prevotellaceae;g__Alloprevotella;s__Alloprevotella_unclassified
OTU24307	7	15	8	13	21	0	0	1	0	1	96	6	6	76	10	0	0	0	0	0	2	4	1	4	3	0	0	0	0	0	4	5	14	13	2	0	0	0	0	0	d__Bacteria;p__Bacteroidetes;c__Bacteroidia;o__Bacteroidales;f__Porphyromonadaceae;g__Porphyromonadaceae_unclassified;s__Porphyromonadaceae_unclassified
OTU24310	6	0	1	0	2	0	0	0	0	0	0	0	2	0	10	0	0	0	0	0	6	0	5	6	6	0	0	0	0	0	0	0	0	1	0	0	0	0	0	0	d__Bacteria;p__Bacteroidetes;c__Bacteroidia;o__Bacteroidales;f__Prevotellaceae;g__Prevotellaceae_unclassified;s__Prevotellaceae_unclassified
OTU24314	1	4	0	2	2	0	0	32	3	2	0	0	1	1	1	4	7	0	2	1	0	0	0	0	0	0	0	0	0	0	0	0	5	1	0	0	1	0	3	0	d__Bacteria;p__Bacteroidetes;c__Bacteroidia;o__Bacteroidales;f__Bacteroidales_unclassified;g__Bacteroidales_unclassified;s__Bacteroidales_unclassified
OTU24317	71	30	9	14	16	0	0	0	1	0	3	14	27	30	33	0	0	0	0	0	23	2	3	52	6	0	0	0	0	0	0	36	21	74	0	0	2	1	0	0	d__Bacteria;p__Bacteroidetes;c__Bacteroidia;o__Bacteroidales;f__Bacteroidales_unclassified;g__Bacteroidales_unclassified;s__Bacteroidales_unclassified
OTU24319	7	6	5	2	16	0	0	1	0	0	42	39	2	8	3	0	0	0	0	0	4	0	0	13	1	0	1	0	0	0	4	17	0	14	8	0	0	0	0	0	d__Bacteria;p__Bacteroidetes;c__Bacteroidia;o__Bacteroidales;f__Porphyromonadaceae;g__Porphyromonadaceae_unclassified;s__Porphyromonadaceae_unclassified
OTU24327	2	2	0	1	1	0	0	0	0	0	0	0	0	0	0	0	0	0	0	0	0	0	0	1	0	0	0	0	0	0	0	11	10	18	0	0	0	0	0	0	d__Bacteria;p__Bacteroidetes;c__Bacteroidia;o__Bacteroidales;f__Bacteroidales_unclassified;g__Bacteroidales_unclassified;s__Bacteroidales_unclassified
OTU24331	3	0	0	0	0	0	1	38	3	0	0	0	8	2	15	0	5	0	0	0	2	0	0	1	2	0	0	0	0	0	0	1	0	0	0	3	24	0	16	0	d__Bacteria;p__Bacteroidetes;c__Bacteroidia;o__Bacteroidales;f__Prevotellaceae;g__Prevotellaceae_unclassified;s__Prevotellaceae_unclassified
OTU24336	0	4	1	2	20	0	0	0	0	0	2	0	37	4	106	0	0	0	0	0	26	2	7	7	1	0	0	1	0	0	8	3	10	5	2	5	1	1	1	0	d__Bacteria;p__Bacteroidetes;c__Bacteroidia;o__Bacteroidales;f__Porphyromonadaceae;g__Porphyromonadaceae_unclassified;s__Porphyromonadaceae_unclassified
OTU24340	5	11	2	6	10	0	0	0	0	0	0	3	21	5	65	0	0	0	0	0	5	2	3	12	2	0	0	0	0	0	0	17	18	35	0	0	0	0	0	0	d__Bacteria;p__Bacteroidetes;c__Bacteroidia;o__Bacteroidales;f__Prevotellaceae;g__Alloprevotella;s__Alloprevotella_unclassified
OTU24349	0	2	6	1	5	0	0	0	0	1	8	26	0	1	0	0	0	0	0	0	1	0	0	2	0	0	0	0	0	0	0	4	0	1	0	0	0	0	0	0	d__Bacteria;p__Bacteroidetes;c__Bacteroidia;o__Bacteroidales;f__Bacteroidales_unclassified;g__Bacteroidales_unclassified;s__Bacteroidales_unclassified
OTU24357	0	2	0	0	1	0	0	0	0	0	1	7	0	2	0	0	0	0	0	0	0	0	0	0	0	0	0	0	0	0	1	16	0	1	0	0	0	0	0	0	d__Bacteria;p__Bacteroidetes;c__Bacteroidia;o__Bacteroidales;f__Porphyromonadaceae;g__Porphyromonadaceae_unclassified;s__Porphyromonadaceae_unclassified
OTU24364	50	107	6	16	54	8	3	1	4	26	97	106	57	115	30	7	9	30	54	11	41	16	21	35	28	8	0	16	19	3	102	570	228	213	41	601	353	214	108	215	d__Bacteria;p__Bacteroidetes;c__Bacteroidia;o__Bacteroidales;f__Porphyromonadaceae;g__Porphyromonadaceae_unclassified;s__Porphyromonadaceae_unclassified
OTU24365	2	1	1	1	4	0	0	1	0	10	0	0	7	1	4	0	1	0	1	1	4	0	2	1	0	0	0	3	0	0	1	0	1	0	0	80	66	63	29	59	d__Bacteria;p__Bacteroidetes;c__Bacteroidia;o__Bacteroidales;f__Porphyromonadaceae;g__Porphyromonadaceae_unclassified;s__Porphyromonadaceae_unclassified
OTU24366	0	0	0	0	0	0	0	0	0	0	2	0	21	5	38	0	0	0	0	0	1	0	3	0	0	0	0	0	0	0	0	0	0	0	0	0	0	0	0	0	d__Bacteria;p__Bacteria_unclassified;c__Bacteria_unclassified;o__Bacteria_unclassified;f__Bacteria_unclassified;g__Bacteria_unclassified;s__Bacteria_unclassified
OTU24368	0	1	14	1	6	1	0	1	0	0	0	0	0	0	2	0	0	0	0	0	0	0	0	4	0	0	0	0	0	0	0	3	0	2	2	0	0	0	0	0	d__Bacteria;p__Bacteroidetes;c__Bacteroidia;o__Bacteroidales;f__Barnesiellaceae;g__Barnesiella;s__uncultured_Barnesiella_sp.
OTU24370	1	1	0	1	0	0	0	5	0	0	1	2	1	4	2	0	2	0	0	0	0	0	0	1	0	0	0	0	0	0	0	0	0	2	0	0	2	0	7	1	d__Bacteria;p__Bacteroidetes;c__Bacteroidia;o__Bacteroidales;f__Prevotellaceae;g__Prevotellaceae_unclassified;s__Prevotellaceae_unclassified
OTU24384	10	25	5	10	23	0	0	1	0	2	550	82	24	183	12	0	1	0	0	0	0	0	0	0	1	1	0	0	0	0	3	106	192	75	1	0	0	0	0	0	d__Bacteria;p__Bacteroidetes;c__Bacteroidia;o__Bacteroidales;f__Porphyromonadaceae;g__Barnesiella;s__Barnesiella_unclassified
OTU24386	148	143	123	144	173	23	22	89	49	89	103	127	247	121	182	15	201	70	55	243	161	95	127	197	170	2	2	11	2	12	155	83	278	131	133	150	90	2	45	5	d__Bacteria;p__Bacteroidetes;c__Bacteroidia;o__Bacteroidales;f__Porphyromonadaceae;g__Porphyromonadaceae_unclassified;s__Porphyromonadaceae_unclassified
OTU24391	0	0	0	0	1	0	0	0	0	0	0	0	3	1	10	0	0	0	0	0	1	0	0	1	0	0	0	0	0	0	0	7	6	13	0	0	0	0	0	0	d__Bacteria;p__Bacteroidetes;c__Bacteroidia;o__Bacteroidales;f__Bacteroidales_unclassified;g__Bacteroidales_unclassified;s__Bacteroidales_unclassified
OTU24405	0	0	3	0	1	0	1	0	11	0	0	2	0	2	0	2	0	2	2	0	0	0	0	2	0	10	0	9	0	22	0	0	0	0	0	0	0	0	0	0	d__Bacteria;p__Bacteroidetes;c__Bacteroidia;o__Bacteroidales;f__Bacteroidales_unclassified;g__Bacteroidales_unclassified;s__Bacteroidales_unclassified
OTU24407	4	1	0	1	3	0	0	0	0	0	1	1	3	2	3	0	0	0	0	0	1	0	0	0	0	0	0	0	0	0	0	2	11	5	0	0	5	2	3	1	d__Bacteria;p__Bacteroidetes;c__Bacteroidia;o__Bacteroidales;f__Bacteroidales_unclassified;g__Bacteroidales_unclassified;s__Bacteroidales_unclassified
OTU24409	17	0	6	1	8	0	0	0	1	0	0	3	8	4	11	0	0	1	0	0	4	1	3	8	3	0	0	0	0	0	0	1	0	2	0	1	6	1	5	1	d__Bacteria;p__Bacteroidetes;c__Bacteroidia;o__Bacteroidales;f__Bacteroidales_unclassified;g__Bacteroidales_unclassified;s__Bacteroidales_unclassified
OTU24411	0	0	0	0	0	0	0	0	0	0	0	0	0	0	0	0	0	0	0	0	0	0	0	0	0	0	0	0	0	0	19	0	0	0	15	1	0	0	0	0	d__Bacteria;p__Bacteroidetes;c__Bacteroidia;o__Bacteroidales;f__Prevotellaceae;g__Alloprevotella;s__Alloprevotella_unclassified
OTU24414	7	5	10	5	11	0	0	0	1	1	0	2	27	2	16	2	1	5	0	3	8	2	6	7	3	0	0	0	0	0	0	5	4	1	0	16	3	2	12	0	d__Bacteria;p__Bacteroidetes;c__Bacteroidia;o__Bacteroidales;f__Porphyromonadaceae;g__Porphyromonadaceae_unclassified;s__Porphyromonadaceae_unclassified
OTU24427	81	99	53	87	45	32	16	26	18	22	29	21	0	0	0	0	0	0	0	0	0	0	0	0	0	0	0	0	0	0	0	0	0	1	0	0	0	0	0	0	d__Bacteria;p__Bacteroidetes;c__Bacteroidia;o__Bacteroidales;f__Bacteroidaceae;g__Bacteroides;s__Bacteroides_caecigallinarum
OTU24434	0	0	0	0	2	2	7	1	3	7	0	0	0	0	0	3	4	1	3	5	0	0	0	0	0	0	0	2	0	3	0	1	0	0	1	1	2	22	27	14	d__Bacteria;p__Bacteria_unclassified;c__Bacteria_unclassified;o__Bacteria_unclassified;f__Bacteria_unclassified;g__Bacteria_unclassified;s__Bacteria_unclassified
OTU24437	2	1	3	0	0	0	0	43	0	2	0	1	8	0	22	0	14	0	0	0	2	1	0	1	0	0	0	0	2	0	1	2	0	1	1	0	14	1	10	0	d__Bacteria;p__Bacteroidetes;c__Bacteroidia;o__Bacteroidales;f__Bacteroidales_unclassified;g__Bacteroidales_unclassified;s__Bacteroidales_unclassified
OTU24440	8	13	0	5	12	0	1	0	0	0	27	29	3	10	4	0	0	0	0	0	5	0	1	8	2	0	0	0	0	0	10	18	0	12	6	0	0	0	0	0	d__Bacteria;p__Bacteroidetes;c__Bacteroidia;o__Bacteroidales;f__Bacteroidales_unclassified;g__Bacteroidales_unclassified;s__Bacteroidales_unclassified
OTU24448	8	0	10	3	2	0	0	0	0	0	0	0	2	0	9	0	0	0	0	0	4	1	3	7	5	0	0	0	0	0	0	0	0	1	0	0	0	0	0	0	d__Bacteria;p__Bacteroidetes;c__Bacteroidia;o__Bacteroidales;f__Bacteroidaceae;g__Bacteroides;s__uncultured_Bacteroides_sp.
OTU24458	17	10	2	0	4	0	0	0	0	0	3	5	4	13	6	0	0	0	0	0	8	0	2	20	1	0	0	0	0	0	0	8	3	20	0	0	0	0	0	0	d__Bacteria;p__Bacteroidetes;c__Bacteroidia;o__Bacteroidales;f__Bacteroidales_unclassified;g__Bacteroidales_unclassified;s__Bacteroidales_unclassified
OTU24464	0	5	2	0	7	0	0	0	0	0	0	0	1	0	4	0	0	0	0	0	0	0	0	0	0	0	0	0	0	0	4	1	3	1	5	0	0	0	0	0	d__Bacteria;p__Bacteroidetes;c__Bacteroidia;o__Bacteroidales;f__Porphyromonadaceae;g__Porphyromonadaceae_unclassified;s__Porphyromonadaceae_unclassified
OTU24465	3	0	7	2	1	0	0	1	0	0	0	0	3	1	7	0	0	0	0	0	1	0	1	0	1	0	0	0	0	0	0	1	0	0	0	0	2	0	5	0	d__Bacteria;p__Bacteroidetes;c__Bacteroidia;o__Bacteroidales;f__Bacteroidales_unclassified;g__Bacteroidales_unclassified;s__Bacteroidales_unclassified
OTU24466	4	2	0	1	0	0	0	1	0	0	1	3	0	2	3	0	0	0	0	0	0	0	0	2	0	0	0	0	0	0	4	0	0	4	0	0	1	0	0	0	d__Bacteria;p__Bacteroidetes;c__Bacteroidia;o__Bacteroidales;f__Prevotellaceae;g__Prevotella;s__uncultured_Prevotella_sp.
OTU24470	180	110	11	16	64	380	181	609	1172	231	113	58	149	17	57	395	212	326	72	110	42	22	23	123	31	117	7	84	17	141	146	13	89	81	295	3837	1246	876	2399	725	d__Bacteria;p__Bacteroidetes;c__Bacteroidia;o__Bacteroidales;f__Bacteroidaceae;g__Bacteroides;s__Bacteroides_acidifaciens
OTU24483	0	0	0	0	0	1	4	0	1	0	0	0	0	0	0	12	5	11	5	0	0	0	0	0	0	4	0	0	0	10	0	1	0	0	0	3	0	0	2	0	d__Bacteria;p__Bacteroidetes;c__Bacteroidia;o__Bacteroidales;f__Bacteroidales_unclassified;g__Bacteroidales_unclassified;s__Bacteroidales_unclassified
OTU24495	0	0	0	0	0	0	0	0	0	0	0	0	0	0	0	0	0	0	0	0	0	0	0	0	0	0	0	0	2	0	15	0	0	0	13	0	0	0	0	0	d__Bacteria;p__Bacteroidetes;c__Bacteroidia;o__Bacteroidales;f__Bacteroidales_unclassified;g__Bacteroidales_unclassified;s__Bacteroidales_unclassified
OTU24498	9	5	0	2	7	0	0	0	0	0	0	2	6	4	7	0	0	0	0	0	0	0	0	1	1	0	0	0	0	0	0	7	5	9	0	4	0	2	2	0	d__Bacteria;p__Bacteroidetes;c__Bacteroidetes_unclassified;o__Bacteroidetes_unclassified;f__Bacteroidetes_unclassified;g__Bacteroidetes_unclassified;s__Bacteroidetes_unclassified
OTU24502	0	2	4	1	1	0	0	0	14	1	1	1	0	0	1	0	0	2	0	1	0	0	0	0	0	0	0	0	0	0	0	1	0	2	2	0	0	0	2	0	d__Bacteria;p__Bacteroidetes;c__Bacteroidia;o__Bacteroidales;f__Porphyromonadaceae;g__Porphyromonadaceae_unclassified;s__Porphyromonadaceae_unclassified
OTU24518	0	1	3	0	1	4	3	9	26	1	2	6	0	1	1	5	1	7	4	2	0	0	0	0	0	32	0	13	0	23	0	0	0	1	0	0	0	0	2	0	d__Bacteria;p__Bacteroidetes;c__Bacteroidia;o__Bacteroidales;f__Bacteroidales_unclassified;g__Bacteroidales_unclassified;s__Bacteroidales_unclassified
OTU24520	22	33	283	29	45	4	3	3	4	5	214	47	10	12	14	4	2	2	16	2	13	6	3	83	7	3	2	70	0	5	111	14	11	21	134	47	36	878	53	1556	d__Bacteria;p__Bacteroidetes;c__Bacteroidia;o__Bacteroidales;f__Bacteroidaceae;g__Bacteroides;s__Bacteroides_sp._TP-5
OTU24524	0	0	5	2	2	1	4	0	3	0	2	0	4	0	4	1	0	0	1	1	0	2	3	1	1	0	0	0	2	0	0	0	1	1	0	1	0	3	3	0	d__Bacteria;p__Bacteroidetes;c__Bacteroidia;o__Bacteroidales;f__Bacteroidaceae;g__Bacteroides;s__Bacteroides_sp._dnLKV9
OTU24532	5	0	4	1	3	0	0	0	0	0	3	5	3	1	7	0	0	0	0	0	1	0	0	3	0	0	0	0	0	0	0	2	7	6	0	0	2	0	0	0	d__Bacteria;p__Bacteroidetes;c__Bacteroidia;o__Bacteroidales;f__Prevotellaceae;g__Prevotella;s__uncultured_Prevotella_sp.
OTU24549	0	0	0	0	0	0	0	0	1	3	0	0	0	0	0	0	0	0	1	0	0	0	0	0	0	0	0	0	0	0	1	1	0	0	0	1	4	27	6	13	d__Bacteria;p__Bacteria_unclassified;c__Bacteria_unclassified;o__Bacteria_unclassified;f__Bacteria_unclassified;g__Bacteria_unclassified;s__Bacteria_unclassified
OTU24553	3	0	1	0	2	1	1	0	0	0	0	0	0	0	3	3	9	1	1	0	0	0	0	1	0	0	0	3	0	1	3	1	2	10	2	1	1	0	3	0	d__Bacteria;p__Bacteroidetes;c__Bacteroidia;o__Bacteroidales;f__Rikenellaceae;g__Alistipes;s__uncultured_Alistipes_sp.
OTU24555	14	1	0	2	4	0	0	0	0	0	3	30	5	9	8	0	0	0	0	0	2	0	0	0	0	0	0	0	0	0	0	0	1	7	0	0	0	0	0	0	d__Bacteria;p__Bacteroidetes;c__Bacteroidia;o__Bacteroidales;f__Tannerellaceae;g__Parabacteroides;s__uncultured_Parabacteroides_sp.
OTU24557	3	1	0	0	3	0	0	0	0	0	0	1	0	0	4	0	1	0	0	0	1	0	0	2	2	0	0	0	0	0	1	1	4	8	0	2	6	3	5	2	d__Bacteria;p__Bacteroidetes;c__Bacteroidia;o__Bacteroidales;f__Bacteroidales_unclassified;g__Bacteroidales_unclassified;s__Bacteroidales_unclassified
OTU24565	0	0	1	0	6	0	0	0	0	0	0	0	11	0	29	0	0	0	0	0	11	0	0	1	1	0	0	0	0	0	0	1	0	1	0	0	0	2	0	3	d__Bacteria;p__Bacteroidetes;c__Bacteroidia;o__Bacteroidales;f__Porphyromonadaceae;g__Porphyromonadaceae_unclassified;s__Porphyromonadaceae_unclassified
OTU24576	0	0	1	1	0	0	0	4	0	0	0	4	2	1	2	0	0	0	0	0	0	0	0	0	0	0	0	0	0	0	0	7	0	13	0	0	0	1	2	0	d__Bacteria;p__Bacteroidetes;c__Bacteroidia;o__Bacteroidales;f__Prevotellaceae;g__Prevotellaceae_unclassified;s__Prevotellaceae_unclassified
OTU24590	5	8	11	5	36	0	0	3	1	2	0	1	30	12	54	0	2	18	17	7	22	9	11	13	14	0	0	13	1	0	0	0	3	0	0	74	97	70	35	51	d__Bacteria;p__Bacteroidetes;c__Bacteroidia;o__Bacteroidales;f__Porphyromonadaceae;g__Porphyromonadaceae_unclassified;s__Porphyromonadaceae_unclassified
OTU24592	3	4	2	4	2	0	0	0	0	0	1	0	3	1	12	0	0	0	0	0	0	0	0	0	0	0	0	0	0	0	0	0	1	0	0	0	0	1	1	0	d__Bacteria;p__Bacteroidetes;c__Bacteroidia;o__Bacteroidales;f__Prevotellaceae;g__Alloprevotella;s__Alloprevotella_unclassified
OTU24595	19	22	3	4	15	378	80	483	1487	133	30	15	14	18	12	729	155	472	284	72	8	4	3	19	5	205	20	1570	9	223	10	13	13	16	6	180	202	65	429	64	d__Bacteria;p__Bacteroidetes;c__Bacteroidia;o__Bacteroidales;f__Rikenellaceae;g__Alistipes;s__uncultured_Alistipes_sp.
OTU24597	1	0	0	0	1	1	6	0	4	16	0	0	0	1	0	0	10	9	2	14	0	0	0	0	0	0	3	6	0	3	0	0	1	0	0	2	1	3	2	2	d__Bacteria;p__Firmicutes;c__Clostridia;o__Clostridiales;f__Oscillospiraceae;g__Oscillibacter;s__uncultured_Oscillibacter_sp.
OTU24608	1	3	2	0	1	0	1	7	4	0	1	1	1	1	3	0	0	0	0	0	0	0	0	3	0	0	0	0	0	0	1	6	0	2	1	2	0	0	0	0	d__Bacteria;p__Bacteroidetes;c__Bacteroidia;o__Bacteroidales;f__Porphyromonadaceae;g__Porphyromonadaceae_unclassified;s__Porphyromonadaceae_unclassified
OTU24610	19	3	3	1	2	0	0	27	7	1	1	0	1	7	16	0	5	0	0	0	5	1	0	1	0	0	0	0	0	0	0	10	1	2	0	1	8	2	18	1	d__Bacteria;p__Bacteroidetes;c__Bacteroidia;o__Bacteroidales;f__Prevotellaceae;g__Prevotellaceae_unclassified;s__Prevotellaceae_unclassified
OTU24612	2	6	1	1	4	0	0	0	0	0	0	0	4	2	7	0	0	0	0	0	0	0	0	0	0	0	0	0	0	0	3	10	5	8	5	0	0	0	0	0	d__Bacteria;p__Bacteroidetes;c__Bacteroidia;o__Bacteroidales;f__Prevotellaceae;g__Prevotella;s__uncultured_Prevotella_sp.
OTU24615	5	1	5	2	1	0	0	4	1	0	2	2	2	2	3	0	1	0	0	0	3	0	1	3	2	0	0	0	0	0	0	2	3	1	0	0	0	0	2	0	d__Bacteria;p__Bacteroidetes;c__Bacteroidia;o__Bacteroidales;f__Bacteroidales_unclassified;g__Bacteroidales_unclassified;s__Bacteroidales_unclassified
OTU24639	0	1	2	0	1	0	0	2	21	0	0	0	0	1	0	0	0	1	0	1	0	0	0	0	0	1	0	0	0	0	1	0	0	0	0	0	0	0	0	0	d__Bacteria;p__Bacteroidetes;c__Bacteroidia;o__Bacteroidales;f__Prevotellaceae;g__Prevotella;s__uncultured_Prevotella_sp.
OTU24642	1	1	0	0	4	0	0	0	0	0	0	0	0	0	1	0	0	0	0	0	0	0	1	0	0	0	0	0	0	0	9	7	8	10	2	0	0	0	0	0	d__Bacteria;p__Bacteroidetes;c__Bacteroidia;o__Bacteroidales;f__Porphyromonadaceae;g__Porphyromonadaceae_unclassified;s__Porphyromonadaceae_unclassified
OTU24659	0	0	1	1	0	0	0	0	0	0	0	0	11	0	18	0	0	0	0	0	0	0	1	0	2	0	0	0	0	0	0	0	0	0	0	0	0	0	0	0	d__Bacteria;p__Firmicutes;c__Erysipelotrichia;o__Erysipelotrichales;f__Erysipelotrichaceae;g__Erysipelotrichaceae_unclassified;s__Erysipelotrichaceae_unclassified
OTU24665	9	18	1	7	11	0	0	0	0	0	49	30	6	77	12	0	0	0	0	0	18	3	7	12	5	1	0	0	0	0	22	17	8	24	14	0	2	16	1	18	d__Bacteria;p__Bacteroidetes;c__Bacteroidia;o__Bacteroidales;f__Porphyromonadaceae;g__Porphyromonadaceae_unclassified;s__Porphyromonadaceae_unclassified
OTU24726	2	1	4	3	6	0	0	1	0	0	49	79	2	7	0	0	0	0	0	0	0	0	0	0	0	0	0	0	0	0	0	0	0	0	3	0	0	0	0	0	d__Bacteria;p__Bacteroidetes;c__Bacteroidia;o__Bacteroidales;f__Porphyromonadaceae;g__Porphyromonadaceae_unclassified;s__Porphyromonadaceae_unclassified
OTU24756	0	1	0	0	0	0	0	0	0	0	0	0	0	1	0	0	0	0	1	0	0	0	0	0	0	2	0	0	0	0	0	5	0	0	1	1	2	9	0	5	d__Bacteria;p__Proteobacteria;c__Deltaproteobacteria;o__Desulfovibrionales;f__Desulfovibrionaceae;g__Bilophila;s__uncultured_Bilophila_sp.
OTU24758	1	1	0	0	6	0	0	0	0	0	2	0	0	0	5	0	0	0	0	0	5	1	1	0	1	0	0	0	0	0	0	0	1	0	0	0	0	4	0	1	d__Bacteria;p__Bacteroidetes;c__Bacteroidia;o__Bacteroidales;f__Porphyromonadaceae;g__Porphyromonadaceae_unclassified;s__Porphyromonadaceae_unclassified
OTU24784	4	16	17	15	38	0	0	0	0	0	1	0	7	6	28	0	0	0	0	0	0	0	1	0	0	0	0	0	0	1	32	60	74	75	21	0	0	0	1	0	d__Bacteria;p__Bacteroidetes;c__Bacteroidia;o__Bacteroidales;f__Porphyromonadaceae;g__Porphyromonadaceae_unclassified;s__Porphyromonadaceae_unclassified
OTU24797	4	0	7	0	2	0	1	1	3	0	0	1	2	1	1	2	0	0	0	1	1	0	0	0	1	0	0	0	0	1	0	3	2	4	1	1	5	1	7	0	d__Bacteria;p__Bacteroidetes;c__Bacteroidia;o__Bacteroidales;f__Porphyromonadaceae;g__Parabacteroides;s__Parabacteroides_unclassified
OTU24832	6	9	20	5	10	0	0	0	0	0	0	0	15	0	9	0	0	0	0	0	13	6	11	3	19	0	0	0	0	0	0	0	2	1	0	0	0	0	0	0	d__Bacteria;p__Bacteroidetes;c__Bacteroidia;o__Bacteroidales;f__Porphyromonadaceae;g__Porphyromonadaceae_unclassified;s__Porphyromonadaceae_unclassified
OTU24849	2	5	5	1	12	0	0	0	0	0	0	0	9	0	12	0	0	0	0	0	1	2	1	0	1	0	0	0	0	0	1	3	7	2	1	0	0	0	0	0	d__Bacteria;p__Bacteroidetes;c__Bacteroidia;o__Bacteroidales;f__Porphyromonadaceae;g__Porphyromonadaceae_unclassified;s__Porphyromonadaceae_unclassified
OTU24870	0	0	1	0	3	1	1	13	0	2	0	0	8	2	6	1	5	0	7	1	4	3	4	5	0	0	0	3	3	0	0	0	0	0	0	27	26	8	8	1	d__Bacteria;p__Bacteroidetes;c__Bacteroidia;o__Bacteroidales;f__Porphyromonadaceae;g__Porphyromonadaceae_unclassified;s__Porphyromonadaceae_unclassified
OTU24875	4	2	0	2	3	0	0	0	0	0	1	0	5	0	17	0	0	0	0	0	1	0	0	3	1	0	0	0	0	0	0	9	10	26	0	0	0	0	0	0	d__Bacteria;p__Bacteroidetes;c__Bacteroidia;o__Bacteroidales;f__Prevotellaceae;g__Prevotellaceae_unclassified;s__Prevotellaceae_unclassified
OTU24878	0	0	1	0	2	0	0	1	0	1	1	2	1	0	1	0	3	0	3	3	1	2	3	0	2	2	0	1	0	0	2	0	0	1	0	1	0	0	0	0	d__Bacteria;p__Actinobacteria;c__Actinobacteria;o__Actinomycetales;f__Nocardioidaceae;g__Nocardioides;s__Nocardioides_unclassified
OTU24924	9	3	4	2	2	0	0	0	1	0	1	1	8	1	9	0	0	1	0	0	2	0	0	3	0	0	0	0	0	0	0	0	1	0	0	0	1	0	0	1	d__Bacteria;p__Bacteroidetes;c__Bacteroidia;o__Bacteroidales;f__Porphyromonadaceae;g__Porphyromonadaceae_unclassified;s__Porphyromonadaceae_unclassified
OTU24925	7	8	0	2	16	0	1	0	0	1	8	16	7	25	8	2	0	5	7	1	1	1	1	3	2	0	0	3	2	0	6	79	27	21	3	168	84	39	25	38	d__Bacteria;p__Bacteroidetes;c__Bacteroidia;o__Bacteroidales;f__Porphyromonadaceae;g__Porphyromonadaceae_unclassified;s__Porphyromonadaceae_unclassified
OTU24926	0	0	0	0	1	2	0	4	0	0	0	0	0	1	0	0	2	1	2	1	0	0	0	0	0	0	0	1	0	1	0	0	0	0	0	4	14	20	12	14	d__Bacteria;p__Bacteria_unclassified;c__Bacteria_unclassified;o__Bacteria_unclassified;f__Bacteria_unclassified;g__Bacteria_unclassified;s__Bacteria_unclassified
OTU24937	0	0	0	0	0	0	0	0	0	0	0	0	0	0	0	0	0	0	0	0	0	0	0	0	0	0	0	0	0	0	30	0	0	0	25	0	0	0	0	0	d__Bacteria;p__Bacteroidetes;c__Bacteroidia;o__Bacteroidales;f__Bacteroidales_unclassified;g__Bacteroidales_unclassified;s__Bacteroidales_unclassified
OTU24956	1	9	3	0	5	0	0	0	0	0	0	0	13	1	28	0	0	0	0	2	7	0	5	3	2	0	0	1	0	0	23	11	2	3	21	0	0	0	0	0	d__Bacteria;p__Bacteroidetes;c__Bacteroidia;o__Bacteroidales;f__Porphyromonadaceae;g__Porphyromonadaceae_unclassified;s__Porphyromonadaceae_unclassified
OTU24966	0	1	2	5	14	5	3	1	1	0	2	9	3	0	1	1	1	0	2	8	2	5	2	1	0	0	1	9	2	2	4	1	1	0	0	3	1	1	1	0	d__Bacteria;p__Bacteroidetes;c__Bacteroidia;o__Bacteroidales;f__Bacteroidaceae;g__Bacteroides;s__Bacteroides_fragilis
OTU25000	0	0	0	0	0	0	0	0	0	0	0	0	0	0	0	0	0	0	0	0	0	0	0	0	0	0	0	0	0	0	0	0	0	0	0	0	0	14	1	13	d__Bacteria;p__Firmicutes;c__Clostridia;o__Clostridiales;f__Eubacteriaceae;g__Eubacterium;s__uncultured_Eubacterium_sp.
OTU25007	4	7	8	2	6	0	0	0	0	0	0	0	2	5	2	0	0	0	0	0	2	3	1	5	1	0	0	0	0	0	0	0	1	0	0	0	0	0	0	3	d__Bacteria;p__Bacteroidetes;c__Bacteroidia;o__Bacteroidales;f__Porphyromonadaceae;g__Porphyromonadaceae_unclassified;s__Porphyromonadaceae_unclassified
OTU25028	6	8	0	1	6	0	0	0	0	0	8	1	2	32	4	0	0	0	0	0	3	0	1	8	0	0	0	0	0	0	15	67	24	22	7	0	1	4	0	4	d__Bacteria;p__Bacteroidetes;c__Bacteroidia;o__Bacteroidales;f__Porphyromonadaceae;g__Porphyromonadaceae_unclassified;s__Porphyromonadaceae_unclassified
OTU25039	1	1	3	0	0	0	0	0	0	0	0	0	3	0	12	0	1	0	0	0	0	0	0	2	0	0	0	0	0	0	0	2	4	4	0	0	0	0	0	0	d__Bacteria;p__Bacteroidetes;c__Bacteroidia;o__Bacteroidales;f__Porphyromonadaceae;g__Porphyromonadaceae_unclassified;s__Porphyromonadaceae_unclassified
OTU25047	0	0	0	0	0	0	1	1	0	3	0	0	0	1	0	0	3	2	5	2	0	0	0	0	0	0	0	6	0	1	0	0	0	0	1	13	7	2	8	8	d__Bacteria;p__Bacteroidetes;c__Bacteroidia;o__Bacteroidales;f__Porphyromonadaceae;g__Porphyromonadaceae_unclassified;s__Porphyromonadaceae_unclassified
OTU25092	1	1	0	0	3	1	0	0	8	0	1	4	1	2	1	1	2	3	1	3	0	0	0	1	0	0	1	0	0	1	2	1	0	1	2	1	0	0	1	0	d__Bacteria;p__Bacteroidetes;c__Bacteroidia;o__Bacteroidales;f__Bacteroidales_unclassified;g__Bacteroidales_unclassified;s__Bacteroidales_unclassified
OTU25095	0	1	0	0	0	0	0	0	0	0	0	0	0	1	0	1	1	0	4	1	2	0	2	0	0	2	3	1	0	4	0	0	0	0	0	0	3	15	7	7	d__Bacteria;p__Bacteria_unclassified;c__Bacteria_unclassified;o__Bacteria_unclassified;f__Bacteria_unclassified;g__Bacteria_unclassified;s__Bacteria_unclassified
OTU25122	5	1	0	5	5	0	0	0	0	0	0	4	4	1	2	0	0	0	0	0	3	0	2	2	0	0	0	0	0	0	0	2	1	0	1	0	0	0	0	0	d__Bacteria;p__Bacteroidetes;c__Bacteroidia;o__Bacteroidales;f__Porphyromonadaceae;g__Porphyromonadaceae_unclassified;s__Porphyromonadaceae_unclassified
OTU25126	0	0	0	0	0	0	0	0	0	0	0	0	0	0	0	0	0	0	0	0	0	0	0	0	0	0	0	0	0	2	53	1	1	0	58	0	0	0	0	0	d__Bacteria;p__Bacteroidetes;c__Bacteroidia;o__Bacteroidales;f__Bacteroidales_unclassified;g__Bacteroidales_unclassified;s__Bacteroidales_unclassified
OTU25134	0	0	0	0	0	2	1	1	1	0	0	0	0	0	0	6	0	8	33	32	0	0	0	0	0	0	0	0	0	0	0	0	0	0	0	163	90	62	53	93	d__Bacteria;p__Bacteroidetes;c__Bacteroidia;o__Bacteroidales;f__Porphyromonadaceae;g__Porphyromonadaceae_unclassified;s__Porphyromonadaceae_unclassified
OTU25147	0	0	0	0	0	10	3	1	0	5	0	0	0	0	0	1	0	9	1	0	0	0	0	0	0	0	0	0	3	0	0	0	0	0	0	2	1	0	1	1	d__Bacteria;p__Firmicutes;c__Clostridia;o__Clostridiales;f__Lachnospiraceae;g__Butyrivibrio;s__uncultured_Butyrivibrio_sp.
OTU25155	0	0	0	0	0	0	0	0	0	3	0	0	0	0	0	5	5	1	3	0	0	0	0	0	0	0	0	0	0	0	0	0	0	0	0	8	6	1	5	0	d__Bacteria;p__Bacteroidetes;c__Bacteroidia;o__Bacteroidales;f__Porphyromonadaceae;g__Odoribacter;s__Odoribacter_unclassified
OTU25162	56	17	6	12	14	0	0	0	0	0	7	19	13	34	29	0	0	0	0	0	20	1	1	50	5	0	0	0	0	0	0	28	15	68	0	1	0	0	0	0	d__Bacteria;p__Bacteroidetes;c__Bacteroidia;o__Bacteroidales;f__Prevotellaceae;g__Alloprevotella;s__Alloprevotella_unclassified
OTU25200	44	29	1	18	27	2	0	0	0	0	15	9	81	49	107	1	0	0	0	1	46	17	40	29	53	0	0	0	0	0	18	26	28	16	5	0	0	0	0	0	d__Bacteria;p__Bacteroidetes;c__Bacteroidia;o__Bacteroidales;f__Porphyromonadaceae;g__Porphyromonadaceae_unclassified;s__Porphyromonadaceae_unclassified
OTU25214	0	0	0	0	0	0	0	0	0	0	1	0	20	2	26	0	1	0	0	0	0	1	0	0	0	0	0	0	0	0	0	0	0	0	0	0	0	0	0	0	d__Bacteria;p__Bacteria_unclassified;c__Bacteria_unclassified;o__Bacteria_unclassified;f__Bacteria_unclassified;g__Bacteria_unclassified;s__Bacteria_unclassified
OTU25253	7	4	12	9	23	57	10	12	1	6	15	12	11	13	7	2	2	3	9	6	6	30	3	4	1	1	6	4	10	20	36	9	13	4	34	65	31	41	201	27	d__Bacteria;p__Bacteroidetes;c__Bacteroidia;o__Bacteroidales;f__Bacteroidaceae;g__Bacteroides;s__uncultured_Bacteroides_sp.
OTU25270	0	0	3	0	1	0	4	3	11	0	3	7	0	1	0	2	6	7	1	0	0	0	0	1	0	11	1	10	5	8	1	1	0	0	0	0	0	0	0	0	d__Bacteria;p__Bacteroidetes;c__Bacteroidetes_unclassified;o__Bacteroidetes_unclassified;f__Bacteroidetes_unclassified;g__Bacteroidetes_unclassified;s__Bacteroidetes_unclassified
OTU25283	1	4	1	0	24	0	0	0	0	0	0	0	0	0	1	0	0	0	0	0	3	0	0	0	0	0	0	0	0	0	0	29	64	61	0	0	0	0	0	0	d__Bacteria;p__Bacteroidetes;c__Bacteroidia;o__Bacteroidales;f__Porphyromonadaceae;g__Porphyromonadaceae_unclassified;s__Porphyromonadaceae_unclassified
OTU25319	0	1	1	3	2	0	0	0	0	0	0	0	2	0	3	0	1	0	0	0	1	0	2	2	2	0	0	0	1	0	6	5	8	4	3	0	0	0	0	0	d__Bacteria;p__Bacteroidetes;c__Bacteroidia;o__Bacteroidales;f__Porphyromonadaceae;g__Porphyromonadaceae_unclassified;s__Porphyromonadaceae_unclassified
OTU25330	4	4	1	2	2	3	0	0	1	0	0	0	0	0	0	0	0	2	0	1	2	0	0	0	0	1	0	0	3	0	0	0	0	3	1	0	0	0	0	0	d__Bacteria;p__Firmicutes;c__Clostridia;o__Clostridiales;f__Lachnospiraceae;g__Lachnospiraceae_unclassified;s__Lachnospiraceae_unclassified
OTU25342	9	9	42	8	33	9	1	16	39	6	69	91	2	13	6	15	13	19	6	8	15	0	2	15	0	7	0	40	0	21	6	21	2	13	15	14	2	1	8	1	d__Bacteria;p__Bacteroidetes;c__Bacteroidia;o__Bacteroidales;f__Bacteroidales_unclassified;g__Bacteroidales_unclassified;s__Bacteroidales_unclassified
OTU25346	14	8	5	11	5	0	0	0	0	0	3	7	5	12	7	0	0	0	0	0	0	0	0	0	0	0	0	0	0	0	1	11	7	27	0	0	0	0	0	0	d__Bacteria;p__Bacteroidetes;c__Bacteroidia;o__Bacteroidales;f__Bacteroidales_unclassified;g__Bacteroidales_unclassified;s__Bacteroidales_unclassified
OTU25355	2	2	3	9	8	0	0	0	0	0	0	0	18	1	18	0	0	1	0	0	14	7	16	2	10	0	0	0	0	0	0	0	0	0	0	0	0	0	0	0	d__Bacteria;p__Bacteroidetes;c__Bacteroidia;o__Bacteroidales;f__Porphyromonadaceae;g__Barnesiella;s__Barnesiella_unclassified
OTU25362	0	0	1	2	0	0	0	0	0	0	0	0	10	0	12	0	0	0	0	0	1	0	2	1	2	0	0	0	0	0	0	0	0	0	0	0	0	0	0	0	d__Bacteria;p__Bacteria_unclassified;c__Bacteria_unclassified;o__Bacteria_unclassified;f__Bacteria_unclassified;g__Bacteria_unclassified;s__Bacteria_unclassified
OTU25380	1	3	8	2	6	0	0	0	0	0	8	14	0	1	0	0	0	0	0	0	0	0	0	0	0	0	0	0	0	0	2	13	1	3	0	0	0	0	0	0	d__Bacteria;p__Bacteroidetes;c__Bacteroidia;o__Bacteroidales;f__Barnesiellaceae;g__Barnesiella;s__uncultured_Barnesiella_sp.
OTU25381	3	4	0	1	7	0	0	0	0	0	21	11	1	19	5	0	0	0	0	1	5	1	3	2	2	0	0	0	0	0	0	1	5	3	1	0	1	0	2	0	d__Bacteria;p__Bacteroidetes;c__Bacteroidia;o__Bacteroidales;f__Porphyromonadaceae;g__Porphyromonadaceae_unclassified;s__Porphyromonadaceae_unclassified
OTU25387	0	1	0	0	3	0	0	0	0	0	0	0	2	3	10	1	0	0	2	0	4	0	0	1	0	0	0	0	2	0	2	2	0	1	0	85	70	14	17	9	d__Bacteria;p__Bacteroidetes;c__Bacteroidia;o__Bacteroidales;f__Porphyromonadaceae;g__Porphyromonadaceae_unclassified;s__Porphyromonadaceae_unclassified
OTU25407	0	0	6	0	4	1	2	0	1	0	4	1	0	2	5	0	2	4	3	0	0	0	0	0	0	0	3	0	0	3	0	0	0	1	2	2	1	0	0	0	d__Bacteria;p__Bacteroidetes;c__Bacteroidia;o__Bacteroidales;f__Bacteroidales_unclassified;g__Bacteroidales_unclassified;s__Bacteroidales_unclassified
OTU25434	21	14	16	13	20	1	1	0	0	0	0	0	30	6	50	0	0	2	0	2	10	3	1	10	4	2	2	8	0	0	1	0	5	3	0	13	30	25	6	20	d__Bacteria;p__Bacteroidetes;c__Bacteroidia;o__Bacteroidales;f__Porphyromonadaceae;g__Porphyromonadaceae_unclassified;s__Porphyromonadaceae_unclassified
OTU25436	3	2	0	1	1	0	0	0	0	0	0	0	5	1	4	0	0	0	0	0	3	0	0	1	0	0	0	0	0	0	0	0	5	10	0	0	0	0	0	0	d__Bacteria;p__Bacteroidetes;c__Bacteroidia;o__Bacteroidales;f__Bacteroidales_unclassified;g__Bacteroidales_unclassified;s__Bacteroidales_unclassified
OTU25440	54	240	42	183	193	246	188	40	54	366	4	13	3	23	8	46	64	156	103	78	8	10	10	133	6	170	81	23	16	220	7	2	13	31	4	116	64	24	47	30	d__Bacteria;p__Bacteroidetes;c__Bacteroidia;o__Bacteroidales;f__Rikenellaceae;g__Alistipes;s__uncultured_Alistipes_sp.
OTU25453	32	66	2	10	42	2	0	1	2	0	264	17	36	25	20	0	0	0	0	0	3	1	5	0	5	0	0	0	1	1	662	271	474	294	427	0	3	115	0	140	d__Bacteria;p__Bacteroidetes;c__Bacteroidia;o__Bacteroidales;f__Porphyromonadaceae;g__Porphyromonadaceae_unclassified;s__Porphyromonadaceae_unclassified
OTU25482	2	1	17	2	6	2	0	0	5	0	1	0	1	0	0	0	0	0	0	0	1	0	0	1	0	4	0	3	0	2	0	0	0	2	1	0	0	0	1	0	d__Bacteria;p__Bacteroidetes;c__Bacteroidia;o__Bacteroidales;f__Porphyromonadaceae;g__Porphyromonadaceae_unclassified;s__Porphyromonadaceae_unclassified
OTU25509	4	4	9	1	0	1	0	21	24	1	0	6	0	0	2	3	1	0	0	0	0	0	0	0	0	0	0	0	0	1	7	7	4	16	14	0	18	1	4	3	d__Bacteria;p__Bacteroidetes;c__Bacteroidia;o__Bacteroidales;f__Bacteroidaceae;g__Bacteroides;s__Bacteroides_sp._SLC1-38
OTU25535	0	0	0	0	0	0	0	0	0	0	0	0	0	0	0	0	0	0	0	0	0	0	0	0	0	0	1	0	0	0	12	0	10	5	7	0	0	0	0	0	d__Bacteria;p__Bacteroidetes;c__Bacteroidia;o__Bacteroidales;f__Prevotellaceae;g__Prevotella;s__uncultured_Prevotella_sp.
OTU25537	1	6	1	0	3	0	0	1	0	0	6	0	3	2	4	0	0	0	0	0	0	0	0	0	0	0	0	0	0	0	0	0	1	1	0	0	1	11	0	3	d__Bacteria;p__Bacteroidetes;c__Bacteroidia;o__Bacteroidales;f__Porphyromonadaceae;g__Porphyromonadaceae_unclassified;s__Porphyromonadaceae_unclassified
OTU25570	0	13	0	0	8	0	0	0	0	0	17	22	0	8	1	0	0	0	0	0	2	0	0	0	0	0	0	0	1	0	5	9	14	7	1	0	0	0	0	0	d__Bacteria;p__Bacteroidetes;c__Bacteroidia;o__Bacteroidales;f__Porphyromonadaceae;g__Barnesiella;s__Barnesiella_unclassified
OTU25578	1	2	4	0	7	1	1	4	9	3	2	4	0	0	2	1	2	3	1	3	0	0	0	0	2	0	0	0	0	5	3	3	0	2	2	2	0	0	5	0	d__Bacteria;p__Bacteroidetes;c__Bacteroidia;o__Bacteroidales;f__Bacteroidales_unclassified;g__Bacteroidales_unclassified;s__Bacteroidales_unclassified
OTU25591	5	9	8	2	30	0	0	0	1	0	0	0	0	6	1	0	0	0	0	0	6	2	3	2	10	0	0	1	0	1	0	5	0	0	0	25	9	0	6	1	d__Bacteria;p__Bacteroidetes;c__Bacteroidia;o__Bacteroidales;f__Porphyromonadaceae;g__Porphyromonadaceae_unclassified;s__Porphyromonadaceae_unclassified
OTU25610	0	1	0	0	2	0	0	5	2	1	0	0	5	0	9	0	1	0	1	1	5	1	3	2	2	0	0	0	1	0	1	0	0	1	0	121	71	31	38	27	d__Bacteria;p__Bacteroidetes;c__Bacteroidia;o__Bacteroidales;f__Porphyromonadaceae;g__Porphyromonadaceae_unclassified;s__Porphyromonadaceae_unclassified
OTU25612	2	2	0	0	5	0	0	0	0	1	2	0	8	6	4	1	0	4	11	1	3	2	1	0	0	1	1	7	1	2	0	0	2	0	0	69	37	98	12	64	d__Bacteria;p__Bacteroidetes;c__Bacteroidia;o__Bacteroidales;f__Porphyromonadaceae;g__Porphyromonadaceae_unclassified;s__Porphyromonadaceae_unclassified
OTU25617	10	19	13	19	37	0	0	11	0	7	11	6	45	29	31	2	8	13	13	4	17	10	10	20	8	1	1	25	5	1	0	9	5	7	1	131	123	73	34	80	d__Bacteria;p__Bacteroidetes;c__Bacteroidia;o__Bacteroidales;f__Porphyromonadaceae;g__Porphyromonadaceae_unclassified;s__Porphyromonadaceae_unclassified
OTU25631	8	4	2	2	2	0	0	0	0	0	0	6	2	5	2	0	0	0	0	0	3	0	0	11	3	0	0	0	0	0	0	6	3	11	0	0	0	0	0	0	d__Bacteria;p__Bacteroidetes;c__Bacteroidia;o__Bacteroidales;f__Bacteroidales_unclassified;g__Bacteroidales_unclassified;s__Bacteroidales_unclassified
OTU25762	0	0	0	0	3	0	0	0	0	0	0	0	3	0	0	0	0	0	1	0	4	0	0	1	0	0	0	0	0	0	0	0	0	0	0	19	46	3	4	2	d__Bacteria;p__Bacteroidetes;c__Bacteroidia;o__Bacteroidales;f__Porphyromonadaceae;g__Porphyromonadaceae_unclassified;s__Porphyromonadaceae_unclassified
OTU25768	0	0	0	0	0	0	0	0	0	0	0	0	0	0	0	0	0	0	1	0	0	0	0	0	0	0	0	0	0	1	149	106	493	189	178	2	0	0	0	0	d__Bacteria;p__Bacteroidetes;c__Bacteroidia;o__Bacteroidales;f__Porphyromonadaceae;g__Porphyromonadaceae_unclassified;s__Porphyromonadaceae_unclassified
OTU25777	2	2	1	0	9	0	0	0	0	0	1	0	4	0	2	0	0	1	0	0	0	0	0	0	0	0	0	0	0	0	2	9	1	4	1	0	0	0	0	0	d__Bacteria;p__Bacteroidetes;c__Bacteroidia;o__Bacteroidales;f__Porphyromonadaceae;g__Porphyromonadaceae_unclassified;s__Porphyromonadaceae_unclassified
OTU25819	8	9	4	5	13	0	0	1	0	0	15	2	2	10	1	0	0	0	0	0	5	1	0	49	1	0	0	0	0	0	59	40	5	32	49	0	0	5	1	6	d__Bacteria;p__Bacteroidetes;c__Bacteroidia;o__Bacteroidales;f__Porphyromonadaceae;g__Porphyromonadaceae_unclassified;s__Porphyromonadaceae_unclassified
OTU25824	3	5	1	1	4	0	0	4	1	20	4	1	24	5	24	1	5	16	8	8	4	2	4	3	2	0	0	17	1	6	2	5	1	2	1	165	44	86	84	56	d__Bacteria;p__Bacteroidetes;c__Bacteroidia;o__Bacteroidales;f__Porphyromonadaceae;g__Porphyromonadaceae_unclassified;s__Porphyromonadaceae_unclassified
OTU25912	0	0	3	1	6	0	0	10	0	0	1	0	27	2	33	1	10	5	0	1	3	1	9	7	3	2	1	13	3	0	0	0	0	0	0	232	244	48	34	32	d__Bacteria;p__Bacteroidetes;c__Bacteroidia;o__Bacteroidales;f__Porphyromonadaceae;g__Barnesiella;s__Barnesiella_unclassified
OTU25933	5	3	4	2	3	0	0	0	0	0	0	0	0	0	2	0	0	0	0	0	4	0	0	0	3	0	0	1	0	0	0	1	0	0	0	0	0	0	0	0	d__Bacteria;p__Bacteroidetes;c__Bacteroidia;o__Bacteroidales;f__Porphyromonadaceae;g__Porphyromonadaceae_unclassified;s__Porphyromonadaceae_unclassified
OTU25970	0	0	0	0	0	0	3	0	5	1	0	0	0	1	0	4	0	4	0	2	0	0	0	0	0	0	0	0	1	2	0	0	0	0	0	0	3	3	1	2	d__Bacteria;p__Firmicutes;c__Clostridia;o__Clostridiales;f__Lachnospiraceae;g__Lachnoclostridium;s__Clostridium]_xylanolyticum
OTU25977	0	0	0	0	0	0	0	0	0	0	0	0	5	0	17	0	0	0	0	0	1	2	1	0	3	0	0	0	0	0	0	0	0	0	0	0	0	0	0	0	d__Bacteria;p__Firmicutes;c__Erysipelotrichia;o__Erysipelotrichales;f__Erysipelotrichaceae;g__Erysipelotrichaceae_unclassified;s__Erysipelotrichaceae_unclassified
OTU26024	1	1	39	24	7	4	1	16	6	3	52	90	2	3	0	8	4	5	3	3	0	0	0	2	0	3	0	3	1	17	20	5	18	15	16	121	73	255	160	459	d__Bacteria;p__Bacteroidetes;c__Bacteroidia;o__Bacteroidales;f__Bacteroidaceae;g__Bacteroides;s__Bacteroides_oleiciplenus
OTU26027	17	14	1	9	14	0	0	0	1	0	0	0	28	11	30	0	0	2	0	1	36	13	28	19	39	0	0	1	0	0	4	4	4	5	0	0	0	0	0	0	d__Bacteria;p__Bacteroidetes;c__Bacteroidia;o__Bacteroidales;f__Porphyromonadaceae;g__Porphyromonadaceae_unclassified;s__Porphyromonadaceae_unclassified
OTU26053	3	1	0	2	7	0	0	0	0	1	13	2	2	8	0	0	0	0	0	0	0	1	0	0	0	0	0	0	0	0	0	3	3	0	0	0	0	0	0	0	d__Bacteria;p__Bacteroidetes;c__Bacteroidia;o__Bacteroidales;f__Porphyromonadaceae;g__Porphyromonadaceae_unclassified;s__Porphyromonadaceae_unclassified
OTU26064	0	0	0	0	1	0	0	0	0	0	0	0	0	0	0	0	0	0	0	0	6	5	6	0	10	0	0	0	0	0	0	0	0	0	0	0	0	0	0	0	d__Bacteria;p__Bacteroidetes;c__Bacteroidia;o__Bacteroidales;f__Porphyromonadaceae;g__Porphyromonadaceae_unclassified;s__Porphyromonadaceae_unclassified
OTU26066	1	1	1	0	5	1	0	0	0	0	0	1	4	2	4	0	0	0	0	0	0	1	0	0	2	0	0	0	0	0	1	0	3	1	0	1	1	0	0	1	d__Bacteria;p__Bacteroidetes;c__Bacteroidia;o__Bacteroidales;f__Porphyromonadaceae;g__Porphyromonadaceae_unclassified;s__Porphyromonadaceae_unclassified
OTU26082	1	0	1	0	0	1	0	0	0	0	0	0	0	0	0	0	0	0	0	0	0	0	0	0	0	0	0	0	0	0	2	3	0	4	7	9	2	9	37	11	d__Bacteria;p__Bacteroidetes;c__Bacteroidia;o__Bacteroidales;f__Bacteroidaceae;g__Bacteroides;s__Bacteroides_vulgatus
OTU26101	2	16	2	0	1	0	0	0	0	0	14	10	5	3	20	0	0	0	0	0	3	0	1	1	1	0	0	0	0	0	60	38	12	27	63	0	0	0	0	1	d__Bacteria;p__Bacteroidetes;c__Bacteroidia;o__Bacteroidales;f__Bacteroidaceae;g__Bacteroides;s__Bacteroides_sp._SLC1-38
OTU26108	14	11	9	19	36	0	0	0	0	0	19	4	28	21	31	0	1	0	0	1	9	6	3	5	6	0	0	1	0	0	1	3	15	3	0	6	13	9	1	18	d__Bacteria;p__Bacteroidetes;c__Bacteroidia;o__Bacteroidales;f__Porphyromonadaceae;g__Porphyromonadaceae_unclassified;s__Porphyromonadaceae_unclassified
OTU26159	3	1	0	2	2	4	1	2	0	0	0	0	1	2	0	0	3	0	0	0	2	0	4	1	1	0	0	0	2	2	1	0	2	1	0	1	2	4	2	3	d__Bacteria;p__Bacteroidetes;c__Bacteroidia;o__Bacteroidales;f__Bacteroidaceae;g__Bacteroides;s__Bacteroides_uniformis
OTU26168	22	3	3	2	2	0	0	4	0	0	1	0	10	7	29	0	2	0	0	0	20	2	5	52	8	0	0	0	0	0	0	22	9	9	0	0	1	0	0	1	d__Bacteria;p__Bacteroidetes;c__Bacteroidia;o__Bacteroidales;f__Prevotellaceae;g__Alloprevotella;s__Alloprevotella_unclassified
OTU26180	1	3	1	2	2	0	0	0	0	0	0	1	8	1	5	0	0	0	0	0	2	0	0	0	0	0	0	0	0	0	0	0	1	2	0	0	0	0	0	1	d__Bacteria;p__Bacteroidetes;c__Bacteroidia;o__Bacteroidales;f__Porphyromonadaceae;g__Porphyromonadaceae_unclassified;s__Porphyromonadaceae_unclassified
OTU26187	7	29	58	11	18	1	0	7	21	2	36	30	9	6	30	4	6	5	6	4	4	0	0	4	0	1	0	7	1	0	31	79	24	65	42	65	63	49	45	65	d__Bacteria;p__Bacteroidetes;c__Bacteroidia;o__Bacteroidales;f__Bacteroidaceae;g__Bacteroides;s__Bacteroides_sp._SLC1-38
OTU26195	17	191	7	56	175	1	5	1	3	2	257	896	0	33	0	0	1	0	1	1	3	0	3	23	0	1	5	0	4	0	891	60	739	836	1345	3	0	0	0	0	d__Bacteria;p__Bacteroidetes;c__Bacteroidia;o__Bacteroidales;f__Prevotellaceae;g__Prevotella;s__uncultured_Prevotella_sp.
OTU26200	0	0	0	0	0	0	0	0	0	0	0	0	14	0	18	0	0	0	0	0	0	0	1	0	1	0	0	0	0	0	0	0	0	0	0	0	0	0	0	0	d__Bacteria;p__Bacteria_unclassified;c__Bacteria_unclassified;o__Bacteria_unclassified;f__Bacteria_unclassified;g__Bacteria_unclassified;s__Bacteria_unclassified
OTU26205	5	18	4	7	16	18	12	41	12	9	2	4	12	3	7	10	11	7	12	5	7	4	15	2	2	7	1	0	3	1	14	1	10	12	0	7	22	235	59	501	d__Bacteria;p__Bacteroidetes;c__Bacteroidia;o__Bacteroidales;f__Bacteroidaceae;g__Bacteroides;s__Bacteroides_sp._enrichment_culture
OTU26251	5	11	6	4	27	1	0	0	1	0	0	0	10	1	21	0	0	0	0	0	1	1	1	5	4	0	0	0	0	0	16	6	53	14	21	0	0	0	0	0	d__Bacteria;p__Bacteroidetes;c__Bacteroidia;o__Bacteroidales;f__Porphyromonadaceae;g__Porphyromonadaceae_unclassified;s__Porphyromonadaceae_unclassified
OTU26266	5	6	3	0	0	0	0	31	16	0	0	16	5	2	5	4	7	0	0	1	0	0	0	1	0	0	0	0	0	0	0	14	8	23	0	0	12	1	10	3	d__Bacteria;p__Bacteroidetes;c__Bacteroidia;o__Bacteroidales;f__Bacteroidaceae;g__Bacteroides;s__uncultured_Bacteroides_sp.
OTU26284	9	0	3	1	3	0	0	0	0	0	0	2	1	3	7	0	3	0	0	1	7	1	1	8	1	0	0	0	0	0	0	0	0	1	0	0	5	0	4	0	d__Bacteria;p__Bacteroidetes;c__Bacteroidia;o__Bacteroidales;f__Bacteroidales_unclassified;g__Bacteroidales_unclassified;s__Bacteroidales_unclassified
OTU26292	5	2	11	0	19	0	0	0	0	0	0	0	5	1	13	0	0	0	0	0	3	0	1	2	2	0	0	0	0	0	0	3	2	4	6	0	2	1	0	0	d__Bacteria;p__Bacteroidetes;c__Bacteroidia;o__Bacteroidales;f__Porphyromonadaceae;g__Porphyromonadaceae_unclassified;s__Porphyromonadaceae_unclassified
OTU26302	1	8	0	0	6	0	0	0	0	1	0	0	6	7	8	0	1	0	0	0	12	0	3	5	1	0	0	0	0	0	0	11	2	0	0	4	0	11	1	13	d__Bacteria;p__Bacteroidetes;c__Bacteroidia;o__Bacteroidales;f__Porphyromonadaceae;g__Porphyromonadaceae_unclassified;s__Porphyromonadaceae_unclassified
OTU26317	5	21	4	0	11	0	0	0	0	0	1	53	17	6	17	0	0	0	0	0	0	0	0	1	0	0	0	0	0	0	2	3	8	10	0	0	0	0	0	0	d__Bacteria;p__Bacteroidetes;c__Bacteroidia;o__Bacteroidales;f__Porphyromonadaceae;g__Porphyromonadaceae_unclassified;s__Porphyromonadaceae_unclassified
OTU26318	0	1	0	0	1	2	0	2	0	1	0	0	10	0	21	1	11	1	0	0	3	4	1	6	0	0	0	0	0	0	0	2	0	0	0	57	6	3	20	0	d__Bacteria;p__Bacteroidetes;c__Bacteroidia;o__Bacteroidales;f__Porphyromonadaceae;g__Porphyromonadaceae_unclassified;s__Porphyromonadaceae_unclassified
OTU26369	0	0	0	0	0	0	0	0	0	0	0	0	0	0	0	0	0	0	0	0	0	0	0	0	0	0	0	0	0	0	22	0	0	0	31	0	0	0	0	0	d__Bacteria;p__Bacteroidetes;c__Bacteroidia;o__Bacteroidales;f__Bacteroidales_unclassified;g__Bacteroidales_unclassified;s__Bacteroidales_unclassified
OTU26378	1	10	1	6	9	0	0	0	0	0	3	0	7	7	23	0	0	0	1	0	10	2	2	1	2	1	0	1	0	0	27	8	16	17	5	4	2	1	0	4	d__Bacteria;p__Bacteroidetes;c__Bacteroidia;o__Bacteroidales;f__Porphyromonadaceae;g__Barnesiella;s__Barnesiella_unclassified
OTU26416	1	16	0	3	20	1	0	1	0	0	14	32	0	6	1	0	0	1	0	0	0	0	0	0	0	0	0	0	1	0	57	6	70	49	60	0	0	0	0	0	d__Bacteria;p__Bacteroidetes;c__Bacteroidia;o__Bacteroidales;f__Prevotellaceae;g__Prevotella;s__uncultured_Prevotella_sp.
OTU26421	2	5	5	1	3	0	0	0	0	0	0	0	6	4	8	1	0	0	0	0	5	3	7	0	0	0	0	0	0	0	0	3	3	0	0	5	2	0	2	0	d__Bacteria;p__Bacteroidetes;c__Bacteroidia;o__Bacteroidales;f__Porphyromonadaceae;g__Porphyromonadaceae_unclassified;s__Porphyromonadaceae_unclassified
OTU26435	13	7	10	3	2	0	1	1	7	1	2	8	2	5	10	4	2	2	0	1	3	0	0	22	0	0	0	0	0	0	0	21	9	22	0	4	12	3	32	0	d__Bacteria;p__Bacteroidetes;c__Bacteroidia;o__Bacteroidales;f__Bacteroidaceae;g__Bacteroides;s__uncultured_Bacteroides_sp.
OTU26444	3	8	3	0	18	0	0	0	0	0	0	0	17	3	25	0	1	0	0	0	10	5	5	4	11	0	0	0	0	0	9	13	16	6	0	2	3	18	1	8	d__Bacteria;p__Bacteroidetes;c__Bacteroidia;o__Bacteroidales;f__Porphyromonadaceae;g__Porphyromonadaceae_unclassified;s__Porphyromonadaceae_unclassified
OTU26453	0	0	0	0	1	0	0	2	6	0	0	0	1	0	4	0	3	1	0	0	0	0	0	0	0	0	0	1	0	2	0	0	0	0	0	40	42	5	10	5	d__Bacteria;p__Bacteroidetes;c__Bacteroidia;o__Bacteroidales;f__Bacteroidales_unclassified;g__Bacteroidales_unclassified;s__Bacteroidales_unclassified
OTU26459	6	9	4	6	15	0	0	2	0	9	4	3	12	10	16	0	4	11	11	3	4	4	2	6	6	3	0	8	1	2	3	5	4	0	1	39	55	23	23	46	d__Bacteria;p__Bacteroidetes;c__Bacteroidia;o__Bacteroidales;f__Porphyromonadaceae;g__Porphyromonadaceae_unclassified;s__Porphyromonadaceae_unclassified
OTU26464	7	1	1	2	1	0	0	12	2	0	2	15	1	4	7	0	9	0	0	0	4	0	0	0	0	0	0	0	0	0	0	2	0	8	0	0	12	3	13	2	d__Bacteria;p__Bacteroidetes;c__Bacteroidia;o__Bacteroidales;f__Prevotellaceae;g__Paraprevotella;s__uncultured_Paraprevotella_sp.
OTU26477	13	32	12	30	57	0	1	0	0	0	33	0	20	14	32	0	1	0	0	0	83	36	52	80	69	0	0	0	0	0	1	8	9	7	0	0	0	0	0	3	d__Bacteria;p__Bacteroidetes;c__Bacteroidia;o__Bacteroidales;f__Porphyromonadaceae;g__Porphyromonadaceae_unclassified;s__Porphyromonadaceae_unclassified
OTU26486	11	6	3	0	7	0	0	0	0	0	1	31	3	8	14	0	0	0	0	0	0	0	0	0	0	0	0	0	0	0	0	0	4	5	1	0	0	0	0	0	d__Bacteria;p__Bacteroidetes;c__Bacteroidia;o__Bacteroidales;f__Bacteroidaceae;g__Bacteroides;s__uncultured_Bacteroides_sp.
OTU26532	4	1	0	0	2	0	0	2	0	9	0	0	2	1	6	1	2	2	0	1	1	1	0	1	0	0	0	0	0	0	1	2	0	0	0	54	14	58	62	24	d__Bacteria;p__Bacteroidetes;c__Bacteroidia;o__Bacteroidales;f__Porphyromonadaceae;g__Porphyromonadaceae_unclassified;s__Porphyromonadaceae_unclassified
OTU26555	2	4	0	2	3	0	1	3	1	10	7	3	5	6	5	1	1	7	9	3	0	0	3	0	0	0	0	20	1	3	2	3	0	3	0	38	25	42	89	22	d__Bacteria;p__Bacteroidetes;c__Bacteroidia;o__Bacteroidales;f__Porphyromonadaceae;g__Porphyromonadaceae_unclassified;s__Porphyromonadaceae_unclassified
OTU26600	3	6	0	1	1	0	0	0	1	2	3	3	4	9	1	2	0	0	5	1	0	0	0	1	0	0	0	2	0	0	1	4	6	0	0	94	74	29	17	30	d__Bacteria;p__Bacteroidetes;c__Bacteroidia;o__Bacteroidales;f__Porphyromonadaceae;g__Porphyromonadaceae_unclassified;s__Porphyromonadaceae_unclassified
OTU26611	8	7	4	2	16	0	0	2	0	0	0	0	46	11	50	2	1	0	0	0	34	5	34	43	31	0	0	13	1	2	2	2	4	0	0	2	10	13	4	12	d__Bacteria;p__Bacteroidetes;c__Bacteroidia;o__Bacteroidales;f__Porphyromonadaceae;g__Porphyromonadaceae_unclassified;s__Porphyromonadaceae_unclassified
OTU26612	0	0	0	0	4	0	0	0	0	0	0	0	1	0	0	0	0	0	0	0	0	0	0	1	1	0	0	0	1	0	0	16	1	0	0	46	27	20	8	13	d__Bacteria;p__Bacteroidetes;c__Bacteroidia;o__Bacteroidales;f__Porphyromonadaceae;g__Porphyromonadaceae_unclassified;s__Porphyromonadaceae_unclassified
OTU26632	3	11	3	5	6	0	0	0	0	0	1	0	19	1	27	0	0	0	0	0	53	35	68	27	127	0	0	0	0	0	0	4	4	2	0	0	0	0	0	0	d__Bacteria;p__Bacteroidetes;c__Bacteroidia;o__Bacteroidales;f__Porphyromonadaceae;g__Porphyromonadaceae_unclassified;s__Porphyromonadaceae_unclassified
OTU26662	3	7	15	7	11	0	0	0	2	0	6	5	6	4	3	6	4	3	5	1	9	2	2	25	2	0	0	7	0	1	30	43	14	21	12	48	25	23	29	16	d__Bacteria;p__Bacteroidetes;c__Bacteroidia;o__Bacteroidales;f__Porphyromonadaceae;g__Parabacteroides;s__Parabacteroides_unclassified
OTU26712	13	11	0	0	6	1	1	0	3	6	0	1	26	9	20	0	2	3	2	0	12	7	7	6	12	0	0	2	0	2	4	8	1	4	2	137	108	102	60	89	d__Bacteria;p__Bacteroidetes;c__Bacteroidia;o__Bacteroidales;f__Porphyromonadaceae;g__Porphyromonadaceae_unclassified;s__Porphyromonadaceae_unclassified
OTU26741	0	8	4	9	26	0	0	0	0	0	4	1	5	9	14	0	0	0	0	0	4	0	2	0	0	0	0	0	0	0	9	4	37	6	3	0	0	0	0	0	d__Bacteria;p__Bacteroidetes;c__Bacteroidia;o__Bacteroidales;f__Porphyromonadaceae;g__Porphyromonadaceae_unclassified;s__Porphyromonadaceae_unclassified
OTU26759	2	0	6	1	5	6	3	8	169	1	4	10	4	0	1	4	2	6	0	4	0	0	0	0	0	2	0	6	0	7	0	4	0	1	8	3	2	0	5	0	d__Bacteria;p__Bacteroidetes;c__Bacteroidia;o__Bacteroidales;f__Bacteroidales_unclassified;g__Bacteroidales_unclassified;s__Bacteroidales_unclassified
OTU26769	9	8	4	5	8	0	0	1	0	0	0	0	8	1	31	0	0	0	0	0	8	0	2	4	0	0	0	0	0	0	0	16	25	43	0	0	0	0	0	0	d__Bacteria;p__Bacteroidetes;c__Bacteroidia;o__Bacteroidales;f__Bacteroidales_unclassified;g__Bacteroidales_unclassified;s__Bacteroidales_unclassified
OTU26780	14	17	3	1	1	0	0	0	0	0	5	12	10	37	8	0	0	0	0	0	6	0	2	10	4	1	0	0	0	1	66	117	39	34	24	0	0	0	0	1	d__Bacteria;p__Bacteroidetes;c__Bacteroidia;o__Bacteroidales;f__Porphyromonadaceae;g__Porphyromonadaceae_unclassified;s__Porphyromonadaceae_unclassified
OTU26789	4	7	3	2	15	0	0	0	0	9	1	2	26	0	30	2	5	11	2	2	2	3	2	1	1	0	0	3	0	0	1	2	7	2	1	63	7	6	19	3	d__Bacteria;p__Bacteroidetes;c__Bacteroidia;o__Bacteroidales;f__Porphyromonadaceae;g__Porphyromonadaceae_unclassified;s__Porphyromonadaceae_unclassified
OTU26792	0	4	0	0	2	0	0	0	0	0	5	9	0	3	0	0	0	0	0	0	1	0	1	0	2	0	0	0	0	0	0	0	0	0	0	0	0	1	0	1	d__Bacteria;p__Bacteroidetes;c__Bacteroidia;o__Bacteroidales;f__Porphyromonadaceae;g__Porphyromonadaceae_unclassified;s__Porphyromonadaceae_unclassified
OTU26833	36	41	0	2	14	0	0	0	0	0	2	16	71	18	32	0	2	0	0	0	26	10	15	34	17	0	0	0	0	0	19	96	40	55	10	0	0	0	0	0	d__Bacteria;p__Bacteroidetes;c__Bacteroidia;o__Bacteroidales;f__Porphyromonadaceae;g__Porphyromonadaceae_unclassified;s__Porphyromonadaceae_unclassified
OTU26839	3	1	4	1	19	0	0	0	0	0	2	0	5	2	8	0	0	0	0	0	0	0	1	1	1	0	0	0	0	0	0	2	0	1	1	0	0	0	0	0	d__Bacteria;p__Bacteroidetes;c__Bacteroidia;o__Bacteroidales;f__Porphyromonadaceae;g__Porphyromonadaceae_unclassified;s__Porphyromonadaceae_unclassified
OTU26888	0	6	0	0	0	0	0	0	1	0	0	9	0	4	0	0	0	0	0	0	0	0	0	0	0	0	0	0	0	0	35	1	11	9	31	0	0	0	0	0	d__Bacteria;p__Bacteroidetes;c__Bacteroidia;o__Bacteroidales;f__Bacteroidales_unclassified;g__Bacteroidales_unclassified;s__Bacteroidales_unclassified
OTU26889	3	1	7	4	34	0	0	0	0	0	0	0	12	6	11	0	0	0	0	0	10	2	3	12	3	0	0	0	1	0	1	1	3	2	1	4	11	16	1	6	d__Bacteria;p__Bacteroidetes;c__Bacteroidia;o__Bacteroidales;f__Porphyromonadaceae;g__Porphyromonadaceae_unclassified;s__Porphyromonadaceae_unclassified
OTU26894	87	23	7	15	103	1	3	79	16	137	0	0	11	28	8	5	1	15	10	2	14	7	8	15	11	1	0	2	0	0	0	173	15	18	2	2	0	2	0	4	d__Bacteria;p__Bacteroidetes;c__Bacteroidia;o__Bacteroidales;f__Porphyromonadaceae;g__Porphyromonadaceae_unclassified;s__Porphyromonadaceae_unclassified
OTU26915	0	0	0	0	0	0	0	0	1	0	0	0	2	1	7	0	1	0	0	0	0	0	0	0	0	0	0	1	0	0	0	0	0	0	0	3	50	2	4	2	d__Bacteria;p__Bacteroidetes;c__Bacteroidia;o__Bacteroidales;f__Porphyromonadaceae;g__Porphyromonadaceae_unclassified;s__Porphyromonadaceae_unclassified
OTU26920	2	0	6	0	4	0	1	0	1	1	0	0	1	3	0	1	2	10	6	2	0	0	0	0	0	0	0	3	0	2	0	0	1	2	0	2	7	0	4	1	d__Bacteria;p__Bacteroidetes;c__Bacteroidia;o__Bacteroidales;f__Porphyromonadaceae;g__Porphyromonadaceae_unclassified;s__Porphyromonadaceae_unclassified
OTU26931	4	28	4	6	37	0	0	0	0	1	2	1	11	13	23	0	0	0	0	0	15	8	3	8	3	0	0	0	1	0	27	27	31	35	39	0	0	0	0	0	d__Bacteria;p__Bacteroidetes;c__Bacteroidia;o__Bacteroidales;f__Porphyromonadaceae;g__Porphyromonadaceae_unclassified;s__Porphyromonadaceae_unclassified
OTU26936	128	88	73	14	128	50	62	90	167	105	17	77	90	63	81	70	157	167	126	148	34	5	9	85	13	0	0	1	3	1	65	37	68	120	35	35	22	55	21	32	d__Bacteria;p__Bacteroidetes;c__Bacteroidia;o__Bacteroidales;f__Rikenellaceae;g__Alistipes;s__uncultured_Alistipes_sp.
OTU26962	6	9	2	3	4	0	0	0	0	0	0	1	2	1	3	0	0	0	0	0	2	0	0	4	0	0	0	0	0	0	1	0	2	5	2	0	0	0	0	0	d__Bacteria;p__Bacteroidetes;c__Bacteroidia;o__Bacteroidales;f__Prevotellaceae;g__Prevotella;s__uncultured_Prevotella_sp.
OTU26977	2	2	2	0	2	0	0	0	0	0	0	1	0	3	1	0	0	0	0	0	0	0	1	1	0	0	0	0	0	0	0	1	0	1	0	0	8	0	5	0	d__Bacteria;p__Bacteroidetes;c__Bacteroidia;o__Bacteroidales;f__Prevotellaceae;g__Prevotella;s__uncultured_Prevotella_sp.
OTU26982	3	1	0	1	7	0	1	0	4	1	0	1	0	1	0	0	5	2	0	5	0	2	6	0	2	2	0	2	2	4	2	0	4	2	0	4	1	0	1	1	d__Bacteria;p__Bacteroidetes;c__Bacteroidia;o__Bacteroidales;f__Bacteroidaceae;g__Bacteroides;s__Bacteroides_stercoris
OTU27000	14	2	6	1	2	0	0	9	12	0	0	1	3	4	5	0	3	0	0	1	3	0	0	7	2	0	0	0	0	0	0	1	0	3	0	0	1	1	6	0	d__Bacteria;p__Bacteroidetes;c__Bacteroidia;o__Bacteroidales;f__Bacteroidaceae;g__Bacteroides;s__uncultured_Bacteroides_sp.
OTU27009	15	4	1	0	7	0	0	0	0	0	0	0	5	1	7	0	0	0	0	0	4	2	1	3	2	0	0	1	0	0	0	0	0	1	0	9	8	8	0	14	d__Bacteria;p__Bacteroidetes;c__Bacteroidia;o__Bacteroidales;f__Porphyromonadaceae;g__Porphyromonadaceae_unclassified;s__Porphyromonadaceae_unclassified
OTU27023	1	7	10	6	14	0	0	0	0	0	0	0	17	0	43	0	0	0	0	0	17	5	13	7	11	0	0	0	0	0	0	1	6	4	0	0	0	0	0	0	d__Bacteria;p__Bacteroidetes;c__Bacteroidia;o__Bacteroidales;f__Porphyromonadaceae;g__Porphyromonadaceae_unclassified;s__Porphyromonadaceae_unclassified
OTU27057	1	2	0	0	1	0	1	0	0	0	2	0	0	5	2	1	0	0	3	3	1	1	0	0	0	0	0	0	2	0	7	18	1	0	1	71	7	26	31	11	d__Bacteria;p__Bacteroidetes;c__Bacteroidia;o__Bacteroidales;f__Porphyromonadaceae;g__Porphyromonadaceae_unclassified;s__Porphyromonadaceae_unclassified
OTU27094	0	2	0	0	0	0	0	0	0	0	2	2	1	7	1	0	1	1	4	3	0	0	1	0	1	0	0	1	0	0	0	1	1	1	1	9	5	1	2	1	d__Bacteria;p__Bacteroidetes;c__Bacteroidia;o__Bacteroidales;f__Porphyromonadaceae;g__Porphyromonadaceae_unclassified;s__Porphyromonadaceae_unclassified
OTU27095	5	1	0	1	3	0	0	0	0	0	0	1	1	2	11	0	0	0	1	0	0	1	0	1	0	0	0	0	0	0	0	1	1	1	0	0	0	0	0	0	d__Bacteria;p__Bacteroidetes;c__Bacteroidia;o__Bacteroidales;f__Bacteroidales_unclassified;g__Bacteroidales_unclassified;s__Bacteroidales_unclassified
OTU27126	0	0	0	0	2	0	0	0	1	0	0	0	0	1	0	0	0	0	8	0	1	3	3	1	3	0	0	14	1	0	1	0	1	1	1	0	19	17	1	12	d__Bacteria;p__Bacteroidetes;c__Bacteroidia;o__Bacteroidales;f__Porphyromonadaceae;g__Porphyromonadaceae_unclassified;s__Porphyromonadaceae_unclassified
OTU27146	10	12	1	6	7	0	0	0	0	0	5	7	13	8	6	0	0	0	0	0	4	1	2	22	4	0	0	0	1	0	114	44	15	19	61	0	0	0	0	0	d__Bacteria;p__Bacteroidetes;c__Bacteroidia;o__Bacteroidales;f__Porphyromonadaceae;g__Porphyromonadaceae_unclassified;s__Porphyromonadaceae_unclassified
OTU27202	4	1	0	1	4	0	0	0	0	0	41	8	2	18	0	0	0	0	0	0	0	1	1	0	4	0	0	0	0	0	2	2	4	3	1	0	0	0	0	0	d__Bacteria;p__Bacteroidetes;c__Bacteroidia;o__Bacteroidales;f__Porphyromonadaceae;g__Porphyromonadaceae_unclassified;s__Porphyromonadaceae_unclassified
OTU27208	0	1	0	0	0	0	0	0	0	1	0	0	0	0	1	0	1	0	0	1	0	0	0	0	0	0	0	0	0	1	0	1	0	0	1	12	4	11	11	4	d__Bacteria;p__Bacteroidetes;c__Bacteroidia;o__Bacteroidales;f__Porphyromonadaceae;g__Porphyromonadaceae_unclassified;s__Porphyromonadaceae_unclassified
OTU27232	141	85	54	18	116	20	9	18	7	43	1	10	133	53	61	9	22	25	24	33	53	29	35	48	59	17	2	51	10	22	56	56	56	64	17	247	870	201	217	238	d__Bacteria;p__Bacteroidetes;c__Bacteroidia;o__Bacteroidales;f__Porphyromonadaceae;g__Porphyromonadaceae_unclassified;s__Porphyromonadaceae_unclassified
OTU27265	2	0	3	1	7	0	0	0	0	0	0	0	10	4	44	0	1	3	1	0	20	3	11	9	4	0	0	7	0	0	0	0	0	0	0	65	70	16	25	9	d__Bacteria;p__Bacteroidetes;c__Bacteroidia;o__Bacteroidales;f__Porphyromonadaceae;g__Porphyromonadaceae_unclassified;s__Porphyromonadaceae_unclassified
OTU27290	3	0	3	3	16	8	3	5	1	1	1	4	0	2	1	1	1	0	1	0	2	7	0	1	0	0	0	1	3	3	8	59	162	72	5	0	0	0	1	2	d__Bacteria;p__Bacteroidetes;c__Bacteroidia;o__Bacteroidales;f__Porphyromonadaceae;g__Porphyromonadaceae_unclassified;s__Porphyromonadaceae_unclassified
OTU27293	1	0	0	1	2	0	0	0	0	0	0	0	4	3	6	0	0	0	0	0	4	1	2	2	2	0	0	4	0	0	0	0	1	0	0	1	12	21	1	21	d__Bacteria;p__Bacteroidetes;c__Bacteroidia;o__Bacteroidales;f__Porphyromonadaceae;g__Porphyromonadaceae_unclassified;s__Porphyromonadaceae_unclassified
OTU27332	1	0	1	0	6	1	2	0	1	0	0	0	11	3	17	0	3	0	0	0	0	0	2	0	0	0	0	4	0	0	0	3	0	0	0	7	80	2	12	2	d__Bacteria;p__Bacteroidetes;c__Bacteroidia;o__Bacteroidales;f__Porphyromonadaceae;g__Porphyromonadaceae_unclassified;s__Porphyromonadaceae_unclassified
OTU27344	1	0	0	2	5	1	0	0	0	0	0	4	0	1	0	0	1	1	0	1	0	0	0	3	0	0	0	3	0	1	1	1	0	0	0	34	19	9	12	12	d__Bacteria;p__Bacteroidetes;c__Bacteroidia;o__Bacteroidales;f__Porphyromonadaceae;g__Porphyromonadaceae_unclassified;s__Porphyromonadaceae_unclassified
OTU27389	0	0	0	0	5	0	0	0	0	0	0	0	5	4	13	0	0	0	3	0	0	0	0	0	1	0	0	3	0	1	0	0	1	0	0	92	3	16	4	4	d__Bacteria;p__Bacteroidetes;c__Bacteroidia;o__Bacteroidales;f__Porphyromonadaceae;g__Porphyromonadaceae_unclassified;s__Porphyromonadaceae_unclassified
OTU27402	3	4	0	0	1	1	0	0	0	2	10	12	1	13	2	0	1	2	11	0	0	0	1	0	0	1	0	0	1	0	2	18	0	8	0	31	56	22	14	8	d__Bacteria;p__Bacteroidetes;c__Bacteroidia;o__Bacteroidales;f__Porphyromonadaceae;g__Porphyromonadaceae_unclassified;s__Porphyromonadaceae_unclassified
OTU27431	1	1	0	0	4	0	0	0	0	2	0	0	5	3	2	0	0	2	3	0	3	0	1	1	0	0	0	3	2	0	0	0	4	0	0	13	59	4	6	9	d__Bacteria;p__Bacteroidetes;c__Bacteroidia;o__Bacteroidales;f__Porphyromonadaceae;g__Porphyromonadaceae_unclassified;s__Porphyromonadaceae_unclassified
OTU27444	0	0	0	0	0	0	0	0	1	0	1	0	1	0	0	0	0	0	3	0	0	0	0	0	0	0	0	2	0	0	0	1	0	0	0	6	2	1	9	2	d__Bacteria;p__Bacteroidetes;c__Bacteroidia;o__Bacteroidales;f__Porphyromonadaceae;g__Porphyromonadaceae_unclassified;s__Porphyromonadaceae_unclassified
OTU27481	3	4	0	0	5	0	0	0	0	0	0	0	3	4	6	0	0	0	0	0	0	2	2	0	1	0	0	0	0	0	0	2	2	0	0	0	2	1	0	0	d__Bacteria;p__Bacteroidetes;c__Bacteroidia;o__Bacteroidales;f__Porphyromonadaceae;g__Porphyromonadaceae_unclassified;s__Porphyromonadaceae_unclassified
OTU27488	0	0	0	0	1	4	4	5	7	6	0	0	0	0	0	7	1	7	5	0	0	0	0	0	0	3	0	22	1	5	0	1	0	0	0	3	7	1	7	1	d__Bacteria;p__Bacteroidetes;c__Bacteroidia;o__Bacteroidales;f__Rikenellaceae;g__Alistipes;s__uncultured_Alistipes_sp.
OTU27518	1	1	4	0	2	0	0	4	1	1	0	0	29	3	40	0	3	0	0	0	47	11	28	21	15	0	0	2	0	0	2	0	0	0	0	9	7	5	1	1	d__Bacteria;p__Bacteroidetes;c__Bacteroidia;o__Bacteroidales;f__Porphyromonadaceae;g__Porphyromonadaceae_unclassified;s__Porphyromonadaceae_unclassified
OTU27547	0	1	6	1	0	0	0	0	9	0	0	2	0	0	0	0	0	2	0	0	0	0	0	0	0	1	0	4	0	2	0	0	0	0	0	0	0	0	0	0	d__Bacteria;p__Bacteroidetes;c__Bacteroidetes_unclassified;o__Bacteroidetes_unclassified;f__Bacteroidetes_unclassified;g__Bacteroidetes_unclassified;s__Bacteroidetes_unclassified
OTU27578	0	1	0	0	0	0	0	25	0	1	0	0	2	0	4	0	0	0	0	0	0	0	0	1	0	0	0	2	0	0	0	0	0	0	0	43	10	9	4	9	d__Bacteria;p__Bacteroidetes;c__Bacteroidia;o__Bacteroidales;f__Porphyromonadaceae;g__Porphyromonadaceae_unclassified;s__Porphyromonadaceae_unclassified
OTU27585	0	0	2	1	4	3	0	5	30	1	0	1	0	0	0	9	6	20	1	3	0	0	0	1	0	4	0	11	0	9	1	1	0	6	1	0	0	0	1	0	d__Bacteria;p__Bacteroidetes;c__Bacteroidia;o__Bacteroidales;f__Bacteroidales_unclassified;g__Bacteroidales_unclassified;s__Bacteroidales_unclassified
OTU27604	0	2	0	1	0	2	1	1	0	8	1	0	0	1	0	0	2	0	1	8	0	0	0	0	0	2	3	2	2	2	0	2	1	1	0	0	1	0	2	0	d__Bacteria;p__Firmicutes;c__Clostridia;o__Clostridiales;f__Lachnospiraceae;g__Lachnospiraceae_unclassified;s__Lachnospiraceae_unclassified
OTU27605	9	5	3	0	3	0	2	1	4	2	0	2	8	12	28	0	0	0	0	1	20	6	15	8	15	0	1	4	0	0	1	9	3	2	0	3	3	7	2	1	d__Bacteria;p__Bacteroidetes;c__Bacteroidia;o__Bacteroidales;f__Porphyromonadaceae;g__Porphyromonadaceae_unclassified;s__Porphyromonadaceae_unclassified
OTU27671	0	0	2	1	7	0	0	0	0	0	0	0	5	1	12	0	0	0	0	0	2	0	0	1	1	0	0	0	0	0	0	0	0	0	0	0	5	0	1	0	d__Bacteria;p__Bacteroidetes;c__Bacteroidia;o__Bacteroidales;f__Porphyromonadaceae;g__Porphyromonadaceae_unclassified;s__Porphyromonadaceae_unclassified
OTU27689	5	2	2	4	12	0	2	9	0	25	0	0	3	3	4	1	1	6	2	2	2	2	1	0	2	0	0	4	1	1	0	8	3	1	0	62	43	48	23	32	d__Bacteria;p__Bacteroidetes;c__Bacteroidia;o__Bacteroidales;f__Porphyromonadaceae;g__Porphyromonadaceae_unclassified;s__Porphyromonadaceae_unclassified
OTU27694	1	0	15	2	4	0	0	0	0	1	0	0	1	0	2	0	0	0	0	0	7	1	1	1	1	0	0	0	0	0	0	0	0	1	0	0	0	1	0	0	d__Bacteria;p__Bacteroidetes;c__Bacteroidia;o__Bacteroidales;f__Porphyromonadaceae;g__Porphyromonadaceae_unclassified;s__Porphyromonadaceae_unclassified
OTU27728	17	14	42	2	33	0	0	1	0	0	0	0	15	8	25	0	1	0	0	2	6	1	13	16	5	1	0	5	1	0	0	0	0	0	0	6	10	9	2	6	d__Bacteria;p__Bacteroidetes;c__Bacteroidia;o__Bacteroidales;f__Porphyromonadaceae;g__Porphyromonadaceae_unclassified;s__Porphyromonadaceae_unclassified
OTU27750	1	2	3	3	2	0	0	0	0	0	3	3	1	0	0	0	0	0	0	0	0	0	0	0	0	0	0	0	0	0	0	7	1	4	1	0	0	0	0	0	d__Bacteria;p__Bacteroidetes;c__Bacteroidia;o__Bacteroidales;f__Prevotellaceae;g__Prevotella;s__uncultured_Prevotella_sp.
OTU27828	2	3	5	4	10	1	0	0	0	0	21	0	3	7	11	0	0	0	0	0	0	2	9	0	3	0	0	0	0	0	0	0	3	2	0	0	0	0	0	0	d__Bacteria;p__Bacteroidetes;c__Bacteroidia;o__Bacteroidales;f__Porphyromonadaceae;g__Porphyromonadaceae_unclassified;s__Porphyromonadaceae_unclassified
OTU27891	1	22	6	8	28	0	0	0	1	0	1	1	71	5	109	0	0	0	10	0	9	7	5	5	4	0	0	1	0	1	4	4	22	8	4	0	2	9	1	5	d__Bacteria;p__Bacteroidetes;c__Bacteroidia;o__Bacteroidales;f__Porphyromonadaceae;g__Porphyromonadaceae_unclassified;s__Porphyromonadaceae_unclassified
OTU27910	132	7	130	5	0	2	9	1	34	0	0	15	1	2	8	14	1	0	1	46	0	0	6	0	0	1	1	0	0	0	0	43	2	248	0	0	0	0	0	0	d__Bacteria;p__Firmicutes;c__Clostridia;o__Clostridiales;f__Lachnospiraceae;g__Lachnospiraceae_unclassified;s__Lachnospiraceae_unclassified
OTU27947	0	6	0	0	19	0	0	0	0	0	0	0	15	0	20	0	0	0	0	0	1	0	0	2	0	0	0	0	0	0	2	22	18	19	0	1	0	1	0	0	d__Bacteria;p__Bacteroidetes;c__Bacteroidia;o__Bacteroidales;f__Porphyromonadaceae;g__Porphyromonadaceae_unclassified;s__Porphyromonadaceae_unclassified
OTU27971	0	1	1	0	2	1	0	4	0	0	0	2	5	1	14	0	2	1	9	0	3	4	2	1	1	1	0	15	0	1	2	1	0	0	0	56	131	24	37	17	d__Bacteria;p__Bacteroidetes;c__Bacteroidia;o__Bacteroidales;f__Porphyromonadaceae;g__Porphyromonadaceae_unclassified;s__Porphyromonadaceae_unclassified
OTU27995	0	0	0	0	0	0	0	0	0	0	0	0	1	1	1	2	0	2	1	3	3	5	8	4	5	3	0	3	4	2	5	2	5	5	4	3	9	7	18	10	d__Bacteria;p__Bacteroidetes;c__Bacteroidetes_unclassified;o__Bacteroidetes_unclassified;f__Bacteroidetes_unclassified;g__Bacteroidetes_unclassified;s__Bacteroidetes_unclassified
OTU28047	5	8	2	5	22	0	0	0	0	2	5	12	5	26	8	0	1	1	6	3	7	4	4	2	2	1	0	0	0	0	35	95	32	19	11	42	32	24	6	15	d__Bacteria;p__Bacteroidetes;c__Bacteroidia;o__Bacteroidales;f__Porphyromonadaceae;g__Porphyromonadaceae_unclassified;s__Porphyromonadaceae_unclassified
OTU28052	0	9	0	0	4	0	0	0	0	0	2	3	0	4	0	0	0	0	0	0	0	0	0	0	0	0	0	0	0	0	2	3	1	3	5	0	0	1	0	2	d__Bacteria;p__Proteobacteria;c__Proteobacteria_unclassified;o__Proteobacteria_unclassified;f__Proteobacteria_unclassified;g__Proteobacteria_unclassified;s__Proteobacteria_unclassified
OTU28067	1	10	0	4	18	0	0	0	0	0	0	2	5	5	9	0	0	0	0	0	3	3	1	4	2	0	0	0	0	0	6	20	18	4	2	0	0	1	0	0	d__Bacteria;p__Bacteroidetes;c__Bacteroidia;o__Bacteroidales;f__Porphyromonadaceae;g__Porphyromonadaceae_unclassified;s__Porphyromonadaceae_unclassified
OTU28108	4	3	0	1	1	0	0	0	0	6	0	0	3	1	14	0	0	3	1	4	1	1	0	4	0	0	0	2	2	0	0	1	0	0	0	92	63	65	32	50	d__Bacteria;p__Bacteroidetes;c__Bacteroidia;o__Bacteroidales;f__Porphyromonadaceae;g__Barnesiella;s__Barnesiella_unclassified
OTU28158	2	3	1	2	13	0	1	0	0	0	0	0	10	1	23	0	0	0	0	0	2	1	1	0	1	0	0	0	0	0	2	12	9	6	0	0	0	3	0	1	d__Bacteria;p__Bacteroidetes;c__Bacteroidia;o__Bacteroidales;f__Porphyromonadaceae;g__Porphyromonadaceae_unclassified;s__Porphyromonadaceae_unclassified
OTU28170	6	8	13	19	46	0	1	0	0	0	0	0	36	3	80	0	0	0	2	0	21	6	5	15	6	0	0	0	0	0	2	7	15	4	0	0	0	0	0	1	d__Bacteria;p__Bacteroidetes;c__Bacteroidia;o__Bacteroidales;f__Porphyromonadaceae;g__Porphyromonadaceae_unclassified;s__Porphyromonadaceae_unclassified
OTU28184	10	8	2	24	36	0	0	0	0	0	119	19	12	18	2	0	0	0	16	0	9	2	3	10	12	1	0	2	1	0	10	20	25	19	11	4	5	9	7	23	d__Bacteria;p__Bacteroidetes;c__Bacteroidia;o__Bacteroidales;f__Porphyromonadaceae;g__Porphyromonadaceae_unclassified;s__Porphyromonadaceae_unclassified
OTU28189	1	12	0	7	9	0	1	0	0	0	0	0	10	3	33	0	0	0	0	1	8	3	4	5	7	0	0	0	0	1	49	17	30	19	30	0	0	0	0	0	d__Bacteria;p__Bacteroidetes;c__Bacteroidia;o__Bacteroidales;f__Porphyromonadaceae;g__Porphyromonadaceae_unclassified;s__Porphyromonadaceae_unclassified
OTU28192	0	6	0	1	4	0	1	0	0	1	1	0	26	1	30	0	1	7	3	2	7	2	3	2	6	0	0	3	1	0	0	1	0	0	0	200	195	45	39	20	d__Bacteria;p__Bacteroidetes;c__Bacteroidia;o__Bacteroidales;f__Porphyromonadaceae;g__Porphyromonadaceae_unclassified;s__Porphyromonadaceae_unclassified
OTU28200	0	0	0	0	0	0	0	0	0	0	0	0	0	0	0	0	0	0	0	0	0	0	0	0	0	0	0	0	0	0	0	0	0	0	0	11	9	9	2	10	d__Bacteria;p__Bacteroidetes;c__Bacteroidia;o__Bacteroidales;f__Porphyromonadaceae;g__Porphyromonadaceae_unclassified;s__Porphyromonadaceae_unclassified
OTU28222	10	6	0	2	7	0	0	0	0	0	3	22	2	0	2	0	0	0	0	0	2	0	0	2	0	0	0	0	0	0	1	3	1	8	1	0	0	0	0	0	d__Bacteria;p__Bacteroidetes;c__Bacteroidia;o__Bacteroidales;f__Prevotellaceae;g__Prevotella;s__uncultured_Prevotella_sp.
OTU28238	7	1	1	0	2	0	0	0	0	0	5	2	5	1	1	0	0	0	0	0	2	1	3	2	2	0	0	0	0	0	4	1	7	1	3	0	0	0	0	0	d__Bacteria;p__Bacteroidetes;c__Bacteroidia;o__Bacteroidales;f__Porphyromonadaceae;g__Porphyromonadaceae_unclassified;s__Porphyromonadaceae_unclassified
OTU28259	5	4	18	2	7	0	1	0	0	0	4	0	9	3	16	0	0	0	0	0	9	6	8	2	7	0	0	1	0	0	2	0	0	0	0	1	0	2	1	3	d__Bacteria;p__Bacteroidetes;c__Bacteroidia;o__Bacteroidales;f__Porphyromonadaceae;g__Porphyromonadaceae_unclassified;s__Porphyromonadaceae_unclassified
OTU28268	1	2	0	0	5	0	0	0	0	0	0	0	0	3	3	1	1	4	2	1	0	0	1	0	0	0	0	4	1	1	1	0	1	0	1	39	6	55	21	30	d__Bacteria;p__Bacteroidetes;c__Bacteroidia;o__Bacteroidales;f__Porphyromonadaceae;g__Porphyromonadaceae_unclassified;s__Porphyromonadaceae_unclassified
OTU28276	52	9	5	10	18	0	0	0	0	0	1	42	5	6	17	0	0	0	0	0	15	0	1	17	0	0	0	1	0	0	0	26	12	41	0	0	0	0	0	0	d__Bacteria;p__Bacteroidetes;c__Bacteroidia;o__Bacteroidales;f__Prevotellaceae;g__Prevotella;s__uncultured_Prevotella_sp.
OTU28360	0	0	2	0	0	1	0	0	1	0	0	0	2	0	2	0	0	0	0	1	0	0	0	0	0	0	0	0	0	0	0	0	0	0	0	7	7	4	1	6	d__Bacteria;p__Bacteroidetes;c__Bacteroidia;o__Bacteroidales;f__Barnesiellaceae;g__Barnesiella;s__uncultured_Barnesiella_sp.
OTU28382	5	10	3	3	13	8	7	8	3	7	5	8	1	1	0	0	0	1	0	1	0	4	1	4	1	0	0	0	1	1	100	0	4	3	163	1	0	4	0	2	d__Bacteria;p__Bacteroidetes;c__Bacteroidia;o__Bacteroidales;f__Prevotellaceae;g__Prevotella;s__uncultured_Prevotella_sp.
OTU28384	0	0	5	0	0	0	0	0	21	0	0	0	0	0	0	0	1	0	0	0	0	0	0	0	0	0	0	0	0	0	3	0	2	2	4	1	0	0	1	0	d__Bacteria;p__Bacteroidetes;c__Bacteroidia;o__Bacteroidales;f__Bacteroidaceae;g__Bacteroides;s__uncultured_Bacteroides_sp.
OTU28408	1	0	0	0	0	0	0	0	0	0	7	0	0	0	0	0	0	1	0	0	0	0	0	0	0	0	0	0	0	0	9	3	5	5	0	0	0	0	0	0	d__Bacteria;p__Bacteroidetes;c__Bacteroidia;o__Bacteroidales;f__Porphyromonadaceae;g__Porphyromonadaceae_unclassified;s__Porphyromonadaceae_unclassified
OTU28419	1	4	3	1	2	0	0	0	0	0	4	8	0	2	6	0	0	0	0	0	1	0	0	1	0	0	0	0	0	0	1	13	2	2	7	0	0	0	0	0	d__Bacteria;p__Bacteroidetes;c__Bacteroidia;o__Bacteroidales;f__Prevotellaceae;g__Prevotella;s__uncultured_Prevotella_sp.
OTU28446	12	18	13	30	20	1	1	109	3	1	23	26	10	21	13	140	0	22	5	90	16	1	1	16	3	0	0	1	0	1	6	14	13	57	4	3	0	0	0	0	d__Bacteria;p__Bacteroidetes;c__Bacteroidia;o__Bacteroidales;f__Rikenellaceae;g__Rikenellaceae_unclassified;s__Rikenellaceae_unclassified
OTU28457	0	0	0	0	0	0	0	0	0	0	0	0	1	0	0	0	0	0	0	0	11	15	10	9	7	8	10	4	17	8	8	4	15	20	1	6	1	3	3	3	d__Bacteria;p__Bacteroidetes;c__Bacteroidetes_unclassified;o__Bacteroidetes_unclassified;f__Bacteroidetes_unclassified;g__Bacteroidetes_unclassified;s__Bacteroidetes_unclassified
OTU28464	2	5	6	1	9	0	0	0	0	0	0	0	0	1	4	0	0	0	0	0	0	0	0	0	0	0	0	0	0	0	0	0	0	4	0	0	0	0	0	0	d__Bacteria;p__Bacteroidetes;c__Bacteroidia;o__Bacteroidales;f__Porphyromonadaceae;g__Porphyromonadaceae_unclassified;s__Porphyromonadaceae_unclassified
OTU28501	2	1	3	0	0	0	0	4	17	1	2	3	1	1	0	2	0	0	0	1	0	0	0	0	0	0	0	0	0	0	2	1	1	7	4	3	4	4	4	8	d__Bacteria;p__Bacteroidetes;c__Bacteroidia;o__Bacteroidales;f__Bacteroidaceae;g__Bacteroides;s__Bacteroides_sp._SLC1-38
OTU28517	2	11	2	8	33	1	1	0	0	0	100	31	46	33	26	0	0	0	0	0	1	0	0	0	0	0	0	0	1	0	38	58	154	52	30	94	46	52	13	84	d__Bacteria;p__Bacteroidetes;c__Bacteroidia;o__Bacteroidales;f__Porphyromonadaceae;g__Porphyromonadaceae_unclassified;s__Porphyromonadaceae_unclassified
OTU28541	33	28	1	6	20	2	12	24	65	12	1	30	10	6	4	11	7	37	5	24	5	3	5	13	2	15	5	9	0	5	13	41	3	49	19	15	24	33	89	25	d__Bacteria;p__Bacteroidetes;c__Bacteroidia;o__Bacteroidales;f__Rikenellaceae;g__Alistipes;s__uncultured_Alistipes_sp.
OTU28549	1	29	5	11	38	0	0	0	0	0	4	2	23	14	52	0	0	0	0	0	0	0	1	1	0	0	0	0	0	0	39	5	48	31	16	0	0	0	0	0	d__Bacteria;p__Bacteroidetes;c__Bacteroidia;o__Bacteroidales;f__Porphyromonadaceae;g__Barnesiella;s__Barnesiella_unclassified
OTU28554	3	0	4	1	4	0	0	0	0	0	0	0	5	1	3	0	0	0	0	0	3	1	2	5	0	0	0	0	0	0	0	0	1	0	0	6	11	1	1	4	d__Bacteria;p__Bacteroidetes;c__Bacteroidia;o__Bacteroidales;f__Porphyromonadaceae;g__Porphyromonadaceae_unclassified;s__Porphyromonadaceae_unclassified
OTU28584	1	4	5	2	2	0	2	0	0	2	0	5	7	12	16	1	1	3	11	1	10	2	8	2	8	0	0	18	1	0	0	1	3	0	0	13	53	19	19	16	d__Bacteria;p__Bacteroidetes;c__Bacteroidia;o__Bacteroidales;f__Porphyromonadaceae;g__Porphyromonadaceae_unclassified;s__Porphyromonadaceae_unclassified
OTU28612	2	10	0	1	11	0	0	0	0	0	1	0	6	0	28	0	0	0	1	0	3	0	0	2	2	0	0	0	0	0	21	6	38	12	5	0	0	0	0	0	d__Bacteria;p__Bacteroidetes;c__Bacteroidia;o__Bacteroidales;f__Porphyromonadaceae;g__Porphyromonadaceae_unclassified;s__Porphyromonadaceae_unclassified
OTU28633	1	0	4	1	5	0	0	0	0	0	0	0	6	0	10	0	0	0	0	0	5	2	4	1	7	0	0	0	0	0	0	0	2	0	0	0	0	0	0	0	d__Bacteria;p__Bacteroidetes;c__Bacteroidia;o__Bacteroidales;f__Porphyromonadaceae;g__Porphyromonadaceae_unclassified;s__Porphyromonadaceae_unclassified
OTU28658	2	6	0	0	14	0	0	0	0	0	0	0	4	2	7	0	1	0	0	0	2	0	0	3	0	0	0	0	0	0	1	0	12	5	0	1	1	0	0	1	d__Bacteria;p__Bacteroidetes;c__Bacteroidia;o__Bacteroidales;f__Porphyromonadaceae;g__Porphyromonadaceae_unclassified;s__Porphyromonadaceae_unclassified
OTU28659	1	0	10	2	3	0	0	1	5	0	2	5	2	0	4	1	0	0	0	0	1	0	0	3	0	0	0	0	0	0	3	13	3	8	2	1	3	5	2	2	d__Bacteria;p__Bacteroidetes;c__Bacteroidia;o__Bacteroidales;f__Bacteroidaceae;g__Bacteroides;s__uncultured_Bacteroides_sp.
OTU28715	1	3	6	0	2	0	0	0	0	0	0	1	2	2	8	0	0	0	0	0	3	1	2	2	0	0	0	0	0	0	1	2	3	3	1	0	0	0	0	0	d__Bacteria;p__Bacteroidetes;c__Bacteroidia;o__Bacteroidales;f__Porphyromonadaceae;g__Porphyromonadaceae_unclassified;s__Porphyromonadaceae_unclassified
OTU28758	4	4	7	3	17	17	7	8	20	13	24	13	18	5	7	12	14	4	14	18	7	11	3	4	1	19	6	19	8	8	20	5	11	9	16	30	78	19	77	28	d__Bacteria;p__Bacteroidetes;c__Bacteroidia;o__Bacteroidales;f__Porphyromonadaceae;g__Parabacteroides;s__Parabacteroides_unclassified
OTU28759	0	1	0	0	0	0	0	0	0	5	0	0	0	0	1	1	1	1	0	0	0	0	0	0	0	0	1	1	0	0	0	0	0	0	0	10	3	0	5	0	d__Bacteria;p__Bacteroidetes;c__Bacteroidia;o__Bacteroidales;f__Porphyromonadaceae;g__Porphyromonadaceae_unclassified;s__Porphyromonadaceae_unclassified
OTU28761	0	0	0	0	1	0	0	1	0	1	0	0	6	0	11	0	0	0	0	1	6	4	5	3	14	0	0	0	0	0	0	4	0	0	0	0	0	0	0	0	d__Bacteria;p__Bacteroidetes;c__Bacteroidia;o__Bacteroidales;f__Porphyromonadaceae;g__Porphyromonadaceae_unclassified;s__Porphyromonadaceae_unclassified
OTU28762	2	2	10	0	14	3	0	0	1	0	0	0	11	6	25	0	0	0	0	1	11	4	4	10	6	1	0	4	0	0	0	0	0	0	0	11	28	5	5	5	d__Bacteria;p__Bacteroidetes;c__Bacteroidia;o__Bacteroidales;f__Porphyromonadaceae;g__Porphyromonadaceae_unclassified;s__Porphyromonadaceae_unclassified
OTU28764	2	0	0	0	2	0	0	1	1	1	0	0	2	0	0	0	0	4	0	0	1	0	2	0	0	0	0	0	0	0	0	0	1	0	0	8	15	26	8	19	d__Bacteria;p__Bacteroidetes;c__Bacteroidia;o__Bacteroidales;f__Porphyromonadaceae;g__Porphyromonadaceae_unclassified;s__Porphyromonadaceae_unclassified
OTU28766	1	2	16	0	2	0	1	0	3	1	0	1	3	2	5	0	0	3	0	1	0	0	0	0	0	1	0	3	1	0	0	0	0	0	2	12	14	10	10	8	d__Bacteria;p__Bacteroidetes;c__Bacteroidia;o__Bacteroidales;f__Porphyromonadaceae;g__Porphyromonadaceae_unclassified;s__Porphyromonadaceae_unclassified
OTU28767	3	1	0	1	1	2	0	36	9	0	1	3	2	0	2	1	2	0	0	0	1	2	1	3	0	0	0	0	0	0	0	0	1	2	0	4	19	1	38	1	d__Bacteria;p__Bacteroidetes;c__Bacteroidia;o__Bacteroidales;f__Bacteroidaceae;g__Bacteroides;s__uncultured_Bacteroides_sp.
OTU28772	0	4	0	0	1	0	0	0	0	0	0	0	5	1	18	0	0	0	0	0	1	0	4	1	1	0	0	0	0	0	12	3	12	2	2	0	0	0	0	0	d__Bacteria;p__Bacteroidetes;c__Bacteroidia;o__Bacteroidales;f__Porphyromonadaceae;g__Porphyromonadaceae_unclassified;s__Porphyromonadaceae_unclassified
OTU28773	1	0	9	2	17	0	0	1	5	0	11	3	7	0	0	0	4	1	10	3	4	2	0	0	1	0	9	1	14	2	1	1	4	0	1	3	5	0	0	1	d__Bacteria;p__Bacteroidetes;c__Bacteroidia;o__Bacteroidales;f__Bacteroidaceae;g__Bacteroides;s__Bacteroides_coprocola
OTU28776	0	1	0	0	0	0	0	1	8	1	0	1	0	1	2	3	0	2	0	5	2	0	0	0	0	0	0	4	0	1	3	7	4	4	5	22	1	10	13	14	d__Bacteria;p__Bacteroidetes;c__Bacteroidia;o__Bacteroidales;f__Bacteroidaceae;g__Bacteroides;s__uncultured_Bacteroides_sp.
OTU28777	3	5	4	1	5	0	0	0	0	0	0	0	10	0	6	0	0	0	0	0	1	0	1	2	1	0	0	0	0	0	0	0	1	0	1	0	6	5	1	8	d__Bacteria;p__Bacteroidetes;c__Bacteroidia;o__Bacteroidales;f__Porphyromonadaceae;g__Porphyromonadaceae_unclassified;s__Porphyromonadaceae_unclassified
OTU28779	31	16	1	4	4	0	0	0	0	0	8	2	19	15	29	0	0	0	0	0	14	10	12	3	8	1	0	0	2	0	84	29	8	5	31	0	0	0	0	0	d__Bacteria;p__Bacteroidetes;c__Bacteroidia;o__Bacteroidales;f__Porphyromonadaceae;g__Porphyromonadaceae_unclassified;s__Porphyromonadaceae_unclassified
OTU28780	0	2	4	3	8	0	0	0	1	1	0	0	1	14	0	0	0	0	0	0	16	3	15	0	4	0	0	0	0	0	0	3	2	3	0	0	0	0	0	0	d__Bacteria;p__Bacteroidetes;c__Bacteroidia;o__Bacteroidales;f__Rikenellaceae;g__Alistipes;s__uncultured_Alistipes_sp.
OTU28783	10	1	4	2	6	0	1	0	1	0	0	0	16	1	17	0	2	10	3	3	9	3	5	1	6	0	0	3	0	1	0	0	1	0	0	22	12	21	44	20	d__Bacteria;p__Bacteroidetes;c__Bacteroidia;o__Bacteroidales;f__Porphyromonadaceae;g__Porphyromonadaceae_unclassified;s__Porphyromonadaceae_unclassified
OTU28786	2	1	6	0	3	6	4	1	11	0	0	3	0	1	0	4	1	8	4	3	0	0	0	0	0	0	0	1	0	2	0	5	0	2	1	0	4	0	1	1	d__Bacteria;p__Bacteroidetes;c__Bacteroidia;o__Bacteroidales;f__Bacteroidaceae;g__Bacteroides;s__uncultured_Bacteroides_sp.
OTU28790	1	4	7	1	19	0	0	0	0	1	0	0	14	2	15	0	0	1	0	0	7	2	10	5	15	0	2	0	0	0	0	0	1	2	0	6	10	5	1	3	d__Bacteria;p__Bacteroidetes;c__Bacteroidia;o__Bacteroidales;f__Porphyromonadaceae;g__Porphyromonadaceae_unclassified;s__Porphyromonadaceae_unclassified
OTU28793	13	14	0	1	6	0	0	0	0	0	1	13	8	4	5	0	0	0	0	0	11	0	2	4	1	0	0	0	0	0	9	14	12	4	11	0	0	0	0	0	d__Bacteria;p__Bacteroidetes;c__Bacteroidia;o__Bacteroidales;f__Bacteroidales_unclassified;g__Bacteroidales_unclassified;s__Bacteroidales_unclassified
OTU28798	2	14	4	4	13	0	0	0	0	0	2	4	19	9	25	0	0	0	3	0	9	1	2	0	3	2	1	1	0	0	29	9	27	20	19	1	2	2	0	4	d__Bacteria;p__Bacteroidetes;c__Bacteroidia;o__Bacteroidales;f__Porphyromonadaceae;g__Porphyromonadaceae_unclassified;s__Porphyromonadaceae_unclassified
OTU28799	0	0	0	0	0	0	0	0	2	0	0	0	2	0	0	0	0	0	0	0	0	0	0	0	1	0	0	0	0	0	0	0	1	0	1	11	8	2	4	3	d__Bacteria;p__Bacteroidetes;c__Bacteroidia;o__Bacteroidales;f__Bacteroidaceae;g__Bacteroides;s__Bacteroides_acidifaciens
OTU28800	2	2	0	1	3	0	0	0	0	0	12	3	2	7	6	0	0	0	0	0	0	0	0	0	0	0	0	0	0	0	1	1	5	7	1	0	0	1	0	0	d__Bacteria;p__Bacteroidetes;c__Bacteroidia;o__Bacteroidales;f__Porphyromonadaceae;g__Porphyromonadaceae_unclassified;s__Porphyromonadaceae_unclassified
OTU28801	0	2	0	3	2	0	0	0	0	0	0	0	5	1	5	0	0	0	0	0	0	0	0	3	0	0	0	0	0	0	2	7	7	5	3	0	0	0	0	0	d__Bacteria;p__Bacteroidetes;c__Bacteroidia;o__Bacteroidales;f__Porphyromonadaceae;g__Porphyromonadaceae_unclassified;s__Porphyromonadaceae_unclassified
OTU28805	0	1	0	0	3	0	0	4	0	1	0	3	8	7	7	0	2	4	5	2	4	1	1	0	0	0	0	10	0	1	0	0	0	0	0	59	129	16	38	6	d__Bacteria;p__Bacteroidetes;c__Bacteroidia;o__Bacteroidales;f__Porphyromonadaceae;g__Porphyromonadaceae_unclassified;s__Porphyromonadaceae_unclassified
OTU28806	16	30	16	27	56	0	0	0	0	0	2	1	48	10	88	1	2	0	1	0	22	10	14	13	11	1	0	0	1	0	27	30	59	46	23	0	0	1	0	3	d__Bacteria;p__Bacteroidetes;c__Bacteroidia;o__Bacteroidales;f__Porphyromonadaceae;g__Porphyromonadaceae_unclassified;s__Porphyromonadaceae_unclassified
OTU28808	10	43	9	22	52	0	0	0	0	0	7	2	22	17	51	0	2	0	0	0	38	3	5	23	4	0	1	0	0	1	62	68	78	91	79	0	0	0	0	2	d__Bacteria;p__Bacteroidetes;c__Bacteroidia;o__Bacteroidales;f__Porphyromonadaceae;g__Porphyromonadaceae_unclassified;s__Porphyromonadaceae_unclassified
OTU28815	5	2	0	5	3	0	0	3	2	6	1	1	6	9	7	0	2	10	24	2	4	2	2	0	1	0	0	15	1	0	0	3	0	1	1	53	115	56	28	45	d__Bacteria;p__Bacteroidetes;c__Bacteroidia;o__Bacteroidales;f__Porphyromonadaceae;g__Porphyromonadaceae_unclassified;s__Porphyromonadaceae_unclassified
OTU28818	13	1	10	3	11	0	0	0	0	1	0	0	22	2	28	0	1	9	5	6	9	2	4	3	8	4	0	11	0	0	0	1	1	0	0	44	62	28	17	35	d__Bacteria;p__Bacteroidetes;c__Bacteroidia;o__Bacteroidales;f__Porphyromonadaceae;g__Barnesiella;s__Barnesiella_unclassified
OTU28819	1	0	0	0	2	0	3	2	0	3	0	2	2	3	1	0	3	5	22	4	0	0	0	0	0	6	0	16	1	4	1	0	1	0	0	16	9	1	9	2	d__Bacteria;p__Bacteroidetes;c__Bacteroidia;o__Bacteroidales;f__Porphyromonadaceae;g__Porphyromonadaceae_unclassified;s__Porphyromonadaceae_unclassified
OTU28820	1	0	1	1	1	0	0	0	0	0	0	9	0	0	0	0	0	0	0	0	0	0	0	0	0	0	0	0	0	0	6	3	1	4	22	0	1	0	1	0	d__Bacteria;p__Bacteroidetes;c__Bacteroidia;o__Bacteroidales;f__Bacteroidaceae;g__Bacteroides;s__uncultured_Bacteroides_sp.
OTU28824	2	8	1	0	21	0	0	0	0	0	11	2	1	3	8	0	0	0	0	0	4	1	3	1	5	0	0	0	0	0	0	5	8	2	0	0	1	4	0	2	d__Bacteria;p__Bacteroidetes;c__Bacteroidia;o__Bacteroidales;f__Porphyromonadaceae;g__Porphyromonadaceae_unclassified;s__Porphyromonadaceae_unclassified
OTU28829	6	1	5	0	0	0	1	0	2	0	0	1	3	1	2	0	1	1	0	2	1	1	2	1	2	0	1	2	0	0	0	0	0	0	0	2	3	1	0	3	d__Bacteria;p__Bacteroidetes;c__Bacteroidia;o__Bacteroidales;f__Porphyromonadaceae;g__Porphyromonadaceae_unclassified;s__Porphyromonadaceae_unclassified
OTU28830	0	2	0	0	3	0	0	0	0	0	0	0	1	1	9	0	1	0	3	0	1	0	2	1	0	0	0	2	0	1	0	0	0	0	0	5	34	18	3	8	d__Bacteria;p__Bacteroidetes;c__Bacteroidia;o__Bacteroidales;f__Porphyromonadaceae;g__Porphyromonadaceae_unclassified;s__Porphyromonadaceae_unclassified
OTU28831	0	0	0	0	0	0	0	0	0	0	0	0	0	0	0	1	0	11	11	0	0	0	1	0	0	2	0	1	0	1	0	0	0	0	0	7	22	3	18	1	d__Bacteria;p__Bacteroidetes;c__Bacteroidia;o__Bacteroidales;f__Porphyromonadaceae;g__Odoribacter;s__Odoribacter_unclassified
OTU28834	0	3	0	0	1	0	0	0	0	0	36	2	0	13	0	0	0	0	0	0	0	0	0	0	0	0	0	0	0	0	0	6	4	7	0	1	0	0	0	0	d__Bacteria;p__Bacteroidetes;c__Bacteroidia;o__Bacteroidales;f__Porphyromonadaceae;g__Porphyromonadaceae_unclassified;s__Porphyromonadaceae_unclassified
OTU28835	1	6	20	3	8	13	10	15	250	4	4	2	3	0	5	17	7	12	1	5	0	0	0	0	0	0	0	3	0	4	11	3	4	15	24	148	92	44	112	60	d__Bacteria;p__Bacteroidetes;c__Bacteroidia;o__Bacteroidales;f__Bacteroidaceae;g__Bacteroides;s__Bacteroides_sp._SLC1-38
OTU28840	1	0	0	0	2	0	0	2	0	3	7	3	1	5	0	0	0	0	2	1	0	0	0	0	0	0	0	2	0	1	0	5	0	3	1	4	4	5	3	1	d__Bacteria;p__Bacteroidetes;c__Bacteroidia;o__Bacteroidales;f__Porphyromonadaceae;g__Porphyromonadaceae_unclassified;s__Porphyromonadaceae_unclassified
OTU28847	6	20	4	10	19	0	0	0	0	0	13	22	22	33	26	0	0	0	0	0	2	2	1	0	1	0	0	0	0	0	0	0	2	2	2	0	0	0	0	0	d__Bacteria;p__Bacteroidetes;c__Bacteroidia;o__Bacteroidales;f__Porphyromonadaceae;g__Porphyromonadaceae_unclassified;s__Porphyromonadaceae_unclassified
OTU28848	1	2	0	0	1	2	0	0	0	2	2	1	1	0	0	0	0	1	2	0	0	0	1	0	0	1	0	0	0	0	14	5	3	7	13	15	5	13	35	12	d__Bacteria;p__Bacteroidetes;c__Bacteroidia;o__Bacteroidales;f__Bacteroidaceae;g__Bacteroides;s__uncultured_Bacteroides_sp.
OTU28849	1	0	0	0	0	0	0	11	0	2	0	0	0	0	1	0	0	0	6	0	0	1	0	0	0	1	0	3	0	0	0	0	0	0	0	17	22	13	13	12	d__Bacteria;p__Bacteroidetes;c__Bacteroidia;o__Bacteroidales;f__Porphyromonadaceae;g__Porphyromonadaceae_unclassified;s__Porphyromonadaceae_unclassified
OTU28856	12	11	2	2	8	0	0	0	0	0	0	0	5	16	6	0	0	0	0	0	5	0	6	14	4	0	0	0	0	0	3	14	3	1	1	0	0	24	1	20	d__Bacteria;p__Bacteroidetes;c__Bacteroidia;o__Bacteroidales;f__Porphyromonadaceae;g__Porphyromonadaceae_unclassified;s__Porphyromonadaceae_unclassified
OTU28857	4	7	13	5	9	0	0	0	0	0	3	19	0	2	3	0	0	0	0	0	3	0	0	2	1	0	0	0	0	0	7	7	4	11	11	0	0	0	0	0	d__Bacteria;p__Bacteroidetes;c__Bacteroidia;o__Bacteroidales;f__Prevotellaceae;g__Prevotella;s__uncultured_Prevotella_sp.
OTU28859	2	13	25	13	58	0	1	1	0	0	0	0	47	0	94	0	0	0	0	0	56	11	19	17	28	0	0	0	0	0	0	3	15	6	0	0	0	0	0	1	d__Bacteria;p__Bacteroidetes;c__Bacteroidia;o__Bacteroidales;f__Porphyromonadaceae;g__Porphyromonadaceae_unclassified;s__Porphyromonadaceae_unclassified
OTU28863	1	1	0	3	4	0	0	0	0	0	1	0	0	1	1	0	0	0	0	0	8	1	2	0	0	0	0	0	0	0	1	2	2	0	1	0	0	0	0	0	d__Bacteria;p__Bacteroidetes;c__Bacteroidia;o__Bacteroidales;f__Porphyromonadaceae;g__Porphyromonadaceae_unclassified;s__Porphyromonadaceae_unclassified
OTU28865	0	0	1	0	1	3	0	0	10	2	0	2	0	1	0	3	6	7	0	0	0	0	0	0	0	13	0	5	0	7	0	0	0	0	0	0	0	0	0	0	d__Bacteria;p__Bacteroidetes;c__Bacteroidetes_unclassified;o__Bacteroidetes_unclassified;f__Bacteroidetes_unclassified;g__Bacteroidetes_unclassified;s__Bacteroidetes_unclassified
OTU28866	3	0	3	1	4	0	0	0	0	0	0	0	11	0	10	0	0	0	0	0	62	32	60	32	48	0	0	0	0	0	0	0	0	1	0	0	0	0	0	0	d__Bacteria;p__Bacteroidetes;c__Bacteroidia;o__Bacteroidales;f__Porphyromonadaceae;g__Porphyromonadaceae_unclassified;s__Porphyromonadaceae_unclassified
OTU28867	0	0	0	0	0	0	0	1	3	0	0	0	0	0	2	1	0	1	0	0	0	0	0	0	0	0	0	0	0	0	3	3	0	0	0	5	1	0	8	5	d__Bacteria;p__Bacteroidetes;c__Bacteroidia;o__Bacteroidales;f__Porphyromonadaceae;g__Porphyromonadaceae_unclassified;s__Porphyromonadaceae_unclassified
OTU28871	0	0	0	0	0	0	0	0	0	0	0	0	0	0	0	0	0	0	0	0	0	0	0	0	0	0	1	0	1	0	50	0	0	0	49	0	0	0	0	0	d__Bacteria;p__Bacteroidetes;c__Bacteroidia;o__Bacteroidales;f__Bacteroidaceae;g__Bacteroides;s__uncultured_Bacteroides_sp.
OTU28874	1	6	0	3	27	0	0	0	0	0	0	0	2	3	4	0	0	0	2	0	3	1	1	2	0	0	0	0	0	0	12	41	72	66	3	0	1	2	0	0	d__Bacteria;p__Bacteroidetes;c__Bacteroidia;o__Bacteroidales;f__Porphyromonadaceae;g__Porphyromonadaceae_unclassified;s__Porphyromonadaceae_unclassified
OTU28876	0	0	0	0	0	0	0	0	0	0	0	0	0	1	0	1	0	0	0	0	0	0	0	0	0	0	0	0	0	0	0	0	0	0	0	0	1	229	1	155	d__Bacteria;p__Bacteroidetes;c__Bacteroidia;o__Bacteroidales;f__Porphyromonadaceae;g__Porphyromonadaceae_unclassified;s__Porphyromonadaceae_unclassified
OTU28877	4	1	18	3	41	0	0	0	0	0	0	0	9	1	14	0	0	0	0	0	13	4	12	21	5	0	0	0	1	0	1	0	2	0	0	4	8	6	1	5	d__Bacteria;p__Bacteroidetes;c__Bacteroidia;o__Bacteroidales;f__Porphyromonadaceae;g__Porphyromonadaceae_unclassified;s__Porphyromonadaceae_unclassified
OTU28883	3	3	1	1	8	0	0	1	0	3	0	0	6	11	4	0	0	6	12	3	10	0	10	5	3	1	0	8	0	1	0	0	0	1	0	11	51	20	34	22	d__Bacteria;p__Bacteroidetes;c__Bacteroidia;o__Bacteroidales;f__Porphyromonadaceae;g__Porphyromonadaceae_unclassified;s__Porphyromonadaceae_unclassified
OTU28885	8	1	5	3	5	0	0	2	2	1	0	2	1	5	5	0	1	2	1	0	8	6	4	3	4	1	0	1	0	0	1	0	1	1	1	5	2	1	1	4	d__Bacteria;p__Bacteroidetes;c__Bacteroidia;o__Bacteroidales;f__Bacteroidaceae;g__Bacteroides;s__Bacteroides_acidifaciens
OTU28887	2	1	12	7	9	0	0	0	0	0	8	3	2	7	2	0	0	0	0	0	0	0	0	0	0	0	0	0	0	0	2	4	7	4	4	0	0	0	0	0	d__Bacteria;p__Bacteroidetes;c__Bacteroidia;o__Bacteroidales;f__Porphyromonadaceae;g__Porphyromonadaceae_unclassified;s__Porphyromonadaceae_unclassified
OTU28895	0	1	0	0	2	0	0	0	0	0	0	0	1	3	2	0	1	1	2	0	1	0	2	0	0	0	0	2	0	0	1	0	0	1	1	6	26	2	8	2	d__Bacteria;p__Bacteroidetes;c__Bacteroidia;o__Bacteroidales;f__Porphyromonadaceae;g__Porphyromonadaceae_unclassified;s__Porphyromonadaceae_unclassified
OTU28896	0	0	0	0	0	1	0	0	0	0	15	1	0	10	0	0	0	0	0	0	0	0	0	0	0	0	0	0	0	0	0	0	5	0	0	0	0	0	0	0	d__Bacteria;p__Bacteroidetes;c__Bacteroidia;o__Bacteroidales;f__Porphyromonadaceae;g__Barnesiella;s__Barnesiella_unclassified
OTU28901	0	0	0	0	0	0	6	0	0	7	0	0	0	0	0	14	4	34	29	0	0	0	0	0	0	8	2	1	0	9	0	0	0	0	0	5	2	1	8	1	d__Bacteria;p__Bacteroidetes;c__Bacteroidia;o__Bacteroidales;f__Porphyromonadaceae;g__Odoribacter;s__Odoribacter_unclassified
OTU28903	1	1	5	2	0	4	1	0	5	0	0	0	0	1	0	0	0	4	2	0	0	0	0	0	0	0	0	0	0	4	0	0	0	0	1	1	0	0	1	1	d__Bacteria;p__Bacteroidetes;c__Bacteroidia;o__Bacteroidales;f__Bacteroidaceae;g__Bacteroides;s__uncultured_Bacteroides_sp.
OTU28906	0	1	0	0	15	0	0	0	0	0	0	2	19	2	59	0	0	0	0	0	13	1	2	0	1	0	0	0	0	0	4	0	1	1	0	0	1	2	0	0	d__Bacteria;p__Bacteroidetes;c__Bacteroidia;o__Bacteroidales;f__Porphyromonadaceae;g__Porphyromonadaceae_unclassified;s__Porphyromonadaceae_unclassified
OTU28907	0	0	0	1	5	0	0	0	0	0	1	0	2	0	0	0	0	0	0	0	0	0	0	1	0	0	0	0	0	0	12	7	0	0	2	0	0	0	0	0	d__Bacteria;p__Bacteroidetes;c__Bacteroidia;o__Bacteroidales;f__Porphyromonadaceae;g__Parabacteroides;s__Parabacteroides_unclassified
OTU28908	12	18	26	3	17	0	0	0	0	0	0	0	7	9	11	0	0	0	0	0	3	0	0	4	2	0	0	0	0	0	1	0	3	4	0	0	0	0	0	0	d__Bacteria;p__Bacteroidetes;c__Bacteroidia;o__Bacteroidales;f__Porphyromonadaceae;g__Porphyromonadaceae_unclassified;s__Porphyromonadaceae_unclassified
OTU28909	3	4	5	0	12	1	1	0	0	1	0	0	6	4	27	2	3	0	3	0	20	4	3	6	5	1	0	5	1	0	1	0	0	0	0	12	25	7	20	4	d__Bacteria;p__Bacteroidetes;c__Bacteroidia;o__Bacteroidales;f__Porphyromonadaceae;g__Porphyromonadaceae_unclassified;s__Porphyromonadaceae_unclassified
OTU28911	14	31	13	29	45	1	0	0	0	1	21	5	35	67	60	0	0	1	0	0	32	5	7	47	24	0	0	0	0	0	5	9	38	22	12	1	1	29	1	37	d__Bacteria;p__Bacteroidetes;c__Bacteroidia;o__Bacteroidales;f__Porphyromonadaceae;g__Porphyromonadaceae_unclassified;s__Porphyromonadaceae_unclassified
OTU28922	0	2	0	1	7	0	0	0	1	0	0	0	3	0	19	0	0	0	0	0	1	0	0	0	0	0	0	0	0	0	1	5	7	6	1	0	0	0	0	0	d__Bacteria;p__Bacteroidetes;c__Bacteroidia;o__Bacteroidales;f__Porphyromonadaceae;g__Porphyromonadaceae_unclassified;s__Porphyromonadaceae_unclassified
OTU28923	6	1	0	1	3	0	0	1	0	1	0	0	5	2	3	0	0	0	0	0	0	1	0	1	0	0	0	0	0	0	4	6	0	1	0	7	0	0	0	0	d__Bacteria;p__Bacteroidetes;c__Bacteroidia;o__Bacteroidales;f__Porphyromonadaceae;g__Porphyromonadaceae_unclassified;s__Porphyromonadaceae_unclassified
OTU28924	1	1	0	1	1	2	4	3	1	0	1	2	0	8	0	2	0	6	33	1	0	0	0	0	0	8	0	14	0	3	1	0	0	1	1	12	6	0	4	0	d__Bacteria;p__Bacteroidetes;c__Bacteroidia;o__Bacteroidales;f__Porphyromonadaceae;g__Odoribacter;s__Odoribacter_unclassified
OTU28928	0	0	1	1	5	0	0	0	0	0	0	0	2	3	2	1	0	1	4	0	1	0	0	2	0	0	0	3	0	0	0	0	0	3	0	12	6	12	5	11	d__Bacteria;p__Bacteroidetes;c__Bacteroidia;o__Bacteroidales;f__Porphyromonadaceae;g__Porphyromonadaceae_unclassified;s__Porphyromonadaceae_unclassified
OTU28929	1	2	0	0	1	1	0	0	0	1	0	1	5	5	6	0	0	0	0	0	5	2	2	0	1	0	0	0	0	0	3	7	1	0	1	117	63	6	20	5	d__Bacteria;p__Bacteroidetes;c__Bacteroidia;o__Bacteroidales;f__Porphyromonadaceae;g__Porphyromonadaceae_unclassified;s__Porphyromonadaceae_unclassified
OTU28937	1	0	0	0	0	0	0	0	0	0	0	0	0	0	9	0	0	0	0	0	6	0	1	8	4	0	0	0	0	0	2	1	3	2	0	0	0	0	0	0	d__Bacteria;p__Bacteroidetes;c__Bacteroidia;o__Bacteroidales;f__Porphyromonadaceae;g__Porphyromonadaceae_unclassified;s__Porphyromonadaceae_unclassified
OTU28945	0	0	0	0	1	0	0	3	0	1	0	0	2	0	2	0	0	0	0	0	0	0	0	0	0	0	0	0	0	0	0	0	0	0	0	27	18	9	12	6	d__Bacteria;p__Bacteroidetes;c__Bacteroidia;o__Bacteroidales;f__Porphyromonadaceae;g__Porphyromonadaceae_unclassified;s__Porphyromonadaceae_unclassified
OTU28946	4	1	0	0	0	0	2	0	1	0	0	0	7	2	4	0	0	1	2	0	8	2	4	0	5	0	0	1	1	0	0	1	0	0	0	46	38	56	33	65	d__Bacteria;p__Bacteroidetes;c__Bacteroidia;o__Bacteroidales;f__Porphyromonadaceae;g__Porphyromonadaceae_unclassified;s__Porphyromonadaceae_unclassified
OTU28950	0	0	2	8	9	0	0	0	0	0	2	0	2	6	0	0	0	0	0	0	2	0	2	0	1	0	0	0	0	0	55	10	1	2	17	1	1	1	0	0	d__Bacteria;p__Bacteroidetes;c__Bacteroidia;o__Bacteroidales;f__Porphyromonadaceae;g__Porphyromonadaceae_unclassified;s__Porphyromonadaceae_unclassified
OTU28951	1	6	0	0	2	0	0	0	0	1	4	0	1	7	5	2	0	2	5	0	2	0	0	1	0	1	0	1	0	0	6	14	2	2	1	80	8	21	33	12	d__Bacteria;p__Bacteroidetes;c__Bacteroidia;o__Bacteroidales;f__Porphyromonadaceae;g__Porphyromonadaceae_unclassified;s__Porphyromonadaceae_unclassified
OTU28958	0	1	0	0	6	0	0	1	0	0	0	0	2	3	2	2	0	0	1	0	0	1	0	0	0	0	0	1	1	1	0	0	1	1	1	8	14	3	24	3	d__Bacteria;p__Bacteroidetes;c__Bacteroidia;o__Bacteroidales;f__Porphyromonadaceae;g__Porphyromonadaceae_unclassified;s__Porphyromonadaceae_unclassified
OTU28960	1	4	6	3	27	0	0	0	0	0	0	0	2	0	5	0	0	0	0	0	13	5	7	7	11	0	0	0	0	0	0	0	0	1	0	0	0	0	0	0	d__Bacteria;p__Bacteroidetes;c__Bacteroidia;o__Bacteroidales;f__Porphyromonadaceae;g__Porphyromonadaceae_unclassified;s__Porphyromonadaceae_unclassified
OTU28962	0	4	0	1	3	5	11	2	7	4	3	5	0	8	1	4	5	7	0	2	4	2	8	1	4	11	6	7	6	15	2	1	0	0	0	5	4	2	1	1	d__Bacteria;p__Bacteroidetes;c__Bacteroidia;o__Bacteroidales;f__Rikenellaceae;g__Rikenella;s__Rikenella_unclassified
OTU28965	0	1	0	0	2	0	0	0	0	0	21	2	0	13	0	0	0	0	0	0	0	0	0	0	0	0	0	0	0	0	0	3	7	2	0	0	0	0	0	0	d__Bacteria;p__Bacteroidetes;c__Bacteroidia;o__Bacteroidales;f__Porphyromonadaceae;g__Porphyromonadaceae_unclassified;s__Porphyromonadaceae_unclassified
OTU28967	0	0	0	0	0	0	0	0	0	0	0	0	0	0	0	0	0	0	0	0	4	11	13	2	8	7	1	3	3	2	1	1	0	0	2	1	0	0	0	0	d__Bacteria;p__Bacteroidetes;c__Bacteroidetes_unclassified;o__Bacteroidetes_unclassified;f__Bacteroidetes_unclassified;g__Bacteroidetes_unclassified;s__Bacteroidetes_unclassified
OTU28968	1	2	2	7	4	0	0	0	0	0	0	0	4	6	11	0	0	0	0	0	0	0	0	0	0	0	0	0	0	0	0	0	1	0	0	0	1	5	0	13	d__Bacteria;p__Bacteroidetes;c__Bacteroidia;o__Bacteroidales;f__Porphyromonadaceae;g__Barnesiella;s__Barnesiella_unclassified
OTU28969	1	2	0	1	13	0	0	0	0	0	0	0	0	1	1	0	0	0	0	1	5	3	2	6	6	0	0	0	0	0	0	2	0	1	0	2	4	11	4	3	d__Bacteria;p__Bacteroidetes;c__Bacteroidia;o__Bacteroidales;f__Porphyromonadaceae;g__Porphyromonadaceae_unclassified;s__Porphyromonadaceae_unclassified
OTU28976	6	0	0	0	4	0	0	0	0	0	0	0	2	1	3	0	0	0	0	0	3	0	0	2	1	0	0	0	0	0	0	1	2	5	0	0	3	0	2	0	d__Bacteria;p__Bacteroidetes;c__Bacteroidia;o__Bacteroidales;f__Prevotellaceae;g__Alloprevotella;s__Alloprevotella_unclassified
OTU28977	3	3	2	0	7	0	0	0	0	0	0	0	2	7	1	0	0	0	0	0	2	4	2	4	10	0	0	0	0	0	1	4	7	4	0	0	0	0	0	0	d__Bacteria;p__Bacteroidetes;c__Bacteroidia;o__Bacteroidales;f__Porphyromonadaceae;g__Porphyromonadaceae_unclassified;s__Porphyromonadaceae_unclassified
OTU28978	5	1	3	4	10	0	0	0	0	0	0	0	1	11	1	0	0	0	0	0	0	0	3	3	4	0	0	0	0	0	0	1	0	0	0	0	0	0	0	0	d__Bacteria;p__Bacteroidetes;c__Bacteroidia;o__Bacteroidales;f__Porphyromonadaceae;g__Porphyromonadaceae_unclassified;s__Porphyromonadaceae_unclassified
OTU28979	0	5	0	3	12	0	0	0	0	0	16	2	1	6	10	0	0	0	0	0	0	0	0	0	0	0	0	0	0	0	0	2	1	2	0	0	0	2	0	2	d__Bacteria;p__Bacteroidetes;c__Bacteroidia;o__Bacteroidales;f__Porphyromonadaceae;g__Porphyromonadaceae_unclassified;s__Porphyromonadaceae_unclassified
OTU28983	2	3	0	4	20	0	0	0	0	0	0	0	6	1	17	0	0	0	0	0	12	1	4	8	0	0	0	0	0	0	12	2	11	10	11	1	0	0	0	0	d__Bacteria;p__Bacteroidetes;c__Bacteroidia;o__Bacteroidales;f__Porphyromonadaceae;g__Porphyromonadaceae_unclassified;s__Porphyromonadaceae_unclassified
OTU28984	0	7	1	0	1	0	0	0	0	0	3	1	0	8	1	0	0	0	0	0	0	0	0	0	0	0	0	0	2	0	3	37	5	6	0	0	0	0	0	0	d__Bacteria;p__Bacteroidetes;c__Bacteroidia;o__Bacteroidales;f__Porphyromonadaceae;g__Porphyromonadaceae_unclassified;s__Porphyromonadaceae_unclassified
OTU28988	1	3	0	1	2	0	0	0	0	1	1	3	2	5	3	0	2	0	2	0	0	0	1	0	0	0	0	2	0	0	3	7	8	2	0	67	62	26	6	21	d__Bacteria;p__Bacteroidetes;c__Bacteroidia;o__Bacteroidales;f__Porphyromonadaceae;g__Barnesiella;s__Barnesiella_unclassified
OTU28989	0	0	1	2	5	0	0	0	0	0	9	3	0	3	0	0	0	0	0	0	2	0	1	0	0	0	0	0	0	0	0	0	1	0	1	0	0	1	0	0	d__Bacteria;p__Bacteroidetes;c__Bacteroidia;o__Bacteroidales;f__Porphyromonadaceae;g__Porphyromonadaceae_unclassified;s__Porphyromonadaceae_unclassified
OTU28990	0	0	0	1	0	0	0	0	0	0	4	1	21	13	61	0	0	0	0	1	9	3	14	0	6	0	0	0	0	0	0	0	0	0	0	0	0	0	0	0	d__Bacteria;p__Firmicutes;c__Erysipelotrichia;o__Erysipelotrichales;f__Erysipelotrichaceae;g__Erysipelotrichaceae_unclassified;s__Erysipelotrichaceae_unclassified
OTU28996	0	0	0	6	5	20	0	0	1	0	0	11	6	4	0	0	0	0	0	13	3	13	0	0	3	0	0	10	0	4	0	0	1	0	0	3	1	4	0	0	d__Bacteria;p__Bacteroidetes;c__Bacteroidia;o__Bacteroidales;f__Prevotellaceae;g__Prevotella;s__Prevotella_stercorea
OTU28998	0	4	3	1	2	0	0	0	0	0	19	4	0	16	2	0	0	0	0	0	0	2	1	0	0	0	0	0	0	0	1	0	2	1	0	0	0	0	0	0	d__Bacteria;p__Bacteroidetes;c__Bacteroidia;o__Bacteroidales;f__Porphyromonadaceae;g__Porphyromonadaceae_unclassified;s__Porphyromonadaceae_unclassified
OTU29007	4	5	2	0	7	1	0	0	1	0	1	0	7	5	2	0	0	0	0	0	0	0	2	0	0	0	0	0	0	1	5	12	2	6	0	14	2	0	1	1	d__Bacteria;p__Bacteroidetes;c__Bacteroidia;o__Bacteroidales;f__Porphyromonadaceae;g__Porphyromonadaceae_unclassified;s__Porphyromonadaceae_unclassified
OTU29009	0	0	3	8	7	0	0	0	0	0	6	0	0	2	2	0	0	0	0	0	0	0	0	0	0	0	0	0	0	0	0	1	1	0	0	0	0	0	0	0	d__Bacteria;p__Bacteroidetes;c__Bacteroidia;o__Bacteroidales;f__Porphyromonadaceae;g__Porphyromonadaceae_unclassified;s__Porphyromonadaceae_unclassified
OTU29012	3	4	3	0	1	0	0	0	0	0	1	7	0	8	2	0	0	0	0	0	0	0	0	0	0	1	0	0	0	0	0	12	7	6	0	0	0	0	0	0	d__Bacteria;p__Bacteroidetes;c__Bacteroidia;o__Bacteroidales;f__Prevotellaceae;g__Alloprevotella;s__Alloprevotella_unclassified
OTU29020	0	1	1	0	0	0	0	0	0	0	1	1	0	0	0	0	0	0	0	0	0	0	0	0	0	0	0	0	0	0	15	0	0	1	16	11	2	19	17	23	d__Bacteria;p__Bacteroidetes;c__Bacteroidia;o__Bacteroidales;f__Bacteroidaceae;g__Bacteroides;s__uncultured_Bacteroides_sp.
OTU29025	0	1	0	0	2	0	0	0	0	0	3	0	0	0	1	0	0	0	1	0	1	0	1	3	0	0	0	0	0	0	0	3	6	2	0	39	6	15	4	8	d__Bacteria;p__Bacteroidetes;c__Bacteroidia;o__Bacteroidales;f__Porphyromonadaceae;g__Porphyromonadaceae_unclassified;s__Porphyromonadaceae_unclassified
OTU29028	0	0	2	0	1	0	1	0	1	0	0	13	0	1	1	2	2	2	6	1	0	0	0	2	0	6	0	8	0	6	0	0	0	0	1	2	0	0	0	0	d__Bacteria;p__Bacteroidetes;c__Bacteroidia;o__Bacteroidales;f__Porphyromonadaceae;g__Odoribacter;s__Odoribacter_unclassified
OTU29029	0	0	1	0	0	0	0	0	0	0	11	7	0	1	0	0	0	0	0	0	0	0	0	0	1	0	1	0	0	0	0	2	1	3	0	0	0	0	0	0	d__Bacteria;p__Firmicutes;c__Clostridia;o__Clostridiales;f__Lachnospiraceae;g__Lachnospiraceae_unclassified;s__Lachnospiraceae_unclassified
OTU29030	0	0	0	1	6	0	0	0	0	0	0	0	1	0	16	0	0	0	0	0	0	0	0	0	0	0	0	0	0	0	2	7	4	2	1	0	0	0	0	0	d__Bacteria;p__Bacteroidetes;c__Bacteroidia;o__Bacteroidales;f__Porphyromonadaceae;g__Porphyromonadaceae_unclassified;s__Porphyromonadaceae_unclassified
OTU29034	1	2	0	0	10	0	0	0	0	0	0	0	0	9	0	0	0	0	0	0	6	2	2	0	2	0	0	0	0	0	3	37	33	46	0	0	0	0	0	0	d__Bacteria;p__Bacteroidetes;c__Bacteroidia;o__Bacteroidales;f__Porphyromonadaceae;g__Porphyromonadaceae_unclassified;s__Porphyromonadaceae_unclassified
OTU29038	0	2	0	0	1	0	0	2	0	0	0	2	0	4	0	0	3	0	0	0	3	1	0	0	0	0	0	0	0	0	0	0	2	6	0	2	1	0	0	0	d__Bacteria;p__Bacteroidetes;c__Bacteroidia;o__Bacteroidales;f__Bacteroidaceae;g__Bacteroides;s__uncultured_Bacteroides_sp.
OTU29045	2	3	0	0	1	0	0	0	0	4	0	0	1	3	2	1	0	3	0	1	0	1	0	1	0	0	0	2	0	0	1	0	1	0	0	17	46	38	18	18	d__Bacteria;p__Bacteroidetes;c__Bacteroidia;o__Bacteroidales;f__Porphyromonadaceae;g__Porphyromonadaceae_unclassified;s__Porphyromonadaceae_unclassified
OTU29047	0	0	1	0	0	0	0	3	6	2	0	0	0	1	2	0	1	1	2	1	0	0	0	0	0	0	0	0	0	0	0	4	0	1	0	29	18	28	24	17	d__Bacteria;p__Bacteroidetes;c__Bacteroidia;o__Bacteroidales;f__Porphyromonadaceae;g__Porphyromonadaceae_unclassified;s__Porphyromonadaceae_unclassified
OTU29049	0	2	0	0	0	0	0	0	0	0	0	0	0	1	0	0	0	0	0	0	0	0	0	2	0	0	0	0	0	0	16	0	1	4	6	0	0	0	0	0	d__Bacteria;p__Bacteroidetes;c__Bacteroidia;o__Bacteroidales;f__Bacteroidaceae;g__Bacteroides;s__Bacteroides_sp._Tilapia9
OTU29052	0	7	2	1	4	0	0	0	0	0	16	11	5	3	8	0	0	0	0	0	1	0	0	0	0	0	0	0	0	0	6	0	10	5	0	0	0	0	0	0	d__Bacteria;p__Bacteroidetes;c__Bacteroidia;o__Bacteroidales;f__Porphyromonadaceae;g__Porphyromonadaceae_unclassified;s__Porphyromonadaceae_unclassified
OTU29061	0	0	0	0	0	0	0	0	0	0	0	0	0	6	0	0	0	3	3	0	1	0	0	0	0	0	0	0	0	0	0	1	0	0	2	5	8	3	4	1	d__Bacteria;p__Bacteroidetes;c__Bacteroidia;o__Bacteroidales;f__Porphyromonadaceae;g__Odoribacter;s__Odoribacter_unclassified
OTU29063	1	1	0	0	1	0	0	0	0	0	0	0	0	0	1	0	0	0	0	0	0	0	0	0	0	0	0	0	1	0	60	3	5	4	29	0	0	0	0	0	d__Bacteria;p__Bacteroidetes;c__Bacteroidia;o__Bacteroidales;f__Bacteroidaceae;g__Bacteroides;s__Bacteroides_unclassified
OTU29078	0	2	0	0	4	0	0	0	0	0	0	0	0	0	0	0	0	0	0	0	4	5	2	5	7	0	0	0	0	0	0	0	0	0	0	0	0	0	0	0	d__Bacteria;p__Bacteroidetes;c__Bacteroidia;o__Bacteroidales;f__Porphyromonadaceae;g__Porphyromonadaceae_unclassified;s__Porphyromonadaceae_unclassified
OTU29084	0	3	1	0	4	0	0	0	0	0	0	1	1	3	2	0	0	0	0	0	0	0	2	0	2	0	0	0	0	0	3	1	9	1	0	0	0	0	0	0	d__Bacteria;p__Bacteroidetes;c__Bacteroidia;o__Bacteroidales;f__Porphyromonadaceae;g__Porphyromonadaceae_unclassified;s__Porphyromonadaceae_unclassified
OTU29091	4	11	25	5	4	0	1	0	6	0	0	4	4	2	6	0	0	0	0	0	0	0	0	1	0	0	0	1	0	0	2	0	4	4	0	3	6	3	1	12	d__Bacteria;p__Bacteroidetes;c__Bacteroidia;o__Bacteroidales;f__Bacteroidaceae;g__Bacteroides;s__Bacteroides_massiliensis
OTU29092	3	4	0	4	4	0	0	0	0	0	4	1	4	3	1	0	0	1	0	0	1	2	2	1	2	0	0	4	0	0	0	0	1	0	1	8	2	3	0	5	d__Bacteria;p__Bacteroidetes;c__Bacteroidia;o__Bacteroidales;f__Porphyromonadaceae;g__Porphyromonadaceae_unclassified;s__Porphyromonadaceae_unclassified
OTU29093	1	1	0	0	0	0	0	0	0	0	1	3	0	0	0	0	0	0	0	0	0	1	0	1	0	0	0	0	1	0	1	6	1	5	1	7	1	0	1	0	d__Bacteria;p__Bacteroidetes;c__Bacteroidia;o__Bacteroidales;f__Porphyromonadaceae;g__Porphyromonadaceae_unclassified;s__Porphyromonadaceae_unclassified
OTU29100	2	1	0	0	4	0	0	1	0	0	0	0	39	3	65	0	0	0	0	0	19	0	7	3	2	0	0	0	1	0	0	6	13	10	0	0	0	0	0	0	d__Bacteria;p__Bacteroidetes;c__Bacteroidia;o__Bacteroidales;f__Porphyromonadaceae;g__Porphyromonadaceae_unclassified;s__Porphyromonadaceae_unclassified
OTU29102	2	7	0	1	12	0	0	0	0	0	0	0	0	16	0	0	0	0	0	0	5	0	0	3	3	0	0	0	0	0	0	31	21	44	0	0	0	0	0	0	d__Bacteria;p__Bacteroidetes;c__Bacteroidia;o__Bacteroidales;f__Porphyromonadaceae;g__Porphyromonadaceae_unclassified;s__Porphyromonadaceae_unclassified
OTU29104	2	0	2	0	12	0	0	0	0	0	1	0	4	1	5	0	0	0	0	0	14	0	2	1	0	0	0	0	0	0	6	5	0	1	1	7	10	3	4	1	d__Bacteria;p__Bacteroidetes;c__Bacteroidia;o__Bacteroidales;f__Porphyromonadaceae;g__Porphyromonadaceae_unclassified;s__Porphyromonadaceae_unclassified
OTU29107	4	0	0	3	1	0	0	9	0	1	0	0	6	0	6	0	3	0	0	0	0	0	0	2	0	0	0	0	0	0	0	0	0	1	0	0	9	0	2	0	d__Bacteria;p__Bacteroidetes;c__Bacteroidia;o__Bacteroidales;f__Barnesiellaceae;g__Barnesiella;s__uncultured_Barnesiella_sp.
OTU29112	9	4	2	5	5	6	17	6	16	6	1	9	3	2	4	2	16	7	5	6	3	0	10	3	7	4	1	7	10	3	14	2	11	3	2	10	3	4	11	6	d__Bacteria;p__Bacteroidetes;c__Bacteroidia;o__Bacteroidales;f__Prevotellaceae;g__Prevotella;s__uncultured_Prevotella_sp.
OTU29115	1	13	4	1	9	1	0	0	1	0	0	0	6	6	17	0	0	0	1	0	2	0	1	1	0	0	0	0	0	0	33	7	13	4	9	0	0	3	0	0	d__Bacteria;p__Bacteroidetes;c__Bacteroidia;o__Bacteroidales;f__Porphyromonadaceae;g__Porphyromonadaceae_unclassified;s__Porphyromonadaceae_unclassified
OTU29117	0	0	0	0	0	0	0	0	0	0	0	0	0	0	0	0	0	0	0	0	0	0	0	0	0	0	0	0	0	0	46	0	0	0	92	0	0	0	0	0	d__Bacteria;p__Bacteroidetes;c__Bacteroidia;o__Bacteroidales;f__Bacteroidales_unclassified;g__Bacteroidales_unclassified;s__Bacteroidales_unclassified
OTU29120	11	6	0	2	1	0	0	0	1	0	0	0	12	3	8	0	1	0	0	0	1	0	0	2	1	0	0	0	0	0	0	6	4	11	0	0	0	1	1	1	d__Bacteria;p__Bacteroidetes;c__Bacteroidia;o__Bacteroidales;f__Prevotellaceae;g__Alloprevotella;s__Alloprevotella_unclassified
OTU29121	0	1	2	0	8	0	0	0	0	0	0	0	6	1	9	0	0	0	0	0	0	0	0	2	0	0	0	0	0	0	10	3	11	3	3	0	0	0	0	0	d__Bacteria;p__Bacteroidetes;c__Bacteroidia;o__Bacteroidales;f__Porphyromonadaceae;g__Porphyromonadaceae_unclassified;s__Porphyromonadaceae_unclassified
OTU29122	0	0	0	0	0	0	0	1	0	0	1	2	1	5	3	0	0	0	0	0	1	1	1	0	4	0	0	0	0	0	1	1	2	0	4	0	0	0	0	0	d__Bacteria;p__Firmicutes;c__Clostridia;o__Clostridiales;f__Ruminococcaceae;g__Ruminococcaceae_unclassified;s__Ruminococcaceae_unclassified
OTU29125	1	2	0	1	0	0	0	0	0	0	0	0	6	2	1	0	0	0	0	0	7	9	18	11	26	0	0	0	0	0	0	0	2	1	0	0	0	0	0	0	d__Bacteria;p__Bacteroidetes;c__Bacteroidia;o__Bacteroidales;f__Porphyromonadaceae;g__Porphyromonadaceae_unclassified;s__Porphyromonadaceae_unclassified
OTU29128	3	1	4	0	1	0	0	0	5	0	0	0	0	1	0	0	1	0	0	1	0	0	0	1	1	0	0	1	1	0	18	1	4	6	11	2	2	3	0	2	d__Bacteria;p__Bacteroidetes;c__Bacteroidia;o__Bacteroidales;f__Bacteroidaceae;g__Bacteroides;s__Bacteroides_acidifaciens
OTU29134	1	1	0	0	1	0	0	0	0	0	0	4	0	0	3	0	0	0	4	0	1	0	1	1	0	0	0	2	0	0	0	3	0	1	0	0	16	1	1	4	d__Bacteria;p__Bacteroidetes;c__Bacteroidia;o__Bacteroidales;f__Porphyromonadaceae;g__Porphyromonadaceae_unclassified;s__Porphyromonadaceae_unclassified
OTU29135	8	24	4	6	32	2	1	10	3	5	6	7	39	13	27	0	27	1	5	3	26	15	21	28	24	1	0	2	1	1	14	8	25	22	11	14	11	1	8	0	d__Bacteria;p__Bacteroidetes;c__Bacteroidia;o__Bacteroidales;f__Porphyromonadaceae;g__Porphyromonadaceae_unclassified;s__Porphyromonadaceae_unclassified
OTU29144	6	0	0	1	2	0	0	0	0	0	0	0	8	5	12	0	0	0	0	0	17	0	6	1	3	0	0	0	0	0	0	0	0	1	0	0	0	0	0	0	d__Bacteria;p__Bacteroidetes;c__Bacteroidia;o__Bacteroidales;f__Porphyromonadaceae;g__Porphyromonadaceae_unclassified;s__Porphyromonadaceae_unclassified
OTU29145	0	2	0	1	1	0	0	0	0	0	0	0	2	0	1	0	0	0	0	0	5	9	8	1	16	0	0	0	0	0	0	0	0	0	0	0	0	0	0	0	d__Bacteria;p__Bacteroidetes;c__Bacteroidia;o__Bacteroidales;f__Porphyromonadaceae;g__Porphyromonadaceae_unclassified;s__Porphyromonadaceae_unclassified
OTU29149	12	3	12	1	4	0	0	1	1	0	0	0	4	4	5	1	0	2	3	4	9	1	5	2	4	2	1	7	0	0	0	1	1	1	0	14	6	3	2	3	d__Bacteria;p__Bacteroidetes;c__Bacteroidia;o__Bacteroidales;f__Porphyromonadaceae;g__Porphyromonadaceae_unclassified;s__Porphyromonadaceae_unclassified
OTU29156	2	2	0	0	0	0	0	1	5	1	4	0	2	5	4	6	2	9	5	12	3	2	3	0	0	0	0	13	0	0	6	2	1	1	2	31	13	32	64	25	d__Bacteria;p__Bacteroidetes;c__Bacteroidia;o__Bacteroidales;f__Porphyromonadaceae;g__Porphyromonadaceae_unclassified;s__Porphyromonadaceae_unclassified
OTU29157	2	0	0	1	8	0	0	0	0	0	0	1	6	2	2	0	0	1	7	3	1	1	3	2	1	0	0	11	0	0	1	1	3	0	0	4	37	49	2	42	d__Bacteria;p__Bacteroidetes;c__Bacteroidia;o__Bacteroidales;f__Porphyromonadaceae;g__Porphyromonadaceae_unclassified;s__Porphyromonadaceae_unclassified
OTU29161	2	2	1	0	3	0	0	0	0	0	1	2	0	5	0	0	0	0	1	0	0	0	0	2	0	0	0	1	0	0	1	0	1	3	0	5	4	13	1	4	d__Bacteria;p__Bacteroidetes;c__Bacteroidia;o__Bacteroidales;f__Porphyromonadaceae;g__Porphyromonadaceae_unclassified;s__Porphyromonadaceae_unclassified
OTU29163	0	4	0	1	8	0	0	0	0	0	3	11	0	1	0	0	0	0	0	0	0	0	0	1	0	0	0	0	0	0	6	0	4	12	17	0	0	0	0	0	d__Bacteria;p__Bacteroidetes;c__Bacteroidia;o__Bacteroidales;f__Bacteroidales_unclassified;g__Bacteroidales_unclassified;s__Bacteroidales_unclassified
OTU29169	7	0	0	5	6	11	3	1	5	0	0	6	3	2	1	0	7	0	0	2	1	8	0	0	5	0	0	3	2	2	1	0	5	0	0	2	0	2	0	0	d__Bacteria;p__Bacteroidetes;c__Bacteroidia;o__Bacteroidales;f__Bacteroidaceae;g__Bacteroides;s__Bacteroides_massiliensis
OTU29171	2	0	0	0	0	0	0	15	0	1	0	0	5	0	2	0	0	0	7	0	0	0	0	0	0	0	0	5	1	0	0	0	0	0	0	63	28	41	17	34	d__Bacteria;p__Bacteroidetes;c__Bacteroidia;o__Bacteroidales;f__Porphyromonadaceae;g__Porphyromonadaceae_unclassified;s__Porphyromonadaceae_unclassified
OTU29176	0	0	1	1	5	0	0	0	0	0	7	0	0	2	2	0	0	0	0	0	0	0	0	0	0	0	0	0	0	0	0	1	0	0	0	0	0	4	0	8	d__Bacteria;p__Bacteroidetes;c__Bacteroidia;o__Bacteroidales;f__Porphyromonadaceae;g__Porphyromonadaceae_unclassified;s__Porphyromonadaceae_unclassified
OTU29179	4	1	10	0	0	0	1	1	208	0	0	2	0	1	2	0	0	0	0	1	0	0	2	1	0	0	1	0	0	1	41	9	6	10	47	24	7	2	12	8	d__Bacteria;p__Bacteroidetes;c__Bacteroidia;o__Bacteroidales;f__Bacteroidaceae;g__Bacteroides;s__Bacteroides_acidifaciens
OTU29182	0	0	0	0	0	0	0	0	0	0	0	0	0	0	0	0	0	0	0	0	0	0	0	0	0	0	0	0	0	0	17	3	24	2	10	0	0	0	0	0	d__Bacteria;p__Bacteroidetes;c__Bacteroidia;o__Bacteroidales;f__Porphyromonadaceae;g__Porphyromonadaceae_unclassified;s__Porphyromonadaceae_unclassified
OTU29183	7	4	6	1	6	3	4	0	1	1	0	3	0	3	3	4	5	8	4	7	8	3	1	2	5	3	2	6	0	3	0	1	0	0	0	2	5	8	4	5	d__Bacteria;p__Bacteroidetes;c__Bacteroidia;o__Bacteroidales;f__Porphyromonadaceae;g__Porphyromonadaceae_unclassified;s__Porphyromonadaceae_unclassified
OTU29185	88	14	2	16	29	0	0	0	0	0	721	245	94	190	55	0	0	0	0	1	7	2	7	17	5	0	0	0	2	0	5	365	94	114	0	0	0	0	0	0	d__Bacteria;p__Bacteroidetes;c__Bacteroidia;o__Bacteroidales;f__Porphyromonadaceae;g__Porphyromonadaceae_unclassified;s__Porphyromonadaceae_unclassified
OTU29188	8	9	1	3	20	0	0	0	0	0	9	2	0	6	2	0	0	0	0	0	4	1	0	12	1	0	0	0	0	0	4	17	2	11	8	0	0	0	0	0	d__Bacteria;p__Bacteroidetes;c__Bacteroidia;o__Bacteroidales;f__Bacteroidales_unclassified;g__Bacteroidales_unclassified;s__Bacteroidales_unclassified
OTU29194	9	6	0	9	9	1	0	0	0	0	51	6	5	31	6	0	0	0	0	0	4	3	10	2	12	0	0	0	0	0	10	8	14	9	3	0	0	0	0	0	d__Bacteria;p__Bacteroidetes;c__Bacteroidia;o__Bacteroidales;f__Porphyromonadaceae;g__Porphyromonadaceae_unclassified;s__Porphyromonadaceae_unclassified
OTU29199	9	1	1	0	3	6	9	3	13	27	0	0	1	0	0	4	11	14	9	8	0	2	0	1	0	2	0	17	1	9	55	2	13	9	30	16	5	0	3	0	d__Bacteria;p__Bacteroidetes;c__Bacteroidia;o__Bacteroidales;f__Rikenellaceae;g__Alistipes;s__Alistipes_finegoldii
OTU29209	2	1	2	1	13	0	1	0	1	0	0	0	7	7	7	0	2	0	0	2	1	0	1	2	2	2	0	1	1	1	0	0	0	1	0	2	4	2	1	3	d__Bacteria;p__Bacteroidetes;c__Bacteroidia;o__Bacteroidales;f__Porphyromonadaceae;g__Porphyromonadaceae_unclassified;s__Porphyromonadaceae_unclassified
OTU29211	3	1	2	0	7	0	0	0	0	0	0	0	1	0	0	0	0	0	0	0	7	0	0	0	1	0	0	0	0	0	0	1	2	2	0	0	1	0	0	1	d__Bacteria;p__Bacteroidetes;c__Bacteroidia;o__Bacteroidales;f__Porphyromonadaceae;g__Porphyromonadaceae_unclassified;s__Porphyromonadaceae_unclassified
OTU29212	0	0	0	0	0	0	0	0	0	0	0	0	0	0	0	0	0	0	0	1	4	9	5	3	5	1	3	0	1	0	0	0	1	0	1	2	0	2	1	0	d__Bacteria;p__Bacteroidetes;c__Bacteroidetes_unclassified;o__Bacteroidetes_unclassified;f__Bacteroidetes_unclassified;g__Bacteroidetes_unclassified;s__Bacteroidetes_unclassified
OTU29215	0	0	0	0	0	0	0	0	0	0	1	2	0	2	0	0	0	0	1	0	0	0	0	0	0	1	0	0	0	0	0	3	0	3	0	7	11	7	7	2	d__Bacteria;p__Bacteroidetes;c__Bacteroidia;o__Bacteroidales;f__Porphyromonadaceae;g__Barnesiella;s__Barnesiella_unclassified
OTU29216	0	0	0	0	3	0	0	1	0	0	0	0	4	3	1	0	5	0	0	0	0	3	0	2	1	0	0	0	0	0	0	2	1	2	0	10	9	0	0	0	d__Bacteria;p__Bacteroidetes;c__Bacteroidia;o__Bacteroidales;f__Porphyromonadaceae;g__Porphyromonadaceae_unclassified;s__Porphyromonadaceae_unclassified
OTU29224	0	1	3	0	3	0	0	0	0	0	0	0	7	0	13	0	0	0	0	0	13	7	10	8	14	0	0	0	0	0	0	1	0	0	0	0	0	0	0	0	d__Bacteria;p__Bacteroidetes;c__Bacteroidia;o__Bacteroidales;f__Porphyromonadaceae;g__Porphyromonadaceae_unclassified;s__Porphyromonadaceae_unclassified
OTU29234	0	0	3	1	7	0	1	8	1	0	0	0	12	1	20	0	0	0	0	0	2	0	1	2	0	0	0	0	0	0	1	2	0	0	1	33	2	0	0	0	d__Bacteria;p__Bacteroidetes;c__Bacteroidia;o__Bacteroidales;f__Porphyromonadaceae;g__Porphyromonadaceae_unclassified;s__Porphyromonadaceae_unclassified
OTU29239	4	1	0	0	4	0	0	0	0	0	0	0	4	7	5	0	0	0	0	1	1	0	0	5	3	0	0	0	0	0	0	3	2	2	0	24	17	9	8	9	d__Bacteria;p__Bacteroidetes;c__Bacteroidia;o__Bacteroidales;f__Porphyromonadaceae;g__Porphyromonadaceae_unclassified;s__Porphyromonadaceae_unclassified
OTU29240	5	6	18	0	6	0	0	0	0	0	0	0	3	0	12	0	0	0	0	0	8	8	12	9	15	0	0	0	0	0	0	1	1	2	0	1	0	1	0	0	d__Bacteria;p__Bacteroidetes;c__Bacteroidia;o__Bacteroidales;f__Porphyromonadaceae;g__Porphyromonadaceae_unclassified;s__Porphyromonadaceae_unclassified
OTU29245	0	3	0	0	8	0	0	0	0	0	0	0	0	1	2	0	0	0	0	0	0	0	1	0	0	0	0	0	0	0	0	2	6	4	0	0	1	0	0	0	d__Bacteria;p__Bacteroidetes;c__Bacteroidia;o__Bacteroidales;f__Porphyromonadaceae;g__Barnesiella;s__Barnesiella_unclassified
OTU29257	13	20	0	6	5	0	0	0	0	1	19	18	8	52	23	1	0	0	0	0	29	9	35	7	14	0	1	0	0	0	43	17	18	13	24	1	0	0	0	0	d__Bacteria;p__Bacteroidetes;c__Bacteroidia;o__Bacteroidales;f__Porphyromonadaceae;g__Porphyromonadaceae_unclassified;s__Porphyromonadaceae_unclassified
OTU29266	3	6	0	0	1	0	0	0	0	0	4	4	0	7	5	0	0	1	2	0	4	0	3	0	0	1	0	1	1	0	3	27	12	9	0	44	9	10	15	10	d__Bacteria;p__Bacteroidetes;c__Bacteroidia;o__Bacteroidales;f__Porphyromonadaceae;g__Porphyromonadaceae_unclassified;s__Porphyromonadaceae_unclassified
OTU29268	4	1	1	0	0	2	1	0	6	1	0	0	0	1	1	2	4	7	4	2	0	0	1	2	0	0	0	0	0	0	0	1	1	2	0	0	1	1	2	0	d__Bacteria;p__Bacteroidetes;c__Bacteroidia;o__Bacteroidales;f__Rikenellaceae;g__Alistipes;s__uncultured_Alistipes_sp.
OTU29272	3	4	0	4	2	0	2	1	1	0	3	3	1	23	1	2	0	1	3	1	17	14	11	2	27	0	1	5	0	2	3	3	4	0	0	7	4	2	2	0	d__Bacteria;p__Bacteroidetes;c__Bacteroidia;o__Bacteroidales;f__Rikenellaceae;g__Rikenella;s__Rikenella_unclassified
OTU29274	1	3	1	2	3	0	0	2	0	6	0	3	2	3	7	1	1	7	9	6	1	1	0	1	0	2	1	9	2	3	0	1	1	1	1	12	63	14	12	19	d__Bacteria;p__Bacteroidetes;c__Bacteroidia;o__Bacteroidales;f__Porphyromonadaceae;g__Porphyromonadaceae_unclassified;s__Porphyromonadaceae_unclassified
OTU29278	0	5	0	0	4	1	3	1	0	8	3	18	10	7	10	2	5	2	2	1	4	0	1	3	0	0	0	2	0	0	3	3	4	12	0	20	9	5	10	1	d__Bacteria;p__Bacteroidetes;c__Bacteroidia;o__Bacteroidales;f__Porphyromonadaceae;g__Porphyromonadaceae_unclassified;s__Porphyromonadaceae_unclassified
OTU29281	1	0	0	0	1	1	1	0	0	2	0	0	0	0	7	1	3	1	0	0	0	0	0	2	0	0	0	0	0	0	1	0	4	10	1	1	1	0	1	0	d__Bacteria;p__Bacteroidetes;c__Bacteroidia;o__Bacteroidales;f__Rikenellaceae;g__Alistipes;s__uncultured_Alistipes_sp.
OTU29283	0	0	0	0	0	0	0	0	0	0	0	0	0	0	0	0	0	0	0	0	1	0	1	0	1	1	1	2	3	0	4	0	1	1	1	2	0	3	5	1	d__Bacteria;p__Bacteroidetes;c__Bacteroidia;o__Bacteroidales;f__Prevotellaceae;g__Prevotella;s__uncultured_Prevotella_sp.
OTU29284	1	2	2	3	1	0	0	0	0	0	2	2	0	0	1	0	0	0	0	0	2	0	0	2	0	0	0	0	0	0	5	1	0	4	4	0	0	0	0	0	d__Bacteria;p__Bacteroidetes;c__Bacteroidia;o__Bacteroidales;f__Porphyromonadaceae;g__Porphyromonadaceae_unclassified;s__Porphyromonadaceae_unclassified
OTU29285	6	6	30	10	18	0	0	0	0	0	0	0	2	8	11	0	0	0	0	0	0	0	0	0	0	0	0	0	0	0	1	2	2	5	1	0	0	0	0	0	d__Bacteria;p__Bacteroidetes;c__Bacteroidia;o__Bacteroidales;f__Porphyromonadaceae;g__Porphyromonadaceae_unclassified;s__Porphyromonadaceae_unclassified
OTU29286	1	0	0	2	5	0	0	0	0	0	0	0	4	0	4	0	0	0	0	0	6	0	2	0	1	0	0	0	0	0	0	2	5	1	0	0	0	0	0	0	d__Bacteria;p__Bacteroidetes;c__Bacteroidia;o__Bacteroidales;f__Porphyromonadaceae;g__Porphyromonadaceae_unclassified;s__Porphyromonadaceae_unclassified
OTU29287	0	0	0	0	0	0	0	2	13	1	2	1	0	0	0	1	3	4	0	0	0	0	0	0	0	0	1	4	0	5	0	0	0	0	0	3	0	0	2	0	d__Bacteria;p__Bacteroidetes;c__Bacteroidia;o__Bacteroidales;f__Porphyromonadaceae;g__Porphyromonadaceae_unclassified;s__Porphyromonadaceae_unclassified
OTU29288	2	7	0	0	5	0	0	0	0	0	0	1	1	9	9	0	1	0	0	0	10	2	2	7	3	0	0	0	0	0	3	55	10	7	0	6	2	3	0	2	d__Bacteria;p__Bacteroidetes;c__Bacteroidia;o__Bacteroidales;f__Porphyromonadaceae;g__Porphyromonadaceae_unclassified;s__Porphyromonadaceae_unclassified
OTU29290	0	0	0	0	1	0	0	0	0	0	0	0	2	0	13	0	0	0	0	0	14	2	11	4	10	1	0	0	0	0	0	1	0	0	0	0	0	0	0	0	d__Bacteria;p__Bacteroidetes;c__Bacteroidia;o__Bacteroidales;f__Porphyromonadaceae;g__Porphyromonadaceae_unclassified;s__Porphyromonadaceae_unclassified
OTU29293	0	1	1	4	4	0	0	0	0	0	15	0	2	3	6	0	0	0	1	0	4	0	1	0	2	0	0	0	0	0	0	0	0	1	0	0	0	7	0	8	d__Bacteria;p__Bacteroidetes;c__Bacteroidia;o__Bacteroidales;f__Porphyromonadaceae;g__Porphyromonadaceae_unclassified;s__Porphyromonadaceae_unclassified
OTU29300	1	4	3	4	7	0	0	0	0	1	14	52	1	2	0	0	0	0	0	0	0	0	0	0	0	0	0	0	0	0	1	0	5	4	0	0	0	0	0	0	d__Bacteria;p__Bacteroidetes;c__Bacteroidia;o__Bacteroidales;f__Tannerellaceae;g__Parabacteroides;s__uncultured_Parabacteroides_sp.
OTU29303	0	0	1	6	9	0	0	0	0	0	1	1	3	5	4	0	0	0	0	0	5	0	0	4	1	0	0	0	0	0	16	6	14	7	18	0	0	0	0	0	d__Bacteria;p__Bacteroidetes;c__Bacteroidia;o__Bacteroidales;f__Porphyromonadaceae;g__Porphyromonadaceae_unclassified;s__Porphyromonadaceae_unclassified
OTU29304	3	0	1	0	0	0	0	0	0	3	0	0	5	3	3	0	1	0	0	0	0	0	0	0	0	0	0	0	1	0	0	2	0	1	0	10	3	2	6	1	d__Bacteria;p__Bacteroidetes;c__Bacteroidia;o__Bacteroidales;f__Porphyromonadaceae;g__Barnesiella;s__Barnesiella_unclassified
OTU29314	0	0	0	0	0	0	0	0	0	0	0	0	0	0	0	0	0	0	0	0	0	0	0	0	0	0	0	0	1	0	44	1	1	0	42	0	0	0	0	0	d__Bacteria;p__Bacteroidetes;c__Bacteroidia;o__Bacteroidales;f__Bacteroidales_unclassified;g__Bacteroidales_unclassified;s__Bacteroidales_unclassified
OTU29317	0	2	0	0	4	0	0	0	0	0	0	0	0	4	0	0	0	0	0	0	2	2	0	2	0	0	0	0	0	0	0	12	11	16	0	0	0	0	0	0	d__Bacteria;p__Bacteroidetes;c__Bacteroidia;o__Bacteroidales;f__Porphyromonadaceae;g__Porphyromonadaceae_unclassified;s__Porphyromonadaceae_unclassified
OTU29318	0	0	0	0	0	0	0	0	0	0	0	1	7	1	11	0	0	0	0	1	10	2	1	3	5	0	0	0	0	0	0	1	0	0	0	0	0	0	0	0	d__Bacteria;p__Bacteroidetes;c__Bacteroidia;o__Bacteroidales;f__Porphyromonadaceae;g__Porphyromonadaceae_unclassified;s__Porphyromonadaceae_unclassified
OTU29320	0	0	0	0	1	0	0	0	0	2	0	0	1	0	0	1	0	5	2	0	0	1	0	0	0	0	0	0	0	0	1	0	1	0	0	13	3	9	2	3	d__Bacteria;p__Bacteroidetes;c__Bacteroidia;o__Bacteroidales;f__Porphyromonadaceae;g__Porphyromonadaceae_unclassified;s__Porphyromonadaceae_unclassified
OTU29323	1	3	1	0	6	0	0	0	0	0	0	0	3	0	15	0	0	0	0	0	5	0	4	1	1	0	0	0	0	0	0	0	0	0	0	0	0	0	0	0	d__Bacteria;p__Bacteroidetes;c__Bacteroidia;o__Bacteroidales;f__Porphyromonadaceae;g__Porphyromonadaceae_unclassified;s__Porphyromonadaceae_unclassified
OTU29328	4	2	0	2	4	1	1	0	0	0	3	0	3	2	1	0	2	0	1	1	0	0	0	0	0	0	0	0	0	1	1	2	7	1	3	3	1	0	0	0	d__Bacteria;p__Bacteroidetes;c__Bacteroidia;o__Bacteroidales;f__Porphyromonadaceae;g__Coprobacter;s__Coprobacter_unclassified
OTU29334	65	41	52	9	32	56	20	2	23	48	0	23	60	15	69	55	392	105	8	5	1	3	4	5	1	0	2	41	1	9	35	36	38	209	41	16	46	5	102	3	d__Bacteria;p__Bacteroidetes;c__Bacteroidia;o__Bacteroidales;f__Rikenellaceae;g__Alistipes;s__uncultured_Alistipes_sp.
OTU29336	0	2	2	0	7	0	0	0	0	0	0	0	4	0	4	0	0	0	0	0	10	2	6	5	5	0	0	0	0	0	0	0	0	0	0	0	0	0	0	0	d__Bacteria;p__Bacteroidetes;c__Bacteroidia;o__Bacteroidales;f__Porphyromonadaceae;g__Porphyromonadaceae_unclassified;s__Porphyromonadaceae_unclassified
OTU29339	22	55	37	55	82	1	2	0	4	0	12	6	110	12	102	0	2	0	3	5	81	11	20	40	22	0	2	1	4	1	239	141	457	196	202	1	1	6	2	8	d__Bacteria;p__Bacteroidetes;c__Bacteroidia;o__Bacteroidales;f__Porphyromonadaceae;g__Porphyromonadaceae_unclassified;s__Porphyromonadaceae_unclassified
OTU29344	12	23	0	13	8	1	1	0	0	0	15	30	3	33	2	0	0	0	0	1	31	9	37	12	41	0	0	0	0	0	2	2	12	7	0	0	0	0	0	0	d__Bacteria;p__Bacteroidetes;c__Bacteroidia;o__Bacteroidales;f__Porphyromonadaceae;g__Porphyromonadaceae_unclassified;s__Porphyromonadaceae_unclassified
OTU29346	2	9	1	4	9	0	0	0	0	0	32	3	4	10	7	0	0	0	0	0	0	0	2	0	0	0	0	0	0	0	0	0	0	0	0	0	0	0	0	0	d__Bacteria;p__Bacteroidetes;c__Bacteroidia;o__Bacteroidales;f__Porphyromonadaceae;g__Barnesiella;s__Barnesiella_unclassified
OTU29349	3	3	30	7	16	0	0	0	0	0	0	0	11	1	23	0	0	0	1	0	10	3	16	2	16	0	0	0	0	0	0	0	0	0	0	0	1	4	0	9	d__Bacteria;p__Bacteroidetes;c__Bacteroidia;o__Bacteroidales;f__Porphyromonadaceae;g__Porphyromonadaceae_unclassified;s__Porphyromonadaceae_unclassified
OTU29352	4	2	0	5	3	0	0	0	0	0	0	0	4	6	3	0	0	0	0	0	2	3	3	3	7	0	0	0	0	0	1	2	0	0	0	0	0	0	0	0	d__Bacteria;p__Bacteroidetes;c__Bacteroidia;o__Bacteroidales;f__Porphyromonadaceae;g__Porphyromonadaceae_unclassified;s__Porphyromonadaceae_unclassified
OTU29355	4	4	0	2	11	3	0	2	3	3	0	0	6	0	0	0	7	2	0	0	4	0	2	1	1	0	0	0	3	3	1	1	1	0	0	1	0	1	0	2	d__Bacteria;p__Bacteroidetes;c__Bacteroidia;o__Bacteroidales;f__Bacteroidaceae;g__Bacteroides;s__Bacteroides_caccae
OTU29357	2	0	4	0	1	0	0	0	0	0	12	17	2	1	1	0	0	1	0	0	0	0	0	0	0	0	0	0	0	0	3	0	5	5	4	0	0	0	0	0	d__Bacteria;p__Bacteroidetes;c__Bacteroidia;o__Bacteroidales;f__Bacteroidaceae;g__Bacteroides;s__uncultured_Bacteroides_sp.
OTU29358	4	2	11	0	10	0	0	0	0	0	0	1	6	6	5	0	0	0	0	0	4	1	5	8	1	0	0	0	0	0	0	2	0	0	0	0	1	0	0	0	d__Bacteria;p__Bacteroidetes;c__Bacteroidia;o__Bacteroidales;f__Porphyromonadaceae;g__Porphyromonadaceae_unclassified;s__Porphyromonadaceae_unclassified
OTU29359	6	6	7	5	7	0	1	0	2	2	0	3	11	6	7	0	0	1	0	1	2	0	3	4	2	0	0	1	0	1	10	14	19	16	3	2	9	7	11	5	d__Bacteria;p__Bacteroidetes;c__Bacteroidia;o__Bacteroidales;f__Porphyromonadaceae;g__Parabacteroides;s__Parabacteroides_unclassified
OTU29362	20	10	20	33	43	0	0	0	1	0	78	19	12	44	17	0	0	0	0	0	0	2	7	2	11	0	0	0	0	0	3	6	37	8	3	0	0	0	0	0	d__Bacteria;p__Bacteroidetes;c__Bacteroidia;o__Bacteroidales;f__Porphyromonadaceae;g__Porphyromonadaceae_unclassified;s__Porphyromonadaceae_unclassified
OTU29366	0	0	0	0	0	0	0	0	0	0	11	4	0	1	0	0	0	0	0	0	0	5	2	0	0	0	0	0	0	0	0	6	7	14	0	0	0	0	0	0	d__Bacteria;p__Firmicutes;c__Clostridia;o__Clostridiales;f__Lachnospiraceae;g__Lachnospiraceae_unclassified;s__Lachnospiraceae_unclassified
OTU29368	4	6	0	2	3	1	0	0	0	0	15	15	1	22	2	0	0	0	0	0	0	0	0	0	0	0	0	0	0	0	4	8	4	7	4	0	0	0	0	0	d__Bacteria;p__Bacteroidetes;c__Bacteroidia;o__Bacteroidales;f__Porphyromonadaceae;g__Porphyromonadaceae_unclassified;s__Porphyromonadaceae_unclassified
OTU29372	10	5	0	0	0	0	0	0	0	0	0	2	8	4	4	0	0	0	0	0	4	1	1	5	3	0	0	0	0	0	0	4	4	7	0	0	0	0	0	0	d__Bacteria;p__Bacteroidetes;c__Bacteroidia;o__Bacteroidales;f__Prevotellaceae;g__Prevotellaceae_unclassified;s__Prevotellaceae_unclassified
OTU29375	0	5	0	2	9	1	0	0	0	0	0	0	3	4	8	0	0	0	0	0	4	0	0	3	1	0	0	0	0	0	26	46	38	24	3	1	1	0	0	0	d__Bacteria;p__Bacteroidetes;c__Bacteroidia;o__Bacteroidales;f__Porphyromonadaceae;g__Porphyromonadaceae_unclassified;s__Porphyromonadaceae_unclassified
OTU29377	2	1	1	1	1	0	0	0	1	1	0	1	4	2	3	4	1	20	1	13	0	0	0	0	0	0	0	1	0	7	2	2	2	8	2	7	4	1	7	3	d__Bacteria;p__Bacteroidetes;c__Bacteroidia;o__Bacteroidales;f__Rikenellaceae;g__Alistipes;s__Alistipes_putredinis
OTU29379	3	2	18	0	9	0	0	0	0	0	0	0	5	0	7	0	0	0	0	0	13	8	18	9	26	0	0	0	0	0	0	0	0	0	0	0	0	0	0	0	d__Bacteria;p__Bacteroidetes;c__Bacteroidia;o__Bacteroidales;f__Porphyromonadaceae;g__Porphyromonadaceae_unclassified;s__Porphyromonadaceae_unclassified
OTU29380	0	5	0	4	2	0	0	0	0	0	0	0	6	0	2	0	0	0	0	0	2	0	1	0	1	0	0	0	0	0	1	5	7	2	6	0	0	0	0	0	d__Bacteria;p__Bacteroidetes;c__Bacteroidia;o__Bacteroidales;f__Porphyromonadaceae;g__Porphyromonadaceae_unclassified;s__Porphyromonadaceae_unclassified
OTU29381	0	1	1	1	6	1	0	0	0	2	0	1	0	0	2	1	0	0	0	1	2	4	0	0	0	0	1	0	1	0	2	1	0	0	0	0	0	1	1	0	d__Bacteria;p__Bacteroidetes;c__Flavobacteriia;o__Flavobacteriales;f__Flavobacteriaceae;g__Actibacter;s__uncultured_Actibacter_sp.
OTU29387	1	3	2	3	7	0	0	0	0	0	0	0	5	4	3	0	0	0	0	0	1	0	0	0	0	0	0	0	0	0	4	2	16	10	9	2	0	0	2	0	d__Bacteria;p__Bacteroidetes;c__Bacteroidia;o__Bacteroidales;f__Porphyromonadaceae;g__Porphyromonadaceae_unclassified;s__Porphyromonadaceae_unclassified
OTU29388	2	7	0	1	5	0	0	0	0	0	0	0	1	2	3	0	0	0	0	0	0	0	1	6	2	0	0	0	0	0	0	0	0	0	0	0	0	0	0	0	d__Bacteria;p__Bacteroidetes;c__Bacteroidia;o__Bacteroidales;f__Rikenellaceae;g__Alistipes;s__Alistipes_unclassified
OTU29390	6	4	2	0	9	0	0	0	0	0	0	0	9	6	28	0	0	0	0	0	2	0	2	2	0	0	0	0	0	0	1	4	3	2	0	25	2	0	0	0	d__Bacteria;p__Bacteroidetes;c__Bacteroidia;o__Bacteroidales;f__Porphyromonadaceae;g__Porphyromonadaceae_unclassified;s__Porphyromonadaceae_unclassified
OTU29392	0	0	0	4	3	3	2	2	2	2	1	3	2	0	0	0	1	0	1	0	1	1	0	0	0	0	1	0	1	0	0	0	0	0	0	0	0	3	0	0	d__Bacteria;p__Bacteroidetes;c__Bacteroidia;o__Bacteroidales;f__Bacteroidaceae;g__Bacteroides;s__Bacteroides_acidifaciens
OTU29393	0	0	0	0	4	0	0	0	0	0	0	0	3	1	2	0	0	0	5	0	0	1	1	0	0	0	0	0	0	0	1	4	2	4	0	1	1	3	1	4	d__Bacteria;p__Bacteroidetes;c__Bacteroidia;o__Bacteroidales;f__Porphyromonadaceae;g__Porphyromonadaceae_unclassified;s__Porphyromonadaceae_unclassified
OTU29397	0	0	1	0	1	0	0	0	0	0	0	0	0	0	0	0	0	0	0	0	0	0	0	0	0	0	0	0	0	0	0	0	1	0	0	16	9	13	17	8	d__Bacteria;p__Bacteroidetes;c__Bacteroidia;o__Bacteroidales;f__Porphyromonadaceae;g__Porphyromonadaceae_unclassified;s__Porphyromonadaceae_unclassified
OTU29403	0	0	1	3	1	1	1	0	1	0	2	0	2	0	1	0	2	1	1	1	1	2	1	0	1	0	2	0	2	0	1	1	2	0	1	0	0	1	0	0	d__Bacteria;p__Bacteroidetes;c__Flavobacteriia;o__Flavobacteriales;f__Flavobacteriaceae;g__Robiginitalea;s__Robiginitalea_sp._ZH09
OTU29404	0	2	1	5	3	0	0	0	0	0	0	1	0	2	2	0	0	0	0	0	6	1	5	6	5	0	0	0	0	0	0	0	0	0	0	0	0	0	0	1	d__Bacteria;p__Bacteroidetes;c__Bacteroidia;o__Bacteroidales;f__Porphyromonadaceae;g__Porphyromonadaceae_unclassified;s__Porphyromonadaceae_unclassified
OTU29415	0	1	2	0	1	2	0	1	8	0	0	1	0	1	0	2	5	1	0	0	0	0	0	0	1	0	0	3	0	3	0	0	0	0	0	5	1	0	2	0	d__Bacteria;p__Bacteroidetes;c__Bacteroidia;o__Bacteroidales;f__Porphyromonadaceae;g__Porphyromonadaceae_unclassified;s__Porphyromonadaceae_unclassified
OTU29417	0	8	0	1	9	0	0	0	0	1	12	31	0	2	0	0	0	0	0	0	0	0	0	1	0	0	0	0	1	0	17	1	15	25	39	0	0	0	0	0	d__Bacteria;p__Bacteroidetes;c__Bacteroidia;o__Bacteroidales;f__Prevotellaceae;g__Prevotella;s__uncultured_Prevotella_sp.
OTU29422	1	2	0	1	6	0	0	0	0	1	1	1	0	2	2	0	0	0	8	0	2	0	2	0	0	3	0	16	1	0	1	1	0	0	0	39	3	20	1	22	d__Bacteria;p__Bacteroidetes;c__Bacteroidia;o__Bacteroidales;f__Porphyromonadaceae;g__Porphyromonadaceae_unclassified;s__Porphyromonadaceae_unclassified
OTU29424	1	7	0	2	1	0	0	0	0	0	0	19	0	1	0	0	0	0	0	0	0	0	0	0	0	0	0	0	0	0	0	2	10	49	0	0	0	0	0	0	d__Bacteria;p__Bacteroidetes;c__Bacteroidia;o__Bacteroidales;f__Prevotellaceae;g__Prevotella;s__uncultured_Prevotella_sp.
OTU29425	0	2	0	2	0	0	0	0	0	0	0	0	0	1	0	0	0	0	0	0	1	0	0	0	1	0	0	0	0	0	0	18	0	0	0	42	19	27	8	16	d__Bacteria;p__Bacteroidetes;c__Bacteroidia;o__Bacteroidales;f__Porphyromonadaceae;g__Porphyromonadaceae_unclassified;s__Porphyromonadaceae_unclassified
OTU29427	0	2	1	2	3	0	0	0	0	0	0	1	5	3	8	0	0	0	0	0	0	0	0	0	0	0	0	0	0	0	0	2	3	0	0	0	0	0	0	0	d__Bacteria;p__Bacteroidetes;c__Bacteroidia;o__Bacteroidales;f__Porphyromonadaceae;g__Porphyromonadaceae_unclassified;s__Porphyromonadaceae_unclassified
OTU29431	4	4	0	2	9	0	0	0	0	1	0	0	19	1	13	0	0	0	11	0	1	0	1	1	0	0	1	14	0	0	0	1	3	1	0	144	8	54	1	33	d__Bacteria;p__Bacteroidetes;c__Bacteroidia;o__Bacteroidales;f__Porphyromonadaceae;g__Porphyromonadaceae_unclassified;s__Porphyromonadaceae_unclassified
OTU29435	0	0	0	2	1	0	0	0	0	0	4	7	0	3	0	0	1	0	0	0	2	0	0	0	0	0	0	0	0	0	10	7	1	0	4	0	0	0	0	0	d__Bacteria;p__Bacteria_unclassified;c__Bacteria_unclassified;o__Bacteria_unclassified;f__Bacteria_unclassified;g__Bacteria_unclassified;s__Bacteria_unclassified
OTU29438	1	0	0	1	1	0	1	0	0	0	0	0	3	1	3	0	1	0	0	1	0	0	1	0	0	0	0	0	0	0	0	4	1	0	0	1	3	1	8	2	d__Bacteria;p__Bacteroidetes;c__Bacteroidia;o__Bacteroidales;f__Porphyromonadaceae;g__Porphyromonadaceae_unclassified;s__Porphyromonadaceae_unclassified
OTU29439	3	9	2	2	6	0	0	0	0	0	0	0	18	2	17	0	0	0	0	0	27	37	50	18	63	0	0	0	0	0	0	3	5	1	0	0	0	0	0	0	d__Bacteria;p__Bacteroidetes;c__Bacteroidia;o__Bacteroidales;f__Porphyromonadaceae;g__Porphyromonadaceae_unclassified;s__Porphyromonadaceae_unclassified
OTU29443	0	3	2	7	3	0	0	0	0	0	4	0	0	0	0	0	0	0	0	0	9	0	4	5	10	0	0	0	0	0	0	0	1	0	0	0	1	0	0	0	d__Bacteria;p__Bacteroidetes;c__Bacteroidia;o__Bacteroidales;f__Porphyromonadaceae;g__Porphyromonadaceae_unclassified;s__Porphyromonadaceae_unclassified
OTU29444	9	21	1	2	6	2	2	0	1	7	7	18	2	1	0	2	3	6	8	6	1	0	1	1	0	0	1	0	0	0	10	1	8	9	1	2	9	2	11	6	d__Bacteria;p__Bacteroidetes;c__Bacteroidia;o__Bacteroidales;f__Rikenellaceae;g__Alistipes;s__Alistipes_sp._NML05A004
OTU29449	2	3	0	1	1	0	0	0	0	0	3	1	9	3	7	0	0	0	1	0	6	0	8	3	7	0	0	0	0	0	18	1	13	3	5	0	0	0	0	0	d__Bacteria;p__Bacteroidetes;c__Bacteroidia;o__Bacteroidales;f__Porphyromonadaceae;g__Porphyromonadaceae_unclassified;s__Porphyromonadaceae_unclassified
OTU29453	8	7	5	0	5	0	1	4	5	26	0	1	6	3	9	2	15	4	0	9	1	0	1	3	1	0	0	2	0	0	0	8	2	1	1	34	2	4	63	2	d__Bacteria;p__Bacteroidetes;c__Bacteroidia;o__Bacteroidales;f__Porphyromonadaceae;g__Porphyromonadaceae_unclassified;s__Porphyromonadaceae_unclassified
OTU29455	59	7	3	7	1	0	0	0	0	0	2	17	13	22	31	0	0	0	0	0	23	4	9	26	16	0	0	0	0	0	0	21	14	29	0	0	0	0	0	0	d__Bacteria;p__Bacteroidetes;c__Bacteroidia;o__Bacteroidales;f__Prevotellaceae;g__Prevotellaceae_unclassified;s__Prevotellaceae_unclassified
OTU29472	19	13	17	33	15	9	23	19	50	21	48	25	14	11	11	1	13	72	8	8	15	8	19	7	9	12	6	38	8	40	39	9	27	10	21	176	42	75	54	127	d__Bacteria;p__Bacteroidetes;c__Bacteroidia;o__Bacteroidales;f__Bacteroidaceae;g__Bacteroides;s__Bacteroides_ovatus
OTU29473	1	2	1	0	0	2	0	1	7	1	1	0	0	0	0	0	1	0	0	1	1	0	0	0	0	0	0	0	0	0	1	0	0	4	4	2	5	1	7	4	d__Bacteria;p__Bacteroidetes;c__Bacteroidia;o__Bacteroidales;f__Bacteroidaceae;g__Bacteroides;s__uncultured_Bacteroides_sp.
OTU29477	2	2	2	1	1	0	0	2	12	0	0	1	0	2	0	5	9	1	0	4	0	0	0	0	0	0	1	2	1	3	10	5	0	0	3	16	3	5	33	2	d__Bacteria;p__Bacteroidetes;c__Bacteroidia;o__Bacteroidales;f__Porphyromonadaceae;g__Porphyromonadaceae_unclassified;s__Porphyromonadaceae_unclassified
OTU29479	1	1	1	1	2	0	0	0	0	0	0	0	0	0	0	0	0	0	0	0	1	0	0	0	0	0	0	0	0	0	10	1	3	7	7	0	0	0	0	0	d__Bacteria;p__Bacteroidetes;c__Bacteroidia;o__Bacteroidales;f__Barnesiellaceae;g__Barnesiella;s__uncultured_Barnesiella_sp.
OTU29480	7	6	21	8	10	2	1	8	10	3	18	19	1	1	5	2	5	2	2	5	2	0	0	1	0	2	0	6	0	2	1	6	1	5	1	3	2	0	2	0	d__Bacteria;p__Bacteroidetes;c__Bacteroidia;o__Bacteroidales;f__Porphyromonadaceae;g__Falsiporphyromonas;s__Falsiporphyromonas_unclassified
OTU29482	2	0	0	0	0	0	0	1	0	0	0	0	1	0	1	0	0	0	9	0	0	0	0	0	0	0	0	4	0	0	0	0	0	0	0	10	0	8	0	2	d__Bacteria;p__Bacteroidetes;c__Bacteroidia;o__Bacteroidales;f__Porphyromonadaceae;g__Porphyromonadaceae_unclassified;s__Porphyromonadaceae_unclassified
OTU29483	0	1	1	0	3	1	0	1	0	0	2	1	3	1	0	1	2	1	0	2	2	2	2	1	2	0	3	2	4	0	1	0	0	1	0	1	1	0	0	0	d__Bacteria;p__Bacteroidetes;c__Bacteroidia;o__Bacteroidales;f__Porphyromonadaceae;g__Parabacteroides;s__Parabacteroides_unclassified
OTU29488	0	0	0	3	8	0	0	0	0	0	0	2	1	7	4	0	0	0	0	0	0	1	1	0	0	0	0	0	0	0	0	3	3	5	0	0	0	0	0	0	d__Bacteria;p__Bacteroidetes;c__Bacteroidia;o__Bacteroidales;f__Porphyromonadaceae;g__Porphyromonadaceae_unclassified;s__Porphyromonadaceae_unclassified
OTU29493	0	0	0	0	2	0	1	3	0	3	0	0	5	5	8	3	6	4	8	7	1	0	0	1	0	0	1	0	0	0	1	0	0	0	0	1	0	0	0	0	d__Bacteria;p__Bacteroidetes;c__Flavobacteriia;o__Flavobacteriales;f__Flavobacteriaceae;g__Flavobacterium;s__Flavobacterium_sp._ICM_1263
OTU29496	8	4	13	14	8	0	0	0	0	0	26	5	10	9	5	0	0	1	0	0	2	4	10	1	10	0	0	0	0	0	1	0	8	2	1	0	0	0	0	0	d__Bacteria;p__Bacteroidetes;c__Bacteroidia;o__Bacteroidales;f__Porphyromonadaceae;g__Porphyromonadaceae_unclassified;s__Porphyromonadaceae_unclassified
OTU29506	2	1	1	0	13	0	0	0	0	0	0	0	2	2	2	0	0	0	0	0	4	1	2	3	1	0	0	0	0	0	9	5	4	8	3	8	7	2	1	4	d__Bacteria;p__Bacteroidetes;c__Bacteroidia;o__Bacteroidales;f__Porphyromonadaceae;g__Porphyromonadaceae_unclassified;s__Porphyromonadaceae_unclassified
OTU29508	1	3	0	1	7	0	0	0	0	0	0	0	2	4	8	0	0	0	0	0	11	0	7	15	2	0	0	0	0	0	0	0	0	1	0	0	0	2	0	1	d__Bacteria;p__Bacteroidetes;c__Bacteroidia;o__Bacteroidales;f__Porphyromonadaceae;g__Porphyromonadaceae_unclassified;s__Porphyromonadaceae_unclassified
OTU29512	1	0	3	1	0	0	0	0	0	0	0	1	7	0	4	0	0	0	0	0	2	3	6	10	1	0	0	0	0	0	0	4	3	0	0	0	0	0	0	0	d__Bacteria;p__Bacteroidetes;c__Bacteroidia;o__Bacteroidales;f__Porphyromonadaceae;g__Porphyromonadaceae_unclassified;s__Porphyromonadaceae_unclassified
OTU29513	1	1	0	0	0	0	1	0	0	10	0	0	1	1	0	3	1	7	3	2	0	1	0	0	0	2	0	9	2	0	0	0	1	0	0	0	1	4	0	1	d__Bacteria;p__Bacteroidetes;c__Bacteroidia;o__Bacteroidales;f__Porphyromonadaceae;g__Porphyromonadaceae_unclassified;s__Porphyromonadaceae_unclassified
OTU29515	0	1	1	0	21	0	0	1	0	0	0	0	8	2	15	0	0	0	0	0	13	1	7	7	3	0	0	0	0	0	0	0	0	0	1	5	20	4	3	2	d__Bacteria;p__Bacteroidetes;c__Bacteroidia;o__Bacteroidales;f__Porphyromonadaceae;g__Porphyromonadaceae_unclassified;s__Porphyromonadaceae_unclassified
OTU29516	0	0	5	2	2	0	0	0	0	1	0	0	0	0	1	0	0	0	0	0	0	0	0	0	0	0	0	0	0	0	0	8	2	9	0	0	13	5	75	3	d__Bacteria;p__Bacteroidetes;c__Bacteroidia;o__Bacteroidales;f__Bacteroidaceae;g__Bacteroides;s__uncultured_Bacteroides_sp.
OTU29522	3	7	4	5	9	0	0	0	0	0	0	0	9	3	18	0	0	0	1	0	3	0	3	5	2	0	0	0	0	0	39	17	14	16	26	1	0	3	0	1	d__Bacteria;p__Bacteroidetes;c__Bacteroidia;o__Bacteroidales;f__Porphyromonadaceae;g__Barnesiella;s__Barnesiella_unclassified
OTU29526	0	0	0	0	0	0	0	0	0	0	0	0	0	0	0	0	0	0	0	1	5	5	4	4	3	2	4	1	6	1	1	2	6	4	2	0	1	1	4	0	d__Bacteria;p__Bacteroidetes;c__Bacteroidetes_unclassified;o__Bacteroidetes_unclassified;f__Bacteroidetes_unclassified;g__Bacteroidetes_unclassified;s__Bacteroidetes_unclassified
OTU29528	1	2	1	1	2	0	0	0	1	0	0	1	4	0	2	0	0	0	0	0	0	0	0	0	0	0	0	0	0	0	16	6	5	7	23	0	0	2	0	0	d__Bacteria;p__Bacteroidetes;c__Bacteroidia;o__Bacteroidales;f__Porphyromonadaceae;g__Porphyromonadaceae_unclassified;s__Porphyromonadaceae_unclassified
OTU29531	13	5	0	0	9	0	0	0	0	0	0	0	13	6	12	0	0	0	0	0	5	4	4	7	9	0	0	0	0	0	1	21	5	8	2	0	0	0	0	0	d__Bacteria;p__Bacteroidetes;c__Bacteroidia;o__Bacteroidales;f__Porphyromonadaceae;g__Porphyromonadaceae_unclassified;s__Porphyromonadaceae_unclassified
OTU29533	0	0	0	0	0	0	0	0	0	0	0	0	0	0	0	0	0	0	0	0	0	0	0	0	0	0	0	0	0	0	249	73	7	8	99	18	11	0	8	0	d__Bacteria;p__Bacteroidetes;c__Bacteroidia;o__Bacteroidales;f__Rikenellaceae;g__Rikenella;s__Rikenella_microfusus
OTU29535	0	0	0	2	0	0	0	0	0	0	11	4	1	2	2	0	0	0	0	0	1	0	0	0	0	0	0	0	0	0	1	9	0	0	1	0	0	0	0	0	d__Bacteria;p__Bacteria_unclassified;c__Bacteria_unclassified;o__Bacteria_unclassified;f__Bacteria_unclassified;g__Bacteria_unclassified;s__Bacteria_unclassified
OTU29536	0	1	0	0	1	0	0	0	0	0	3	0	5	1	8	0	0	0	0	0	2	1	0	2	0	0	0	0	0	0	0	11	2	2	0	0	0	0	0	0	d__Bacteria;p__Bacteroidetes;c__Bacteroidia;o__Bacteroidales;f__Porphyromonadaceae;g__Porphyromonadaceae_unclassified;s__Porphyromonadaceae_unclassified
OTU29547	0	0	1	1	0	0	0	0	0	0	0	0	1	0	1	0	0	0	2	0	0	0	0	1	0	0	0	0	0	0	0	1	0	1	0	22	13	2	1	3	d__Bacteria;p__Bacteroidetes;c__Bacteroidia;o__Bacteroidales;f__Porphyromonadaceae;g__Barnesiella;s__Barnesiella_unclassified
OTU29548	0	0	1	6	2	2	0	0	2	1	2	4	3	3	4	2	1	4	18	0	0	6	10	1	8	1	0	2	0	1	0	0	0	1	0	3	1	4	3	3	d__Bacteria;p__Bacteroidetes;c__Bacteroidia;o__Bacteroidales;f__Porphyromonadaceae;g__Porphyromonadaceae_unclassified;s__Porphyromonadaceae_unclassified
OTU29551	1	0	0	0	2	0	0	0	0	2	0	0	1	9	3	0	1	0	3	1	0	0	1	2	1	0	0	2	0	0	0	6	0	0	0	37	47	32	26	21	d__Bacteria;p__Bacteroidetes;c__Bacteroidia;o__Bacteroidales;f__Porphyromonadaceae;g__Porphyromonadaceae_unclassified;s__Porphyromonadaceae_unclassified
OTU29553	5	4	2	0	6	0	0	0	0	3	5	0	5	6	6	3	0	1	2	1	1	0	1	0	0	0	0	0	0	0	1	2	2	6	0	2	0	0	0	2	d__Bacteria;p__Bacteroidetes;c__Bacteroidia;o__Bacteroidales;f__Rikenellaceae;g__Alistipes;s__uncultured_Alistipes_sp.
OTU29557	0	8	0	7	9	0	0	0	0	0	1	0	3	4	10	0	0	0	0	0	5	1	2	3	1	0	0	0	0	0	14	6	25	8	8	1	0	0	0	0	d__Bacteria;p__Bacteroidetes;c__Bacteroidia;o__Bacteroidales;f__Porphyromonadaceae;g__Porphyromonadaceae_unclassified;s__Porphyromonadaceae_unclassified
OTU29559	10	5	0	2	0	0	1	0	1	2	1	0	3	5	5	1	0	2	2	0	6	5	6	7	4	0	0	11	3	3	5	8	5	1	4	13	7	16	10	4	d__Bacteria;p__Bacteroidetes;c__Bacteroidia;o__Bacteroidales;f__Porphyromonadaceae;g__Porphyromonadaceae_unclassified;s__Porphyromonadaceae_unclassified
OTU29565	5	7	0	0	0	0	0	0	0	0	1	3	0	6	2	0	0	0	0	0	2	3	3	3	2	0	0	0	0	0	8	37	16	10	8	2	0	0	1	0	d__Bacteria;p__Bacteroidetes;c__Bacteroidia;o__Bacteroidales;f__Porphyromonadaceae;g__Porphyromonadaceae_unclassified;s__Porphyromonadaceae_unclassified
OTU29567	0	2	1	0	4	0	1	10	2	3	0	2	12	1	25	1	6	0	1	0	6	0	1	2	2	0	0	10	0	1	0	2	0	0	1	151	54	24	81	18	d__Bacteria;p__Bacteroidetes;c__Bacteroidia;o__Bacteroidales;f__Porphyromonadaceae;g__Porphyromonadaceae_unclassified;s__Porphyromonadaceae_unclassified
OTU29569	3	1	1	0	0	0	0	1	18	0	0	0	0	0	2	0	0	0	0	0	0	0	0	0	0	0	0	0	0	0	0	6	3	6	0	0	0	0	2	0	d__Bacteria;p__Bacteroidetes;c__Bacteroidia;o__Bacteroidales;f__Bacteroidaceae;g__Bacteroides;s__uncultured_Bacteroides_sp.
OTU29572	2	9	1	4	7	0	0	0	0	0	0	0	0	5	0	0	0	0	0	0	0	0	0	8	0	0	0	0	0	0	0	0	0	0	0	0	0	0	0	0	d__Bacteria;p__Bacteroidetes;c__Bacteroidia;o__Bacteroidales;f__Bacteroidales_unclassified;g__Bacteroidales_unclassified;s__Bacteroidales_unclassified
OTU29573	5	2	0	1	2	0	0	0	0	0	73	10	3	34	3	0	0	0	0	0	0	0	0	2	0	0	0	0	0	0	0	22	6	6	1	0	0	0	0	0	d__Bacteria;p__Bacteroidetes;c__Bacteroidia;o__Bacteroidales;f__Porphyromonadaceae;g__Porphyromonadaceae_unclassified;s__Porphyromonadaceae_unclassified
OTU29574	4	7	3	3	9	0	0	0	0	0	19	8	3	17	4	0	0	0	0	0	4	2	1	2	2	0	0	0	0	0	0	2	10	3	0	0	0	0	0	0	d__Bacteria;p__Bacteroidetes;c__Bacteroidia;o__Bacteroidales;f__Porphyromonadaceae;g__Porphyromonadaceae_unclassified;s__Porphyromonadaceae_unclassified
OTU29580	6	16	4	1	20	0	0	0	0	0	0	0	4	14	2	0	0	0	0	0	2	1	1	2	2	1	0	0	0	0	0	1	14	4	2	5	7	6	0	7	d__Bacteria;p__Bacteroidetes;c__Bacteroidia;o__Bacteroidales;f__Porphyromonadaceae;g__Porphyromonadaceae_unclassified;s__Porphyromonadaceae_unclassified
OTU29581	0	3	0	0	11	0	0	0	0	4	0	0	4	0	0	0	0	1	0	0	6	0	0	0	0	2	0	0	6	0	4	0	4	2	2	2	2	1	0	1	d__Bacteria;p__Bacteroidetes;c__Bacteroidia;o__Bacteroidales;f__Prevotellaceae;g__Prevotella;s__uncultured_Prevotella_sp.
OTU29583	1	1	4	0	5	0	0	0	0	0	12	0	0	2	0	0	0	0	0	0	0	0	0	0	0	0	0	0	0	0	0	0	4	2	0	0	0	0	0	0	d__Bacteria;p__Bacteroidetes;c__Bacteroidia;o__Bacteroidales;f__Porphyromonadaceae;g__Porphyromonadaceae_unclassified;s__Porphyromonadaceae_unclassified
OTU29590	2	1	3	2	2	0	0	0	0	0	0	1	12	0	12	0	0	0	0	0	37	30	42	26	58	0	0	0	0	0	0	0	0	0	0	0	0	0	0	0	d__Bacteria;p__Bacteroidetes;c__Bacteroidia;o__Bacteroidales;f__Porphyromonadaceae;g__Porphyromonadaceae_unclassified;s__Porphyromonadaceae_unclassified
OTU29599	3	0	0	0	2	0	0	4	0	0	0	0	0	1	2	0	0	0	1	0	0	0	0	1	0	0	0	2	0	0	0	0	0	0	0	13	3	12	8	10	d__Bacteria;p__Bacteroidetes;c__Bacteroidia;o__Bacteroidales;f__Porphyromonadaceae;g__Porphyromonadaceae_unclassified;s__Porphyromonadaceae_unclassified
OTU29601	0	3	10	5	1	4	3	3	17	0	4	3	1	1	0	3	2	2	1	2	0	0	0	0	0	0	0	1	0	1	5	6	2	6	7	6	4	4	2	10	d__Bacteria;p__Bacteroidetes;c__Bacteroidia;o__Bacteroidales;f__Bacteroidaceae;g__Bacteroides;s__Bacteroides_sp._SLC1-38
OTU29605	2	1	0	0	7	0	0	0	0	0	0	0	1	6	3	0	0	0	1	0	0	0	1	3	3	0	0	0	0	0	0	7	2	1	0	18	18	6	6	6	d__Bacteria;p__Bacteroidetes;c__Bacteroidia;o__Bacteroidales;f__Porphyromonadaceae;g__Porphyromonadaceae_unclassified;s__Porphyromonadaceae_unclassified
OTU29608	8	11	2	2	2	1	1	0	0	0	1	2	5	13	7	0	0	0	0	1	5	1	2	2	2	0	0	5	0	0	0	0	2	1	0	6	9	6	4	7	d__Bacteria;p__Bacteroidetes;c__Bacteroidia;o__Bacteroidales;f__Porphyromonadaceae;g__Porphyromonadaceae_unclassified;s__Porphyromonadaceae_unclassified
OTU29609	3	0	0	0	0	0	0	65	0	2	0	0	1	0	0	0	0	0	0	0	0	0	0	1	0	0	0	0	0	0	0	0	0	0	0	1	3	0	8	0	d__Bacteria;p__Bacteroidetes;c__Bacteroidia;o__Bacteroidales;f__Bacteroidales_unclassified;g__Bacteroidales_unclassified;s__Bacteroidales_unclassified
OTU29614	1	0	0	0	3	0	0	2	0	0	2	1	0	0	3	0	0	2	0	2	0	0	0	1	1	1	0	0	0	0	0	0	0	1	2	8	1	5	7	2	d__Bacteria;p__Bacteroidetes;c__Bacteroidia;o__Bacteroidales;f__Bacteroidaceae;g__Bacteroides;s__Bacteroides_acidifaciens
OTU29615	1	0	0	2	1	0	0	0	1	0	0	2	1	4	1	0	0	0	0	0	0	0	1	0	0	0	1	0	0	0	6	12	2	6	0	13	7	1	2	4	d__Bacteria;p__Bacteroidetes;c__Bacteroidia;o__Bacteroidales;f__Porphyromonadaceae;g__Porphyromonadaceae_unclassified;s__Porphyromonadaceae_unclassified
OTU29624	0	1	0	0	0	0	0	0	0	0	0	0	0	0	0	0	0	0	0	0	0	0	0	0	0	0	0	0	0	0	14	3	34	12	14	0	0	8	0	6	d__Bacteria;p__Bacteroidetes;c__Bacteroidia;o__Bacteroidales;f__Porphyromonadaceae;g__Porphyromonadaceae_unclassified;s__Porphyromonadaceae_unclassified
OTU29625	4	3	2	0	2	0	0	0	0	0	0	3	10	2	41	0	0	0	0	0	0	0	1	0	0	0	0	0	0	0	1	19	2	3	0	1	3	0	0	0	d__Bacteria;p__Bacteroidetes;c__Bacteroidia;o__Bacteroidales;f__Porphyromonadaceae;g__Porphyromonadaceae_unclassified;s__Porphyromonadaceae_unclassified
OTU29629	17	11	11	0	8	0	0	0	4	0	0	0	4	12	15	0	0	0	0	1	11	1	2	5	4	0	0	8	0	0	0	0	1	3	0	3	9	25	7	6	d__Bacteria;p__Bacteroidetes;c__Bacteroidia;o__Bacteroidales;f__Porphyromonadaceae;g__Porphyromonadaceae_unclassified;s__Porphyromonadaceae_unclassified
OTU29630	0	0	1	1	0	0	0	0	0	0	15	0	7	24	28	0	0	0	0	0	3	3	4	1	2	0	0	1	0	0	1	0	0	0	0	0	0	0	0	0	d__Bacteria;p__Firmicutes;c__Erysipelotrichia;o__Erysipelotrichales;f__Erysipelotrichaceae;g__Erysipelotrichaceae_unclassified;s__Erysipelotrichaceae_unclassified
OTU29636	0	0	0	0	0	0	0	0	0	0	32	0	0	7	0	0	1	0	0	0	0	0	0	0	0	0	0	0	0	0	0	1	1	1	0	0	0	0	0	0	d__Bacteria;p__Bacteroidetes;c__Bacteroidia;o__Bacteroidales;f__Porphyromonadaceae;g__Porphyromonadaceae_unclassified;s__Porphyromonadaceae_unclassified
OTU29637	15	19	0	5	27	0	0	0	0	0	13	4	3	20	8	0	0	0	0	0	3	0	2	2	0	0	0	0	0	0	4	21	14	29	1	0	0	5	0	13	d__Bacteria;p__Bacteroidetes;c__Bacteroidia;o__Bacteroidales;f__Porphyromonadaceae;g__Porphyromonadaceae_unclassified;s__Porphyromonadaceae_unclassified
OTU29640	4	6	1	6	11	1	0	0	0	0	34	3	4	5	2	0	0	0	11	1	11	1	5	6	7	0	0	4	2	0	6	9	10	10	6	5	4	13	3	18	d__Bacteria;p__Bacteroidetes;c__Bacteroidia;o__Bacteroidales;f__Porphyromonadaceae;g__Porphyromonadaceae_unclassified;s__Porphyromonadaceae_unclassified
OTU29642	1	1	0	0	0	0	0	0	0	0	0	0	0	0	0	0	0	0	0	0	2	0	0	0	0	0	0	0	0	0	14	0	3	3	4	0	0	0	0	0	d__Bacteria;p__Bacteroidetes;c__Bacteroidia;o__Bacteroidales;f__Bacteroidaceae;g__Bacteroides;s__Bacteroides_acidifaciens
OTU29645	0	1	0	0	0	0	0	0	0	0	0	0	2	0	3	0	0	0	6	0	1	0	0	1	1	0	0	6	0	0	0	2	1	1	0	2	7	21	1	13	d__Bacteria;p__Bacteroidetes;c__Bacteroidia;o__Bacteroidales;f__Porphyromonadaceae;g__Porphyromonadaceae_unclassified;s__Porphyromonadaceae_unclassified
OTU29655	4	12	2	11	27	0	0	0	0	0	1	0	8	1	33	0	0	0	0	0	0	0	0	0	1	0	0	0	0	0	0	2	5	2	0	0	0	1	0	0	d__Bacteria;p__Bacteroidetes;c__Bacteroidia;o__Bacteroidales;f__Porphyromonadaceae;g__Porphyromonadaceae_unclassified;s__Porphyromonadaceae_unclassified
OTU29658	1	0	3	1	32	0	0	0	0	0	0	0	6	1	5	0	0	0	0	0	1	0	1	0	0	0	0	0	0	0	0	0	0	0	0	0	0	2	0	4	d__Bacteria;p__Bacteroidetes;c__Bacteroidia;o__Bacteroidales;f__Porphyromonadaceae;g__Porphyromonadaceae_unclassified;s__Porphyromonadaceae_unclassified
OTU29662	2	0	0	0	1	0	0	0	0	0	0	0	2	1	10	0	0	0	0	0	8	1	0	0	0	0	0	0	0	0	0	1	0	0	0	3	3	10	5	8	d__Bacteria;p__Bacteroidetes;c__Bacteroidia;o__Bacteroidales;f__Porphyromonadaceae;g__Porphyromonadaceae_unclassified;s__Porphyromonadaceae_unclassified
OTU29664	0	0	0	0	0	0	0	0	0	0	0	0	0	0	0	0	0	0	0	0	0	0	0	0	0	0	0	0	0	0	43	0	0	0	22	0	0	0	0	0	d__Bacteria;p__Bacteroidetes;c__Bacteroidia;o__Bacteroidales;f__Bacteroidaceae;g__Bacteroides;s__uncultured_Bacteroides_sp.
OTU29670	3	2	1	0	1	0	0	1	0	0	0	0	0	4	1	0	0	0	2	0	2	0	2	0	0	0	0	0	0	1	0	15	3	1	2	7	1	1	3	0	d__Bacteria;p__Bacteroidetes;c__Bacteroidia;o__Bacteroidales;f__Porphyromonadaceae;g__Porphyromonadaceae_unclassified;s__Porphyromonadaceae_unclassified
OTU29673	1	4	2	1	1	0	0	0	0	0	0	2	0	1	3	0	0	0	0	0	1	0	0	1	0	0	0	0	0	0	3	5	0	1	2	0	0	0	0	0	d__Bacteria;p__Bacteroidetes;c__Bacteroidia;o__Bacteroidales;f__Prevotellaceae;g__Prevotella;s__uncultured_Prevotella_sp.
OTU29676	2	0	6	0	18	0	0	0	0	0	0	1	20	4	34	0	1	1	2	2	16	6	8	7	6	0	0	5	1	2	0	0	0	0	0	51	54	15	20	9	d__Bacteria;p__Bacteroidetes;c__Bacteroidia;o__Bacteroidales;f__Porphyromonadaceae;g__Porphyromonadaceae_unclassified;s__Porphyromonadaceae_unclassified
OTU29682	2	9	1	1	5	1	4	3	6	2	1	5	2	0	2	2	3	4	0	4	2	1	5	9	2	7	2	6	3	0	7	4	3	6	0	1	1	1	5	3	d__Bacteria;p__Bacteroidetes;c__Cytophagia;o__Cytophagales;f__Ohtaekwangia;g__Ohtaekwangia;s__Ohtaekwangia_unclassified
OTU29691	0	2	0	0	0	0	0	0	0	0	1	0	1	6	3	1	0	0	0	0	0	0	0	0	0	0	0	1	0	0	1	7	0	2	0	7	10	4	7	0	d__Bacteria;p__Bacteroidetes;c__Bacteroidia;o__Bacteroidales;f__Porphyromonadaceae;g__Porphyromonadaceae_unclassified;s__Porphyromonadaceae_unclassified
OTU29693	0	0	8	0	6	0	0	0	0	0	0	0	23	0	37	0	0	0	0	0	25	11	17	8	15	1	0	0	0	0	0	0	0	0	0	0	0	1	0	2	d__Bacteria;p__Bacteroidetes;c__Bacteroidia;o__Bacteroidales;f__Porphyromonadaceae;g__Porphyromonadaceae_unclassified;s__Porphyromonadaceae_unclassified
OTU29696	22	6	23	4	4	0	0	0	1	0	0	4	7	13	30	0	0	0	0	0	9	0	1	16	1	0	0	0	0	0	0	0	4	4	0	0	1	0	3	0	d__Bacteria;p__Bacteroidetes;c__Bacteroidia;o__Bacteroidales;f__Prevotellaceae;g__Prevotellaceae_unclassified;s__Prevotellaceae_unclassified
OTU29702	0	0	0	0	0	0	0	0	0	0	0	0	0	0	0	0	0	0	0	0	0	0	0	0	0	0	1	0	0	1	164	0	0	2	143	0	0	0	0	0	d__Bacteria;p__Bacteroidetes;c__Bacteroidia;o__Bacteroidales;f__Prevotellaceae;g__Prevotellaceae_unclassified;s__Prevotellaceae_unclassified
OTU29708	2	4	5	2	8	0	0	0	0	0	1	2	3	0	7	0	0	0	0	0	0	1	1	1	0	0	0	0	0	0	0	0	1	0	0	0	0	0	0	0	d__Bacteria;p__Bacteroidetes;c__Bacteroidia;o__Bacteroidales;f__Porphyromonadaceae;g__Barnesiella;s__Barnesiella_unclassified
OTU29722	4	4	1	4	7	0	0	0	0	0	1	2	0	2	0	0	0	0	0	0	0	0	0	0	0	0	0	0	0	0	13	17	56	30	4	0	0	4	0	7	d__Bacteria;p__Bacteroidetes;c__Bacteroidia;o__Bacteroidales;f__Porphyromonadaceae;g__Porphyromonadaceae_unclassified;s__Porphyromonadaceae_unclassified
OTU29724	0	0	0	0	0	0	0	0	0	0	0	0	0	0	0	0	0	0	0	0	0	3	1	0	0	1	2	0	4	2	5	1	3	3	2	2	0	0	0	1	d__Bacteria;p__Bacteroidetes;c__Bacteroidia;o__Bacteroidales;f__Prevotellaceae;g__Prevotella;s__uncultured_Prevotella_sp.
OTU29725	7	0	11	0	0	0	0	0	0	1	0	1	0	6	1	1	1	3	0	0	2	3	1	3	4	2	0	3	1	2	0	2	2	1	0	0	2	0	0	2	d__Bacteria;p__Bacteroidetes;c__Bacteroidia;o__Bacteroidales;f__Bacteroidales_unclassified;g__Bacteroidales_unclassified;s__Bacteroidales_unclassified
OTU29727	1	0	0	0	4	0	0	0	0	0	3	1	1	8	1	0	0	0	0	0	0	0	0	0	0	0	0	0	0	0	1	3	7	2	0	0	0	0	0	0	d__Bacteria;p__Bacteroidetes;c__Bacteroidia;o__Bacteroidales;f__Porphyromonadaceae;g__Porphyromonadaceae_unclassified;s__Porphyromonadaceae_unclassified
OTU29730	3	1	0	1	1	0	1	1	0	3	0	0	5	0	1	2	2	4	0	2	1	0	1	0	1	0	0	5	0	0	0	1	0	0	1	9	3	0	17	0	d__Bacteria;p__Bacteroidetes;c__Bacteroidia;o__Bacteroidales;f__Porphyromonadaceae;g__Porphyromonadaceae_unclassified;s__Porphyromonadaceae_unclassified
OTU29734	2	2	0	0	2	0	0	0	0	1	1	2	1	3	1	1	0	0	6	0	0	0	0	0	0	0	0	10	0	1	0	1	1	1	0	26	2	16	1	11	d__Bacteria;p__Bacteroidetes;c__Bacteroidia;o__Bacteroidales;f__Bacteroidales_unclassified;g__Bacteroidales_unclassified;s__Bacteroidales_unclassified
OTU29736	0	0	0	0	0	0	0	0	0	0	0	0	0	0	0	0	0	0	0	0	0	0	0	0	0	0	0	0	0	0	17	0	0	0	28	0	0	0	0	0	d__Bacteria;p__Bacteroidetes;c__Bacteroidia;o__Bacteroidales;f__Barnesiellaceae;g__Barnesiella;s__uncultured_Barnesiella_sp.
OTU29741	0	1	0	1	2	0	0	0	0	0	2	9	0	0	0	0	0	0	0	0	0	0	0	0	0	0	0	0	0	0	1	0	5	12	4	0	0	0	0	0	d__Bacteria;p__Bacteroidetes;c__Bacteroidia;o__Bacteroidales;f__Prevotellaceae;g__Prevotella;s__uncultured_Prevotella_sp.
OTU29743	0	2	0	0	0	0	0	0	0	0	1	0	1	0	3	0	0	0	0	0	0	0	0	0	0	0	0	0	0	0	29	4	11	9	14	0	0	0	0	1	d__Bacteria;p__Bacteroidetes;c__Bacteroidia;o__Bacteroidales;f__Porphyromonadaceae;g__Porphyromonadaceae_unclassified;s__Porphyromonadaceae_unclassified
OTU29744	3	1	0	2	5	0	0	0	0	0	3	2	7	8	2	0	0	0	0	0	0	1	0	1	0	0	0	0	0	0	1	1	6	2	0	0	0	0	0	0	d__Bacteria;p__Bacteroidetes;c__Bacteroidia;o__Bacteroidales;f__Porphyromonadaceae;g__Porphyromonadaceae_unclassified;s__Porphyromonadaceae_unclassified
OTU29745	2	2	0	1	1	2	1	2	2	1	6	4	2	3	3	8	3	2	9	1	1	1	1	2	3	1	0	9	0	1	6	3	4	2	2	15	25	13	31	13	d__Bacteria;p__Bacteroidetes;c__Bacteroidia;o__Bacteroidales;f__Porphyromonadaceae;g__Porphyromonadaceae_unclassified;s__Porphyromonadaceae_unclassified
OTU29753	0	1	0	0	2	0	0	0	0	0	0	0	1	0	6	0	0	0	0	0	0	0	3	0	0	0	0	0	0	0	12	1	7	3	5	0	0	0	0	0	d__Bacteria;p__Bacteroidetes;c__Bacteroidia;o__Bacteroidales;f__Porphyromonadaceae;g__Porphyromonadaceae_unclassified;s__Porphyromonadaceae_unclassified
OTU29756	1	1	0	0	0	2	0	0	2	1	0	0	0	0	0	0	0	3	0	1	0	0	0	0	0	0	0	0	0	0	0	1	0	0	2	19	3	8	33	6	d__Bacteria;p__Bacteroidetes;c__Bacteroidia;o__Bacteroidales;f__Porphyromonadaceae;g__Porphyromonadaceae_unclassified;s__Porphyromonadaceae_unclassified
OTU29763	0	0	1	1	4	0	0	0	0	1	0	0	11	0	16	0	0	0	0	0	12	7	14	5	7	0	0	0	0	0	0	1	0	1	0	0	0	0	0	0	d__Bacteria;p__Bacteroidetes;c__Bacteroidia;o__Bacteroidales;f__Porphyromonadaceae;g__Porphyromonadaceae_unclassified;s__Porphyromonadaceae_unclassified
OTU29764	12	9	1	0	5	0	0	0	0	0	2	3	7	1	4	0	0	0	0	0	3	1	1	6	8	0	0	0	0	0	11	2	16	5	9	0	0	0	0	0	d__Bacteria;p__Bacteroidetes;c__Bacteroidia;o__Bacteroidales;f__Porphyromonadaceae;g__Porphyromonadaceae_unclassified;s__Porphyromonadaceae_unclassified
OTU29769	5	0	1	1	8	0	0	0	0	0	0	0	8	1	8	0	0	0	0	1	1	0	0	3	0	0	0	3	0	0	0	1	1	1	0	28	1	16	4	13	d__Bacteria;p__Bacteroidetes;c__Bacteroidia;o__Bacteroidales;f__Porphyromonadaceae;g__Porphyromonadaceae_unclassified;s__Porphyromonadaceae_unclassified
OTU29777	0	2	0	0	2	0	0	12	0	0	0	0	2	0	0	0	0	0	0	0	0	0	0	0	0	0	0	2	1	0	0	1	0	0	0	27	3	21	13	4	d__Bacteria;p__Bacteroidetes;c__Bacteroidia;o__Bacteroidales;f__Porphyromonadaceae;g__Porphyromonadaceae_unclassified;s__Porphyromonadaceae_unclassified
OTU29781	0	8	1	0	2	0	0	0	0	0	3	2	1	1	3	1	0	0	0	0	0	0	2	0	0	0	0	0	0	0	3	0	5	2	1	0	6	0	6	1	d__Bacteria;p__Bacteroidetes;c__Bacteroidia;o__Bacteroidales;f__Porphyromonadaceae;g__Porphyromonadaceae_unclassified;s__Porphyromonadaceae_unclassified
OTU29786	0	1	0	1	0	0	0	0	0	0	3	5	0	1	1	0	0	0	0	0	0	0	0	0	0	0	0	1	1	0	2	14	0	0	1	7	3	0	0	0	d__Bacteria;p__Bacteroidetes;c__Bacteroidia;o__Bacteroidales;f__Porphyromonadaceae;g__Porphyromonadaceae_unclassified;s__Porphyromonadaceae_unclassified
OTU29788	0	1	0	0	3	0	0	0	0	1	0	2	6	1	21	0	0	1	0	0	5	0	2	3	0	0	0	0	0	0	0	6	3	3	0	0	1	0	0	0	d__Bacteria;p__Bacteroidetes;c__Bacteroidia;o__Bacteroidales;f__Prevotellaceae;g__Prevotellaceae_unclassified;s__Prevotellaceae_unclassified
OTU29789	1	4	2	0	3	0	0	0	0	0	0	1	9	6	5	0	0	0	0	0	12	8	9	9	6	0	0	1	1	0	2	3	0	6	0	0	4	2	0	2	d__Bacteria;p__Bacteroidetes;c__Bacteroidia;o__Bacteroidales;f__Porphyromonadaceae;g__Porphyromonadaceae_unclassified;s__Porphyromonadaceae_unclassified
OTU29790	2	5	7	9	15	0	0	0	0	0	4	0	16	3	16	0	0	0	0	1	5	2	3	3	3	0	0	0	0	0	0	1	0	0	0	0	1	15	0	17	d__Bacteria;p__Bacteroidetes;c__Bacteroidia;o__Bacteroidales;f__Porphyromonadaceae;g__Porphyromonadaceae_unclassified;s__Porphyromonadaceae_unclassified
OTU29794	1	7	0	0	1	0	1	0	0	1	0	6	1	8	1	0	0	3	2	0	0	0	0	0	0	0	0	0	0	0	2	49	11	22	1	28	2	2	6	1	d__Bacteria;p__Bacteroidetes;c__Bacteroidia;o__Bacteroidales;f__Porphyromonadaceae;g__Porphyromonadaceae_unclassified;s__Porphyromonadaceae_unclassified
OTU29811	18	13	4	1	7	2	1	4	2	7	7	1	12	11	11	2	5	2	2	1	3	1	4	1	0	0	1	5	0	1	11	25	3	3	9	50	5	4	30	4	d__Bacteria;p__Bacteroidetes;c__Bacteroidia;o__Bacteroidales;f__Porphyromonadaceae;g__Porphyromonadaceae_unclassified;s__Porphyromonadaceae_unclassified
OTU29819	2	3	5	6	6	0	0	0	0	0	4	1	9	1	5	0	0	0	0	0	4	0	0	0	0	2	0	22	1	8	0	1	24	5	0	2	4	28	0	59	d__Bacteria;p__Bacteroidetes;c__Bacteroidia;o__Bacteroidales;f__Porphyromonadaceae;g__Porphyromonadaceae_unclassified;s__Porphyromonadaceae_unclassified
OTU29845	1	4	1	2	3	0	0	0	0	0	5	1	2	5	3	1	0	0	0	0	8	0	2	9	4	0	0	0	0	0	4	2	5	0	1	0	0	10	0	11	d__Bacteria;p__Bacteroidetes;c__Bacteroidia;o__Bacteroidales;f__Porphyromonadaceae;g__Porphyromonadaceae_unclassified;s__Porphyromonadaceae_unclassified
OTU29848	0	0	2	3	0	0	1	1	1	1	1	0	0	0	0	0	0	3	0	1	0	0	0	1	0	0	0	5	0	0	0	1	3	0	0	28	32	9	14	16	d__Bacteria;p__Bacteroidetes;c__Bacteroidia;o__Bacteroidales;f__Porphyromonadaceae;g__Porphyromonadaceae_unclassified;s__Porphyromonadaceae_unclassified
OTU29853	1	1	0	0	3	0	0	0	0	1	7	0	0	3	0	0	0	0	0	0	1	0	0	0	1	0	0	0	0	0	1	17	0	0	0	24	0	42	11	15	d__Bacteria;p__Bacteroidetes;c__Bacteroidia;o__Bacteroidales;f__Porphyromonadaceae;g__Porphyromonadaceae_unclassified;s__Porphyromonadaceae_unclassified
OTU29857	3	0	7	2	6	0	0	0	0	0	0	1	5	4	7	1	0	2	0	1	3	4	3	0	1	1	0	2	0	0	1	1	1	3	0	0	15	4	0	4	d__Bacteria;p__Bacteroidetes;c__Bacteroidia;o__Bacteroidales;f__Porphyromonadaceae;g__Porphyromonadaceae_unclassified;s__Porphyromonadaceae_unclassified
OTU29866	1	3	2	7	7	0	0	0	0	0	18	3	2	5	7	0	0	0	0	0	0	0	1	0	1	0	0	0	0	0	0	0	5	0	0	0	0	0	0	0	d__Bacteria;p__Bacteroidetes;c__Bacteroidia;o__Bacteroidales;f__Porphyromonadaceae;g__Barnesiella;s__Barnesiella_unclassified
OTU29871	0	0	0	0	0	0	0	60	0	0	0	0	0	0	0	0	0	1	0	0	0	0	0	0	0	0	0	0	0	0	0	0	0	0	0	0	0	0	0	0	d__Bacteria;p__Firmicutes;c__Clostridia;o__Clostridiales;f__Lachnospiraceae;g__Lachnospiraceae_unclassified;s__Lachnospiraceae_unclassified
OTU29875	1	3	0	0	2	0	0	0	0	0	1	1	1	1	1	0	0	0	0	0	1	0	2	1	2	0	0	0	0	0	5	2	7	3	2	1	1	0	0	0	d__Bacteria;p__Bacteroidetes;c__Bacteroidia;o__Bacteroidales;f__Porphyromonadaceae;g__Porphyromonadaceae_unclassified;s__Porphyromonadaceae_unclassified
OTU29876	1	0	1	2	0	0	0	0	0	0	1	0	0	0	0	0	0	0	0	0	0	0	0	0	0	0	0	0	0	0	2	4	0	1	14	8	7	10	25	12	d__Bacteria;p__Bacteroidetes;c__Bacteroidia;o__Bacteroidales;f__Bacteroidaceae;g__Bacteroides;s__uncultured_Bacteroides_sp.
OTU29879	0	0	0	0	0	0	0	0	0	0	0	0	0	0	0	0	0	0	0	0	0	0	0	0	0	0	0	0	0	1	0	0	0	0	0	19	5	10	1	2	d__Bacteria;p__Bacteroidetes;c__Bacteroidia;o__Bacteroidales;f__Porphyromonadaceae;g__Porphyromonadaceae_unclassified;s__Porphyromonadaceae_unclassified
OTU29906	2	2	0	0	1	0	0	0	0	0	0	0	5	0	5	4	0	0	5	0	0	0	0	1	0	0	0	3	0	0	1	2	0	0	0	52	0	8	3	4	d__Bacteria;p__Bacteroidetes;c__Bacteroidia;o__Bacteroidales;f__Porphyromonadaceae;g__Porphyromonadaceae_unclassified;s__Porphyromonadaceae_unclassified
OTU29908	1	0	0	0	0	0	0	0	23	0	0	0	0	0	0	0	0	0	0	0	0	0	0	0	0	0	0	0	0	5	0	0	0	0	0	0	0	0	0	0	d__Bacteria;p__Bacteroidetes;c__Bacteroidia;o__Bacteroidales;f__Bacteroidales_unclassified;g__Bacteroidales_unclassified;s__Bacteroidales_unclassified
OTU29911	0	1	2	0	6	5	4	7	2	4	1	3	0	0	0	0	0	0	0	0	0	0	0	0	0	0	0	0	0	0	0	0	0	0	0	0	0	0	0	0	d__Bacteria;p__Bacteroidetes;c__Bacteroidia;o__Bacteroidales;f__Porphyromonadaceae;g__Parabacteroides;s__Parabacteroides_unclassified
OTU29930	8	8	7	5	23	0	0	0	0	0	2	0	8	5	13	0	0	0	0	0	1	0	0	0	0	0	0	0	0	0	0	0	0	0	0	0	0	7	0	2	d__Bacteria;p__Bacteroidetes;c__Bacteroidia;o__Bacteroidales;f__Porphyromonadaceae;g__Porphyromonadaceae_unclassified;s__Porphyromonadaceae_unclassified
OTU29931	0	0	2	1	3	1	1	1	0	3	2	1	0	0	0	2	3	8	1	3	0	0	0	0	0	3	0	8	0	3	0	0	0	0	0	2	0	0	0	0	d__Bacteria;p__Bacteroidetes;c__Bacteroidia;o__Bacteroidales;f__Porphyromonadaceae;g__Porphyromonadaceae_unclassified;s__Porphyromonadaceae_unclassified
OTU29941	6	5	16	3	17	0	0	0	0	0	1	4	22	19	26	0	0	0	1	0	0	0	1	0	3	0	0	0	0	0	0	0	1	0	0	0	0	0	0	0	d__Bacteria;p__Bacteroidetes;c__Bacteroidia;o__Bacteroidales;f__Porphyromonadaceae;g__Porphyromonadaceae_unclassified;s__Porphyromonadaceae_unclassified
OTU29943	3	3	0	2	14	0	0	1	0	0	0	0	4	3	4	0	0	0	0	0	4	1	5	4	0	1	0	3	0	0	2	1	0	3	4	14	14	4	1	10	d__Bacteria;p__Bacteroidetes;c__Bacteroidia;o__Bacteroidales;f__Porphyromonadaceae;g__Porphyromonadaceae_unclassified;s__Porphyromonadaceae_unclassified
OTU29944	6	5	12	4	12	1	0	0	0	0	2	0	8	24	6	0	0	0	0	0	1	0	1	1	1	0	0	0	0	0	0	0	3	2	0	0	0	0	0	0	d__Bacteria;p__Bacteroidetes;c__Bacteroidia;o__Bacteroidales;f__Porphyromonadaceae;g__Porphyromonadaceae_unclassified;s__Porphyromonadaceae_unclassified
OTU29946	0	1	10	4	8	0	0	0	0	0	0	0	15	1	10	0	0	0	0	1	10	16	7	1	8	0	0	0	0	0	0	1	1	1	0	0	0	0	0	0	d__Bacteria;p__Bacteroidetes;c__Bacteroidia;o__Bacteroidales;f__Porphyromonadaceae;g__Barnesiella;s__Barnesiella_unclassified
OTU29961	5	4	3	3	6	0	0	0	0	0	3	5	7	7	6	0	0	0	1	0	3	1	1	8	2	0	0	0	0	0	3	1	7	3	5	0	2	0	2	0	d__Bacteria;p__Bacteroidetes;c__Bacteroidia;o__Bacteroidales;f__Porphyromonadaceae;g__Porphyromonadaceae_unclassified;s__Porphyromonadaceae_unclassified
OTU29962	0	1	2	2	6	0	0	0	0	0	0	0	3	2	11	0	0	0	0	1	3	0	1	0	1	0	0	0	0	0	0	1	2	0	0	1	0	0	1	0	d__Bacteria;p__Bacteroidetes;c__Bacteroidia;o__Bacteroidales;f__Porphyromonadaceae;g__Porphyromonadaceae_unclassified;s__Porphyromonadaceae_unclassified
OTU29969	0	3	3	0	2	0	0	0	0	0	1	2	6	2	8	0	0	0	1	0	1	0	0	2	1	0	0	0	1	0	0	3	9	3	0	0	0	0	1	0	d__Bacteria;p__Bacteroidetes;c__Bacteroidia;o__Bacteroidales;f__Porphyromonadaceae;g__Porphyromonadaceae_unclassified;s__Porphyromonadaceae_unclassified
OTU29973	0	0	0	0	1	0	0	0	0	0	2	0	2	2	3	1	0	0	0	0	0	0	0	0	0	0	0	0	0	0	0	4	4	1	0	0	1	3	0	6	d__Bacteria;p__Bacteroidetes;c__Bacteroidia;o__Bacteroidales;f__Porphyromonadaceae;g__Porphyromonadaceae_unclassified;s__Porphyromonadaceae_unclassified
OTU29982	2	1	4	0	6	0	0	0	0	0	0	0	3	10	6	0	0	0	0	0	0	0	0	0	0	0	0	0	0	0	0	1	0	1	0	0	0	0	0	0	d__Bacteria;p__Bacteroidetes;c__Bacteroidia;o__Bacteroidales;f__Porphyromonadaceae;g__Porphyromonadaceae_unclassified;s__Porphyromonadaceae_unclassified
OTU30005	2	0	3	0	3	0	1	1	1	0	0	0	0	0	1	0	2	3	1	1	3	1	0	1	3	0	0	1	0	0	0	0	0	0	0	0	1	1	2	0	d__Bacteria;p__Bacteroidetes;c__Bacteroidia;o__Bacteroidales;f__Porphyromonadaceae;g__Porphyromonadaceae_unclassified;s__Porphyromonadaceae_unclassified
OTU30007	0	1	0	0	3	0	0	0	0	0	2	1	0	5	0	0	0	0	1	0	0	0	0	0	0	0	0	0	1	0	0	22	12	3	0	47	1	7	1	13	d__Bacteria;p__Bacteroidetes;c__Bacteroidia;o__Bacteroidales;f__Porphyromonadaceae;g__Porphyromonadaceae_unclassified;s__Porphyromonadaceae_unclassified
OTU30015	0	0	1	0	0	0	0	0	0	0	0	0	0	2	0	2	3	15	8	0	0	1	0	0	0	0	0	0	0	1	0	0	0	0	0	19	24	3	10	2	d__Bacteria;p__Bacteroidetes;c__Bacteroidia;o__Bacteroidales;f__Porphyromonadaceae;g__Odoribacter;s__Odoribacter_unclassified
OTU30019	1	6	1	0	0	1	1	0	1	0	1	15	2	1	0	0	1	1	0	0	0	0	0	2	0	0	0	0	0	0	2	4	0	0	0	0	2	0	2	0	d__Bacteria;p__Bacteroidetes;c__Bacteroidia;o__Bacteroidales;f__Porphyromonadaceae;g__Porphyromonadaceae_unclassified;s__Porphyromonadaceae_unclassified
OTU30021	0	5	0	0	5	0	0	1	0	0	0	0	0	3	0	0	0	0	0	0	0	0	0	0	0	0	0	0	0	0	3	27	9	22	1	1	0	3	0	0	d__Bacteria;p__Bacteroidetes;c__Bacteroidia;o__Bacteroidales;f__Porphyromonadaceae;g__Porphyromonadaceae_unclassified;s__Porphyromonadaceae_unclassified
OTU30022	2	5	0	0	10	0	0	0	0	0	0	0	0	6	0	0	0	0	0	0	0	0	0	0	0	0	0	0	0	0	0	2	10	7	0	0	0	0	0	0	d__Bacteria;p__Bacteroidetes;c__Bacteroidia;o__Bacteroidales;f__Porphyromonadaceae;g__Barnesiella;s__Barnesiella_unclassified
OTU30028	0	1	0	0	0	0	1	1	0	0	26	3	1	6	0	0	0	0	0	0	0	0	0	0	0	0	0	0	0	0	0	0	5	1	0	0	0	0	0	0	d__Bacteria;p__Bacteroidetes;c__Bacteroidia;o__Bacteroidales;f__Porphyromonadaceae;g__Barnesiella;s__Barnesiella_unclassified
OTU30030	3	9	47	5	27	7	1	6	15	3	15	20	4	2	5	1	0	7	5	4	5	2	0	7	0	6	3	16	0	3	8	15	2	5	4	4	1	0	2	0	d__Bacteria;p__Bacteroidetes;c__Bacteroidia;o__Bacteroidales;f__Porphyromonadaceae;g__Porphyromonadaceae_unclassified;s__Porphyromonadaceae_unclassified
OTU30056	1	7	0	0	1	0	0	0	0	0	15	0	0	2	0	0	0	0	0	0	0	0	0	0	0	0	0	0	0	0	23	10	8	12	18	0	0	2	0	0	d__Bacteria;p__Bacteroidetes;c__Bacteroidia;o__Bacteroidales;f__Porphyromonadaceae;g__Porphyromonadaceae_unclassified;s__Porphyromonadaceae_unclassified
OTU30072	1	0	0	0	0	1	0	1	0	0	0	0	0	0	0	0	0	0	1	0	0	0	0	0	0	0	0	0	0	0	0	0	0	0	0	18	5	15	5	7	d__Bacteria;p__Bacteroidetes;c__Bacteroidia;o__Bacteroidales;f__Porphyromonadaceae;g__Porphyromonadaceae_unclassified;s__Porphyromonadaceae_unclassified
OTU30073	1	6	11	2	1	1	0	30	45	0	4	22	6	1	10	1	3	0	0	2	0	0	0	5	0	0	0	0	0	0	1	20	5	46	0	3	26	3	23	5	d__Bacteria;p__Bacteroidetes;c__Bacteroidia;o__Bacteroidales;f__Prevotellaceae;g__Alloprevotella;s__Alloprevotella_unclassified
OTU30076	0	2	0	0	12	0	0	0	0	0	0	0	0	5	0	0	0	0	0	0	0	0	0	0	0	0	0	0	0	0	0	19	15	25	0	0	0	0	0	0	d__Bacteria;p__Bacteroidetes;c__Bacteroidia;o__Bacteroidales;f__Porphyromonadaceae;g__Porphyromonadaceae_unclassified;s__Porphyromonadaceae_unclassified
OTU30077	1	3	1	0	4	0	0	0	0	0	0	0	0	1	0	0	0	0	0	0	3	0	1	0	0	0	0	0	0	0	0	14	4	14	0	0	0	0	0	0	d__Bacteria;p__Bacteroidetes;c__Bacteroidia;o__Bacteroidales;f__Porphyromonadaceae;g__Porphyromonadaceae_unclassified;s__Porphyromonadaceae_unclassified
OTU30081	6	7	22	12	15	0	0	0	0	0	10	1	2	3	7	0	0	0	0	0	0	0	0	0	0	0	0	0	1	0	0	2	5	5	0	0	0	0	0	0	d__Bacteria;p__Bacteroidetes;c__Bacteroidia;o__Bacteroidales;f__Porphyromonadaceae;g__Porphyromonadaceae_unclassified;s__Porphyromonadaceae_unclassified
OTU30083	1	0	5	2	2	0	0	0	2	0	1	2	0	1	0	1	0	2	0	0	3	0	1	2	0	1	0	2	1	0	5	3	1	1	3	10	6	8	11	9	d__Bacteria;p__Bacteroidetes;c__Bacteroidia;o__Bacteroidales;f__Porphyromonadaceae;g__Parabacteroides;s__Parabacteroides_unclassified
OTU30084	1	2	0	2	2	0	0	0	0	0	1	1	3	0	6	0	0	0	0	0	5	0	0	1	1	0	0	0	0	0	6	2	6	7	3	0	0	0	0	0	d__Bacteria;p__Bacteroidetes;c__Bacteroidia;o__Bacteroidales;f__Barnesiellaceae;g__Barnesiella;s__uncultured_Barnesiella_sp.
OTU30089	1	1	0	0	1	0	0	0	0	1	0	3	5	2	0	0	0	1	0	1	0	2	1	4	0	0	0	0	0	0	1	0	6	1	1	1	3	0	1	0	d__Bacteria;p__Bacteroidetes;c__Bacteroidia;o__Bacteroidales;f__Porphyromonadaceae;g__Coprobacter;s__Coprobacter_unclassified
OTU30092	2	4	1	4	13	0	0	0	0	0	16	4	0	11	3	0	0	0	0	0	0	0	0	0	0	0	0	0	0	0	3	12	5	6	4	0	0	0	0	0	d__Bacteria;p__Bacteroidetes;c__Bacteroidia;o__Bacteroidales;f__Porphyromonadaceae;g__Porphyromonadaceae_unclassified;s__Porphyromonadaceae_unclassified
OTU30100	0	0	1	0	0	1	0	0	0	0	0	0	2	0	5	0	2	2	2	2	1	0	0	2	1	0	0	1	0	2	0	0	0	0	0	3	1	7	10	13	d__Bacteria;p__Bacteroidetes;c__Bacteroidia;o__Bacteroidales;f__Porphyromonadaceae;g__Porphyromonadaceae_unclassified;s__Porphyromonadaceae_unclassified
OTU30101	0	2	3	2	6	0	0	0	1	0	0	0	0	0	5	0	0	0	0	0	0	0	0	2	0	0	0	0	0	0	6	6	0	2	4	0	0	0	0	0	d__Bacteria;p__Bacteroidetes;c__Bacteroidia;o__Bacteroidales;f__Barnesiellaceae;g__Barnesiella;s__uncultured_Barnesiella_sp.
OTU30116	0	1	1	0	4	1	0	2	2	0	0	0	0	0	1	1	12	3	2	1	0	0	0	0	0	1	0	5	0	3	0	0	0	0	0	15	6	0	7	0	d__Bacteria;p__Bacteroidetes;c__Bacteroidia;o__Bacteroidales;f__Porphyromonadaceae;g__Odoribacter;s__Odoribacter_unclassified
OTU30124	2	2	0	0	1	0	0	0	0	0	0	0	20	8	14	0	1	1	0	0	16	10	13	7	20	0	1	0	0	0	0	2	0	1	0	0	0	0	0	0	d__Bacteria;p__Bacteroidetes;c__Bacteroidia;o__Bacteroidales;f__Porphyromonadaceae;g__Porphyromonadaceae_unclassified;s__Porphyromonadaceae_unclassified
OTU30132	1	1	3	6	1	0	0	0	0	0	12	6	3	6	10	0	0	0	0	0	0	0	0	0	0	0	1	0	0	0	9	1	3	3	6	1	0	0	0	0	d__Bacteria;p__Bacteroidetes;c__Bacteroidia;o__Bacteroidales;f__Porphyromonadaceae;g__Porphyromonadaceae_unclassified;s__Porphyromonadaceae_unclassified
OTU30133	2	1	0	0	2	0	0	0	0	0	0	0	1	1	2	0	0	0	0	0	0	0	1	0	0	0	0	1	0	0	0	0	0	1	0	13	1	3	0	4	d__Bacteria;p__Bacteroidetes;c__Bacteroidia;o__Bacteroidales;f__Porphyromonadaceae;g__Porphyromonadaceae_unclassified;s__Porphyromonadaceae_unclassified
OTU30134	0	0	0	0	1	0	0	0	0	0	0	0	2	1	4	0	0	0	0	0	0	0	0	0	0	0	0	1	0	0	1	2	0	0	0	3	12	0	3	1	d__Bacteria;p__Bacteroidetes;c__Bacteroidia;o__Bacteroidales;f__Porphyromonadaceae;g__Porphyromonadaceae_unclassified;s__Porphyromonadaceae_unclassified
OTU30135	0	1	0	1	7	0	0	0	0	0	11	12	1	18	1	0	0	0	0	0	0	0	0	0	0	0	0	0	0	0	3	5	1	5	4	1	0	0	0	1	d__Bacteria;p__Bacteroidetes;c__Bacteroidia;o__Bacteroidales;f__Porphyromonadaceae;g__Porphyromonadaceae_unclassified;s__Porphyromonadaceae_unclassified
OTU30140	1	1	1	0	1	0	0	6	2	5	0	0	2	5	12	2	7	1	0	1	4	1	4	1	3	0	0	6	0	0	1	0	0	0	0	99	15	16	54	8	d__Bacteria;p__Bacteroidetes;c__Bacteroidia;o__Bacteroidales;f__Porphyromonadaceae;g__Porphyromonadaceae_unclassified;s__Porphyromonadaceae_unclassified
OTU30144	0	0	0	0	0	0	0	0	0	0	0	0	0	0	0	2	1	10	3	0	1	0	0	0	0	0	0	0	0	0	0	0	0	0	0	7	1	4	8	1	d__Bacteria;p__Bacteroidetes;c__Bacteroidia;o__Bacteroidales;f__Porphyromonadaceae;g__Odoribacter;s__Odoribacter_unclassified
OTU30155	1	3	7	2	0	1	10	0	14	5	3	7	1	0	1	5	4	9	4	12	0	0	0	0	0	1	0	2	2	4	0	4	1	5	8	1	8	10	5	9	d__Bacteria;p__Bacteroidetes;c__Bacteroidia;o__Bacteroidales;f__Bacteroidaceae;g__Bacteroides;s__uncultured_Bacteroides_sp.
OTU30157	2	0	0	1	0	0	0	0	0	0	0	0	0	0	0	0	0	0	0	0	2	1	0	5	0	0	0	0	0	0	13	1	2	3	10	0	0	0	1	0	d__Bacteria;p__Bacteroidetes;c__Bacteroidia;o__Bacteroidales;f__Porphyromonadaceae;g__Porphyromonadaceae_unclassified;s__Porphyromonadaceae_unclassified
OTU30158	0	0	1	0	0	0	2	5	1	0	0	0	0	0	0	0	0	0	0	0	0	0	0	0	0	0	0	0	0	0	0	0	0	0	0	14	3	10	10	8	d__Bacteria;p__Bacteroidetes;c__Bacteroidia;o__Bacteroidales;f__Bacteroidaceae;g__Bacteroides;s__uncultured_Bacteroides_sp.
OTU30169	0	0	4	0	3	0	0	0	0	1	0	0	2	0	8	0	0	0	0	0	6	2	1	0	3	0	0	0	0	0	0	0	0	0	0	0	0	0	0	0	d__Bacteria;p__Bacteroidetes;c__Bacteroidia;o__Bacteroidales;f__Porphyromonadaceae;g__Porphyromonadaceae_unclassified;s__Porphyromonadaceae_unclassified
OTU30171	19	7	22	27	23	2	3	8	15	5	2	11	21	3	12	7	8	10	12	9	4	0	1	2	1	12	0	38	6	27	10	4	30	30	5	20	4	13	21	18	d__Bacteria;p__Bacteroidetes;c__Bacteroidia;o__Bacteroidales;f__Bacteroidaceae;g__Bacteroides;s__Bacteroides_faecichinchillae
OTU30175	10	9	3	2	16	1	0	1	0	5	0	0	19	9	14	0	1	1	2	0	9	2	4	6	7	0	0	2	1	1	4	11	4	3	0	60	19	43	19	39	d__Bacteria;p__Bacteroidetes;c__Bacteroidia;o__Bacteroidales;f__Porphyromonadaceae;g__Porphyromonadaceae_unclassified;s__Porphyromonadaceae_unclassified
OTU30178	0	7	2	0	5	1	4	0	0	0	0	0	0	2	0	0	0	0	0	0	0	0	0	0	0	1	1	1	0	1	0	0	0	1	1	0	2	4	2	14	d__Bacteria;p__Bacteria_unclassified;c__Bacteria_unclassified;o__Bacteria_unclassified;f__Bacteria_unclassified;g__Bacteria_unclassified;s__Bacteria_unclassified
OTU30181	0	0	0	0	0	0	0	0	0	1	0	0	0	0	1	0	0	0	5	1	0	0	0	0	0	0	0	2	0	0	0	0	0	0	0	1	0	17	1	5	d__Bacteria;p__Proteobacteria;c__Proteobacteria_unclassified;o__Proteobacteria_unclassified;f__Proteobacteria_unclassified;g__Proteobacteria_unclassified;s__Proteobacteria_unclassified
OTU30187	7	0	3	4	5	0	0	0	0	0	0	1	10	2	13	0	0	0	0	0	1	0	1	4	1	0	0	0	0	0	0	7	14	11	0	0	0	0	0	0	d__Bacteria;p__Bacteroidetes;c__Bacteroidia;o__Bacteroidales;f__Barnesiellaceae;g__Barnesiella;s__uncultured_Barnesiella_sp.
OTU30190	0	0	0	0	0	0	0	0	0	0	2	4	0	0	2	0	0	0	0	0	3	3	1	0	2	0	0	0	0	0	0	7	1	6	0	0	0	0	0	0	d__Bacteria;p__Firmicutes;c__Clostridia;o__Clostridiales;f__Lachnospiraceae;g__Lachnospiraceae_unclassified;s__Lachnospiraceae_unclassified
OTU30193	3	3	0	1	1	0	0	0	0	0	0	0	2	2	5	0	0	0	0	0	4	0	1	2	4	0	0	0	0	0	17	4	10	11	6	0	0	0	0	0	d__Bacteria;p__Bacteroidetes;c__Bacteroidia;o__Bacteroidales;f__Porphyromonadaceae;g__Porphyromonadaceae_unclassified;s__Porphyromonadaceae_unclassified
OTU30194	0	4	0	0	0	2	0	1	0	2	3	4	0	0	0	3	0	1	10	1	0	0	0	0	0	1	0	5	1	1	3	0	2	0	12	0	0	0	0	1	d__Bacteria;p__Bacteroidetes;c__Bacteroidetes_unclassified;o__Bacteroidetes_unclassified;f__Bacteroidetes_unclassified;g__Bacteroidetes_unclassified;s__Bacteroidetes_unclassified
OTU30201	0	1	0	0	0	1	0	0	0	0	10	1	0	9	1	0	0	0	0	0	0	0	0	0	0	0	0	0	0	0	1	5	7	1	0	0	0	0	0	0	d__Bacteria;p__Bacteroidetes;c__Bacteroidia;o__Bacteroidales;f__Porphyromonadaceae;g__Porphyromonadaceae_unclassified;s__Porphyromonadaceae_unclassified
OTU30202	2	2	2	1	3	0	0	0	0	0	3	3	3	9	4	0	0	0	0	0	0	0	0	0	0	0	0	0	0	0	3	0	6	3	0	0	0	0	0	0	d__Bacteria;p__Bacteroidetes;c__Bacteroidia;o__Bacteroidales;f__Porphyromonadaceae;g__Barnesiella;s__Barnesiella_unclassified
OTU30203	0	0	0	1	0	0	0	0	0	1	4	0	0	5	0	0	1	3	5	1	1	1	1	2	1	0	1	0	0	0	2	1	1	1	0	1	4	1	1	2	d__Bacteria;p__Bacteroidetes;c__Bacteroidia;o__Bacteroidales;f__Porphyromonadaceae;g__Porphyromonadaceae_unclassified;s__Porphyromonadaceae_unclassified
OTU30220	1	0	0	0	0	0	0	0	0	0	3	0	1	7	5	0	0	0	0	0	0	0	1	0	0	0	0	0	0	0	0	3	1	0	0	4	2	1	1	1	d__Bacteria;p__Bacteroidetes;c__Bacteroidia;o__Bacteroidales;f__Porphyromonadaceae;g__Porphyromonadaceae_unclassified;s__Porphyromonadaceae_unclassified
OTU30222	0	0	0	0	0	0	0	0	0	0	0	0	0	0	0	0	0	0	0	0	0	0	0	0	0	0	0	0	0	0	0	0	0	0	0	3	4	17	1	14	d__Bacteria;p__Bacteroidetes;c__Bacteroidia;o__Bacteroidales;f__Porphyromonadaceae;g__Porphyromonadaceae_unclassified;s__Porphyromonadaceae_unclassified
OTU30225	186	170	25	35	69	11	3	40	5	13	393	273	109	291	66	5	5	4	8	3	42	37	35	32	48	1	1	0	2	1	28	93	229	112	18	52	36	51	9	46	d__Bacteria;p__Bacteroidetes;c__Bacteroidia;o__Bacteroidales;f__Porphyromonadaceae;g__Porphyromonadaceae_unclassified;s__Porphyromonadaceae_unclassified
OTU30233	0	0	0	0	3	0	0	0	0	0	0	0	4	2	9	0	0	0	0	0	3	2	1	0	0	0	0	0	0	0	3	7	2	5	0	0	0	0	0	0	d__Bacteria;p__Bacteroidetes;c__Bacteroidia;o__Bacteroidales;f__Porphyromonadaceae;g__Porphyromonadaceae_unclassified;s__Porphyromonadaceae_unclassified
OTU30239	6	3	0	1	0	0	0	0	0	0	1	0	3	3	5	0	0	0	0	0	4	0	0	2	0	0	0	0	0	0	5	3	10	12	3	0	0	0	0	0	d__Bacteria;p__Bacteroidetes;c__Bacteroidia;o__Bacteroidales;f__Porphyromonadaceae;g__Parabacteroides;s__Parabacteroides_unclassified
OTU30240	1	3	2	6	5	0	0	0	0	0	0	0	4	1	1	0	0	0	0	0	9	8	9	13	12	0	0	0	0	0	0	0	2	0	0	0	0	0	0	0	d__Bacteria;p__Bacteroidetes;c__Bacteroidia;o__Bacteroidales;f__Porphyromonadaceae;g__Porphyromonadaceae_unclassified;s__Porphyromonadaceae_unclassified
OTU30243	33	65	1	16	35	0	1	0	0	0	4	1	99	21	153	0	1	0	0	0	78	16	25	38	29	0	2	0	0	0	331	90	172	102	145	1	0	0	1	1	d__Bacteria;p__Bacteroidetes;c__Bacteroidia;o__Bacteroidales;f__Porphyromonadaceae;g__Porphyromonadaceae_unclassified;s__Porphyromonadaceae_unclassified
OTU30245	1	1	0	0	1	0	0	0	0	0	0	3	1	0	2	0	0	0	5	0	0	0	0	0	0	0	0	0	1	0	2	5	1	4	0	2	10	10	4	7	d__Bacteria;p__Bacteroidetes;c__Bacteroidia;o__Bacteroidales;f__Porphyromonadaceae;g__Porphyromonadaceae_unclassified;s__Porphyromonadaceae_unclassified
OTU30249	0	1	2	2	1	0	0	0	0	0	0	0	2	3	2	0	0	0	0	0	3	1	1	0	0	0	0	0	0	0	0	0	0	0	0	3	3	1	0	3	d__Bacteria;p__Bacteroidetes;c__Bacteroidia;o__Bacteroidales;f__Porphyromonadaceae;g__Porphyromonadaceae_unclassified;s__Porphyromonadaceae_unclassified
OTU30255	0	0	1	0	0	0	0	0	8	0	0	0	0	1	0	0	0	0	0	0	0	0	0	0	0	0	0	0	1	0	0	3	1	5	2	3	4	0	3	0	d__Bacteria;p__Bacteroidetes;c__Bacteroidia;o__Bacteroidales;f__Porphyromonadaceae;g__Parabacteroides;s__Parabacteroides_unclassified
OTU30256	0	0	0	0	0	0	4	0	1	0	0	0	0	3	0	1	0	2	1	0	0	0	0	0	0	4	1	1	2	8	0	0	0	0	0	0	0	0	0	0	d__Bacteria;p__Bacteroidetes;c__Bacteroidia;o__Bacteroidales;f__Rikenellaceae;g__Rikenella;s__Rikenella_unclassified
OTU30257	2	1	0	0	3	0	0	1	0	0	0	0	7	3	10	0	0	0	0	0	20	3	7	3	8	0	0	0	0	0	0	11	1	2	0	5	3	8	2	6	d__Bacteria;p__Bacteroidetes;c__Bacteroidia;o__Bacteroidales;f__Porphyromonadaceae;g__Porphyromonadaceae_unclassified;s__Porphyromonadaceae_unclassified
OTU30262	2	2	2	0	1	0	0	3	0	4	0	1	1	2	3	0	3	0	0	8	1	1	1	1	6	0	0	0	0	0	9	1	2	0	4	17	1	0	3	0	d__Bacteria;p__Bacteroidetes;c__Bacteroidia;o__Bacteroidales;f__Porphyromonadaceae;g__Porphyromonadaceae_unclassified;s__Porphyromonadaceae_unclassified
OTU30271	4	7	3	0	4	0	0	9	1	0	3	5	12	2	3	2	2	0	3	0	0	0	0	2	0	0	0	0	0	0	10	4	8	7	2	9	4	19	0	12	d__Bacteria;p__Bacteroidetes;c__Bacteroidia;o__Bacteroidales;f__Rikenellaceae;g__Alistipes;s__Alistipes_sp._S216
OTU30292	7	1	1	2	8	0	0	0	1	0	0	0	4	0	24	0	0	0	0	0	2	0	3	2	1	0	0	0	0	0	0	2	1	2	0	4	0	0	0	0	d__Bacteria;p__Bacteroidetes;c__Bacteroidia;o__Bacteroidales;f__Porphyromonadaceae;g__Porphyromonadaceae_unclassified;s__Porphyromonadaceae_unclassified
OTU30294	1	1	0	0	5	0	0	0	0	0	1	0	2	0	2	0	0	0	0	0	2	3	1	1	0	0	0	0	0	0	1	1	0	0	0	28	17	17	1	3	d__Bacteria;p__Bacteroidetes;c__Bacteroidia;o__Bacteroidales;f__Porphyromonadaceae;g__Porphyromonadaceae_unclassified;s__Porphyromonadaceae_unclassified
OTU30299	0	1	0	0	0	0	0	0	0	0	0	0	11	1	19	0	0	0	0	0	5	2	0	2	1	0	0	1	0	0	0	0	0	0	0	0	0	0	0	0	d__Bacteria;p__Bacteroidetes;c__Bacteroidia;o__Bacteroidales;f__Porphyromonadaceae;g__Porphyromonadaceae_unclassified;s__Porphyromonadaceae_unclassified
OTU30312	1	1	1	3	1	0	0	0	0	0	0	0	1	1	3	0	0	0	0	0	10	4	5	5	4	0	0	0	0	0	0	0	0	0	0	0	0	0	0	0	d__Bacteria;p__Bacteroidetes;c__Bacteroidia;o__Bacteroidales;f__Porphyromonadaceae;g__Porphyromonadaceae_unclassified;s__Porphyromonadaceae_unclassified
OTU30313	0	1	1	0	3	0	0	3	0	0	1	1	10	7	19	0	0	2	1	1	0	1	4	4	2	0	0	0	0	0	0	5	1	1	0	10	7	7	2	7	d__Bacteria;p__Bacteroidetes;c__Bacteroidia;o__Bacteroidales;f__Porphyromonadaceae;g__Porphyromonadaceae_unclassified;s__Porphyromonadaceae_unclassified
OTU30318	2	0	0	0	0	0	0	0	0	0	5	3	1	4	1	0	0	0	0	0	2	0	0	0	1	0	0	0	0	0	4	2	1	1	1	0	0	0	0	0	d__Bacteria;p__Bacteroidetes;c__Bacteroidia;o__Bacteroidales;f__Porphyromonadaceae;g__Porphyromonadaceae_unclassified;s__Porphyromonadaceae_unclassified
OTU30319	5	4	1	0	3	0	0	0	0	0	1	2	0	1	1	0	0	0	0	0	1	1	3	0	0	0	0	0	0	0	1	1	2	0	1	0	0	0	0	0	d__Bacteria;p__Bacteroidetes;c__Bacteroidia;o__Bacteroidales;f__Porphyromonadaceae;g__Porphyromonadaceae_unclassified;s__Porphyromonadaceae_unclassified
OTU30323	0	0	0	0	1	0	0	0	0	0	0	0	0	1	5	0	0	0	0	0	11	3	2	0	1	0	0	0	0	0	3	1	6	1	0	0	0	0	0	0	d__Bacteria;p__Firmicutes;c__Clostridia;o__Clostridiales;f__Ruminococcaceae;g__Intestinimonas;s__Intestinimonas_unclassified
OTU30325	18	27	2	6	6	0	0	0	0	0	3	9	11	7	21	0	0	0	0	1	13	9	6	8	10	0	0	0	0	0	30	8	38	17	23	0	0	0	0	0	d__Bacteria;p__Bacteroidetes;c__Bacteroidia;o__Bacteroidales;f__Porphyromonadaceae;g__Porphyromonadaceae_unclassified;s__Porphyromonadaceae_unclassified
OTU30333	0	0	0	0	0	1	0	0	0	2	0	0	0	3	0	1	0	0	8	1	0	0	2	0	1	3	0	4	3	1	0	0	0	1	0	0	0	2	0	1	d__Bacteria;p__Bacteroidetes;c__Bacteroidia;o__Bacteroidales;f__Porphyromonadaceae;g__Porphyromonadaceae_unclassified;s__Porphyromonadaceae_unclassified
OTU30336	5	4	0	0	7	0	0	0	0	0	3	0	5	4	5	0	0	0	0	0	1	0	0	0	0	0	0	0	0	0	3	47	12	6	1	7	2	0	0	0	d__Bacteria;p__Bacteroidetes;c__Bacteroidia;o__Bacteroidales;f__Porphyromonadaceae;g__Porphyromonadaceae_unclassified;s__Porphyromonadaceae_unclassified
OTU30338	0	1	0	0	2	0	0	0	0	0	1	5	0	0	0	2	0	1	2	0	0	0	0	0	0	0	0	1	0	2	0	0	0	2	1	1	6	8	4	4	d__Bacteria;p__Bacteroidetes;c__Bacteroidia;o__Bacteroidales;f__Bacteroidaceae;g__Bacteroides;s__Bacteroides_sp._SLC1-38
OTU30343	1	0	0	0	3	2	1	0	1	0	0	1	0	4	2	0	1	1	0	1	8	2	4	0	9	1	0	1	1	4	1	1	2	1	0	4	1	0	1	1	d__Bacteria;p__Bacteroidetes;c__Bacteroidia;o__Bacteroidales;f__Rikenellaceae;g__Rikenella;s__Rikenella_unclassified
OTU30372	1	3	1	0	2	0	0	0	0	1	0	0	0	1	0	2	0	0	0	1	2	0	0	0	0	0	0	0	0	0	1	0	1	0	0	4	5	6	7	7	d__Bacteria;p__Bacteroidetes;c__Bacteroidia;o__Bacteroidales;f__Porphyromonadaceae;g__Porphyromonadaceae_unclassified;s__Porphyromonadaceae_unclassified
OTU30376	1	3	0	1	7	0	0	0	0	0	0	10	0	5	1	0	0	0	0	0	0	0	0	0	1	0	0	0	0	0	0	1	0	5	0	0	0	0	0	0	d__Bacteria;p__Bacteroidetes;c__Bacteroidia;o__Bacteroidales;f__Prevotellaceae;g__Prevotella;s__uncultured_Prevotella_sp.
OTU30383	1	1	0	0	0	0	0	0	0	0	0	1	1	0	0	1	0	0	1	0	0	0	0	0	0	0	0	1	1	1	0	7	1	3	1	6	1	4	2	8	d__Bacteria;p__Bacteroidetes;c__Bacteroidia;o__Bacteroidales;f__Bacteroidaceae;g__Bacteroides;s__uncultured_Bacteroides_sp.
OTU30384	2	1	9	1	6	0	0	0	0	0	0	0	7	1	5	0	0	0	0	0	5	0	4	5	5	0	0	0	0	0	2	1	3	3	0	0	1	1	2	0	d__Bacteria;p__Bacteroidetes;c__Bacteroidia;o__Bacteroidales;f__Porphyromonadaceae;g__Porphyromonadaceae_unclassified;s__Porphyromonadaceae_unclassified
OTU30395	1	2	0	0	2	0	0	0	0	0	0	1	19	5	36	0	1	0	0	0	22	11	15	7	17	0	0	0	0	0	1	3	0	0	0	0	0	0	0	0	d__Bacteria;p__Bacteroidetes;c__Bacteroidia;o__Bacteroidales;f__Porphyromonadaceae;g__Porphyromonadaceae_unclassified;s__Porphyromonadaceae_unclassified
OTU30406	2	4	0	1	15	0	0	0	0	0	0	0	0	2	8	0	0	0	0	0	1	0	0	0	0	0	0	0	0	0	0	0	0	0	0	0	0	0	0	0	d__Bacteria;p__Bacteroidetes;c__Bacteroidia;o__Bacteroidales;f__Porphyromonadaceae;g__Porphyromonadaceae_unclassified;s__Porphyromonadaceae_unclassified
OTU30409	1	1	0	1	2	0	0	0	0	0	0	0	1	3	2	0	0	0	3	0	0	1	0	0	0	0	0	0	0	0	0	2	3	1	0	40	24	4	3	7	d__Bacteria;p__Bacteroidetes;c__Bacteroidia;o__Bacteroidales;f__Porphyromonadaceae;g__Porphyromonadaceae_unclassified;s__Porphyromonadaceae_unclassified
OTU30410	0	3	4	0	6	0	0	0	0	0	0	0	4	0	2	0	0	0	0	0	10	17	26	5	20	0	0	0	0	0	0	0	0	0	0	0	0	0	0	0	d__Bacteria;p__Bacteroidetes;c__Bacteroidia;o__Bacteroidales;f__Porphyromonadaceae;g__Porphyromonadaceae_unclassified;s__Porphyromonadaceae_unclassified
OTU30418	7	30	6	8	19	0	0	0	0	0	19	4	8	24	15	0	0	0	1	0	8	2	4	12	12	0	0	0	0	0	17	6	25	14	17	0	0	0	0	0	d__Bacteria;p__Bacteroidetes;c__Bacteroidia;o__Bacteroidales;f__Porphyromonadaceae;g__Porphyromonadaceae_unclassified;s__Porphyromonadaceae_unclassified
OTU30419	164	134	54	46	95	232	297	35	401	69	49	131	62	290	49	127	290	123	180	121	317	383	447	52	378	594	255	240	125	744	52	62	64	86	41	202	107	61	68	42	d__Bacteria;p__Bacteroidetes;c__Bacteroidia;o__Bacteroidales;f__Rikenellaceae;g__Rikenella;s__Rikenella_unclassified
OTU30423	1	0	0	0	0	0	0	0	19	0	0	2	0	0	1	0	0	0	0	0	0	0	0	0	0	0	0	0	0	0	2	2	0	0	2	9	3	2	2	4	d__Bacteria;p__Bacteroidetes;c__Bacteroidia;o__Bacteroidales;f__Bacteroidaceae;g__Bacteroides;s__Bacteroides_sp._SLC1-38
OTU30428	1	3	0	0	0	0	0	0	0	0	4	3	0	7	2	0	0	0	0	0	1	0	0	0	0	0	0	1	0	0	0	2	2	6	3	9	1	3	0	0	d__Bacteria;p__Bacteroidetes;c__Bacteroidia;o__Bacteroidales;f__Porphyromonadaceae;g__Porphyromonadaceae_unclassified;s__Porphyromonadaceae_unclassified
OTU30430	5	5	0	0	7	0	0	0	0	0	2	33	0	1	0	0	0	0	0	0	1	0	1	0	0	0	0	0	0	0	5	1	4	12	4	0	0	0	0	0	d__Bacteria;p__Bacteroidetes;c__Bacteroidia;o__Bacteroidales;f__Prevotellaceae;g__Prevotella;s__uncultured_Prevotella_sp.
OTU30436	3	4	0	2	2	0	0	0	0	0	0	0	8	0	12	0	0	0	0	0	19	13	24	8	16	0	0	0	0	0	1	1	1	1	0	0	0	0	0	0	d__Bacteria;p__Bacteroidetes;c__Bacteroidia;o__Bacteroidales;f__Porphyromonadaceae;g__Porphyromonadaceae_unclassified;s__Porphyromonadaceae_unclassified
OTU30437	4	13	8	8	33	0	0	0	0	0	1	0	5	4	15	0	0	0	1	0	0	0	0	0	0	0	0	0	0	0	0	0	1	2	0	0	0	4	0	7	d__Bacteria;p__Bacteroidetes;c__Bacteroidia;o__Bacteroidales;f__Porphyromonadaceae;g__Porphyromonadaceae_unclassified;s__Porphyromonadaceae_unclassified
OTU30448	0	2	0	0	0	0	0	4	0	5	0	0	0	0	2	1	5	3	0	1	0	0	0	0	0	0	0	1	3	0	0	0	0	0	4	3	0	3	5	2	d__Bacteria;p__Bacteroidetes;c__Bacteroidia;o__Bacteroidales;f__Porphyromonadaceae;g__Porphyromonadaceae_unclassified;s__Porphyromonadaceae_unclassified
OTU30456	0	0	2	0	0	0	2	0	6	0	0	0	0	0	1	0	0	0	0	0	0	0	0	0	0	0	0	0	0	0	1	0	0	0	0	10	4	1	3	1	d__Bacteria;p__Bacteroidetes;c__Bacteroidia;o__Bacteroidales;f__Bacteroidaceae;g__Bacteroides;s__Bacteroides_acidifaciens
OTU30465	11	3	31	5	15	1	1	0	0	0	0	0	7	4	7	3	2	6	0	2	7	3	10	6	8	1	3	8	0	0	0	1	2	1	0	3	5	7	1	1	d__Bacteria;p__Bacteroidetes;c__Bacteroidia;o__Bacteroidales;f__Porphyromonadaceae;g__Porphyromonadaceae_unclassified;s__Porphyromonadaceae_unclassified
OTU30466	5	3	3	4	8	0	0	0	0	0	0	0	7	2	14	2	0	2	1	1	12	12	11	13	16	0	0	1	0	0	0	0	0	1	0	2	1	6	1	5	d__Bacteria;p__Bacteroidetes;c__Bacteroidia;o__Bacteroidales;f__Porphyromonadaceae;g__Porphyromonadaceae_unclassified;s__Porphyromonadaceae_unclassified
OTU30472	0	0	0	0	0	0	0	0	0	0	0	0	0	0	0	0	0	0	0	0	0	0	0	0	0	0	0	0	0	0	46	0	0	0	97	1	0	0	0	0	d__Bacteria;p__Bacteroidetes;c__Bacteroidia;o__Bacteroidales;f__Bacteroidaceae;g__Bacteroides;s__uncultured_Bacteroides_sp.
OTU30478	3	5	0	2	1	0	0	0	0	0	2	7	3	6	1	0	0	0	0	0	0	0	2	2	0	0	0	0	0	0	4	30	12	7	1	0	3	1	0	1	d__Bacteria;p__Bacteroidetes;c__Bacteroidia;o__Bacteroidales;f__Porphyromonadaceae;g__Porphyromonadaceae_unclassified;s__Porphyromonadaceae_unclassified
OTU30479	11	1	2	1	9	0	0	0	0	0	0	0	17	10	21	0	0	0	0	0	30	15	12	29	17	0	1	0	0	0	3	2	0	5	0	0	0	0	0	0	d__Bacteria;p__Bacteroidetes;c__Bacteroidia;o__Bacteroidales;f__Porphyromonadaceae;g__Porphyromonadaceae_unclassified;s__Porphyromonadaceae_unclassified
OTU30480	0	1	0	1	3	0	0	0	0	0	6	14	0	1	0	0	0	0	0	0	0	0	0	0	0	1	0	0	0	0	7	2	7	16	28	0	0	0	0	0	d__Bacteria;p__Bacteroidetes;c__Bacteroidia;o__Bacteroidales;f__Prevotellaceae;g__Prevotella;s__uncultured_Prevotella_sp.
OTU30489	3	5	0	0	1	0	0	0	0	0	0	0	2	1	7	0	0	0	0	1	2	1	0	1	0	0	0	0	0	0	5	2	3	2	10	0	0	1	0	0	d__Bacteria;p__Bacteroidetes;c__Bacteroidia;o__Bacteroidales;f__Porphyromonadaceae;g__Porphyromonadaceae_unclassified;s__Porphyromonadaceae_unclassified
OTU30495	0	0	0	0	5	0	0	0	0	0	0	0	0	0	1	1	0	0	0	0	0	0	0	0	0	0	0	0	0	0	0	0	0	0	0	44	1	15	2	17	d__Bacteria;p__Bacteroidetes;c__Bacteroidia;o__Bacteroidales;f__Porphyromonadaceae;g__Porphyromonadaceae_unclassified;s__Porphyromonadaceae_unclassified
OTU30507	2	6	1	2	5	0	0	4	0	0	21	22	4	19	3	1	0	0	10	0	11	0	0	3	3	0	0	6	0	1	1	3	1	4	3	3	18	16	4	7	d__Bacteria;p__Bacteroidetes;c__Bacteroidia;o__Bacteroidales;f__Porphyromonadaceae;g__Porphyromonadaceae_unclassified;s__Porphyromonadaceae_unclassified
OTU30522	0	0	0	0	2	0	0	0	0	0	0	0	0	0	3	0	0	0	0	0	11	4	1	4	1	0	0	0	0	0	0	0	0	0	0	0	2	0	0	0	d__Bacteria;p__Bacteroidetes;c__Bacteroidia;o__Bacteroidales;f__Porphyromonadaceae;g__Porphyromonadaceae_unclassified;s__Porphyromonadaceae_unclassified
OTU30530	2	7	2	3	5	0	0	0	0	0	0	0	3	1	5	0	0	0	0	0	0	0	0	0	0	0	0	0	0	0	0	1	3	0	0	0	0	0	0	1	d__Bacteria;p__Bacteroidetes;c__Bacteroidia;o__Bacteroidales;f__Porphyromonadaceae;g__Porphyromonadaceae_unclassified;s__Porphyromonadaceae_unclassified
OTU30531	0	6	0	2	2	0	0	0	0	0	0	0	4	3	18	0	0	0	0	0	0	1	1	1	1	0	0	0	1	0	8	5	6	1	4	1	0	0	0	0	d__Bacteria;p__Bacteroidetes;c__Bacteroidia;o__Bacteroidales;f__Porphyromonadaceae;g__Porphyromonadaceae_unclassified;s__Porphyromonadaceae_unclassified
OTU30540	1	0	1	3	5	0	2	2	10	1	0	11	2	0	2	2	5	8	0	1	0	1	0	2	0	0	0	0	0	0	0	8	2	4	0	2	0	0	3	0	d__Bacteria;p__Bacteroidetes;c__Bacteroidia;o__Bacteroidales;f__Barnesiellaceae;g__Barnesiella;s__uncultured_Barnesiella_sp.
OTU30544	1	1	0	0	5	0	0	0	0	0	0	0	1	2	1	0	0	0	0	0	1	0	2	1	0	0	0	0	0	0	0	0	0	0	0	32	7	39	8	18	d__Bacteria;p__Bacteroidetes;c__Bacteroidia;o__Bacteroidales;f__Porphyromonadaceae;g__Porphyromonadaceae_unclassified;s__Porphyromonadaceae_unclassified
OTU30547	1	2	1	1	9	0	0	0	0	0	6	0	4	6	0	0	0	0	0	0	0	0	1	3	0	0	0	1	0	0	0	5	3	0	0	30	7	34	4	12	d__Bacteria;p__Bacteroidetes;c__Bacteroidia;o__Bacteroidales;f__Porphyromonadaceae;g__Porphyromonadaceae_unclassified;s__Porphyromonadaceae_unclassified
OTU30556	0	0	0	0	0	0	0	0	0	2	0	1	1	1	1	0	0	1	3	1	0	0	0	0	0	0	0	2	0	0	2	0	1	0	0	6	13	5	3	2	d__Bacteria;p__Bacteroidetes;c__Bacteroidia;o__Bacteroidales;f__Porphyromonadaceae;g__Porphyromonadaceae_unclassified;s__Porphyromonadaceae_unclassified
OTU30558	2	2	0	14	30	2	4	1	0	4	0	2	0	0	0	0	0	0	0	0	0	0	0	0	0	0	0	0	0	0	0	1	1	0	1	0	0	0	0	0	d__Bacteria;p__Bacteroidetes;c__Bacteroidia;o__Bacteroidales;f__Porphyromonadaceae;g__Porphyromonadaceae_unclassified;s__Porphyromonadaceae_unclassified
OTU30566	0	0	0	0	2	0	0	0	0	0	0	0	1	0	1	0	0	0	0	0	0	0	0	0	0	0	0	2	0	0	0	0	2	0	0	16	7	2	4	2	d__Bacteria;p__Bacteroidetes;c__Bacteroidia;o__Bacteroidales;f__Bacteroidales_unclassified;g__Bacteroidales_unclassified;s__Bacteroidales_unclassified
OTU30569	0	1	0	0	0	0	0	0	0	0	0	0	1	0	0	0	0	0	0	0	0	0	0	0	0	0	0	0	0	0	0	0	0	0	0	10	3	6	11	10	d__Bacteria;p__Bacteroidetes;c__Bacteroidia;o__Bacteroidales;f__Porphyromonadaceae;g__Parabacteroides;s__Parabacteroides_unclassified
OTU30593	0	3	0	0	5	0	0	0	0	0	0	0	3	1	18	0	0	0	0	0	0	0	0	0	0	0	0	0	0	0	0	0	6	4	2	0	0	0	0	0	d__Bacteria;p__Bacteroidetes;c__Bacteroidia;o__Bacteroidales;f__Porphyromonadaceae;g__Porphyromonadaceae_unclassified;s__Porphyromonadaceae_unclassified
OTU30595	5	8	0	2	3	0	0	1	0	1	6	9	2	15	1	0	0	0	7	0	2	2	4	0	1	0	0	0	1	0	3	34	20	12	3	28	20	12	8	9	d__Bacteria;p__Bacteroidetes;c__Bacteroidia;o__Bacteroidales;f__Porphyromonadaceae;g__Porphyromonadaceae_unclassified;s__Porphyromonadaceae_unclassified
OTU30598	1	1	1	2	4	4	5	3	2	0	3	9	1	0	1	2	1	1	3	8	2	1	4	2	1	2	4	5	3	0	6	1	1	1	3	7	0	2	0	2	d__Bacteria;p__Bacteroidetes;c__Bacteroidia;o__Bacteroidales;f__Prevotellaceae;g__Prevotella;s__Prevotella_sp._DJF_RP53
OTU30602	1	1	0	0	0	3	2	1	6	2	3	10	0	0	0	3	0	1	0	1	1	1	1	0	0	3	0	7	0	6	0	0	0	1	1	0	1	0	2	0	d__Bacteria;p__Bacteroidetes;c__Bacteroidia;o__Bacteroidales;f__Porphyromonadaceae;g__Porphyromonadaceae_unclassified;s__Porphyromonadaceae_unclassified
OTU30607	14	11	37	7	57	0	0	0	0	0	0	0	17	8	26	0	0	0	0	0	18	4	8	29	12	0	0	0	0	0	0	0	0	3	3	1	1	4	0	3	d__Bacteria;p__Bacteroidetes;c__Bacteroidia;o__Bacteroidales;f__Porphyromonadaceae;g__Porphyromonadaceae_unclassified;s__Porphyromonadaceae_unclassified
OTU30612	1	4	6	0	0	0	0	0	5	0	0	0	3	1	2	1	1	2	2	0	0	0	2	1	0	0	0	0	0	0	1	3	4	11	2	3	3	1	6	1	d__Bacteria;p__Bacteroidetes;c__Bacteroidia;o__Bacteroidales;f__Porphyromonadaceae;g__Parabacteroides;s__Parabacteroides_unclassified
OTU30640	2	0	1	0	0	0	1	1	0	0	3	0	3	2	1	0	2	1	1	1	0	2	1	0	1	0	0	3	0	1	0	4	0	0	0	9	1	2	7	1	d__Bacteria;p__Bacteroidetes;c__Bacteroidia;o__Bacteroidales;f__Porphyromonadaceae;g__Porphyromonadaceae_unclassified;s__Porphyromonadaceae_unclassified
OTU30650	0	0	0	0	0	0	0	0	1	0	0	1	3	0	2	0	0	1	0	2	1	1	0	0	0	0	0	3	2	3	2	1	3	0	1	4	1	15	13	7	d__Bacteria;p__Bacteroidetes;c__Bacteroidia;o__Bacteroidales;f__Rikenellaceae;g__Alistipes;s__Alistipes_shahii
OTU30657	0	0	0	0	0	0	0	0	0	1	0	0	0	0	0	0	0	1	0	0	0	0	0	0	0	0	0	0	0	0	0	0	0	0	0	0	0	16	1	10	d__Bacteria;p__Bacteria_unclassified;c__Bacteria_unclassified;o__Bacteria_unclassified;f__Bacteria_unclassified;g__Bacteria_unclassified;s__Bacteria_unclassified
OTU30660	5	2	5	0	0	0	0	36	25	0	0	15	0	0	2	4	13	1	1	3	1	0	0	0	0	0	0	0	0	0	0	2	0	5	2	0	0	0	0	0	d__Bacteria;p__Bacteroidetes;c__Bacteroidia;o__Bacteroidales;f__Bacteroidales_unclassified;g__Bacteroidales_unclassified;s__Bacteroidales_unclassified
OTU30662	0	0	0	0	0	0	0	0	0	0	0	0	0	0	1	0	0	1	1	0	2	5	6	1	3	5	4	3	3	0	4	1	2	2	0	1	2	3	4	3	d__Bacteria;p__Bacteroidetes;c__Bacteroidia;o__Bacteroidales;f__Rikenellaceae;g__Rikenella;s__uncultured_Rikenella_sp.
OTU30674	3	0	0	1	0	2	1	19	5	4	0	0	1	0	2	0	6	0	0	0	0	0	0	1	0	0	0	0	0	0	3	0	0	0	5	0	5	4	17	0	d__Bacteria;p__Bacteroidetes;c__Bacteroidia;o__Bacteroidales;f__Bacteroidaceae;g__Bacteroides;s__Bacteroides_acidifaciens
OTU30687	2	0	1	0	1	0	0	0	0	0	0	0	0	1	3	0	1	2	0	0	0	0	0	0	0	0	0	2	0	0	0	1	1	2	0	11	5	1	4	9	d__Bacteria;p__Bacteroidetes;c__Bacteroidia;o__Bacteroidales;f__Porphyromonadaceae;g__Porphyromonadaceae_unclassified;s__Porphyromonadaceae_unclassified
OTU30703	0	2	3	1	46	7	0	2	4	2	13	3	27	1	3	2	7	0	17	4	20	1	4	0	0	3	12	3	31	0	1	1	4	1	7	0	4	0	1	1	d__Bacteria;p__Bacteroidetes;c__Bacteroidia;o__Bacteroidales;f__Bacteroidaceae;g__Bacteroides;s__Bacteroides_plebeius
OTU30704	1	2	1	0	5	1	0	1	0	0	0	0	10	10	10	1	2	0	1	0	6	4	10	10	3	0	0	6	0	0	0	0	0	0	0	45	17	12	5	5	d__Bacteria;p__Bacteroidetes;c__Bacteroidia;o__Bacteroidales;f__Porphyromonadaceae;g__Porphyromonadaceae_unclassified;s__Porphyromonadaceae_unclassified
OTU30708	0	0	0	0	0	0	0	0	0	0	0	0	0	0	0	0	0	0	0	0	0	1	0	0	0	0	0	0	6	4	8	5	3	3	5	2	0	3	0	2	d__Bacteria;p__Bacteroidetes;c__Bacteroidia;o__Bacteroidales;f__Prevotellaceae;g__Prevotella;s__uncultured_Prevotella_sp.
OTU30720	3	8	5	4	3	0	0	0	0	0	0	0	0	1	3	0	0	0	1	1	3	2	0	1	1	0	0	0	0	0	6	3	5	1	6	0	0	0	0	1	d__Bacteria;p__Bacteroidetes;c__Bacteroidia;o__Bacteroidales;f__Porphyromonadaceae;g__Porphyromonadaceae_unclassified;s__Porphyromonadaceae_unclassified
OTU30727	0	0	0	0	5	0	0	0	0	0	3	43	0	2	0	0	0	0	0	0	0	0	0	1	0	0	1	0	0	0	8	3	12	15	19	0	0	0	0	0	d__Bacteria;p__Bacteroidetes;c__Bacteroidia;o__Bacteroidales;f__Prevotellaceae;g__Prevotella;s__Prevotella_sp._109
OTU30743	4	2	0	0	5	0	0	1	1	3	0	0	2	1	4	1	0	0	0	0	0	0	0	0	0	0	0	1	0	0	0	2	1	0	1	13	4	11	6	8	d__Bacteria;p__Bacteroidetes;c__Bacteroidia;o__Bacteroidales;f__Porphyromonadaceae;g__Porphyromonadaceae_unclassified;s__Porphyromonadaceae_unclassified
OTU30746	4	4	1	0	5	0	0	0	0	0	1	3	2	4	3	0	0	0	0	0	4	1	0	1	0	0	0	0	1	0	0	5	3	0	0	0	0	0	0	0	d__Bacteria;p__Bacteroidetes;c__Bacteroidia;o__Bacteroidales;f__Prevotellaceae;g__Prevotella;s__uncultured_Prevotella_sp.
OTU30761	4	9	2	2	29	0	0	0	1	0	0	0	36	3	56	0	0	0	0	0	2	2	0	5	0	0	0	0	0	0	61	63	53	33	25	0	0	0	0	0	d__Bacteria;p__Bacteroidetes;c__Bacteroidia;o__Bacteroidales;f__Porphyromonadaceae;g__Porphyromonadaceae_unclassified;s__Porphyromonadaceae_unclassified
OTU30764	0	0	4	0	0	0	0	0	1	0	0	0	1	3	0	1	3	0	3	3	0	0	0	0	0	6	0	8	0	13	0	0	0	0	0	1	0	0	0	0	d__Bacteria;p__Bacteroidetes;c__Bacteroidia;o__Bacteroidales;f__Porphyromonadaceae;g__Odoribacter;s__Odoribacter_unclassified
OTU30765	0	2	1	0	14	0	0	0	0	0	0	0	3	0	8	0	0	0	0	0	1	1	1	1	0	0	0	0	0	0	8	6	11	4	8	0	0	0	0	0	d__Bacteria;p__Bacteroidetes;c__Bacteroidia;o__Bacteroidales;f__Porphyromonadaceae;g__Porphyromonadaceae_unclassified;s__Porphyromonadaceae_unclassified
OTU30766	1	3	5	4	4	0	0	0	0	0	24	4	1	13	0	0	0	0	0	0	0	0	0	0	0	0	0	0	0	0	0	3	12	3	0	0	0	0	0	0	d__Bacteria;p__Bacteroidetes;c__Bacteroidia;o__Bacteroidales;f__Porphyromonadaceae;g__Porphyromonadaceae_unclassified;s__Porphyromonadaceae_unclassified
OTU30775	0	6	0	0	6	0	0	0	0	0	2	1	1	5	10	0	0	0	1	0	4	0	0	1	0	0	0	0	0	0	28	37	21	20	5	0	0	1	0	0	d__Bacteria;p__Bacteroidetes;c__Bacteroidia;o__Bacteroidales;f__Porphyromonadaceae;g__Porphyromonadaceae_unclassified;s__Porphyromonadaceae_unclassified
OTU30790	0	3	0	1	1	0	0	0	0	0	3	0	1	1	3	0	0	0	0	0	0	0	1	0	0	0	0	0	0	0	42	13	15	9	17	0	0	0	0	0	d__Bacteria;p__Bacteroidetes;c__Bacteroidia;o__Bacteroidales;f__Porphyromonadaceae;g__Porphyromonadaceae_unclassified;s__Porphyromonadaceae_unclassified
OTU30805	1	3	1	1	3	0	0	1	0	0	0	0	0	1	0	0	1	0	0	0	0	0	0	0	3	0	0	1	0	0	0	2	0	0	0	8	13	1	5	1	d__Bacteria;p__Bacteroidetes;c__Bacteroidia;o__Bacteroidales;f__Porphyromonadaceae;g__Porphyromonadaceae_unclassified;s__Porphyromonadaceae_unclassified
OTU30810	1	1	0	0	1	0	0	0	0	0	0	0	0	3	2	0	0	0	0	0	0	0	0	0	0	1	0	0	1	0	3	7	1	0	0	8	6	0	0	2	d__Bacteria;p__Bacteroidetes;c__Bacteroidia;o__Bacteroidales;f__Porphyromonadaceae;g__Porphyromonadaceae_unclassified;s__Porphyromonadaceae_unclassified
OTU30817	2	1	1	0	3	0	1	0	0	0	2	0	2	0	3	0	0	0	0	0	2	5	5	6	2	0	0	0	0	0	2	5	6	2	2	0	0	0	0	0	d__Bacteria;p__Bacteroidetes;c__Bacteroidia;o__Bacteroidales;f__Porphyromonadaceae;g__Porphyromonadaceae_unclassified;s__Porphyromonadaceae_unclassified
OTU30825	0	0	2	0	1	0	0	3	0	0	0	1	7	5	4	0	0	0	0	0	7	2	4	7	3	0	0	2	0	0	0	0	0	0	0	4	3	3	0	2	d__Bacteria;p__Bacteroidetes;c__Bacteroidia;o__Bacteroidales;f__Porphyromonadaceae;g__Porphyromonadaceae_unclassified;s__Porphyromonadaceae_unclassified
OTU30829	0	0	1	3	0	0	0	0	0	1	5	1	1	1	3	0	0	0	0	0	1	0	0	0	1	0	0	0	0	0	0	1	0	2	0	5	4	2	5	0	d__Bacteria;p__Bacteroidetes;c__Bacteroidia;o__Bacteroidales;f__Prevotellaceae;g__Paraprevotella;s__Paraprevotella_unclassified
OTU30843	0	4	0	0	3	0	0	0	0	0	0	0	3	0	13	0	0	0	0	0	8	3	4	0	1	0	0	0	0	0	0	3	5	0	1	0	0	0	0	0	d__Bacteria;p__Bacteroidetes;c__Bacteroidia;o__Bacteroidales;f__Porphyromonadaceae;g__Porphyromonadaceae_unclassified;s__Porphyromonadaceae_unclassified
OTU30846	0	0	0	0	4	0	0	0	0	0	0	0	17	0	25	0	0	0	0	0	24	2	12	15	17	0	0	0	0	0	0	10	5	1	0	0	0	0	0	0	d__Bacteria;p__Bacteroidetes;c__Bacteroidia;o__Bacteroidales;f__Porphyromonadaceae;g__Porphyromonadaceae_unclassified;s__Porphyromonadaceae_unclassified
OTU30855	3	1	0	1	0	0	0	0	0	0	1	0	1	0	3	0	0	0	0	0	1	0	0	0	0	0	0	0	0	0	0	8	2	3	0	0	2	3	1	0	d__Bacteria;p__Bacteroidetes;c__Bacteroidia;o__Bacteroidales;f__Prevotellaceae;g__Prevotellaceae_unclassified;s__Prevotellaceae_unclassified
OTU30863	0	0	0	0	1	0	0	0	0	0	0	0	0	1	1	0	0	0	3	0	1	0	0	0	1	0	0	0	0	0	0	0	1	0	0	8	18	1	0	0	d__Bacteria;p__Bacteroidetes;c__Bacteroidia;o__Bacteroidales;f__Porphyromonadaceae;g__Barnesiella;s__Barnesiella_unclassified
OTU30867	0	2	2	1	1	0	0	0	1	0	0	0	3	0	2	0	0	0	0	2	1	0	0	0	0	0	0	0	0	0	19	15	5	6	13	0	1	0	1	0	d__Bacteria;p__Bacteroidetes;c__Bacteroidia;o__Bacteroidales;f__Porphyromonadaceae;g__Porphyromonadaceae_unclassified;s__Porphyromonadaceae_unclassified
OTU30898	11	3	3	3	2	0	0	2	0	0	0	1	10	1	5	0	3	0	0	0	3	0	0	5	0	0	0	0	0	0	0	0	0	2	1	1	1	1	5	0	d__Bacteria;p__Bacteroidetes;c__Bacteroidia;o__Bacteroidales;f__Barnesiellaceae;g__Barnesiella;s__uncultured_Barnesiella_sp.
OTU30910	2	11	1	1	10	0	0	0	0	0	0	0	5	6	6	0	0	0	0	0	0	0	0	0	0	0	0	0	0	0	2	0	3	2	0	0	0	0	0	0	d__Bacteria;p__Bacteroidetes;c__Bacteroidia;o__Bacteroidales;f__Porphyromonadaceae;g__Barnesiella;s__Barnesiella_unclassified
OTU30924	0	1	0	1	6	0	1	1	0	3	0	0	1	3	3	0	0	5	9	2	2	1	0	0	0	1	0	4	0	1	0	1	0	1	2	28	25	31	5	25	d__Bacteria;p__Bacteroidetes;c__Bacteroidia;o__Bacteroidales;f__Porphyromonadaceae;g__Porphyromonadaceae_unclassified;s__Porphyromonadaceae_unclassified
OTU30931	0	1	2	5	2	0	0	0	0	0	3	0	2	4	4	0	0	0	0	0	0	0	0	0	0	0	0	0	0	0	0	1	0	0	0	0	0	2	0	3	d__Bacteria;p__Bacteroidetes;c__Bacteroidia;o__Bacteroidales;f__Porphyromonadaceae;g__Porphyromonadaceae_unclassified;s__Porphyromonadaceae_unclassified
OTU30938	0	0	0	0	0	0	0	1	0	0	0	0	7	2	13	0	0	0	0	0	6	1	4	6	4	0	0	0	1	0	0	1	0	0	0	0	0	0	0	0	d__Bacteria;p__Bacteroidetes;c__Bacteroidia;o__Bacteroidales;f__Porphyromonadaceae;g__Porphyromonadaceae_unclassified;s__Porphyromonadaceae_unclassified
OTU30939	2	1	4	0	2	0	0	0	0	0	0	0	1	1	0	0	0	0	0	0	3	5	4	2	7	0	0	0	0	0	0	0	0	0	0	0	0	1	0	0	d__Bacteria;p__Bacteroidetes;c__Bacteroidia;o__Bacteroidales;f__Porphyromonadaceae;g__Porphyromonadaceae_unclassified;s__Porphyromonadaceae_unclassified
OTU30954	0	0	1	1	0	0	1	0	2	0	0	0	1	0	0	0	0	0	0	0	0	0	0	0	0	0	0	0	0	0	1	0	0	0	3	4	0	4	9	7	d__Bacteria;p__Bacteroidetes;c__Bacteroidia;o__Bacteroidales;f__Bacteroidaceae;g__Bacteroides;s__uncultured_Bacteroides_sp.
OTU30959	0	0	0	0	0	0	0	0	0	0	0	0	0	0	0	0	0	0	0	0	8	6	5	3	5	3	5	3	5	2	4	3	2	4	0	4	2	7	7	9	d__Bacteria;p__Bacteroidetes;c__Bacteroidia;o__Bacteroidales;f__Prevotellaceae;g__Prevotella;s__uncultured_Prevotella_sp.
OTU30964	0	0	5	0	2	2	1	1	0	0	0	0	7	0	8	0	2	2	1	0	4	0	3	2	1	0	0	3	2	0	0	0	0	0	0	34	59	7	4	8	d__Bacteria;p__Bacteroidetes;c__Bacteroidia;o__Bacteroidales;f__Porphyromonadaceae;g__Barnesiella;s__Barnesiella_unclassified
OTU30969	0	0	0	1	1	2	0	0	1	0	0	0	0	0	0	0	0	0	0	0	0	0	0	0	0	0	0	3	0	1	6	3	0	0	6	1	0	2	1	4	d__Bacteria;p__Bacteroidetes;c__Bacteroidia;o__Bacteroidales;f__Rikenellaceae;g__Alistipes;s__Alistipes_putredinis
OTU30974	0	2	0	2	4	0	0	0	0	0	0	1	4	1	9	0	0	0	0	0	6	1	3	1	0	0	0	0	0	0	13	4	18	5	6	3	0	0	0	0	d__Bacteria;p__Bacteroidetes;c__Bacteroidia;o__Bacteroidales;f__Porphyromonadaceae;g__Porphyromonadaceae_unclassified;s__Porphyromonadaceae_unclassified
OTU30978	7	8	0	1	7	0	0	1	0	0	4	0	7	10	25	0	0	0	2	2	4	6	8	2	13	0	0	1	0	0	15	4	7	1	4	8	4	22	7	14	d__Bacteria;p__Bacteroidetes;c__Bacteroidia;o__Bacteroidales;f__Porphyromonadaceae;g__Porphyromonadaceae_unclassified;s__Porphyromonadaceae_unclassified
OTU30980	0	1	0	0	2	0	0	0	0	0	0	0	1	0	8	0	0	0	0	0	0	1	0	0	0	0	0	0	0	0	6	4	10	3	1	0	0	0	0	0	d__Bacteria;p__Bacteroidetes;c__Bacteroidia;o__Bacteroidales;f__Porphyromonadaceae;g__Porphyromonadaceae_unclassified;s__Porphyromonadaceae_unclassified
OTU30989	0	0	6	0	0	2	0	0	67	0	4	5	0	0	0	1	0	2	0	1	0	0	0	0	0	1	0	1	1	1	1	0	0	2	3	1	0	0	2	0	d__Bacteria;p__Bacteroidetes;c__Bacteroidia;o__Bacteroidales;f__Bacteroidaceae;g__Bacteroides;s__Bacteroides_sp._SLC1-38
OTU30992	1	1	0	1	2	0	1	0	0	0	17	0	1	4	0	0	0	0	0	0	0	1	3	0	0	0	0	0	0	0	1	6	0	2	0	6	10	16	4	5	d__Bacteria;p__Bacteroidetes;c__Bacteroidia;o__Bacteroidales;f__Porphyromonadaceae;g__Porphyromonadaceae_unclassified;s__Porphyromonadaceae_unclassified
OTU30993	0	0	0	0	0	0	0	0	0	0	0	0	0	0	0	0	0	0	0	0	1	2	11	2	3	2	4	1	1	0	1	0	0	1	0	1	0	0	0	1	d__Bacteria;p__Bacteroidetes;c__Bacteroidia;o__Bacteroidales;f__Prevotellaceae;g__Prevotella;s__uncultured_Prevotella_sp.
OTU30996	0	0	0	0	1	0	0	0	0	0	0	0	0	4	0	0	0	0	0	0	4	4	7	0	11	0	0	1	0	0	1	4	1	2	0	0	0	0	0	0	d__Bacteria;p__Bacteroidetes;c__Bacteroidia;o__Bacteroidales;f__Bacteroidales_unclassified;g__Bacteroidales_unclassified;s__Bacteroidales_unclassified
OTU30998	0	0	0	0	0	0	0	0	0	0	0	0	0	0	0	0	0	0	0	0	0	0	0	0	0	0	0	0	0	0	22	0	0	0	9	0	0	0	0	0	d__Bacteria;p__Bacteroidetes;c__Bacteroidia;o__Bacteroidales;f__Bacteroidales_unclassified;g__Bacteroidales_unclassified;s__Bacteroidales_unclassified
OTU31011	0	1	0	0	1	2	0	2	1	0	0	0	1	1	0	0	0	4	1	0	0	0	0	0	0	1	0	3	0	0	3	0	0	6	1	12	15	12	20	4	d__Bacteria;p__Bacteroidetes;c__Bacteroidia;o__Bacteroidales;f__Porphyromonadaceae;g__Porphyromonadaceae_unclassified;s__Porphyromonadaceae_unclassified
OTU31036	2	1	0	0	2	0	0	0	0	0	1	0	8	3	4	0	0	0	0	0	4	0	3	2	3	0	0	0	0	0	1	1	0	0	0	3	1	7	0	11	d__Bacteria;p__Bacteroidetes;c__Bacteroidia;o__Bacteroidales;f__Porphyromonadaceae;g__Porphyromonadaceae_unclassified;s__Porphyromonadaceae_unclassified
OTU31043	19	5	0	0	3	0	0	7	0	0	0	2	7	3	10	0	2	0	0	0	0	0	0	1	0	0	0	0	1	0	0	17	4	13	0	2	5	1	2	1	d__Bacteria;p__Bacteroidetes;c__Bacteroidia;o__Bacteroidales;f__Prevotellaceae;g__Prevotellaceae_unclassified;s__Prevotellaceae_unclassified
OTU31047	4	0	6	1	0	1	0	0	1	0	0	0	2	1	1	0	0	1	0	0	1	0	0	4	2	0	0	2	0	0	0	0	0	0	0	0	1	3	0	1	d__Bacteria;p__Bacteroidetes;c__Bacteroidia;o__Bacteroidales;f__Porphyromonadaceae;g__Porphyromonadaceae_unclassified;s__Porphyromonadaceae_unclassified
OTU31056	1	4	1	1	2	0	0	0	0	0	1	0	3	3	6	0	1	0	0	2	0	0	0	0	1	0	0	0	0	0	5	3	1	0	0	0	0	0	3	0	d__Bacteria;p__Bacteroidetes;c__Bacteroidia;o__Bacteroidales;f__Porphyromonadaceae;g__Porphyromonadaceae_unclassified;s__Porphyromonadaceae_unclassified
OTU31060	1	1	2	0	7	0	1	0	0	0	0	0	0	5	12	0	0	1	3	0	3	0	0	1	3	0	0	0	0	0	0	0	0	0	0	34	24	16	5	6	d__Bacteria;p__Bacteroidetes;c__Bacteroidia;o__Bacteroidales;f__Porphyromonadaceae;g__Porphyromonadaceae_unclassified;s__Porphyromonadaceae_unclassified
OTU31066	0	1	0	0	0	0	0	0	0	0	7	1	0	6	0	0	0	0	0	0	0	0	0	1	0	0	0	0	0	0	0	35	5	5	0	15	4	14	0	4	d__Bacteria;p__Bacteroidetes;c__Bacteroidia;o__Bacteroidales;f__Porphyromonadaceae;g__Porphyromonadaceae_unclassified;s__Porphyromonadaceae_unclassified
OTU31092	1	1	0	0	1	0	0	0	0	0	27	8	0	6	0	0	0	0	1	0	0	0	0	0	0	0	0	0	0	0	0	0	3	1	0	0	0	0	0	0	d__Bacteria;p__Bacteroidetes;c__Bacteroidia;o__Bacteroidales;f__Porphyromonadaceae;g__Barnesiella;s__Barnesiella_unclassified
OTU31099	1	1	0	0	1	1	0	0	0	1	0	3	2	4	1	0	0	1	1	1	4	1	1	4	2	1	0	1	1	0	0	19	2	10	1	23	12	10	5	10	d__Bacteria;p__Bacteroidetes;c__Bacteroidia;o__Bacteroidales;f__Porphyromonadaceae;g__Porphyromonadaceae_unclassified;s__Porphyromonadaceae_unclassified
OTU31103	1	0	0	0	0	1	0	1	22	1	0	1	0	0	0	2	0	0	0	0	0	0	0	0	0	0	0	6	0	1	0	0	0	0	0	0	0	0	0	0	d__Bacteria;p__Bacteroidetes;c__Bacteroidia;o__Bacteroidales;f__Rikenellaceae;g__Alistipes;s__uncultured_Alistipes_sp.
OTU31115	1	0	0	0	1	0	0	0	0	9	0	0	1	0	1	0	0	0	0	0	1	0	0	0	0	0	0	0	0	0	0	0	0	1	0	12	0	0	2	0	d__Bacteria;p__Bacteroidetes;c__Bacteroidia;o__Bacteroidales;f__Porphyromonadaceae;g__Porphyromonadaceae_unclassified;s__Porphyromonadaceae_unclassified
OTU31117	3	1	1	1	0	1	4	3	5	2	0	2	4	1	4	2	8	0	5	3	0	5	2	2	2	2	2	3	2	0	6	4	3	1	0	1	1	3	1	0	d__Bacteria;p__Bacteroidetes;c__Bacteroidia;o__Bacteroidales;f__Porphyromonadaceae;g__Porphyromonadaceae_unclassified;s__Porphyromonadaceae_unclassified
OTU31121	3	2	2	1	9	0	0	0	0	0	8	0	19	20	34	0	0	0	0	0	17	9	7	35	9	0	0	0	1	0	0	8	10	3	0	0	0	0	0	0	d__Bacteria;p__Bacteroidetes;c__Bacteroidia;o__Bacteroidales;f__Porphyromonadaceae;g__Porphyromonadaceae_unclassified;s__Porphyromonadaceae_unclassified
OTU31162	0	0	0	1	1	0	0	0	1	4	0	0	0	0	0	0	0	0	0	1	1	0	0	1	1	0	0	0	0	0	0	0	0	0	0	5	6	6	1	11	d__Bacteria;p__Bacteroidetes;c__Bacteroidia;o__Bacteroidales;f__Porphyromonadaceae;g__Porphyromonadaceae_unclassified;s__Porphyromonadaceae_unclassified
OTU31170	1	3	1	0	4	0	0	0	0	0	1	1	7	2	16	0	0	0	1	0	7	2	3	0	1	0	0	0	0	0	10	7	27	10	0	0	0	2	0	0	d__Bacteria;p__Bacteroidetes;c__Bacteroidia;o__Bacteroidales;f__Porphyromonadaceae;g__Porphyromonadaceae_unclassified;s__Porphyromonadaceae_unclassified
OTU31176	1	0	3	0	0	0	0	0	0	1	0	0	0	4	1	0	6	1	1	0	0	0	0	1	0	0	0	11	0	3	0	0	0	0	0	5	0	0	2	0	d__Bacteria;p__Bacteroidetes;c__Bacteroidia;o__Bacteroidales;f__Porphyromonadaceae;g__Odoribacter;s__Odoribacter_unclassified
OTU31182	5	1	3	4	0	0	0	0	0	0	3	20	4	7	6	0	0	0	0	0	0	0	0	0	0	0	0	0	0	0	0	0	5	6	0	0	0	0	0	0	d__Bacteria;p__Bacteroidetes;c__Bacteroidia;o__Bacteroidales;f__Prevotellaceae;g__Alloprevotella;s__Alloprevotella_unclassified
OTU31189	9	10	13	5	4	0	0	0	0	0	21	3	3	16	9	0	0	0	0	0	0	0	0	0	0	0	0	0	0	0	14	38	7	9	4	0	0	0	0	0	d__Bacteria;p__Bacteroidetes;c__Bacteroidia;o__Bacteroidales;f__Porphyromonadaceae;g__Porphyromonadaceae_unclassified;s__Porphyromonadaceae_unclassified
OTU31200	0	0	1	0	1	0	0	0	0	1	1	0	0	2	0	0	0	0	0	0	2	0	0	0	1	0	0	0	0	0	0	0	1	0	1	9	12	6	6	0	d__Bacteria;p__Bacteroidetes;c__Bacteroidia;o__Bacteroidales;f__Porphyromonadaceae;g__Porphyromonadaceae_unclassified;s__Porphyromonadaceae_unclassified
OTU31205	60	78	185	28	48	13	15	8	169	13	8	25	89	69	57	35	19	51	15	10	31	4	8	54	20	10	1	26	4	8	72	120	183	217	55	93	114	43	164	52	d__Bacteria;p__Bacteroidetes;c__Bacteroidia;o__Bacteroidales;f__Porphyromonadaceae;g__Parabacteroides;s__Parabacteroides_unclassified
OTU31218	1	6	16	5	14	0	0	0	0	0	0	0	8	1	2	0	0	0	0	0	2	4	9	3	6	0	0	0	0	0	0	0	5	3	0	0	0	1	0	0	d__Bacteria;p__Bacteroidetes;c__Bacteroidia;o__Bacteroidales;f__Porphyromonadaceae;g__Porphyromonadaceae_unclassified;s__Porphyromonadaceae_unclassified
OTU31219	1	3	1	0	7	0	0	0	0	0	3	0	6	4	15	0	0	0	0	0	1	0	0	0	0	0	0	0	0	0	3	1	8	11	2	0	0	0	0	0	d__Bacteria;p__Bacteroidetes;c__Bacteroidia;o__Bacteroidales;f__Porphyromonadaceae;g__Barnesiella;s__Barnesiella_unclassified
OTU31225	5	2	0	2	4	0	0	0	0	0	0	0	12	9	14	1	0	0	1	0	4	3	3	5	9	0	0	3	0	1	0	3	3	4	0	4	7	8	1	8	d__Bacteria;p__Bacteroidetes;c__Bacteroidia;o__Bacteroidales;f__Porphyromonadaceae;g__Porphyromonadaceae_unclassified;s__Porphyromonadaceae_unclassified
OTU31237	1	1	0	0	2	0	1	0	0	0	0	0	2	0	8	0	0	0	0	1	1	0	1	0	1	0	0	0	0	1	0	1	1	0	0	4	8	1	3	1	d__Bacteria;p__Bacteroidetes;c__Bacteroidia;o__Bacteroidales;f__Porphyromonadaceae;g__Porphyromonadaceae_unclassified;s__Porphyromonadaceae_unclassified
OTU31243	0	0	1	1	1	1	2	0	2	5	1	0	0	2	0	2	2	2	1	0	0	0	1	0	0	4	4	3	1	7	0	0	0	1	0	0	0	0	0	0	d__Bacteria;p__Bacteroidetes;c__Bacteroidia;o__Bacteroidales;f__Bacteroidales_unclassified;g__Bacteroidales_unclassified;s__Bacteroidales_unclassified
OTU31251	1	1	3	4	4	0	0	0	0	0	1	1	6	2	7	0	0	0	1	1	14	7	8	4	6	0	0	0	0	0	0	2	5	0	0	0	0	2	0	1	d__Bacteria;p__Bacteroidetes;c__Bacteroidia;o__Bacteroidales;f__Porphyromonadaceae;g__Porphyromonadaceae_unclassified;s__Porphyromonadaceae_unclassified
OTU31256	2	3	1	0	4	0	0	0	0	0	4	0	1	4	0	0	0	0	0	0	0	0	0	0	0	0	0	0	0	0	1	0	5	0	1	2	3	0	0	1	d__Bacteria;p__Bacteroidetes;c__Bacteroidia;o__Bacteroidales;f__Porphyromonadaceae;g__Porphyromonadaceae_unclassified;s__Porphyromonadaceae_unclassified
OTU31260	5	20	4	7	7	0	0	1	0	0	6	15	1	5	6	0	1	0	0	0	9	0	1	6	1	0	0	0	0	0	1	18	7	5	2	0	0	0	0	0	d__Bacteria;p__Bacteroidetes;c__Bacteroidia;o__Bacteroidales;f__Prevotellaceae;g__Prevotella;s__uncultured_Prevotella_sp.
OTU31262	2	9	2	3	12	0	0	0	0	0	3	2	5	6	15	0	0	0	0	0	0	0	1	0	0	0	0	0	0	0	3	1	14	7	3	0	0	0	0	0	d__Bacteria;p__Bacteroidetes;c__Bacteroidia;o__Bacteroidales;f__Porphyromonadaceae;g__Porphyromonadaceae_unclassified;s__Porphyromonadaceae_unclassified
OTU31266	1	1	4	1	18	0	0	0	0	0	0	0	9	0	16	0	0	0	0	0	10	3	2	8	1	0	0	1	0	0	6	5	1	4	3	1	0	0	1	0	d__Bacteria;p__Bacteroidetes;c__Bacteroidia;o__Bacteroidales;f__Porphyromonadaceae;g__Porphyromonadaceae_unclassified;s__Porphyromonadaceae_unclassified
OTU31272	0	0	0	0	2	0	0	0	0	0	0	0	0	2	2	0	0	0	0	0	0	0	0	0	0	0	0	1	0	0	0	1	0	0	0	11	1	6	0	2	d__Bacteria;p__Bacteroidetes;c__Bacteroidia;o__Bacteroidales;f__Porphyromonadaceae;g__Porphyromonadaceae_unclassified;s__Porphyromonadaceae_unclassified
OTU31278	0	3	0	5	6	1	0	0	0	5	0	0	0	4	1	0	1	0	0	0	0	0	0	1	0	0	0	0	0	3	0	0	0	0	0	9	6	1	1	1	d__Bacteria;p__Bacteroidetes;c__Bacteroidia;o__Bacteroidales;f__Rikenellaceae;g__Alistipes;s__uncultured_Alistipes_sp.
OTU31281	0	0	1	0	1	0	0	0	0	0	0	0	0	1	5	0	0	0	0	0	0	0	0	0	0	0	0	0	0	0	0	1	0	0	0	20	2	3	7	4	d__Bacteria;p__Bacteroidetes;c__Bacteroidia;o__Bacteroidales;f__Porphyromonadaceae;g__Porphyromonadaceae_unclassified;s__Porphyromonadaceae_unclassified
OTU31311	0	3	0	0	4	0	0	0	0	0	2	2	2	2	4	0	0	0	0	0	0	0	0	0	2	0	0	0	1	0	5	2	4	5	0	0	0	0	0	0	d__Bacteria;p__Bacteroidetes;c__Bacteroidia;o__Bacteroidales;f__Porphyromonadaceae;g__Porphyromonadaceae_unclassified;s__Porphyromonadaceae_unclassified
OTU31313	3	1	2	0	2	0	0	0	0	0	0	5	2	0	3	1	0	0	0	0	0	0	0	1	0	0	0	0	0	0	0	0	3	5	0	0	3	1	3	0	d__Bacteria;p__Bacteroidetes;c__Bacteroidia;o__Bacteroidales;f__Prevotellaceae;g__Alloprevotella;s__Alloprevotella_unclassified
OTU31330	0	3	0	2	0	0	0	0	0	0	0	0	1	1	5	0	0	0	0	0	3	0	0	0	2	0	0	0	0	0	20	1	4	3	5	0	0	0	0	0	d__Bacteria;p__Bacteroidetes;c__Bacteroidia;o__Bacteroidales;f__Porphyromonadaceae;g__Porphyromonadaceae_unclassified;s__Porphyromonadaceae_unclassified
OTU31331	2	3	0	1	3	0	0	1	0	2	0	0	0	0	1	0	0	0	0	0	1	0	1	4	0	0	0	0	0	0	0	5	1	2	0	0	0	1	0	2	d__Bacteria;p__Bacteroidetes;c__Bacteroidia;o__Bacteroidales;f__Porphyromonadaceae;g__Porphyromonadaceae_unclassified;s__Porphyromonadaceae_unclassified
OTU31338	6	10	2	0	3	0	0	0	0	0	3	2	1	6	4	0	0	0	0	0	8	2	3	5	3	0	0	0	0	0	1	0	1	1	0	0	0	0	0	0	d__Bacteria;p__Bacteroidetes;c__Bacteroidia;o__Bacteroidales;f__Porphyromonadaceae;g__Porphyromonadaceae_unclassified;s__Porphyromonadaceae_unclassified
OTU31347	7	4	0	0	0	0	0	0	0	0	0	0	0	0	0	0	0	0	0	1	0	0	0	0	0	0	0	0	1	0	35	6	16	20	13	0	0	2	2	3	d__Bacteria;p__Bacteroidetes;c__Bacteroidia;o__Bacteroidales;f__Rikenellaceae;g__Alistipes;s__Alistipes_unclassified
OTU31353	0	4	1	0	5	0	0	0	0	0	0	0	11	1	23	0	0	0	0	1	2	1	1	3	0	0	0	0	0	0	1	21	28	28	0	0	0	0	0	0	d__Bacteria;p__Bacteroidetes;c__Bacteroidia;o__Bacteroidales;f__Porphyromonadaceae;g__Porphyromonadaceae_unclassified;s__Porphyromonadaceae_unclassified
OTU31363	2	1	0	1	0	0	0	0	0	0	0	1	2	1	8	0	1	0	0	0	0	0	0	1	2	0	0	0	0	0	0	7	0	3	0	0	5	1	2	0	d__Bacteria;p__Bacteroidetes;c__Bacteroidia;o__Bacteroidales;f__Prevotellaceae;g__Prevotellaceae_unclassified;s__Prevotellaceae_unclassified
OTU31385	0	0	1	0	0	0	0	1	26	0	0	0	0	1	0	0	0	0	0	0	0	0	0	0	0	0	0	0	0	0	2	0	2	0	0	0	0	0	1	2	d__Bacteria;p__Bacteroidetes;c__Bacteroidia;o__Bacteroidales;f__Bacteroidaceae;g__Bacteroides;s__Bacteroides_acidifaciens
OTU31392	6	3	2	2	6	0	0	0	0	0	28	9	6	29	5	0	0	0	0	0	0	1	0	0	0	0	0	0	0	0	2	0	4	3	2	0	0	0	0	0	d__Bacteria;p__Bacteroidetes;c__Bacteroidia;o__Bacteroidales;f__Porphyromonadaceae;g__Porphyromonadaceae_unclassified;s__Porphyromonadaceae_unclassified
OTU31402	3	1	0	1	1	0	0	0	0	0	0	1	0	6	2	1	0	0	0	0	1	0	0	7	0	0	0	0	0	0	0	3	1	8	0	0	0	0	0	0	d__Bacteria;p__Bacteroidetes;c__Bacteroidia;o__Bacteroidales;f__Prevotellaceae;g__Alloprevotella;s__Alloprevotella_unclassified
OTU31423	25	10	32	16	40	1	0	0	1	0	0	15	17	58	12	5	1	4	2	13	295	158	178	381	212	2	0	1	0	0	5	9	20	22	2	0	3	2	1	1	d__Bacteria;p__Bacteroidetes;c__Bacteroidia;o__Bacteroidales;f__Porphyromonadaceae;g__Porphyromonadaceae_unclassified;s__Porphyromonadaceae_unclassified
OTU31425	0	9	2	4	6	0	0	0	1	0	0	0	1	1	5	0	0	0	1	0	0	0	0	0	0	0	0	0	0	1	8	6	8	1	6	0	0	0	0	0	d__Bacteria;p__Bacteroidetes;c__Bacteroidia;o__Bacteroidales;f__Porphyromonadaceae;g__Odoribacter;s__Odoribacter_unclassified
OTU31432	2	1	0	0	1	0	0	0	0	1	0	2	3	3	4	2	0	2	2	0	1	0	1	0	0	0	0	1	1	0	2	8	13	2	1	3	8	4	0	4	d__Bacteria;p__Bacteroidetes;c__Bacteroidia;o__Bacteroidales;f__Porphyromonadaceae;g__Porphyromonadaceae_unclassified;s__Porphyromonadaceae_unclassified
OTU31449	2	2	16	0	0	16	8	0	11	4	0	8	1	5	1	5	10	5	7	2	2	0	1	4	0	51	2	22	2	64	0	1	0	0	0	1	0	0	0	0	d__Bacteria;p__Bacteroidetes;c__Bacteroidia;o__Bacteroidales;f__Porphyromonadaceae;g__Odoribacter;s__Odoribacter_unclassified
OTU31450	0	0	0	2	1	0	0	0	0	0	0	0	19	6	19	0	0	0	0	1	3	1	3	0	1	0	0	0	0	0	0	0	0	0	0	0	0	0	0	0	d__Bacteria;p__Firmicutes;c__Erysipelotrichia;o__Erysipelotrichales;f__Erysipelotrichaceae;g__Erysipelotrichaceae_unclassified;s__Erysipelotrichaceae_unclassified
OTU31472	0	8	0	1	6	0	0	1	0	0	0	0	1	0	19	0	0	1	0	0	3	1	0	0	1	0	0	0	1	0	10	3	7	3	5	0	0	0	0	0	d__Bacteria;p__Bacteroidetes;c__Bacteroidia;o__Bacteroidales;f__Porphyromonadaceae;g__Porphyromonadaceae_unclassified;s__Porphyromonadaceae_unclassified
OTU31482	2	1	1	0	19	0	0	1	0	0	0	0	8	0	12	0	0	0	0	0	4	0	0	5	1	0	0	0	0	0	5	2	5	9	2	0	0	0	0	0	d__Bacteria;p__Bacteroidetes;c__Bacteroidia;o__Bacteroidales;f__Porphyromonadaceae;g__Porphyromonadaceae_unclassified;s__Porphyromonadaceae_unclassified
OTU31496	0	1	9	3	25	0	0	0	0	0	0	0	9	0	13	0	1	0	0	0	24	10	13	11	14	0	0	0	0	0	0	0	0	1	0	0	0	0	0	0	d__Bacteria;p__Bacteroidetes;c__Bacteroidia;o__Bacteroidales;f__Porphyromonadaceae;g__Porphyromonadaceae_unclassified;s__Porphyromonadaceae_unclassified
OTU31498	0	0	0	0	0	0	3	0	0	1	0	0	0	0	0	1	2	4	8	0	0	0	0	0	0	2	0	0	0	0	0	0	0	0	0	2	4	4	6	0	d__Bacteria;p__Bacteria_unclassified;c__Bacteria_unclassified;o__Bacteria_unclassified;f__Bacteria_unclassified;g__Bacteria_unclassified;s__Bacteria_unclassified
OTU31501	3	1	6	3	1	0	0	3	0	0	0	0	20	6	25	0	1	1	0	0	26	6	11	31	17	0	0	3	0	0	0	5	4	1	0	5	7	6	2	7	d__Bacteria;p__Bacteroidetes;c__Bacteroidia;o__Bacteroidales;f__Porphyromonadaceae;g__Barnesiella;s__Barnesiella_unclassified
OTU31505	0	0	3	0	4	0	0	0	0	0	5	1	1	5	5	0	0	0	0	0	0	0	2	0	0	0	0	0	0	0	0	0	3	0	0	0	0	0	0	0	d__Bacteria;p__Bacteroidetes;c__Bacteroidia;o__Bacteroidales;f__Porphyromonadaceae;g__Porphyromonadaceae_unclassified;s__Porphyromonadaceae_unclassified
OTU31509	2	1	6	1	2	1	0	1	0	1	0	0	2	3	1	0	1	2	1	3	0	1	2	3	3	1	0	4	0	1	0	0	0	0	0	0	5	4	2	4	d__Bacteria;p__Bacteroidetes;c__Bacteroidia;o__Bacteroidales;f__Porphyromonadaceae;g__Porphyromonadaceae_unclassified;s__Porphyromonadaceae_unclassified
OTU31514	12	0	1	1	5	0	0	0	0	0	2	1	1	10	2	0	0	1	0	2	2	6	9	3	4	1	0	0	1	0	1	1	4	3	0	0	0	1	0	0	d__Bacteria;p__Bacteroidetes;c__Bacteroidia;o__Bacteroidales;f__Rikenellaceae;g__Alistipes;s__uncultured_Alistipes_sp.
OTU31522	0	1	0	0	0	0	1	3	1	6	0	0	4	1	4	0	2	4	4	5	0	2	0	1	2	0	0	6	1	3	0	0	0	0	0	24	11	27	13	34	d__Bacteria;p__Bacteroidetes;c__Bacteroidia;o__Bacteroidales;f__Porphyromonadaceae;g__Porphyromonadaceae_unclassified;s__Porphyromonadaceae_unclassified
OTU31525	1	0	2	0	3	0	0	0	0	0	0	0	1	1	2	0	0	0	0	0	0	2	1	2	0	0	0	1	0	0	0	0	0	0	0	3	3	2	3	1	d__Bacteria;p__Bacteroidetes;c__Bacteroidia;o__Bacteroidales;f__Porphyromonadaceae;g__Porphyromonadaceae_unclassified;s__Porphyromonadaceae_unclassified
OTU31547	1	4	12	5	16	0	0	0	0	1	0	1	13	3	10	0	2	2	1	5	3	1	0	2	2	0	0	4	1	1	1	1	0	1	0	6	14	4	6	5	d__Bacteria;p__Bacteroidetes;c__Bacteroidia;o__Bacteroidales;f__Porphyromonadaceae;g__Porphyromonadaceae_unclassified;s__Porphyromonadaceae_unclassified
OTU31557	0	2	0	1	1	0	0	0	0	0	0	0	1	0	1	0	0	0	0	0	2	0	0	3	1	0	0	0	0	1	9	14	1	1	3	0	0	0	0	0	d__Bacteria;p__Bacteroidetes;c__Bacteroidia;o__Bacteroidales;f__Porphyromonadaceae;g__Parabacteroides;s__Parabacteroides_unclassified
OTU31565	2	2	1	0	0	0	0	0	3	8	0	0	2	1	7	0	1	1	0	0	0	0	0	1	0	0	0	1	0	0	0	1	0	0	0	35	4	20	40	8	d__Bacteria;p__Bacteroidetes;c__Bacteroidia;o__Bacteroidales;f__Barnesiellaceae;g__Barnesiella;s__uncultured_Barnesiella_sp.
OTU31570	1	0	0	0	2	0	0	0	0	0	2	1	3	0	1	0	0	0	0	0	3	2	1	1	0	0	0	0	0	0	2	0	8	1	0	0	0	0	0	0	d__Bacteria;p__Firmicutes;c__Clostridia;o__Clostridiales;f__Ruminococcaceae;g__Intestinimonas;s__Intestinimonas_unclassified
OTU31592	0	1	3	0	4	0	0	0	0	0	0	0	6	0	10	0	0	0	0	0	11	4	13	1	8	0	0	0	0	0	0	0	0	0	0	1	0	0	0	0	d__Bacteria;p__Bacteroidetes;c__Bacteroidia;o__Bacteroidales;f__Porphyromonadaceae;g__Porphyromonadaceae_unclassified;s__Porphyromonadaceae_unclassified
OTU31594	2	1	7	3	11	0	0	0	0	0	0	2	3	0	7	0	0	0	0	0	0	0	0	0	0	0	0	0	0	0	0	0	0	0	0	0	0	10	0	4	d__Bacteria;p__Bacteroidetes;c__Bacteroidia;o__Bacteroidales;f__Porphyromonadaceae;g__Porphyromonadaceae_unclassified;s__Porphyromonadaceae_unclassified
OTU31599	0	0	0	0	0	0	0	0	0	0	0	0	0	0	0	0	0	0	0	0	0	0	0	0	0	0	0	0	1	0	8	0	11	2	8	0	0	0	0	0	d__Bacteria;p__Bacteroidetes;c__Bacteroidia;o__Bacteroidales;f__Porphyromonadaceae;g__Porphyromonadaceae_unclassified;s__Porphyromonadaceae_unclassified
OTU31614	10	2	8	6	17	0	1	0	1	0	0	0	26	10	14	2	2	15	4	5	9	6	12	12	3	2	0	12	2	1	0	1	1	1	1	29	56	19	11	31	d__Bacteria;p__Bacteroidetes;c__Bacteroidia;o__Bacteroidales;f__Porphyromonadaceae;g__Barnesiella;s__Barnesiella_unclassified
OTU31617	0	1	0	0	2	0	0	0	0	0	0	0	12	4	17	0	0	0	0	0	14	6	17	11	11	0	0	0	0	0	3	2	0	0	0	0	0	0	0	1	d__Bacteria;p__Bacteroidetes;c__Bacteroidia;o__Bacteroidales;f__Porphyromonadaceae;g__Porphyromonadaceae_unclassified;s__Porphyromonadaceae_unclassified
OTU31628	7	1	12	2	14	1	0	0	0	0	0	0	4	0	13	0	1	0	0	0	16	8	8	14	15	0	0	0	0	0	0	0	0	0	0	0	0	0	0	0	d__Bacteria;p__Bacteroidetes;c__Bacteroidia;o__Bacteroidales;f__Porphyromonadaceae;g__Porphyromonadaceae_unclassified;s__Porphyromonadaceae_unclassified
OTU31629	3	1	1	0	2	1	0	0	0	2	0	0	1	3	1	1	14	5	0	0	0	0	0	1	0	0	0	0	0	0	2	4	0	9	4	0	0	1	4	0	d__Bacteria;p__Bacteroidetes;c__Bacteroidia;o__Bacteroidales;f__Rikenellaceae;g__Alistipes;s__uncultured_Alistipes_sp.
OTU31633	1	0	0	0	1	1	0	0	0	0	1	0	10	3	12	0	0	0	0	0	7	0	1	2	1	0	0	0	0	0	0	4	0	2	1	1	0	0	1	0	d__Bacteria;p__Bacteroidetes;c__Bacteroidia;o__Bacteroidales;f__Porphyromonadaceae;g__Porphyromonadaceae_unclassified;s__Porphyromonadaceae_unclassified
OTU31648	1	0	3	0	6	0	0	0	0	0	0	1	13	5	20	0	0	0	0	0	0	0	0	0	0	0	0	0	0	0	0	0	0	1	0	0	0	0	0	0	d__Bacteria;p__Bacteroidetes;c__Bacteroidia;o__Bacteroidales;f__Porphyromonadaceae;g__Porphyromonadaceae_unclassified;s__Porphyromonadaceae_unclassified
OTU31659	95	99	125	51	140	5	0	1	1	0	0	4	92	59	92	1	1	3	0	6	67	33	40	54	36	4	2	14	1	0	7	0	34	21	2	17	25	17	6	31	d__Bacteria;p__Bacteroidetes;c__Bacteroidia;o__Bacteroidales;f__Porphyromonadaceae;g__Porphyromonadaceae_unclassified;s__Porphyromonadaceae_unclassified
OTU31661	1	3	0	0	0	0	0	0	1	1	2	1	3	3	0	0	0	1	6	2	1	3	0	1	1	0	0	0	0	0	5	1	2	1	0	6	3	0	1	0	d__Bacteria;p__Bacteroidetes;c__Bacteroidia;o__Bacteroidales;f__Porphyromonadaceae;g__Porphyromonadaceae_unclassified;s__Porphyromonadaceae_unclassified
OTU31673	0	0	0	0	0	0	0	0	0	0	1	0	1	0	0	0	0	0	4	1	0	0	0	0	1	0	0	3	0	0	0	0	1	0	0	1	5	7	0	6	d__Bacteria;p__Bacteroidetes;c__Bacteroidia;o__Bacteroidales;f__Porphyromonadaceae;g__Porphyromonadaceae_unclassified;s__Porphyromonadaceae_unclassified
OTU31680	14	9	11	1	5	0	0	0	0	0	0	0	26	13	32	0	0	0	0	0	35	13	29	45	8	0	0	2	0	0	0	0	3	4	0	0	0	1	0	0	d__Bacteria;p__Bacteroidetes;c__Bacteroidia;o__Bacteroidales;f__Porphyromonadaceae;g__Porphyromonadaceae_unclassified;s__Porphyromonadaceae_unclassified
OTU31687	1	0	1	1	2	0	0	20	0	0	0	0	6	2	9	0	10	0	0	0	5	1	4	3	0	1	0	0	0	0	0	0	0	0	0	2	6	0	1	1	d__Bacteria;p__Bacteroidetes;c__Bacteroidia;o__Bacteroidales;f__Bacteroidales_unclassified;g__Bacteroidales_unclassified;s__Bacteroidales_unclassified
OTU31746	0	1	0	0	0	0	0	2	4	1	0	0	0	0	2	0	0	3	0	0	0	0	0	0	0	0	0	0	1	0	0	3	1	1	0	13	26	14	16	26	d__Bacteria;p__Bacteroidetes;c__Bacteroidia;o__Bacteroidales;f__Porphyromonadaceae;g__Porphyromonadaceae_unclassified;s__Porphyromonadaceae_unclassified
OTU31747	1	1	0	0	1	4	2	3	6	6	0	0	1	4	1	5	8	3	9	4	0	0	0	0	0	2	1	15	3	10	1	0	1	0	0	13	4	1	23	0	d__Bacteria;p__Bacteroidetes;c__Bacteroidia;o__Bacteroidales;f__Porphyromonadaceae;g__Porphyromonadaceae_unclassified;s__Porphyromonadaceae_unclassified
OTU31755	0	1	0	0	0	0	0	0	0	0	0	0	2	1	0	0	0	0	3	0	0	1	0	0	0	0	0	3	0	1	0	1	0	0	0	10	0	9	2	5	d__Bacteria;p__Bacteroidetes;c__Bacteroidia;o__Bacteroidales;f__Porphyromonadaceae;g__Porphyromonadaceae_unclassified;s__Porphyromonadaceae_unclassified
OTU31774	5	5	1	10	20	1	0	0	0	0	1	0	25	3	33	0	0	0	0	0	7	0	2	2	2	0	0	1	0	1	4	2	22	13	3	1	2	1	0	0	d__Bacteria;p__Bacteroidetes;c__Bacteroidia;o__Bacteroidales;f__Porphyromonadaceae;g__Barnesiella;s__Barnesiella_unclassified
OTU31817	5	16	4	13	31	0	0	0	1	1	1	1	16	4	33	0	0	3	1	0	6	2	3	5	6	0	0	0	0	0	21	19	32	15	14	1	1	1	0	0	d__Bacteria;p__Bacteroidetes;c__Bacteroidia;o__Bacteroidales;f__Porphyromonadaceae;g__Porphyromonadaceae_unclassified;s__Porphyromonadaceae_unclassified
OTU31819	0	0	4	1	3	0	0	0	0	0	2	3	0	0	1	0	0	0	0	0	0	0	0	0	0	0	0	0	0	0	1	5	0	3	7	0	0	0	0	0	d__Bacteria;p__Bacteroidetes;c__Bacteroidia;o__Bacteroidales;f__Bacteroidaceae;g__Bacteroides;s__uncultured_Bacteroides_sp.
OTU31850	0	0	0	0	0	3	0	0	11	0	0	0	0	0	0	1	1	0	0	2	0	0	0	0	0	3	0	2	0	4	1	0	0	0	0	1	0	0	0	0	d__Bacteria;p__Bacteroidetes;c__Bacteroidia;o__Bacteroidales;f__Rikenellaceae;g__Rikenella;s__Rikenella_unclassified
OTU31854	0	1	1	0	0	2	9	0	0	6	0	1	0	0	1	2	3	3	7	1	0	0	0	0	0	5	2	0	2	12	1	0	0	1	0	0	1	1	4	0	d__Bacteria;p__Bacteria_unclassified;c__Bacteria_unclassified;o__Bacteria_unclassified;f__Bacteria_unclassified;g__Bacteria_unclassified;s__Bacteria_unclassified
OTU31860	2	0	0	1	0	0	0	22	0	8	1	0	3	1	8	1	1	1	10	0	1	0	0	0	0	1	0	9	1	0	0	2	0	0	0	49	29	49	30	19	d__Bacteria;p__Bacteroidetes;c__Bacteroidia;o__Bacteroidales;f__Porphyromonadaceae;g__Porphyromonadaceae_unclassified;s__Porphyromonadaceae_unclassified
OTU31866	0	0	0	0	0	0	0	0	0	0	0	0	0	0	0	0	0	0	1	0	0	0	0	0	0	0	0	0	0	0	0	0	0	0	0	12	6	9	2	8	d__Bacteria;p__Bacteroidetes;c__Bacteroidia;o__Bacteroidales;f__Porphyromonadaceae;g__Porphyromonadaceae_unclassified;s__Porphyromonadaceae_unclassified
OTU31871	6	1	0	1	2	0	0	0	0	0	0	0	2	2	3	0	0	0	0	0	6	4	7	7	8	0	0	0	0	0	0	1	1	0	0	0	0	0	0	0	d__Bacteria;p__Bacteroidetes;c__Bacteroidia;o__Bacteroidales;f__Porphyromonadaceae;g__Porphyromonadaceae_unclassified;s__Porphyromonadaceae_unclassified
OTU31882	9	1	0	0	4	0	0	2	0	0	0	0	6	0	3	0	0	0	0	0	0	0	0	2	0	0	0	0	0	0	2	8	2	1	0	22	1	0	1	0	d__Bacteria;p__Bacteroidetes;c__Bacteroidia;o__Bacteroidales;f__Porphyromonadaceae;g__Porphyromonadaceae_unclassified;s__Porphyromonadaceae_unclassified
OTU31896	1	2	0	0	2	0	0	0	0	7	0	0	2	0	1	1	6	7	2	1	1	2	0	1	3	0	0	5	0	0	0	1	0	0	0	13	1	8	6	4	d__Bacteria;p__Bacteroidetes;c__Bacteroidia;o__Bacteroidales;f__Porphyromonadaceae;g__Porphyromonadaceae_unclassified;s__Porphyromonadaceae_unclassified
OTU31901	0	1	0	0	2	0	0	0	0	1	1	0	0	0	0	0	0	0	0	0	0	0	0	0	0	0	0	0	0	0	29	3	20	1	10	0	0	0	0	0	d__Bacteria;p__Bacteroidetes;c__Bacteroidia;o__Bacteroidales;f__Porphyromonadaceae;g__Porphyromonadaceae_unclassified;s__Porphyromonadaceae_unclassified
OTU31905	0	0	11	2	2	0	0	0	0	0	0	0	2	0	0	0	0	0	0	0	11	3	11	7	12	0	0	0	0	0	0	0	0	0	0	0	0	0	0	0	d__Bacteria;p__Bacteroidetes;c__Bacteroidia;o__Bacteroidales;f__Porphyromonadaceae;g__Porphyromonadaceae_unclassified;s__Porphyromonadaceae_unclassified
OTU31911	1	2	0	1	2	1	0	0	0	0	0	0	1	2	3	0	0	0	0	0	2	1	5	3	2	0	0	0	0	0	0	0	1	0	1	0	0	0	0	0	d__Bacteria;p__Bacteroidetes;c__Bacteroidia;o__Bacteroidales;f__Porphyromonadaceae;g__Porphyromonadaceae_unclassified;s__Porphyromonadaceae_unclassified
OTU31912	0	0	2	0	0	0	0	0	0	1	0	0	0	0	1	0	0	0	0	0	0	0	0	0	0	0	0	0	0	0	10	1	2	2	15	2	1	1	4	0	d__Bacteria;p__Bacteroidetes;c__Bacteroidia;o__Bacteroidales;f__Bacteroidaceae;g__Bacteroides;s__uncultured_Bacteroides_sp.
OTU31920	50	20	6	12	51	2	6	122	17	242	1	1	31	15	13	37	38	54	48	53	14	16	18	10	12	3	1	90	6	8	2	133	27	15	1	89	77	76	26	45	d__Bacteria;p__Bacteroidetes;c__Bacteroidia;o__Bacteroidales;f__Porphyromonadaceae;g__Porphyromonadaceae_unclassified;s__Porphyromonadaceae_unclassified
OTU31922	1	0	0	6	3	4	0	0	0	0	0	3	4	1	0	0	0	0	0	10	1	6	0	0	0	0	0	5	1	1	0	0	0	0	0	5	0	1	0	3	d__Bacteria;p__Bacteroidetes;c__Bacteroidia;o__Bacteroidales;f__Prevotellaceae;g__Prevotella;s__uncultured_Prevotella_sp.
OTU31929	0	0	0	0	0	0	0	0	0	0	0	0	0	0	0	0	0	0	0	0	0	0	0	0	0	0	0	0	0	0	26	0	0	0	28	0	0	0	0	0	d__Bacteria;p__Bacteroidetes;c__Bacteroidia;o__Bacteroidales;f__Bacteroidaceae;g__Bacteroides;s__uncultured_Bacteroides_sp.
OTU31933	2	0	0	0	0	0	0	0	0	0	0	0	6	1	4	0	1	0	3	0	11	1	4	13	2	0	0	0	0	0	0	0	0	1	0	0	2	2	1	7	d__Bacteria;p__Bacteroidetes;c__Bacteroidia;o__Bacteroidales;f__Porphyromonadaceae;g__Porphyromonadaceae_unclassified;s__Porphyromonadaceae_unclassified
OTU31934	2	0	1	3	2	0	0	0	0	0	2	9	1	3	1	0	0	0	0	0	3	0	0	5	2	0	0	0	0	0	0	10	2	1	0	0	0	0	0	0	d__Bacteria;p__Bacteroidetes;c__Bacteroidia;o__Bacteroidales;f__Prevotellaceae;g__Prevotella;s__uncultured_Prevotella_sp.
OTU31954	0	3	0	1	1	0	0	0	0	0	3	1	0	1	0	0	0	0	0	0	0	0	0	0	0	0	0	0	0	0	11	2	3	0	9	0	0	0	0	0	d__Bacteria;p__Bacteria_unclassified;c__Bacteria_unclassified;o__Bacteria_unclassified;f__Bacteria_unclassified;g__Bacteria_unclassified;s__Bacteria_unclassified
OTU31955	0	2	2	3	5	0	0	1	0	0	1	2	6	4	6	0	0	0	0	1	4	1	5	2	3	0	0	0	0	0	3	4	4	8	2	1	0	0	0	0	d__Bacteria;p__Bacteroidetes;c__Bacteroidia;o__Bacteroidales;f__Porphyromonadaceae;g__Porphyromonadaceae_unclassified;s__Porphyromonadaceae_unclassified
OTU31964	2	0	6	1	4	0	0	0	0	0	0	0	1	0	7	0	0	0	0	0	3	3	1	2	5	1	0	0	0	0	0	3	0	0	0	0	0	0	0	0	d__Bacteria;p__Bacteroidetes;c__Bacteroidia;o__Bacteroidales;f__Porphyromonadaceae;g__Porphyromonadaceae_unclassified;s__Porphyromonadaceae_unclassified
OTU31965	0	0	0	0	0	0	0	0	0	0	0	0	0	0	0	0	0	2	2	0	3	4	3	3	0	1	0	0	13	1	7	3	12	6	1	5	0	7	5	14	d__Bacteria;p__Bacteroidetes;c__Bacteroidia;o__Bacteroidales;f__Prevotellaceae;g__Prevotella;s__uncultured_Prevotella_sp.
OTU31981	1	0	0	0	0	0	0	0	0	0	0	0	1	0	9	0	0	0	0	0	1	1	0	0	2	0	0	0	0	0	0	0	0	0	0	3	10	4	3	0	d__Bacteria;p__Bacteroidetes;c__Bacteroidia;o__Bacteroidales;f__Porphyromonadaceae;g__Porphyromonadaceae_unclassified;s__Porphyromonadaceae_unclassified
OTU31985	0	4	0	0	3	0	0	0	0	0	0	0	0	4	0	0	0	0	0	0	0	0	1	1	0	0	0	0	0	0	7	5	0	0	2	0	0	9	1	2	d__Bacteria;p__Proteobacteria;c__Deltaproteobacteria;o__Desulfovibrionales;f__Desulfovibrionaceae;g__Bilophila;s__uncultured_Bilophila_sp.
OTU31987	3	2	1	0	2	0	0	2	1	2	1	0	8	1	8	0	0	0	0	2	0	0	0	1	2	0	0	0	0	0	2	9	7	0	3	18	0	0	3	0	d__Bacteria;p__Bacteroidetes;c__Bacteroidia;o__Bacteroidales;f__Porphyromonadaceae;g__Porphyromonadaceae_unclassified;s__Porphyromonadaceae_unclassified
OTU31991	6	2	1	0	0	0	0	12	0	0	0	0	1	2	1	0	10	0	0	0	0	0	0	2	0	0	0	0	0	0	1	2	0	0	0	0	2	0	4	0	d__Bacteria;p__Bacteroidetes;c__Bacteroidia;o__Bacteroidales;f__Barnesiellaceae;g__Barnesiella;s__uncultured_Barnesiella_sp.
OTU32003	0	4	0	0	2	0	0	0	1	0	1	4	1	7	1	0	0	0	3	0	2	1	0	0	1	0	0	0	0	0	4	6	6	2	0	8	2	0	1	0	d__Bacteria;p__Bacteroidetes;c__Bacteroidia;o__Bacteroidales;f__Porphyromonadaceae;g__Porphyromonadaceae_unclassified;s__Porphyromonadaceae_unclassified
OTU32013	0	0	1	0	3	0	0	0	0	0	0	0	2	0	3	0	0	0	0	0	2	0	0	0	0	0	0	0	0	0	11	3	16	1	8	0	0	0	0	0	d__Bacteria;p__Bacteroidetes;c__Bacteroidia;o__Bacteroidales;f__Porphyromonadaceae;g__Porphyromonadaceae_unclassified;s__Porphyromonadaceae_unclassified
OTU32037	0	0	0	0	1	0	1	0	0	0	0	0	0	2	0	0	0	0	1	0	0	0	0	0	0	0	0	0	0	0	0	0	0	0	0	6	8	10	9	13	d__Bacteria;p__Bacteroidetes;c__Bacteroidia;o__Bacteroidales;f__Porphyromonadaceae;g__Porphyromonadaceae_unclassified;s__Porphyromonadaceae_unclassified
OTU32053	4	5	3	1	4	0	0	1	0	0	0	1	3	3	3	0	0	0	0	1	2	2	0	2	1	0	0	0	0	0	2	0	0	2	0	3	13	3	1	0	d__Bacteria;p__Bacteroidetes;c__Bacteroidia;o__Bacteroidales;f__Porphyromonadaceae;g__Porphyromonadaceae_unclassified;s__Porphyromonadaceae_unclassified
OTU32063	0	0	0	0	0	0	0	0	0	0	0	0	0	0	0	0	0	0	0	0	0	0	0	0	0	0	0	0	0	0	24	0	0	0	50	0	0	0	0	0	d__Bacteria;p__Bacteroidetes;c__Bacteroidia;o__Bacteroidales;f__Prevotellaceae;g__Prevotella;s__uncultured_Prevotella_sp.
OTU32085	5	2	2	0	4	0	1	0	0	0	0	0	1	0	6	0	0	0	0	0	5	1	2	0	6	0	0	0	0	0	0	0	1	0	0	0	0	0	0	0	d__Bacteria;p__Bacteroidetes;c__Bacteroidia;o__Bacteroidales;f__Porphyromonadaceae;g__Porphyromonadaceae_unclassified;s__Porphyromonadaceae_unclassified
OTU32086	0	2	0	11	4	0	0	0	0	0	3	4	1	1	0	0	0	0	0	0	4	3	3	5	2	0	0	0	0	0	0	0	0	1	0	0	0	4	0	1	d__Bacteria;p__Bacteroidetes;c__Bacteroidia;o__Bacteroidales;f__Porphyromonadaceae;g__Porphyromonadaceae_unclassified;s__Porphyromonadaceae_unclassified
OTU32089	218	110	25	23	60	6	3	0	34	3	0	3	331	55	137	0	12	4	3	2	164	73	71	118	121	0	1	2	4	2	47	46	30	20	21	1650	1059	1394	740	1276	d__Bacteria;p__Bacteroidetes;c__Bacteroidia;o__Bacteroidales;f__Porphyromonadaceae;g__Porphyromonadaceae_unclassified;s__Porphyromonadaceae_unclassified
OTU32120	0	0	2	1	0	0	0	0	5	0	0	1	0	0	0	0	0	0	0	0	0	0	0	0	0	0	0	1	0	1	0	0	0	2	1	4	4	7	4	7	d__Bacteria;p__Bacteroidetes;c__Bacteroidia;o__Bacteroidales;f__Bacteroidaceae;g__Bacteroides;s__Bacteroides_faecichinchillae
OTU32125	0	1	0	1	0	1	0	1	1	1	0	0	6	1	9	0	8	0	1	0	1	2	0	2	0	0	0	0	0	0	0	0	0	0	0	8	6	2	6	0	d__Bacteria;p__Bacteroidetes;c__Bacteroidia;o__Bacteroidales;f__Porphyromonadaceae;g__Porphyromonadaceae_unclassified;s__Porphyromonadaceae_unclassified
OTU32126	1	1	3	1	9	0	1	0	0	0	0	0	1	1	2	0	0	0	0	0	4	0	1	0	1	0	0	0	0	0	0	1	0	0	0	0	5	1	2	1	d__Bacteria;p__Bacteroidetes;c__Bacteroidia;o__Bacteroidales;f__Porphyromonadaceae;g__Porphyromonadaceae_unclassified;s__Porphyromonadaceae_unclassified
OTU32168	2	0	1	0	2	0	0	9	8	0	0	3	3	0	4	1	2	0	0	0	0	0	0	0	0	0	0	0	0	0	0	0	0	4	0	0	0	0	1	0	d__Bacteria;p__Bacteroidetes;c__Bacteroidia;o__Bacteroidales;f__Bacteroidaceae;g__Bacteroides;s__uncultured_Bacteroides_sp.
OTU32169	0	0	0	0	2	0	1	1	0	1	0	0	0	1	1	1	2	2	0	2	0	3	5	0	4	1	2	0	0	0	1	0	0	1	0	0	0	0	0	0	d__Bacteria;p__Bacteroidetes;c__Sphingobacteriia;o__Sphingobacteriales;f__Chitinophagaceae;g__Chitinophagaceae_unclassified;s__Chitinophagaceae_unclassified
OTU32173	5	1	0	1	3	0	0	2	0	0	0	0	3	0	8	0	1	0	0	0	6	0	1	5	2	0	0	0	0	0	0	0	1	3	0	0	0	2	0	0	d__Bacteria;p__Bacteroidetes;c__Bacteroidia;o__Bacteroidales;f__Prevotellaceae;g__Prevotellaceae_unclassified;s__Prevotellaceae_unclassified
OTU32175	1	1	0	1	0	0	0	0	0	0	2	5	1	0	2	0	0	0	1	0	0	0	0	1	0	0	0	0	0	0	1	8	4	2	6	0	0	0	0	0	d__Bacteria;p__Bacteroidetes;c__Bacteroidia;o__Bacteroidales;f__Bacteroidaceae;g__Bacteroides;s__uncultured_Bacteroides_sp.
OTU32176	0	6	10	4	8	0	0	0	0	0	1	0	4	1	9	0	0	0	0	0	3	0	0	2	1	0	0	0	0	0	0	0	1	0	0	0	0	0	0	0	d__Bacteria;p__Bacteroidetes;c__Bacteroidia;o__Bacteroidales;f__Porphyromonadaceae;g__Barnesiella;s__Barnesiella_unclassified
OTU32195	4	2	0	1	3	1	0	0	0	0	4	1	36	14	60	0	0	2	1	0	27	6	25	24	19	0	0	0	0	0	2	18	14	12	0	0	0	0	0	0	d__Bacteria;p__Bacteroidetes;c__Bacteroidia;o__Bacteroidales;f__Porphyromonadaceae;g__Porphyromonadaceae_unclassified;s__Porphyromonadaceae_unclassified
OTU32208	0	2	1	0	1	1	0	0	0	2	0	0	4	4	4	0	0	0	0	0	0	0	0	0	0	0	0	0	0	0	0	1	0	2	0	8	4	0	4	0	d__Bacteria;p__Bacteroidetes;c__Bacteroidia;o__Bacteroidales;f__Porphyromonadaceae;g__Porphyromonadaceae_unclassified;s__Porphyromonadaceae_unclassified
OTU32213	13	14	1	1	9	0	0	0	0	0	4	9	2	34	13	0	0	1	0	0	11	1	0	6	2	0	0	0	0	0	56	109	29	29	16	0	0	0	0	0	d__Bacteria;p__Bacteroidetes;c__Bacteroidia;o__Bacteroidales;f__Porphyromonadaceae;g__Porphyromonadaceae_unclassified;s__Porphyromonadaceae_unclassified
OTU32267	2	5	5	6	10	0	0	0	0	0	4	3	2	10	5	0	0	0	0	0	0	0	0	0	0	0	0	0	0	0	4	2	6	4	1	0	0	0	0	0	d__Bacteria;p__Bacteroidetes;c__Bacteroidia;o__Bacteroidales;f__Porphyromonadaceae;g__Porphyromonadaceae_unclassified;s__Porphyromonadaceae_unclassified
OTU32271	0	0	0	2	1	0	0	0	0	0	26	0	3	11	0	0	0	0	0	0	0	0	0	0	0	0	0	0	0	0	1	3	6	4	0	0	0	0	0	0	d__Bacteria;p__Bacteroidetes;c__Bacteroidia;o__Bacteroidales;f__Porphyromonadaceae;g__Porphyromonadaceae_unclassified;s__Porphyromonadaceae_unclassified
OTU32296	0	2	1	2	1	0	0	0	0	0	0	1	5	1	1	0	0	0	2	1	1	2	2	0	0	0	0	1	1	0	0	4	3	3	0	2	3	0	1	2	d__Bacteria;p__Bacteroidetes;c__Bacteroidia;o__Bacteroidales;f__Porphyromonadaceae;g__Porphyromonadaceae_unclassified;s__Porphyromonadaceae_unclassified
OTU32299	24	75	14	30	27	28	31	5	10	25	5	1	4	24	2	17	25	75	8	25	5	12	8	74	16	124	37	21	6	273	2	0	2	6	2	106	57	43	55	31	d__Bacteria;p__Bacteroidetes;c__Bacteroidia;o__Bacteroidales;f__Rikenellaceae;g__Alistipes;s__uncultured_Alistipes_sp.
OTU32316	2	5	4	4	1	0	0	0	0	0	1	3	0	3	0	0	0	0	0	0	0	0	0	0	0	0	0	0	0	0	1	4	1	1	0	0	0	0	0	0	d__Bacteria;p__Bacteroidetes;c__Bacteroidia;o__Bacteroidales;f__Porphyromonadaceae;g__Porphyromonadaceae_unclassified;s__Porphyromonadaceae_unclassified
OTU32322	1	1	1	0	3	0	0	0	0	0	1	2	1	1	0	0	0	0	0	0	0	0	0	0	0	0	0	0	0	0	0	9	2	4	1	0	1	1	0	0	d__Bacteria;p__Bacteroidetes;c__Bacteroidia;o__Bacteroidales;f__Porphyromonadaceae;g__Porphyromonadaceae_unclassified;s__Porphyromonadaceae_unclassified
OTU32335	0	0	1	0	2	0	0	0	0	0	1	1	0	2	0	0	0	0	6	1	1	0	0	0	0	0	0	3	0	0	0	0	0	0	0	1	11	5	4	9	d__Bacteria;p__Bacteroidetes;c__Bacteroidia;o__Bacteroidales;f__Porphyromonadaceae;g__Porphyromonadaceae_unclassified;s__Porphyromonadaceae_unclassified
OTU32340	0	2	0	0	0	0	1	7	0	3	2	0	2	1	0	1	0	0	1	0	0	0	1	0	0	0	0	4	0	1	0	0	0	0	0	8	2	12	15	5	d__Bacteria;p__Bacteroidetes;c__Bacteroidia;o__Bacteroidales;f__Porphyromonadaceae;g__Porphyromonadaceae_unclassified;s__Porphyromonadaceae_unclassified
OTU32342	0	1	1	0	6	0	0	0	0	0	0	0	3	8	4	0	0	0	0	0	3	0	1	6	2	0	0	0	0	0	0	1	0	1	0	0	0	1	0	0	d__Bacteria;p__Bacteroidetes;c__Bacteroidia;o__Bacteroidales;f__Porphyromonadaceae;g__Porphyromonadaceae_unclassified;s__Porphyromonadaceae_unclassified
OTU32402	0	2	2	0	3	1	0	2	1	0	0	0	2	5	7	0	8	0	3	0	9	4	2	1	3	0	0	5	0	0	0	0	0	0	0	24	34	11	10	3	d__Bacteria;p__Bacteroidetes;c__Bacteroidia;o__Bacteroidales;f__Porphyromonadaceae;g__Porphyromonadaceae_unclassified;s__Porphyromonadaceae_unclassified
OTU32412	0	1	1	0	0	0	0	0	0	0	0	0	0	0	0	0	0	0	1	0	0	0	0	0	1	0	0	4	0	2	0	0	0	0	0	7	3	1	10	0	d__Bacteria;p__Bacteroidetes;c__Bacteroidia;o__Bacteroidales;f__Bacteroidales_unclassified;g__Bacteroidales_unclassified;s__Bacteroidales_unclassified
OTU32414	0	2	3	3	0	2	1	0	5	1	0	2	0	0	1	4	0	0	1	1	0	1	0	0	0	0	0	0	0	1	1	0	1	0	3	0	7	1	1	3	d__Bacteria;p__Bacteroidetes;c__Bacteroidia;o__Bacteroidales;f__Bacteroidaceae;g__Bacteroides;s__uncultured_Bacteroides_sp.
OTU32436	1	0	0	1	0	0	0	0	0	0	1	1	3	4	0	0	1	0	1	1	1	1	0	2	0	0	0	1	0	0	1	2	5	5	0	7	7	4	1	3	d__Bacteria;p__Bacteroidetes;c__Bacteroidia;o__Bacteroidales;f__Porphyromonadaceae;g__Porphyromonadaceae_unclassified;s__Porphyromonadaceae_unclassified
OTU32441	2	0	2	1	20	0	0	0	0	0	14	3	3	16	3	0	0	0	0	0	1	0	3	1	1	0	0	0	0	0	1	1	7	3	0	0	0	0	0	0	d__Bacteria;p__Bacteroidetes;c__Bacteroidia;o__Bacteroidales;f__Porphyromonadaceae;g__Porphyromonadaceae_unclassified;s__Porphyromonadaceae_unclassified
OTU32442	1	0	4	1	0	0	0	0	0	2	0	0	3	2	1	0	1	0	1	1	0	1	0	3	0	0	1	2	1	0	1	0	1	3	0	12	7	4	2	2	d__Bacteria;p__Bacteroidetes;c__Bacteroidia;o__Bacteroidales;f__Porphyromonadaceae;g__Porphyromonadaceae_unclassified;s__Porphyromonadaceae_unclassified
OTU32457	1	3	4	0	1	1	0	1	135	0	0	0	0	0	2	0	0	0	0	0	0	0	0	0	0	0	0	0	0	1	19	5	7	4	37	4	9	1	2	2	d__Bacteria;p__Bacteroidetes;c__Bacteroidia;o__Bacteroidales;f__Bacteroidaceae;g__Bacteroides;s__Bacteroides_acidifaciens
OTU32466	3	13	1	10	6	1	0	1	0	2	0	0	0	5	1	1	1	4	1	1	0	0	0	9	1	0	0	0	1	3	0	0	0	1	1	7	7	2	1	4	d__Bacteria;p__Bacteroidetes;c__Bacteroidia;o__Bacteroidales;f__Rikenellaceae;g__Alistipes;s__uncultured_Alistipes_sp.
OTU32479	0	0	0	0	0	0	0	0	0	0	0	0	0	0	0	0	0	0	0	0	0	0	0	0	0	0	1	0	0	0	13	0	0	0	21	0	0	0	0	0	d__Bacteria;p__Bacteroidetes;c__Bacteroidia;o__Bacteroidales;f__Prevotellaceae;g__Prevotellaceae_unclassified;s__Prevotellaceae_unclassified
OTU32484	3	8	2	3	7	0	0	0	0	0	1	0	6	1	5	0	0	0	0	0	5	1	1	1	2	0	0	0	0	0	2	2	6	2	0	0	0	0	2	1	d__Bacteria;p__Bacteroidetes;c__Bacteroidia;o__Bacteroidales;f__Porphyromonadaceae;g__Porphyromonadaceae_unclassified;s__Porphyromonadaceae_unclassified
OTU32503	0	4	11	0	0	12	7	0	7	3	0	1	0	8	1	4	7	12	12	2	0	1	0	1	0	65	3	20	0	88	0	0	0	0	0	1	0	0	0	0	d__Bacteria;p__Bacteroidetes;c__Bacteroidia;o__Bacteroidales;f__Porphyromonadaceae;g__Odoribacter;s__Odoribacter_unclassified
OTU32517	2	0	0	1	8	0	0	0	0	0	3	2	3	5	4	0	0	0	0	0	1	0	1	1	1	0	0	0	0	0	0	0	0	0	0	0	0	0	0	0	d__Bacteria;p__Bacteroidetes;c__Bacteroidia;o__Bacteroidales;f__Porphyromonadaceae;g__Porphyromonadaceae_unclassified;s__Porphyromonadaceae_unclassified
OTU32531	0	0	0	0	1	0	0	1	0	0	0	0	2	0	0	1	1	0	1	0	0	0	0	0	2	0	0	0	0	0	1	0	1	1	2	6	15	2	3	1	d__Bacteria;p__Bacteroidetes;c__Bacteroidia;o__Bacteroidales;f__Porphyromonadaceae;g__Porphyromonadaceae_unclassified;s__Porphyromonadaceae_unclassified
OTU32533	0	0	6	4	2	0	0	0	1	0	3	0	0	0	0	1	0	0	0	0	0	0	0	5	0	0	0	0	0	0	1	2	0	3	3	2	1	23	1	27	d__Bacteria;p__Bacteroidetes;c__Bacteroidia;o__Bacteroidales;f__Bacteroidaceae;g__Bacteroides;s__Bacteroides_sp._TP-5
OTU32545	2	0	2	0	0	0	0	0	2	0	0	0	0	0	0	0	3	0	0	0	0	1	0	0	0	0	0	0	0	0	15	1	1	0	4	6	2	0	3	0	d__Bacteria;p__Bacteroidetes;c__Bacteroidia;o__Bacteroidales;f__Bacteroidaceae;g__Bacteroides;s__Bacteroides_acidifaciens
OTU32547	1	9	2	3	18	0	0	0	0	0	1	0	6	2	17	0	0	0	0	0	0	0	0	0	0	0	0	0	0	0	0	0	3	2	0	0	0	0	0	1	d__Bacteria;p__Bacteroidetes;c__Bacteroidia;o__Bacteroidales;f__Porphyromonadaceae;g__Porphyromonadaceae_unclassified;s__Porphyromonadaceae_unclassified
OTU32559	6	13	4	1	19	0	0	0	1	0	0	0	6	1	13	0	0	0	1	0	9	0	6	3	2	0	0	1	0	0	29	37	58	36	10	0	0	2	0	0	d__Bacteria;p__Bacteroidetes;c__Bacteroidia;o__Bacteroidales;f__Porphyromonadaceae;g__Porphyromonadaceae_unclassified;s__Porphyromonadaceae_unclassified
OTU32571	0	0	0	0	0	0	0	0	0	0	0	0	0	0	0	0	0	0	0	0	0	0	0	0	0	0	0	0	0	0	0	16	6	4	0	0	0	0	2	0	d__Bacteria;p__Bacteroidetes;c__Bacteroidia;o__Bacteroidales;f__Porphyromonadaceae;g__Porphyromonadaceae_unclassified;s__Porphyromonadaceae_unclassified
OTU32580	5	34	1	18	37	0	0	0	0	1	2	1	17	13	47	0	0	0	0	0	31	3	5	19	8	0	0	0	1	0	65	44	62	52	49	0	0	0	0	3	d__Bacteria;p__Bacteroidetes;c__Bacteroidia;o__Bacteroidales;f__Porphyromonadaceae;g__Porphyromonadaceae_unclassified;s__Porphyromonadaceae_unclassified
OTU32601	1	3	4	0	11	0	0	0	0	0	13	8	15	12	26	0	0	0	0	0	1	0	0	0	0	0	0	0	0	0	1	1	2	0	1	0	0	0	0	0	d__Bacteria;p__Bacteroidetes;c__Bacteroidia;o__Bacteroidales;f__Porphyromonadaceae;g__Porphyromonadaceae_unclassified;s__Porphyromonadaceae_unclassified
OTU32606	6	5	12	12	17	0	0	0	0	0	10	5	7	11	7	0	0	0	0	0	0	0	0	0	0	0	0	0	0	0	4	25	19	14	2	0	0	0	0	0	d__Bacteria;p__Bacteroidetes;c__Bacteroidia;o__Bacteroidales;f__Porphyromonadaceae;g__Barnesiella;s__Barnesiella_unclassified
OTU32636	0	0	0	0	2	0	0	0	0	0	0	0	0	2	0	0	0	0	0	0	0	0	0	0	0	0	0	0	0	0	0	10	6	8	0	0	0	1	0	0	d__Bacteria;p__Bacteroidetes;c__Bacteroidia;o__Bacteroidales;f__Porphyromonadaceae;g__Porphyromonadaceae_unclassified;s__Porphyromonadaceae_unclassified
OTU32642	1	1	0	0	1	0	0	0	0	0	3	2	3	3	3	0	0	0	0	0	1	0	1	0	1	0	0	0	0	0	3	2	0	2	2	0	0	0	0	0	d__Bacteria;p__Bacteroidetes;c__Bacteroidia;o__Bacteroidales;f__Porphyromonadaceae;g__Porphyromonadaceae_unclassified;s__Porphyromonadaceae_unclassified
OTU32660	0	0	0	3	0	0	0	0	0	0	17	6	1	3	10	0	0	0	0	0	0	0	0	0	0	0	0	0	0	0	1	0	0	0	0	0	0	0	0	0	d__Bacteria;p__Bacteria_unclassified;c__Bacteria_unclassified;o__Bacteria_unclassified;f__Bacteria_unclassified;g__Bacteria_unclassified;s__Bacteria_unclassified
OTU32665	0	0	0	0	0	0	0	0	0	0	0	2	1	1	1	0	0	0	5	2	1	0	1	1	1	0	0	3	0	0	0	0	1	0	0	10	19	8	8	5	d__Bacteria;p__Bacteroidetes;c__Bacteroidia;o__Bacteroidales;f__Porphyromonadaceae;g__Porphyromonadaceae_unclassified;s__Porphyromonadaceae_unclassified
OTU32666	1	15	6	4	29	0	0	0	0	0	0	3	15	5	23	0	0	0	1	0	16	2	4	3	3	0	0	1	0	0	15	30	47	32	7	5	0	0	0	1	d__Bacteria;p__Bacteroidetes;c__Bacteroidia;o__Bacteroidales;f__Porphyromonadaceae;g__Porphyromonadaceae_unclassified;s__Porphyromonadaceae_unclassified
OTU32689	0	1	0	3	1	0	0	0	0	0	7	6	0	9	0	0	0	0	0	0	2	1	0	2	1	0	0	0	0	0	5	7	1	3	3	0	0	0	0	2	d__Bacteria;p__Bacteroidetes;c__Bacteroidia;o__Bacteroidales;f__Porphyromonadaceae;g__Porphyromonadaceae_unclassified;s__Porphyromonadaceae_unclassified
OTU32740	1	0	0	1	9	0	0	0	1	0	0	6	0	2	0	0	0	0	0	0	0	0	0	0	0	0	0	0	0	0	1	46	152	25	2	0	0	0	0	0	d__Bacteria;p__Bacteroidetes;c__Bacteroidia;o__Bacteroidales;f__Porphyromonadaceae;g__Porphyromonadaceae_unclassified;s__Porphyromonadaceae_unclassified
OTU32743	91	96	13	19	73	10	9	3	1	26	97	135	111	111	50	15	8	41	123	17	53	27	28	45	22	12	2	34	9	7	344	619	337	310	168	628	376	211	152	210	d__Bacteria;p__Bacteroidetes;c__Bacteroidia;o__Bacteroidales;f__Porphyromonadaceae;g__Porphyromonadaceae_unclassified;s__Porphyromonadaceae_unclassified
OTU32744	10	13	0	0	11	0	0	0	0	0	8	1	11	22	21	0	0	0	0	0	10	0	5	3	9	0	0	0	0	0	4	29	22	16	1	1	0	0	0	0	d__Bacteria;p__Bacteroidetes;c__Bacteroidia;o__Bacteroidales;f__Porphyromonadaceae;g__Porphyromonadaceae_unclassified;s__Porphyromonadaceae_unclassified
OTU32749	4	0	2	2	3	0	0	0	0	0	5	0	0	0	1	0	0	0	0	0	0	0	0	0	0	0	0	0	0	0	0	0	1	1	0	0	0	4	0	5	d__Bacteria;p__Bacteroidetes;c__Bacteroidia;o__Bacteroidales;f__Porphyromonadaceae;g__Porphyromonadaceae_unclassified;s__Porphyromonadaceae_unclassified
OTU32771	1	1	0	0	2	0	0	0	0	0	0	0	1	0	0	0	0	0	0	0	0	0	1	0	0	0	0	0	0	0	0	3	1	0	0	10	4	35	1	12	d__Bacteria;p__Bacteroidetes;c__Bacteroidia;o__Bacteroidales;f__Porphyromonadaceae;g__Porphyromonadaceae_unclassified;s__Porphyromonadaceae_unclassified
OTU32774	0	0	0	0	0	0	0	0	0	0	0	0	2	1	0	0	2	0	2	0	0	0	0	0	0	0	0	1	2	1	2	1	2	0	1	0	1	4	3	3	d__Bacteria;p__Bacteroidetes;c__Sphingobacteriia;o__Sphingobacteriales;f__Sphingobacteriaceae;g__Olivibacter;s__uncultured_Olivibacter_sp.
OTU32777	4	5	11	1	4	2	0	0	0	0	0	1	5	2	3	0	0	0	0	0	0	0	0	7	1	0	0	1	0	0	2	0	3	6	1	2	6	1	7	5	d__Bacteria;p__Bacteroidetes;c__Bacteroidia;o__Bacteroidales;f__Porphyromonadaceae;g__Porphyromonadaceae_unclassified;s__Porphyromonadaceae_unclassified
OTU32807	0	4	3	4	14	0	0	0	0	0	14	2	0	8	1	0	0	0	0	0	0	0	0	0	0	0	0	0	0	0	0	0	1	1	0	0	0	4	0	0	d__Bacteria;p__Bacteroidetes;c__Bacteroidia;o__Bacteroidales;f__Porphyromonadaceae;g__Porphyromonadaceae_unclassified;s__Porphyromonadaceae_unclassified
OTU32822	0	0	0	0	2	0	0	0	0	0	0	0	0	0	0	0	0	0	1	0	0	0	1	2	1	0	0	0	0	0	0	0	1	0	0	3	11	21	5	13	d__Bacteria;p__Bacteroidetes;c__Bacteroidia;o__Bacteroidales;f__Porphyromonadaceae;g__Porphyromonadaceae_unclassified;s__Porphyromonadaceae_unclassified
OTU32834	0	0	0	0	0	0	0	0	0	0	0	0	0	0	0	0	0	0	0	0	0	0	0	0	0	0	0	0	0	0	17	0	0	0	13	0	0	0	0	0	d__Bacteria;p__Bacteroidetes;c__Bacteroidia;o__Bacteroidales;f__Prevotellaceae;g__Prevotella;s__uncultured_Prevotella_sp.
OTU32836	3	22	3	16	19	0	0	1	0	0	4	0	13	17	24	0	0	0	0	0	16	4	4	13	2	0	0	0	0	1	31	16	31	11	20	0	0	1	0	2	d__Bacteria;p__Bacteroidetes;c__Bacteroidia;o__Bacteroidales;f__Porphyromonadaceae;g__Porphyromonadaceae_unclassified;s__Porphyromonadaceae_unclassified
OTU32858	0	3	0	3	4	0	0	0	0	3	0	0	5	0	4	0	2	2	0	0	1	2	0	0	4	1	0	1	1	0	0	0	1	3	1	5	46	13	3	12	d__Bacteria;p__Bacteroidetes;c__Bacteroidia;o__Bacteroidales;f__Porphyromonadaceae;g__Barnesiella;s__Barnesiella_unclassified
OTU32864	3	2	1	1	8	0	0	0	0	0	18	0	2	9	0	0	0	0	0	0	1	1	1	0	0	0	0	0	0	0	0	1	2	0	0	0	0	0	0	0	d__Bacteria;p__Bacteroidetes;c__Bacteroidia;o__Bacteroidales;f__Porphyromonadaceae;g__Porphyromonadaceae_unclassified;s__Porphyromonadaceae_unclassified
OTU32869	2	0	0	0	0	1	5	0	0	1	0	0	0	0	0	0	2	1	0	1	1	0	1	0	0	3	2	0	3	7	0	0	0	0	0	0	0	0	0	0	d__Bacteria;p__Bacteroidetes;c__Bacteroidia;o__Bacteroidales;f__Rikenellaceae;g__Rikenella;s__Rikenella_unclassified
OTU32881	7	8	3	0	10	0	0	1	0	0	0	0	7	10	5	0	0	0	0	0	6	1	0	1	1	0	0	0	0	0	4	6	8	5	0	0	0	1	0	4	d__Bacteria;p__Bacteroidetes;c__Bacteroidia;o__Bacteroidales;f__Porphyromonadaceae;g__Porphyromonadaceae_unclassified;s__Porphyromonadaceae_unclassified
OTU32884	2	7	0	2	1	0	0	0	0	0	1	5	3	8	2	0	0	0	0	0	3	1	5	4	4	0	0	0	0	0	8	30	11	14	1	0	0	0	0	0	d__Bacteria;p__Bacteroidetes;c__Bacteroidia;o__Bacteroidales;f__Porphyromonadaceae;g__Porphyromonadaceae_unclassified;s__Porphyromonadaceae_unclassified
OTU32888	0	2	0	0	1	0	0	0	0	0	0	6	1	3	0	0	0	0	1	0	0	0	0	0	0	0	0	0	0	0	1	9	0	0	0	14	0	5	1	2	d__Bacteria;p__Bacteroidetes;c__Bacteroidia;o__Bacteroidales;f__Porphyromonadaceae;g__Porphyromonadaceae_unclassified;s__Porphyromonadaceae_unclassified
OTU32893	12	12	3	7	26	0	0	0	0	0	4	7	2	5	3	0	0	0	1	0	14	0	0	4	4	0	0	0	0	0	4	20	12	4	2	0	0	0	0	0	d__Bacteria;p__Bacteroidetes;c__Bacteroidia;o__Bacteroidales;f__Prevotellaceae;g__Prevotella;s__uncultured_Prevotella_sp.
OTU32896	0	0	0	0	1	0	0	0	0	0	0	0	0	0	1	0	0	0	0	0	0	0	0	0	0	0	0	0	0	0	10	10	8	4	8	0	0	0	0	0	d__Bacteria;p__Bacteroidetes;c__Bacteroidia;o__Bacteroidales;f__Porphyromonadaceae;g__Porphyromonadaceae_unclassified;s__Porphyromonadaceae_unclassified
OTU32901	0	0	1	0	2	0	0	0	0	0	0	0	2	0	4	0	0	0	0	0	1	3	5	1	6	0	0	2	0	0	0	0	0	0	0	1	4	3	0	2	d__Bacteria;p__Bacteroidetes;c__Bacteroidia;o__Bacteroidales;f__Porphyromonadaceae;g__Porphyromonadaceae_unclassified;s__Porphyromonadaceae_unclassified
OTU32902	0	0	0	0	0	0	0	0	0	0	0	0	0	1	0	0	0	0	0	1	0	0	0	0	0	0	0	0	0	0	0	0	0	0	0	1	9	8	5	4	d__Bacteria;p__Bacteroidetes;c__Bacteroidia;o__Bacteroidales;f__Porphyromonadaceae;g__Porphyromonadaceae_unclassified;s__Porphyromonadaceae_unclassified
OTU32912	0	0	0	0	1	0	0	6	0	1	1	8	2	0	2	1	4	0	0	1	2	2	0	0	3	0	0	0	0	0	3	0	1	3	1	0	7	1	3	0	d__Bacteria;p__Bacteroidetes;c__Bacteroidia;o__Bacteroidales;f__Barnesiellaceae;g__Barnesiella;s__uncultured_Barnesiella_sp.
OTU32925	1	1	1	0	4	0	0	0	0	1	0	1	0	1	0	1	0	0	4	1	1	0	0	0	0	0	0	0	0	0	0	11	4	6	1	5	2	0	0	1	d__Bacteria;p__Bacteroidetes;c__Bacteroidia;o__Bacteroidales;f__Porphyromonadaceae;g__Odoribacter;s__Odoribacter_unclassified
OTU32928	1	2	2	1	1	1	1	0	5	0	1	3	1	0	1	0	0	0	0	1	0	0	0	0	0	0	0	0	0	1	2	7	2	5	6	0	2	3	0	2	d__Bacteria;p__Bacteroidetes;c__Bacteroidia;o__Bacteroidales;f__Bacteroidaceae;g__Bacteroides;s__Bacteroides_sp._SLC1-38
OTU32933	2	0	5	1	0	0	1	16	5	1	0	3	0	1	6	2	7	1	0	0	0	0	0	0	0	0	0	0	0	0	0	1	1	5	0	0	0	0	2	1	d__Bacteria;p__Bacteroidetes;c__Bacteroidia;o__Bacteroidales;f__Bacteroidaceae;g__Bacteroides;s__uncultured_Bacteroides_sp.
OTU32938	2	3	0	1	6	0	0	0	0	0	7	1	0	14	4	0	0	0	0	0	0	0	0	0	0	0	0	0	0	0	2	13	4	11	1	0	0	0	0	0	d__Bacteria;p__Bacteroidetes;c__Bacteroidia;o__Bacteroidales;f__Porphyromonadaceae;g__Porphyromonadaceae_unclassified;s__Porphyromonadaceae_unclassified
OTU32946	3	1	7	3	5	0	0	0	0	0	0	0	9	0	11	0	0	0	0	0	16	21	28	14	31	0	0	0	0	0	0	2	2	1	0	0	0	0	0	0	d__Bacteria;p__Bacteroidetes;c__Bacteroidia;o__Bacteroidales;f__Porphyromonadaceae;g__Porphyromonadaceae_unclassified;s__Porphyromonadaceae_unclassified
OTU32947	2	5	2	0	3	3	1	2	1	4	0	2	2	0	0	0	1	1	0	0	1	0	0	0	0	1	0	1	0	0	0	0	1	1	0	0	0	0	1	0	d__Bacteria;p__Bacteroidetes;c__Bacteroidia;o__Bacteroidales;f__Rikenellaceae;g__Alistipes;s__Alistipes_sp._enrichment_culture_clone
OTU32966	0	1	1	0	2	0	0	0	1	0	0	0	2	0	4	0	0	0	0	0	3	0	2	3	4	0	0	0	0	0	0	4	5	4	0	0	0	0	0	0	d__Bacteria;p__Bacteroidetes;c__Bacteroidia;o__Bacteroidales;f__Porphyromonadaceae;g__Porphyromonadaceae_unclassified;s__Porphyromonadaceae_unclassified
OTU32972	0	2	0	0	0	4	1	1	0	6	0	12	1	9	3	1	0	5	6	5	3	0	0	3	0	0	0	2	0	0	0	3	1	4	1	8	2	2	7	2	d__Bacteria;p__Bacteroidetes;c__Bacteroidia;o__Bacteroidales;f__Porphyromonadaceae;g__Porphyromonadaceae_unclassified;s__Porphyromonadaceae_unclassified
OTU32973	0	4	4	1	1	0	0	0	0	0	0	1	9	0	9	0	1	0	0	0	6	5	4	2	5	0	0	0	0	0	0	0	3	1	1	0	1	0	0	0	d__Bacteria;p__Bacteroidetes;c__Bacteroidia;o__Bacteroidales;f__Porphyromonadaceae;g__Porphyromonadaceae_unclassified;s__Porphyromonadaceae_unclassified
OTU32984	0	3	2	2	4	0	0	0	0	0	6	2	2	5	1	0	0	0	0	0	0	1	2	2	0	0	0	0	0	0	4	9	1	8	14	0	1	6	0	6	d__Bacteria;p__Bacteroidetes;c__Bacteroidia;o__Bacteroidales;f__Barnesiellaceae;g__Barnesiella;s__uncultured_Barnesiella_sp.
OTU32991	0	0	1	1	4	0	0	0	0	0	0	0	4	1	5	0	3	0	4	1	0	0	2	1	0	0	0	2	0	0	0	0	1	0	0	4	0	0	1	0	d__Bacteria;p__Bacteroidetes;c__Bacteroidia;o__Bacteroidales;f__Porphyromonadaceae;g__Porphyromonadaceae_unclassified;s__Porphyromonadaceae_unclassified
OTU33004	2	2	0	1	2	0	0	0	0	0	3	4	11	2	5	0	0	0	0	0	0	0	0	0	0	0	0	0	0	0	0	0	3	2	0	0	0	0	0	0	d__Bacteria;p__Bacteroidetes;c__Bacteroidia;o__Bacteroidales;f__Porphyromonadaceae;g__Porphyromonadaceae_unclassified;s__Porphyromonadaceae_unclassified
OTU33023	3	1	3	0	10	0	0	0	0	0	0	0	4	2	2	0	0	0	0	0	1	0	4	1	0	0	0	0	0	0	0	0	0	2	0	7	16	1	3	4	d__Bacteria;p__Bacteroidetes;c__Bacteroidia;o__Bacteroidales;f__Porphyromonadaceae;g__Porphyromonadaceae_unclassified;s__Porphyromonadaceae_unclassified
OTU33031	1	1	1	2	4	0	0	0	0	0	3	4	0	1	0	0	0	0	0	0	0	1	0	1	1	0	0	0	0	0	1	3	2	3	0	1	0	3	0	2	d__Bacteria;p__Bacteroidetes;c__Bacteroidia;o__Bacteroidales;f__Porphyromonadaceae;g__Porphyromonadaceae_unclassified;s__Porphyromonadaceae_unclassified
OTU33049	0	0	0	1	1	0	0	0	0	0	0	2	0	3	0	0	0	0	0	0	1	0	1	1	0	0	0	0	0	0	0	8	0	4	2	10	5	0	3	2	d__Bacteria;p__Bacteroidetes;c__Bacteroidia;o__Bacteroidales;f__Porphyromonadaceae;g__Porphyromonadaceae_unclassified;s__Porphyromonadaceae_unclassified
OTU33064	0	0	1	0	0	0	0	0	1	0	0	0	1	0	3	0	0	0	0	0	7	1	1	1	0	0	0	0	1	0	2	2	8	1	0	0	0	0	0	0	d__Bacteria;p__Bacteroidetes;c__Bacteroidia;o__Bacteroidales;f__Porphyromonadaceae;g__Porphyromonadaceae_unclassified;s__Porphyromonadaceae_unclassified
OTU33074	1	0	0	0	1	0	0	1	1	2	2	3	2	1	0	0	0	1	0	0	0	0	0	0	0	0	0	0	0	0	0	8	2	3	0	0	3	0	2	0	d__Bacteria;p__Bacteroidetes;c__Bacteroidia;o__Bacteroidales;f__Prevotellaceae;g__Prevotellaceae_unclassified;s__Prevotellaceae_unclassified
OTU33104	2	2	1	2	1	0	0	0	0	0	2	3	0	0	1	1	0	0	0	0	0	0	1	5	0	0	0	0	0	0	3	1	0	2	2	3	2	0	5	1	d__Bacteria;p__Bacteroidetes;c__Bacteroidia;o__Bacteroidales;f__Porphyromonadaceae;g__Parabacteroides;s__Parabacteroides_unclassified
OTU33115	1	1	1	0	6	0	0	0	0	0	0	0	0	0	4	0	0	0	0	0	2	3	1	4	2	0	0	0	0	0	0	2	2	1	0	0	0	0	0	0	d__Bacteria;p__Bacteroidetes;c__Bacteroidia;o__Bacteroidales;f__Porphyromonadaceae;g__Porphyromonadaceae_unclassified;s__Porphyromonadaceae_unclassified
OTU33121	1	17	14	4	21	0	0	0	0	0	24	8	6	5	16	0	0	0	0	0	0	0	4	0	1	0	0	0	0	0	2	0	2	2	0	0	0	0	0	0	d__Bacteria;p__Bacteroidetes;c__Bacteroidia;o__Bacteroidales;f__Porphyromonadaceae;g__Porphyromonadaceae_unclassified;s__Porphyromonadaceae_unclassified
OTU33143	10	5	0	1	0	0	0	0	1	0	2	2	6	8	5	0	0	1	0	0	7	9	13	5	7	0	0	0	0	0	10	6	8	2	6	1	0	0	0	0	d__Bacteria;p__Bacteroidetes;c__Bacteroidia;o__Bacteroidales;f__Porphyromonadaceae;g__Porphyromonadaceae_unclassified;s__Porphyromonadaceae_unclassified
OTU33155	7	4	0	2	2	0	0	1	2	0	2	0	1	10	1	0	0	0	0	1	0	1	0	5	1	0	0	1	0	0	4	0	1	0	0	2	0	2	0	1	d__Bacteria;p__Bacteroidetes;c__Bacteroidia;o__Bacteroidales;f__Porphyromonadaceae;g__Porphyromonadaceae_unclassified;s__Porphyromonadaceae_unclassified
OTU33162	1	8	0	4	2	0	0	0	0	0	0	8	3	7	1	1	1	1	0	0	2	5	6	4	7	0	0	0	0	0	8	4	2	5	6	0	0	0	0	0	d__Bacteria;p__Bacteroidetes;c__Bacteroidia;o__Bacteroidales;f__Porphyromonadaceae;g__Porphyromonadaceae_unclassified;s__Porphyromonadaceae_unclassified
OTU33191	24	3	2	9	10	21	27	15	107	21	23	11	24	0	22	33	39	66	9	12	1	2	3	15	3	22	2	12	5	19	12	4	22	18	31	733	251	127	498	128	d__Bacteria;p__Bacteroidetes;c__Bacteroidia;o__Bacteroidales;f__Bacteroidaceae;g__Bacteroides;s__Bacteroides_acidifaciens
OTU33219	0	1	0	0	1	0	0	0	0	0	0	0	0	1	0	1	4	3	0	2	1	0	1	0	0	2	0	0	0	6	0	0	0	0	0	3	0	0	3	0	d__Bacteria;p__Bacteroidetes;c__Bacteroidia;o__Bacteroidales;f__Rikenellaceae;g__Alistipes;s__Alistipes_putredinis
OTU33225	0	0	0	0	1	0	0	1	2	1	2	0	0	1	1	1	1	2	7	1	0	0	0	0	0	0	0	7	0	1	6	0	0	0	2	9	7	8	19	2	d__Bacteria;p__Bacteroidetes;c__Bacteroidia;o__Bacteroidales;f__Porphyromonadaceae;g__Porphyromonadaceae_unclassified;s__Porphyromonadaceae_unclassified
OTU33231	4	2	0	1	6	0	0	0	0	0	1	0	5	0	20	0	0	0	1	0	3	0	1	0	1	0	0	0	0	0	11	2	13	5	4	1	0	0	0	0	d__Bacteria;p__Bacteroidetes;c__Bacteroidia;o__Bacteroidales;f__Porphyromonadaceae;g__Porphyromonadaceae_unclassified;s__Porphyromonadaceae_unclassified
OTU33235	37	54	5	5	33	0	0	1	0	0	0	9	49	67	61	1	0	0	0	0	240	52	103	303	87	1	0	1	0	0	16	81	52	24	1	0	0	2	0	5	d__Bacteria;p__Bacteroidetes;c__Bacteroidia;o__Bacteroidales;f__Porphyromonadaceae;g__Porphyromonadaceae_unclassified;s__Porphyromonadaceae_unclassified
OTU33255	1	1	3	1	3	0	0	1	0	0	0	0	4	0	3	0	0	0	0	0	5	2	6	9	7	0	0	0	0	0	0	0	0	0	0	0	0	0	0	0	d__Bacteria;p__Bacteroidetes;c__Bacteroidia;o__Bacteroidales;f__Porphyromonadaceae;g__Porphyromonadaceae_unclassified;s__Porphyromonadaceae_unclassified
OTU33264	0	0	0	1	0	0	0	0	0	0	0	0	14	4	26	0	0	0	0	0	4	3	7	1	2	0	0	0	0	0	0	0	0	0	0	0	0	0	0	0	d__Bacteria;p__Bacteria_unclassified;c__Bacteria_unclassified;o__Bacteria_unclassified;f__Bacteria_unclassified;g__Bacteria_unclassified;s__Bacteria_unclassified
OTU33272	0	0	1	0	0	0	0	0	7	2	0	0	0	0	0	3	0	2	2	1	0	0	0	0	0	0	0	0	0	0	2	0	1	0	0	8	3	5	6	7	d__Bacteria;p__Bacteroidetes;c__Bacteroidia;o__Bacteroidales;f__Bacteroidaceae;g__Bacteroides;s__uncultured_Bacteroides_sp.
OTU33310	0	0	0	0	1	0	0	0	0	0	0	0	0	1	0	0	0	0	0	0	0	0	0	0	0	0	0	0	0	0	2	2	0	0	0	8	12	2	0	0	d__Bacteria;p__Bacteroidetes;c__Bacteroidia;o__Bacteroidales;f__Porphyromonadaceae;g__Porphyromonadaceae_unclassified;s__Porphyromonadaceae_unclassified
OTU33318	84	18	62	18	17	10	0	1	6	1	0	2	22	21	10	0	0	0	0	3	10	12	4	16	9	3	2	10	0	0	3	0	6	3	0	1	3	5	2	9	d__Bacteria;p__Bacteroidetes;c__Bacteroidia;o__Bacteroidales;f__Porphyromonadaceae;g__Porphyromonadaceae_unclassified;s__Porphyromonadaceae_unclassified
OTU33323	20	4	0	2	0	0	0	0	0	0	1	4	0	5	1	0	0	0	0	0	9	0	0	8	3	0	0	0	0	0	0	6	1	6	2	0	0	0	0	0	d__Bacteria;p__Bacteroidetes;c__Bacteroidia;o__Bacteroidales;f__Porphyromonadaceae;g__Porphyromonadaceae_unclassified;s__Porphyromonadaceae_unclassified
OTU33333	3	2	0	0	2	0	0	0	0	0	0	0	0	1	1	0	0	0	1	1	1	0	0	0	0	0	0	8	0	0	0	1	2	1	0	39	2	11	1	5	d__Bacteria;p__Bacteroidetes;c__Bacteroidia;o__Bacteroidales;f__Porphyromonadaceae;g__Porphyromonadaceae_unclassified;s__Porphyromonadaceae_unclassified
OTU33386	0	1	2	1	0	1	2	0	4	1	2	0	2	2	4	4	4	2	0	1	2	0	0	0	0	0	0	2	0	1	13	2	0	3	7	33	7	13	57	10	d__Bacteria;p__Bacteroidetes;c__Bacteroidia;o__Bacteroidales;f__Porphyromonadaceae;g__Porphyromonadaceae_unclassified;s__Porphyromonadaceae_unclassified
OTU33429	2	3	1	3	8	0	0	0	0	0	2	8	0	1	2	0	0	0	0	0	0	0	0	0	0	0	0	0	0	0	2	5	4	2	1	0	0	0	0	0	d__Bacteria;p__Bacteroidetes;c__Bacteroidia;o__Bacteroidales;f__Bacteroidales_unclassified;g__Bacteroidales_unclassified;s__Bacteroidales_unclassified
OTU33449	4	7	6	1	1	0	4	4	31	1	4	3	1	1	0	6	1	8	3	2	2	0	0	1	0	0	0	4	0	2	0	4	4	3	0	2	13	3	7	10	d__Bacteria;p__Bacteroidetes;c__Bacteroidia;o__Bacteroidales;f__Bacteroidaceae;g__Bacteroides;s__uncultured_Bacteroides_sp.
OTU33505	0	0	0	0	0	0	1	0	1	5	0	0	0	0	0	9	2	12	7	0	0	0	0	1	0	0	0	1	0	1	1	0	0	0	0	15	7	3	29	2	d__Bacteria;p__Bacteroidetes;c__Bacteroidia;o__Bacteroidales;f__Porphyromonadaceae;g__Odoribacter;s__Odoribacter_unclassified
OTU33528	0	1	12	3	11	0	0	0	0	0	0	0	1	2	2	0	0	0	0	0	3	0	1	7	0	0	0	0	0	0	12	8	2	0	7	2	4	3	2	2	d__Bacteria;p__Bacteroidetes;c__Bacteroidia;o__Bacteroidales;f__Porphyromonadaceae;g__Porphyromonadaceae_unclassified;s__Porphyromonadaceae_unclassified
OTU33586	4	2	2	0	12	0	0	0	0	0	0	0	5	4	6	0	1	0	3	5	2	1	3	0	1	1	0	0	0	0	0	2	4	1	2	11	34	20	2	3	d__Bacteria;p__Bacteroidetes;c__Bacteroidia;o__Bacteroidales;f__Porphyromonadaceae;g__Porphyromonadaceae_unclassified;s__Porphyromonadaceae_unclassified
OTU33587	0	0	0	0	1	0	0	0	1	1	0	0	0	1	2	0	0	1	2	0	0	0	0	1	0	0	0	1	0	0	1	1	2	0	0	16	4	7	9	3	d__Bacteria;p__Bacteroidetes;c__Bacteroidia;o__Bacteroidales;f__Porphyromonadaceae;g__Porphyromonadaceae_unclassified;s__Porphyromonadaceae_unclassified
OTU33596	0	0	0	0	0	1	0	0	3	0	0	0	0	3	1	6	3	0	1	0	0	0	0	0	0	1	0	0	0	0	6	3	0	0	0	9	3	4	14	5	d__Bacteria;p__Bacteroidetes;c__Bacteroidia;o__Bacteroidales;f__Porphyromonadaceae;g__Parabacteroides;s__Parabacteroides_unclassified
OTU33600	0	0	0	0	0	0	0	1	0	0	0	0	3	0	2	1	0	1	3	1	0	0	0	0	0	0	0	0	0	0	0	0	0	0	0	26	23	6	6	3	d__Bacteria;p__Bacteroidetes;c__Bacteroidia;o__Bacteroidales;f__Porphyromonadaceae;g__Porphyromonadaceae_unclassified;s__Porphyromonadaceae_unclassified
OTU33602	3	1	2	2	4	1	0	1	0	8	2	2	2	8	5	1	3	7	16	3	5	1	4	0	0	0	0	18	2	0	0	1	2	1	0	36	103	39	29	22	d__Bacteria;p__Bacteroidetes;c__Bacteroidia;o__Bacteroidales;f__Porphyromonadaceae;g__Porphyromonadaceae_unclassified;s__Porphyromonadaceae_unclassified
OTU33608	0	2	0	0	4	0	0	0	0	0	0	0	0	4	0	0	0	0	0	0	0	1	0	0	0	0	0	0	0	0	0	8	7	8	0	0	0	1	0	0	d__Bacteria;p__Bacteroidetes;c__Bacteroidia;o__Bacteroidales;f__Porphyromonadaceae;g__Porphyromonadaceae_unclassified;s__Porphyromonadaceae_unclassified
OTU33617	3	1	0	1	7	0	0	0	0	0	1	0	2	0	3	0	0	0	0	0	1	0	1	0	0	0	0	0	0	0	0	0	1	0	0	0	0	8	0	9	d__Bacteria;p__Bacteroidetes;c__Bacteroidia;o__Bacteroidales;f__Porphyromonadaceae;g__Porphyromonadaceae_unclassified;s__Porphyromonadaceae_unclassified
OTU33631	21	31	1	7	13	1	0	0	0	0	1	13	48	15	27	0	0	0	0	0	25	7	14	34	8	0	1	0	0	0	12	73	31	43	6	0	0	1	0	0	d__Bacteria;p__Bacteroidetes;c__Bacteroidia;o__Bacteroidales;f__Porphyromonadaceae;g__Porphyromonadaceae_unclassified;s__Porphyromonadaceae_unclassified
OTU33679	7	4	0	0	1	0	0	0	0	0	0	0	2	4	1	0	0	0	0	0	0	1	2	3	3	0	0	0	0	0	0	14	2	0	1	0	0	0	0	0	d__Bacteria;p__Bacteroidetes;c__Bacteroidia;o__Bacteroidales;f__Porphyromonadaceae;g__Porphyromonadaceae_unclassified;s__Porphyromonadaceae_unclassified
OTU33686	0	1	0	0	6	0	0	0	0	2	0	0	1	0	2	0	0	1	1	0	0	0	0	0	0	0	0	1	0	0	0	8	0	0	0	0	8	3	0	4	d__Bacteria;p__Bacteroidetes;c__Bacteroidia;o__Bacteroidales;f__Porphyromonadaceae;g__Porphyromonadaceae_unclassified;s__Porphyromonadaceae_unclassified
OTU33742	2	5	9	4	1	1	2	5	46	0	3	4	1	1	2	3	0	2	3	6	0	0	0	0	1	0	0	1	1	1	2	6	7	9	11	13	18	12	9	24	d__Bacteria;p__Bacteroidetes;c__Bacteroidia;o__Bacteroidales;f__Bacteroidaceae;g__Bacteroides;s__Bacteroides_sp._SLC1-38
OTU33746	0	0	0	0	1	0	0	0	2	0	0	0	4	1	14	0	2	0	0	0	1	0	3	2	1	0	0	0	0	0	0	0	0	0	0	42	8	10	20	4	d__Bacteria;p__Bacteroidetes;c__Bacteroidia;o__Bacteroidales;f__Porphyromonadaceae;g__Porphyromonadaceae_unclassified;s__Porphyromonadaceae_unclassified
OTU33749	1	1	2	2	3	0	0	0	0	0	0	0	5	2	2	0	0	0	0	1	3	1	1	1	1	0	0	0	1	0	0	0	0	1	0	1	2	3	1	3	d__Bacteria;p__Bacteroidetes;c__Bacteroidia;o__Bacteroidales;f__Porphyromonadaceae;g__Porphyromonadaceae_unclassified;s__Porphyromonadaceae_unclassified
OTU33752	8	11	3	7	23	0	0	0	0	0	45	1	4	24	2	0	0	0	1	0	14	3	4	15	6	0	0	0	1	0	2	48	8	10	6	0	0	10	0	7	d__Bacteria;p__Bacteroidetes;c__Bacteroidia;o__Bacteroidales;f__Porphyromonadaceae;g__Porphyromonadaceae_unclassified;s__Porphyromonadaceae_unclassified
OTU33768	3	1	0	0	0	0	0	0	0	0	0	1	1	4	5	0	0	0	0	0	3	0	0	1	0	0	0	0	0	0	6	5	7	2	4	0	0	0	0	0	d__Bacteria;p__Bacteroidetes;c__Bacteroidia;o__Bacteroidales;f__Rikenellaceae;g__Alistipes;s__uncultured_Alistipes_sp.
OTU33791	0	0	0	0	0	5	1	1	3	1	1	0	2	0	0	2	1	0	0	0	0	2	4	0	1	1	0	0	0	2	0	0	0	0	0	1	0	0	0	2	d__Bacteria;p__Bacteroidetes;c__Sphingobacteriia;o__Sphingobacteriales;f__Chitinophagaceae;g__Parasegetibacter;s__Parasegetibacter_unclassified
OTU33830	95	129	33	21	106	0	0	0	0	0	7	4	48	90	41	0	2	0	0	1	43	13	17	99	23	0	0	0	0	0	7	0	22	17	2	0	1	5	0	9	d__Bacteria;p__Bacteroidetes;c__Bacteroidia;o__Bacteroidales;f__Porphyromonadaceae;g__Porphyromonadaceae_unclassified;s__Porphyromonadaceae_unclassified
OTU33833	0	0	0	0	0	0	0	0	0	0	0	0	0	0	0	0	0	0	0	0	0	0	0	0	0	0	0	0	0	0	8	2	16	9	2	0	0	7	0	9	d__Bacteria;p__Bacteroidetes;c__Bacteroidia;o__Bacteroidales;f__Porphyromonadaceae;g__Porphyromonadaceae_unclassified;s__Porphyromonadaceae_unclassified
OTU33841	0	0	0	0	0	0	0	0	0	0	0	0	0	0	0	0	0	0	0	0	0	0	0	0	0	0	0	0	1	0	25	0	0	0	25	0	0	0	0	0	d__Bacteria;p__Bacteroidetes;c__Bacteroidia;o__Bacteroidales;f__Bacteroidaceae;g__Bacteroides;s__uncultured_Bacteroides_sp.
OTU33876	0	1	2	0	2	0	0	0	0	0	0	0	1	1	3	0	0	0	0	0	4	4	4	2	9	0	0	0	0	0	0	0	1	1	0	0	0	0	0	0	d__Bacteria;p__Bacteroidetes;c__Bacteroidia;o__Bacteroidales;f__Porphyromonadaceae;g__Barnesiella;s__Barnesiella_unclassified
OTU33886	1	0	4	0	2	0	0	0	0	0	0	0	0	0	1	0	0	0	1	0	0	0	0	3	0	0	0	0	0	0	1	1	1	1	6	1	1	0	1	3	d__Bacteria;p__Bacteroidetes;c__Bacteroidia;o__Bacteroidales;f__Porphyromonadaceae;g__Parabacteroides;s__Parabacteroides_unclassified
OTU33908	4	5	0	0	1	0	0	0	0	0	2	2	1	8	3	0	0	0	0	0	2	4	5	2	4	0	0	0	0	0	1	4	0	0	0	0	0	0	0	0	d__Bacteria;p__Bacteroidetes;c__Bacteroidia;o__Bacteroidales;f__Rikenellaceae;g__Rikenella;s__Rikenella_unclassified
OTU33924	4	4	0	0	0	0	0	0	0	0	1	0	0	18	5	0	0	0	0	0	15	8	10	2	4	0	0	0	0	0	3	2	2	10	0	0	0	0	0	0	d__Bacteria;p__Bacteroidetes;c__Bacteroidia;o__Bacteroidales;f__Rikenellaceae;g__Rikenella;s__Rikenella_unclassified
OTU33940	1	6	0	1	7	0	0	0	0	0	0	2	4	3	1	0	0	0	0	0	0	1	0	3	1	0	0	0	0	0	2	2	7	2	6	0	0	0	0	0	d__Bacteria;p__Bacteroidetes;c__Bacteroidia;o__Bacteroidales;f__Porphyromonadaceae;g__Porphyromonadaceae_unclassified;s__Porphyromonadaceae_unclassified
OTU33950	1	0	0	0	0	0	0	0	0	0	0	0	2	1	2	0	0	0	0	0	0	0	0	0	0	0	0	0	1	0	0	1	1	0	0	7	7	3	5	5	d__Bacteria;p__Bacteroidetes;c__Bacteroidia;o__Bacteroidales;f__Porphyromonadaceae;g__Porphyromonadaceae_unclassified;s__Porphyromonadaceae_unclassified
OTU34070	1	0	0	0	0	0	1	2	0	0	0	0	0	0	0	0	0	0	0	0	1	0	0	0	0	0	0	0	0	0	2	0	0	1	0	2	2	11	4	23	d__Bacteria;p__Bacteroidetes;c__Bacteroidia;o__Bacteroidales;f__Bacteroidaceae;g__Bacteroides;s__Bacteroides_uniformis
OTU34085	1	0	0	0	2	0	0	1	0	0	0	0	3	1	0	0	0	1	0	0	0	0	1	4	0	0	0	0	0	0	0	1	0	0	1	14	5	12	2	4	d__Bacteria;p__Bacteroidetes;c__Bacteroidia;o__Bacteroidales;f__Porphyromonadaceae;g__Porphyromonadaceae_unclassified;s__Porphyromonadaceae_unclassified
OTU34111	1	1	0	0	0	0	0	0	0	0	1	1	1	1	4	0	1	0	0	0	4	1	2	3	0	0	0	0	0	0	1	1	2	0	3	0	0	0	0	0	d__Bacteria;p__Bacteroidetes;c__Bacteroidia;o__Bacteroidales;f__Porphyromonadaceae;g__Porphyromonadaceae_unclassified;s__Porphyromonadaceae_unclassified
OTU34229	0	0	0	0	0	0	0	0	0	0	0	0	0	0	0	0	0	0	0	0	0	0	0	0	0	0	0	0	0	0	9	3	19	3	3	0	0	0	0	2	d__Bacteria;p__Bacteroidetes;c__Bacteroidia;o__Bacteroidales;f__Porphyromonadaceae;g__Porphyromonadaceae_unclassified;s__Porphyromonadaceae_unclassified
OTU34233	0	0	0	0	0	0	0	0	0	0	0	0	1	0	0	0	0	0	0	0	2	1	0	0	0	0	0	0	0	0	0	1	0	0	0	2	3	6	0	14	d__Bacteria;p__Bacteroidetes;c__Bacteroidia;o__Bacteroidales;f__Porphyromonadaceae;g__Porphyromonadaceae_unclassified;s__Porphyromonadaceae_unclassified
OTU34240	0	0	0	0	0	0	1	0	1	0	0	0	0	0	0	36	50	41	10	53	1	0	0	0	0	5	0	75	2	3	1	3	11	12	0	62	28	54	17	78	d__Bacteria;p__Bacteroidetes;c__Bacteroidia;o__Bacteroidales;f__Porphyromonadaceae;g__Porphyromonadaceae_unclassified;s__Porphyromonadaceae_unclassified
OTU34241	21	5	36	20	27	5	2	3	5	1	0	0	29	5	14	2	3	10	15	6	17	3	11	14	15	1	3	12	0	3	1	2	0	1	1	30	31	14	12	22	d__Bacteria;p__Bacteroidetes;c__Bacteroidia;o__Bacteroidales;f__Porphyromonadaceae;g__Porphyromonadaceae_unclassified;s__Porphyromonadaceae_unclassified
OTU34243	0	0	0	0	0	0	0	0	2	0	1	0	0	0	0	0	0	1	0	0	0	0	0	0	0	0	0	1	1	0	0	0	1	0	2	10	9	0	17	5	d__Bacteria;p__Bacteroidetes;c__Bacteroidia;o__Bacteroidales;f__Bacteroidaceae;g__Bacteroides;s__Bacteroides_acidifaciens
OTU34256	0	0	5	0	0	0	0	0	3	0	0	0	1	1	0	0	0	0	0	0	0	0	0	0	0	0	0	0	0	0	8	4	2	3	3	4	3	2	1	0	d__Bacteria;p__Bacteroidetes;c__Bacteroidia;o__Bacteroidales;f__Bacteroidaceae;g__Bacteroides;s__Bacteroides_acidifaciens
OTU34297	0	0	1	0	3	0	0	0	1	0	2	0	1	0	0	1	1	0	0	0	1	0	0	2	0	0	0	0	0	1	6	1	2	2	1	1	3	2	0	1	d__Bacteria;p__Bacteroidetes;c__Bacteroidia;o__Bacteroidales;f__Porphyromonadaceae;g__Parabacteroides;s__Parabacteroides_unclassified
OTU34353	5	1	4	0	4	0	0	4	7	0	0	1	2	0	1	0	1	0	0	0	1	1	0	2	0	0	0	0	0	0	0	0	0	0	0	0	0	0	0	0	d__Bacteria;p__Bacteroidetes;c__Bacteroidia;o__Bacteroidales;f__Bacteroidaceae;g__Bacteroides;s__uncultured_Bacteroides_sp.
OTU34364	0	2	0	0	0	0	0	0	0	0	3	0	0	2	0	0	0	0	0	0	0	0	0	0	0	0	0	0	0	0	16	5	7	3	7	0	0	0	0	0	d__Bacteria;p__Bacteroidetes;c__Bacteroidia;o__Bacteroidales;f__Porphyromonadaceae;g__Porphyromonadaceae_unclassified;s__Porphyromonadaceae_unclassified
OTU34365	0	0	0	0	4	0	0	0	0	0	0	0	0	0	0	1	0	0	2	0	0	0	0	1	0	0	0	2	0	0	0	3	0	1	0	20	0	3	1	5	d__Bacteria;p__Bacteroidetes;c__Bacteroidia;o__Bacteroidales;f__Porphyromonadaceae;g__Porphyromonadaceae_unclassified;s__Porphyromonadaceae_unclassified
OTU34370	3	24	6	9	15	0	0	0	0	0	5	2	1	41	7	0	0	0	1	0	0	0	0	0	0	1	0	0	1	0	9	4	8	11	7	0	0	0	1	1	d__Bacteria;p__Bacteroidetes;c__Bacteroidia;o__Bacteroidales;f__Porphyromonadaceae;g__Porphyromonadaceae_unclassified;s__Porphyromonadaceae_unclassified
OTU34462	0	6	0	1	1	0	0	0	0	0	2	2	4	2	5	0	0	0	0	0	1	1	3	0	0	0	1	0	0	0	20	10	7	6	24	0	0	0	0	0	d__Bacteria;p__Bacteroidetes;c__Bacteroidia;o__Bacteroidales;f__Bacteroidales_unclassified;g__Bacteroidales_unclassified;s__Bacteroidales_unclassified
OTU34494	3	0	1	0	0	0	0	0	0	0	0	0	7	0	5	0	0	0	0	0	5	4	5	1	5	0	0	0	0	0	0	0	0	0	0	0	0	0	0	0	d__Bacteria;p__Bacteroidetes;c__Bacteroidia;o__Bacteroidales;f__Porphyromonadaceae;g__Porphyromonadaceae_unclassified;s__Porphyromonadaceae_unclassified
OTU34500	14	18	21	7	91	0	0	0	0	0	0	0	8	14	25	0	0	0	0	0	72	12	17	61	23	0	0	0	0	0	22	21	11	26	24	0	0	1	0	5	d__Bacteria;p__Bacteroidetes;c__Bacteroidia;o__Bacteroidales;f__Porphyromonadaceae;g__Porphyromonadaceae_unclassified;s__Porphyromonadaceae_unclassified
OTU34515	0	0	12	2	1	0	3	0	99	0	1	1	1	0	4	6	0	1	0	3	0	0	0	0	0	0	0	0	0	0	0	0	1	1	2	4	1	5	9	6	d__Bacteria;p__Bacteroidetes;c__Bacteroidia;o__Bacteroidales;f__Bacteroidaceae;g__Bacteroides;s__Bacteroides_caecimuris
OTU34559	0	2	0	0	0	0	0	2	0	4	0	0	0	0	0	0	2	1	3	2	0	0	0	0	0	0	0	4	0	0	0	0	0	0	0	2	1	1	5	2	d__Bacteria;p__Bacteroidetes;c__Bacteroidia;o__Bacteroidales;f__Porphyromonadaceae;g__Porphyromonadaceae_unclassified;s__Porphyromonadaceae_unclassified
[truncated: 3,102 more rows]

## Sheet: Domain
	Group
	PrP-ND					PrP-HFD					PoP-ND					PoP-HFD					You-ND					You-HFD					Mid-ND					Mid-HFD
[truncated: 2 more rows]

## Sheet: Phylum
	Group
	PrP-ND					PrP-HFD					PoP-ND					PoP-HFD					You-ND					You-HFD					Mid-ND					Mid-HFD
[truncated: 19 more rows]

## Sheet: Class
	Group
[truncated: 47 more rows]

## Sheet: Order
	Group
[truncated: 80 more rows]

## Sheet: Famliy
	Group
[truncated: 146 more rows]

## Sheet: Genus
	Group
[truncated: 291 more rows]

## Sheet: Species
	Group
[truncated: 481 more rows]
