# Supplementary material for: High-fat diet-induced L-saccharopine accumulation inhibits estradiol synthesis and damages oocyte quality by disturbing mitochondrial homeostasis
Source: Gut Microbes. 2024 Oct 16;16(1):2412381. doi: 10.1080/19490976.2024.2412381 (PMC11485700; doi:10.1080/19490976.2024.2412381)
Supplement: Supplemental Material [file KGMI_A_2412381_SM5753.zip › KGMI_A_2412381 (1)/Additional file 3 Data S2.xlsx]

## Sheet: Feature table with taxonomy
	Group
	ND									HFD
Feature ID	ND01	ND02	ND03	ND04	ND05	ND06	ND07	ND08	ND09	HFD01	HFD02	HFD03	HFD04	HFD05	HFD06	HFD07	HFD08	HFD09	Taxonomy
a1d51359256f94e7b95dacc7b4129453	1912	3944	3567	2210	655	840	2309	271	396	0	0	0	0	5	0	6	0	0	d__Bacteria;p__Bacteroidetes;c__Bacteroidia;o__Bacteroidales;f__Muribaculaceae;g__Muribaculaceae_unclassified;s__Muribaculaceae_unclassified
9e20a235c547acc52759d1b7c6e32662	6	0	6	5	1095	1805	225	7	46	13361	6446	4719	1254	1661	3840	5265	1327	10842	d__Bacteria;p__Proteobacteria;c__Deltaproteobacteria;o__Desulfovibrionales;f__Desulfovibrionaceae;g__Bilophila;s__uncultured_Bilophila_sp.
ef97d79b77b357b4efe61b0a31153be2	2675	2394	1627	4411	5466	5129	5049	1932	1710	0	0	0	11	7	0	4	0	0	d__Bacteria;p__Bacteroidetes;c__Bacteroidia;o__Bacteroidales;f__Muribaculaceae;g__Muribaculaceae_unclassified;s__Muribaculaceae_unclassified
4b38473099dc5f18b73be535e282921a	762	1054	2638	769	290	2638	390	1748	1242	777	808	5452	3236	4770	701	384	868	210	d__Bacteria;p__Firmicutes;c__Bacilli;o__Lactobacillales;f__Lactobacillaceae;g__Lactobacillus;s__Lactobacillus_unclassified
3961bce3d8f9c5146341d17913bcaf6c	267	57	206	143	912	761	1113	1611	1271	10	0	0	0	0	0	12	4	0	d__Bacteria;p__Bacteroidetes;c__Bacteroidia;o__Bacteroidales;f__Muribaculaceae;g__Muribaculaceae_unclassified;s__Muribaculaceae_unclassified
583a986f5ebf9d33038ff60eee737e06	774	406	205	1771	18	0	18	5	5	7	0	9	0	1864	0	9	8	9	d__Bacteria;p__Verrucomicrobia;c__Verrucomicrobiae;o__Verrucomicrobiales;f__Akkermansiaceae;g__Akkermansia;s__Akkermansia_muciniphila
de7a47eca1f44e94cc013a5df91e44c3	733	9	1173	234	52	88	59	1673	356	2614	2588	1863	2799	5479	1733	5342	1786	149	d__Bacteria;p__Actinobacteria;c__Coriobacteriia;o__Coriobacteriales;f__Atopobiaceae;g__Olsenella;s__Olsenella_sp._S13-10
3dd327313d461905139faed468a34a36	984	1015	1689	1125	2220	1540	665	667	1467	0	0	7	0	11	0	3	0	0	d__Bacteria;p__Bacteroidetes;c__Bacteroidia;o__Bacteroidales;f__Muribaculaceae;g__Muribaculaceae_unclassified;s__Muribaculaceae_unclassified
47759195292faec9eaf13b54a3d6a224	113	32	91	70	1517	1307	1856	778	590	0	0	0	12	0	0	0	0	0	d__Bacteria;p__Bacteroidetes;c__Bacteroidia;o__Bacteroidales;f__Muribaculaceae;g__Muribaculaceae_unclassified;s__Muribaculaceae_unclassified
8f61e623de7d7f2e3072dcb712056fa7	1249	76	603	264	177	146	8662	820	38	23	18	31	44	4265	64	62	99	0	d__Bacteria;p__Firmicutes;c__Bacilli;o__Lactobacillales;f__Lactobacillaceae;g__Lactobacillus;s__Lactobacillus_sp._L-YJ
142513f65b67e89b8ef089f367b40f07	205	31	24	185	383	548	930	507	32	1051	106	499	1553	2336	861	2784	3946	4661	d__Bacteria;p__Firmicutes;c__Bacilli;o__Lactobacillales;f__Lactobacillaceae;g__Lactobacillus;s__uncultured_Lactobacillus_sp.
43fd7ca4ceed2d1d1e67af48d46e1a0d	156	39	113	93	840	725	1022	930	628	0	0	6	0	0	0	0	0	0	d__Bacteria;p__Bacteroidetes;c__Bacteroidia;o__Bacteroidales;f__Muribaculaceae;g__Muribaculaceae_unclassified;s__Muribaculaceae_unclassified
af70d3a4d7eb9610c2c307b40c8f9db2	1553	214	620	488	547	447	582	334	898	0	0	4	0	0	0	4	0	0	d__Bacteria;p__Bacteroidetes;c__Bacteroidia;o__Bacteroidales;f__Muribaculaceae;g__Paramuribaculum;s__Paramuribaculum_intestinale
c0025a92c5cdc680d9d62e3fbf42b29d	612	22	1161	119	0	43	0	51	0	0	0	0	0	1728	0	4474	5923	115	d__Bacteria;p__Firmicutes;c__Erysipelotrichia;o__Erysipelotrichales;f__Erysipelotrichaceae;g__Dubosiella;s__Dubosiella_unclassified
312555586fe415c688e5a9ae0314c988	0	0	0	0	223	513	222	0	0	388	391	596	671	3283	281	1195	2811	1605	d__Bacteria;p__Firmicutes;c__Bacilli;o__Lactobacillales;f__Lactobacillaceae;g__Lactobacillus;s__Lactobacillus_hilgardii
fd81d17e4f1689f2fce8f60d3ea6e66c	711	559	714	741	764	579	742	424	179	0	0	3	0	0	0	0	0	0	d__Bacteria;p__Bacteroidetes;c__Bacteroidia;o__Bacteroidales;f__Muribaculaceae;g__Muribaculaceae_unclassified;s__Muribaculaceae_unclassified
2786a3936afe203732ef84ecfbf42f7b	1771	325	1309	805	0	0	0	522	0	0	0	0	0	0	0	0	0	0	d__Bacteria;p__Bacteroidetes;c__Bacteroidia;o__Bacteroidales;f__Muribaculaceae;g__Muribaculaceae_unclassified;s__Muribaculaceae_unclassified
d68fc5b1ac35a4d829de82fe3ed15981	0	0	0	0	821	316	258	814	582	0	0	0	0	0	0	0	0	0	d__Bacteria;p__Bacteroidetes;c__Bacteroidia;o__Bacteroidales;f__Muribaculaceae;g__Muribaculaceae_unclassified;s__Muribaculaceae_unclassified
6f1c70b6d9e037711c028629ca233185	430	178	335	437	927	363	400	897	877	77	52	3	13	18	13	93	28	0	d__Bacteria;p__Bacteroidetes;c__Bacteroidia;o__Bacteroidales;f__Muribaculaceae;g__Muribaculaceae_unclassified;s__Muribaculaceae_unclassified
24da6c3b4969ea2a396f3d97bd0798dd	942	620	1029	1126	269	596	218	449	361	0	0	0	0	0	0	0	0	0	d__Bacteria;p__Bacteroidetes;c__Bacteroidia;o__Bacteroidales;f__Muribaculaceae;g__Muribaculaceae_unclassified;s__Muribaculaceae_unclassified
c19b805fc08efbefbec543732e9d9297	129	68	29	125	85	162	61	95	61	2935	3459	1953	661	781	1501	751	765	295	d__Bacteria;p__Firmicutes;c__Clostridia;o__Clostridiales;f__Ruminococcaceae;g__Ruminiclostridium_9;s__Ruminiclostridium_9_unclassified
9ed3d3ac117b506192a8c78b1036c86c	552	568	965	668	1262	842	300	377	860	0	0	0	0	0	0	0	0	0	d__Bacteria;p__Bacteroidetes;c__Bacteroidia;o__Bacteroidales;f__Muribaculaceae;g__Muribaculaceae_unclassified;s__Muribaculaceae_unclassified
c35601485c997d472411274a47515348	94	7	156	25	256	111	31	1252	1444	0	0	0	0	0	0	2	0	0	d__Bacteria;p__Bacteroidetes;c__Bacteroidia;o__Bacteroidales;f__Muribaculaceae;g__Muribaculaceae_unclassified;s__Muribaculaceae_unclassified
2df2fef23b0635e3ca480d7b5667061c	135	28	79	21	0	2	0	0	6	736	901	841	700	0	0	3	0	0	d__Bacteria;p__Epsilonbacteraeota;c__Campylobacteria;o__Campylobacterales;f__Helicobacteraceae;g__Helicobacter;s__Helicobacter_unclassified
60fdaa9117248933dd4aeb24d615df1a	547	516	826	661	1179	777	282	406	860	0	0	0	0	0	0	0	0	0	d__Bacteria;p__Bacteroidetes;c__Bacteroidia;o__Bacteroidales;f__Muribaculaceae;g__Muribaculaceae_unclassified;s__Muribaculaceae_unclassified
29d41f7724da8f39aa8dcdf8104add95	131	445	368	176	1290	476	648	255	0	0	0	0	0	0	0	3	0	0	d__Bacteria;p__Bacteroidetes;c__Bacteroidia;o__Bacteroidales;f__Muribaculaceae;g__Muribaculaceae_unclassified;s__Muribaculaceae_unclassified
d1936a86defac30e61a0595fab1b5db3	2629	12	24	2274	234	59	261	131	177	0	14	5	5	23	0	27	40	1447	d__Bacteria;p__Proteobacteria;c__Deltaproteobacteria;o__Desulfovibrionales;f__Desulfovibrionaceae;g__Desulfovibrio;s__Desulfovibrio_sp.
3ca53903eabce6ddb11f1a8b8e99c40b	697	117	715	295	132	42	417	1747	2274	0	21	5	11	36	47	42	36	85	d__Bacteria;p__Bacteroidetes;c__Bacteroidia;o__Bacteroidales;f__Muribaculaceae;g__Muribaculaceae_unclassified;s__Muribaculaceae_unclassified
eededa886b5c875624baa05062416ebb	41	27	19	79	1272	816	1222	1866	634	0	0	0	0	0	0	0	0	2	d__Bacteria;p__Bacteroidetes;c__Bacteroidia;o__Bacteroidales;f__Muribaculaceae;g__Muribaculaceae_unclassified;s__Muribaculaceae_unclassified
f69045904699eefc4f5f8b0c3f809d7e	2	6	4	15	141	0	46	331	16	17	300	62	75	327	1758	3339	368	4241	d__Bacteria;p__Firmicutes;c__Clostridia;o__Clostridiales;f__Lachnospiraceae;g__Eisenbergiella;s__Eisenbergiella_sp.
7314e09006c7be4a1120840e278f26e0	0	0	0	0	0	0	0	0	0	349	555	1622	5103	0	0	919	2344	81	d__Bacteria;p__Firmicutes;c__Erysipelotrichia;o__Erysipelotrichales;f__Erysipelotrichaceae;g__Dubosiella;s__Dubosiella_unclassified
df6fc4b4a8026b83b2c276f332fd50cf	514	345	559	511	664	1156	334	726	1199	0	0	0	0	0	0	0	0	0	d__Bacteria;p__Bacteroidetes;c__Bacteroidia;o__Bacteroidales;f__Muribaculaceae;g__Muribaculaceae_unclassified;s__Muribaculaceae_unclassified
41f45c0ed64d083d2cc3bd5750efe9a2	0	5	0	0	2	4	0	0	191	134	75	22	12	22	0	52	14	56	d__Bacteria;p__Bacteroidetes;c__Bacteroidia;o__Bacteroidales;f__Prevotellaceae;g__Alloprevotella;s__Alloprevotella_unclassified
d6edd4a7f528e5711a600b46e73022bd	70	0	235	15	71	96	56	15	8	18	23	12	50	145	40	571	537	5	d__Bacteria;p__Actinobacteria;c__Coriobacteriia;o__Coriobacteriales;f__Atopobiaceae;g__Coriobacteriaceae_UCG-002;s__Coriobacteriaceae_UCG-002_unclassified
a2b48cc2faf915571fda275fbb7a404e	88	0	72	27	36	0	563	0	0	189	261	803	2228	926	491	1079	1825	44	d__Bacteria;p__Firmicutes;c__Erysipelotrichia;o__Erysipelotrichales;f__Erysipelotrichaceae;g__Dubosiella;s__Dubosiella_unclassified
98d95a9d975940db8d94df7fa98d24ec	70	0	120	0	0	0	0	0	0	212	374	1106	3396	0	0	900	2302	68	d__Bacteria;p__Firmicutes;c__Erysipelotrichia;o__Erysipelotrichales;f__Erysipelotrichaceae;g__Dubosiella;s__Dubosiella_unclassified
878fd5ad92e2f7bea2881e6df1f9bdda	417	532	381	512	172	372	231	575	256	0	0	0	0	0	0	89	19	0	d__Bacteria;p__Bacteroidetes;c__Bacteroidia;o__Bacteroidales;f__Muribaculaceae;g__Muribaculaceae_unclassified;s__Muribaculaceae_unclassified
a065f9ea6394de1f14ca5f63edb98d77	816	285	391	407	55	57	114	167	239	0	0	3	0	0	0	13	17	36	d__Bacteria;p__Bacteroidetes;c__Bacteroidia;o__Bacteroidales;f__Muribaculaceae;g__Muribaculaceae_unclassified;s__Muribaculaceae_unclassified
6ca1326d225d72bba74fb6f0087ea590	773	144	377	442	110	136	881	208	170	218	40	14	40	84	0	292	235	87	d__Bacteria;p__Bacteroidetes;c__Bacteroidia;o__Bacteroidales;f__Muribaculaceae;g__Muribaculaceae_unclassified;s__Muribaculaceae_unclassified
8d4c73fc9277a090add2539a3c8a904c	83	0	103	28	219	442	315	308	141	0	0	0	0	0	0	8	0	6	d__Bacteria;p__Bacteroidetes;c__Bacteroidia;o__Bacteroidales;f__Muribaculaceae;g__Muribaculaceae_unclassified;s__Muribaculaceae_unclassified
bc657d20356afe438f51e0afcd7a668e	42	0	0	0	60	0	0	59	0	720	1039	1044	1483	187	609	1352	932	398	d__Bacteria;p__Firmicutes;c__Clostridia;o__Clostridiales;f__Ruminococcaceae;g__Oscillibacter;s__Oscillibacter_unclassified
a002c73cdb874ca7e06c36351e991866	0	0	0	0	0	0	840	0	66	350	425	1249	3641	0	892	0	0	0	d__Bacteria;p__Firmicutes;c__Erysipelotrichia;o__Erysipelotrichales;f__Erysipelotrichaceae;g__Dubosiella;s__Dubosiella_unclassified
5cd20cebbb998c1d2de44cadac99c742	0	0	54	0	52	0	238	1282	1968	0	0	0	0	0	0	0	0	0	d__Bacteria;p__Bacteroidetes;c__Bacteroidia;o__Bacteroidales;f__Muribaculaceae;g__Muribaculaceae_unclassified;s__Muribaculaceae_unclassified
7d1ba5fd09f05e0204769051f55956c8	449	352	302	323	52	54	136	0	211	432	40	76	110	76	139	101	57	148	d__Bacteria;p__Bacteroidetes;c__Bacteroidia;o__Bacteroidales;f__Muribaculaceae;g__Muribaculaceae_unclassified;s__Muribaculaceae_unclassified
de6fd700296bbbdf6d065da5ab9b6d71	15	0	5	2	0	4	0	0	7	368	683	2058	1711	24	155	1621	1033	40	d__Bacteria;p__Firmicutes;c__Clostridia;o__Clostridiales;f__Clostridiales_unclassified;g__Clostridiales_unclassified;s__Clostridiales_unclassified
f31ff17476159e2a0d80bc116bb71adf	25	0	0	0	0	0	0	0	11	883	167	2210	449	250	646	467	1513	871	d__Bacteria;p__Firmicutes;c__Clostridia;o__Clostridiales;f__Ruminococcaceae;g__Ruminiclostridium_9;s__Ruminiclostridium_9_unclassified
14f378d04c41e2562999e531dc676d75	451	90	293	183	1099	1245	1224	117	0	0	0	0	0	0	0	0	0	0	d__Bacteria;p__Bacteroidetes;c__Bacteroidia;o__Bacteroidales;f__Muribaculaceae;g__Muribaculaceae_unclassified;s__Muribaculaceae_unclassified
916344262b02db933329bd4f734c7f8a	8	111	0	0	53	46	13	18	47	345	1812	1158	1431	37	565	717	525	339	d__Bacteria;p__Firmicutes;c__Clostridia;o__Clostridiales;f__Ruminococcaceae;g__Ruminiclostridium;s__Ruminiclostridium_unclassified
a872d971676fe2e35e95f9c2d370b5cc	327	141	125	229	0	0	0	3475	409	0	0	0	0	0	0	0	0	0	d__Bacteria;p__Bacteroidetes;c__Bacteroidia;o__Bacteroidales;f__Rikenellaceae;g__Alistipes;s__Alistipes_unclassified
69ba38b087084b33240e3a8763d1c0fd	947	885	574	1475	0	0	0	0	0	0	0	0	0	0	0	0	0	0	d__Bacteria;p__Bacteroidetes;c__Bacteroidia;o__Bacteroidales;f__Muribaculaceae;g__Muribaculaceae_unclassified;s__Muribaculaceae_unclassified
541aebf40b914acc51ca95bcbf5f9d07	47	85	60	59	185	46	29	28	0	0	0	0	0	8	0	0	0	0	d__Bacteria;p__Bacteroidetes;c__Bacteroidia;o__Bacteroidales;f__Muribaculaceae;g__Muribaculaceae_unclassified;s__Muribaculaceae_unclassified
47e1cd99205041c61f09de66e116df81	169	3	429	61	681	138	1410	661	16	14	31	3	60	0	27	0	40	0	d__Bacteria;p__Firmicutes;c__Erysipelotrichia;o__Erysipelotrichales;f__Erysipelotrichaceae;g__Turicibacter;s__Turicibacter_sp.
e7d58be8110a163662964b21d8269b59	64	81	117	13	0	13	24	0	8	218	250	219	283	2344	117	648	908	19	d__Bacteria;p__Firmicutes;c__Erysipelotrichia;o__Erysipelotrichales;f__Erysipelotrichaceae;g__Erysipelatoclostridium;s__Clostridium]_cocleatum
e7a1669f6def2df8b9a760b9ea6c6500	28	18	0	65	769	480	728	1065	368	0	0	0	0	0	0	0	0	0	d__Bacteria;p__Bacteroidetes;c__Bacteroidia;o__Bacteroidales;f__Muribaculaceae;g__Muribaculaceae_unclassified;s__Muribaculaceae_unclassified
1dd2bafef23f0b7757e6cfbf1a4bce83	321	198	144	411	0	10	155	2	0	787	105	622	713	211	615	0	0	0	d__Bacteria;p__Bacteroidetes;c__Bacteroidia;o__Bacteroidales;f__Marinifilaceae;g__Odoribacter;s__Odoribacter_unclassified
a417cc2f0660a5f6fd2d43c2142e1bb1	70	45	13	61	80	77	25	34	82	651	2287	391	790	15	206	524	162	247	d__Bacteria;p__Firmicutes;c__Clostridia;o__Clostridiales;f__Ruminococcaceae;g__Ruminiclostridium_9;s__Ruminiclostridium_9_unclassified
9f777d99c764a7996e9804cdcc2d1add	121	12	384	73	215	9	153	0	7	293	386	554	1914	141	0	276	465	0	d__Bacteria;p__Actinobacteria;c__Actinobacteria;o__Bifidobacteriales;f__Bifidobacteriaceae;g__Bifidobacterium;s__uncultured_Bifidobacterium_sp.
620d9972b8f99e8ca94183e2023fb7b8	104	426	246	137	579	259	327	138	19	0	0	0	0	0	0	0	0	0	d__Bacteria;p__Bacteroidetes;c__Bacteroidia;o__Bacteroidales;f__Muribaculaceae;g__Muribaculaceae_unclassified;s__Muribaculaceae_unclassified
e833f7b757232865396bee33c5145728	0	184	0	104	68	0	26	57	97	0	0	0	0	0	0	0	0	0	d__Bacteria;p__Bacteroidetes;c__Bacteroidia;o__Bacteroidales;f__Muribaculaceae;g__Muribaculaceae_unclassified;s__Muribaculaceae_unclassified
9d668f96a2dbd0f107a7e3801cc6c6ab	301	41	260	114	106	182	145	133	68	0	0	0	0	0	0	0	0	0	d__Bacteria;p__Bacteroidetes;c__Bacteroidia;o__Bacteroidales;f__Muribaculaceae;g__Muribaculum;s__Muribaculum_unclassified
8ce111f6a6ed441e2b0fbe0b19c01ba9	13	255	34	14	49	161	16	0	64	788	1614	18	22	0	0	898	135	0	d__Bacteria;p__Firmicutes;c__Clostridia;o__Clostridiales;f__Ruminococcaceae;g__Ruminiclostridium_9;s__Ruminiclostridium_9_unclassified
4509fd6b027a2383221ddc35213fa0e0	97	560	206	84	0	0	2	47	60	470	309	54	42	135	148	411	110	96	d__Bacteria;p__Bacteroidetes;c__Bacteroidia;o__Bacteroidales;f__Tannerellaceae;g__Parabacteroides;s__Parabacteroides_distasonis
7ad524f4ccacf47d2c9ab920b5015a97	143	340	186	64	31	45	244	203	50	45	197	28	74	11	105	85	45	81	d__Bacteria;p__Bacteroidetes;c__Bacteroidia;o__Bacteroidales;f__Bacteroidaceae;g__Bacteroides;s__Bacteroides_acidifaciens
b7b8924f3ea452a34148120303263038	11	0	12	0	0	0	0	6	31	1254	1926	909	129	0	448	71	211	331	d__Bacteria;p__Firmicutes;c__Clostridia;o__Clostridiales;f__Ruminococcaceae;g__Intestinimonas;s__Intestinimonas_unclassified
ca3c8356f9b1815927caba46ffd13063	90	0	54	399	8	17	22	262	79	882	23	256	476	44	75	0	0	0	d__Bacteria;p__Bacteroidetes;c__Bacteroidia;o__Bacteroidales;f__Rikenellaceae;g__Rikenellaceae_RC9_gut_group;s__Rikenellaceae_RC9_gut_group_unclassified
73fbe9b778b095aa07b5c8f37ed24094	266	596	12	88	306	301	14	68	294	261	1106	547	598	0	0	227	94	159	d__Bacteria;p__Firmicutes;c__Clostridia;o__Clostridiales;f__Ruminococcaceae;g__Ruminiclostridium;s__Ruminiclostridium_unclassified
afa36af1c42db57fea4c0e5c3d53b121	99	574	61	317	0	0	0	0	0	0	0	0	0	0	0	0	0	0	d__Bacteria;p__Bacteroidetes;c__Bacteroidia;o__Bacteroidales;f__Muribaculaceae;g__Muribaculaceae_unclassified;s__Muribaculaceae_unclassified
f0c98162fce894cc7cfc49c30dabd8f8	123	187	51	216	0	0	4	20	14	708	124	10	114	447	280	470	281	551	d__Bacteria;p__Bacteroidetes;c__Bacteroidia;o__Bacteroidales;f__Muribaculaceae;g__Muribaculaceae_unclassified;s__Muribaculaceae_unclassified
043b383e33298f9be679e2588c3ba876	0	0	0	0	885	410	706	1144	351	0	0	0	0	0	0	0	0	0	d__Bacteria;p__Bacteroidetes;c__Bacteroidia;o__Bacteroidales;f__Muribaculaceae;g__Muribaculaceae_unclassified;s__Muribaculaceae_unclassified
7dc8069173c06207404ca3335682c4ba	0	0	0	0	0	0	6	0	0	423	2053	704	452	116	576	478	181	187	d__Bacteria;p__Firmicutes;c__Clostridia;o__Clostridiales;f__Ruminococcaceae;g__Oscillibacter;s__Oscillibacter_unclassified
de4f850d1836f6753c638631a507db5f	194	0	0	145	0	29	0	15	269	787	388	253	310	0	381	661	791	424	d__Bacteria;p__Firmicutes;c__Clostridia;o__Clostridiales;f__Clostridiales_unclassified;g__Clostridiales_unclassified;s__Clostridiales_unclassified
dc1d47823e38b4571139af9df7309910	0	287	0	8	0	0	20	9	0	541	251	1180	568	1845	0	96	158	0	d__Bacteria;p__Firmicutes;c__Clostridia;o__Clostridiales;f__Clostridiales_unclassified;g__Clostridiales_unclassified;s__Clostridiales_unclassified
1c355a47036cbd52e77efa1e71168854	0	0	0	0	0	0	0	0	0	0	0	0	0	0	0	61	0	0	d__Bacteria;p__Firmicutes;c__Clostridia;o__Clostridiales;f__Clostridiaceae;g__Clostridium;s__uncultured_Clostridium_sp.
00b8914f01b0c6a32672da52af712059	0	0	0	0	102	37	0	1385	1631	0	0	0	0	0	0	0	0	0	d__Bacteria;p__Bacteroidetes;c__Bacteroidia;o__Bacteroidales;f__Muribaculaceae;g__Muribaculaceae_unclassified;s__Muribaculaceae_unclassified
f64becfec88c000e31e1b84c0de1354f	0	0	0	0	5	0	0	0	0	0	86	7	0	56	0	5	0	0	d__Bacteria;p__Firmicutes;c__Erysipelotrichia;o__Erysipelotrichales;f__Erysipelotrichaceae;g__Dubosiella;s__Dubosiella_unclassified
0b598cdc2034cd9a7429a9be820676eb	95	49	64	77	66	91	140	120	44	74	44	186	74	394	174	321	278	111	d__Bacteria;p__Proteobacteria;c__Gammaproteobacteria;o__Betaproteobacteriales;f__Burkholderiaceae;g__Burkholderia-Caballeronia-Paraburkholderia;s__Burkholderia-Caballeronia-Paraburkholderia_unclassified
3edbd28880be18f8201cad60d32d3ae4	131	21	28	49	104	234	34	134	209	577	324	266	289	1045	699	104	104	124	d__Bacteria;p__Firmicutes;c__Clostridia;o__Clostridiales;f__Ruminococcaceae;g__Anaerotruncus;s__Anaerotruncus_sp.
cb1e0d071f55234456c773ba3c60b18d	154	38	63	63	66	41	180	71	64	862	57	32	89	56	0	0	0	0	d__Bacteria;p__Bacteroidetes;c__Bacteroidia;o__Bacteroidales;f__Muribaculaceae;g__Muribaculum;s__Muribaculum_sp.
5f37d0126586615363ad082a27c40635	0	0	0	0	0	0	0	5	0	0	13	0	0	955	237	1908	922	565	d__Bacteria;p__Actinobacteria;c__Actinobacteria;o__Bifidobacteriales;f__Bifidobacteriaceae;g__Bifidobacterium;s__Bifidobacterium_pseudolongum
c9f654bee8410fd29cbe9d0cd855bd8f	845	159	1058	358	0	0	0	0	0	0	0	0	0	0	0	0	0	0	d__Bacteria;p__Bacteroidetes;c__Bacteroidia;o__Bacteroidales;f__Muribaculaceae;g__Muribaculaceae_unclassified;s__Muribaculaceae_unclassified
db5083fb7a9c2edf1956b52b73a8edda	1218	42	36	650	70	126	0	126	0	120	266	68	27	87	93	232	113	77	d__Bacteria;p__Firmicutes;c__Clostridia;o__Clostridiales;f__Lachnospiraceae;g__Lachnospiraceae_unclassified;s__Lachnospiraceae_unclassified
cc6e48eadf621ca218a8118b5be9e45e	0	0	0	0	0	0	0	0	0	97	179	197	234	1113	0	436	1054	592	d__Bacteria;p__Firmicutes;c__Bacilli;o__Lactobacillales;f__Lactobacillaceae;g__Lactobacillus;s__Lactobacillus_reuteri
3f63845a54eb550b8df349fc201c4a35	0	0	0	0	0	0	0	0	0	0	16	0	0	0	0	111	324	3644	d__Bacteria;p__Deferribacteres;c__Deferribacteres;o__Deferribacterales;f__Deferribacteraceae;g__Mucispirillum;s__Mucispirillum_sp._69
504d734fc3eb4b39bfcb335178c09cb2	404	427	180	944	500	955	139	204	0	0	0	0	0	0	0	27	0	25	d__Bacteria;p__Bacteroidetes;c__Bacteroidia;o__Bacteroidales;f__Muribaculaceae;g__Muribaculaceae_unclassified;s__Muribaculaceae_unclassified
5383d886bb8928c87a175d82d007fe37	0	0	0	0	0	0	0	0	0	0	0	0	0	0	67	0	0	0	d__Bacteria;p__Proteobacteria;c__Deltaproteobacteria;o__Desulfovibrionales;f__Desulfovibrionaceae;g__Desulfovibrio;s__Desulfovibrio_sp.
a5742a868f99d2523aee4b227f8afce0	0	0	0	0	0	0	0	0	0	0	4	0	0	0	0	113	271	3054	d__Bacteria;p__Deferribacteres;c__Deferribacteres;o__Deferribacterales;f__Deferribacteraceae;g__Mucispirillum;s__Mucispirillum_schaedleri
ee8f7ff9f92442786844382a40c3fef7	5	26	5	6	17	51	29	9	13	89	640	716	633	319	335	333	783	166	d__Bacteria;p__Firmicutes;c__Clostridia;o__Clostridiales;f__Lachnospiraceae;g__Tyzzerella;s__Tyzzerella_unclassified
fdc1bfd04b316ad296381ebd28405bf4	211	0	134	71	92	66	91	0	0	0	0	0	0	0	0	0	0	0	d__Bacteria;p__Bacteroidetes;c__Bacteroidia;o__Bacteroidales;f__Muribaculaceae;g__Muribaculaceae_unclassified;s__Muribaculaceae_unclassified
8d2c369f49b3b611509e928f3ea53452	236	0	0	169	142	444	230	231	186	0	0	0	0	0	0	0	0	0	d__Bacteria;p__Firmicutes;c__Clostridia;o__Clostridiales;f__Lachnospiraceae;g__Lachnospiraceae_unclassified;s__Lachnospiraceae_unclassified
5fa5109dee4e1b9d60c5b5ba6bae18b9	0	0	0	0	279	171	565	70	36	2	0	0	0	0	0	5	2	154	d__Bacteria;p__Bacteroidetes;c__Bacteroidia;o__Bacteroidales;f__Rikenellaceae;g__Rikenella;s__Rikenella_unclassified
ecf2a9c32e4fb56c29f90395dfc12d37	621	334	0	1166	790	244	666	8	0	0	0	0	0	0	0	0	0	0	d__Bacteria;p__Firmicutes;c__Clostridia;o__Clostridiales;f__Lachnospiraceae;g__Lachnospiraceae_NK4A136_group;s__Lachnospiraceae_NK4A136_group_unclassified
5212cf2b2f19ae6bef0993043da60715	0	0	0	6	0	0	0	0	0	0	0	0	0	0	0	103	317	3231	d__Bacteria;p__Deferribacteres;c__Deferribacteres;o__Deferribacterales;f__Deferribacteraceae;g__Mucispirillum;s__Mucispirillum_sp._69
d53f2eb27a667095f7100d5bd72979b9	54	472	111	66	65	54	66	560	31	0	0	0	0	0	0	0	0	0	d__Bacteria;p__Bacteroidetes;c__Bacteroidia;o__Bacteroidales;f__Prevotellaceae;g__Alloprevotella;s__Alloprevotella_unclassified
9bae374b5bc3317f124db5d86d289fab	0	0	0	0	0	0	0	0	0	91	139	198	207	900	0	364	813	553	d__Bacteria;p__Firmicutes;c__Bacilli;o__Lactobacillales;f__Lactobacillaceae;g__Lactobacillus;s__uncultured_Lactobacillus_sp.
63e0f7a3d9ecd273956314a549270088	59	34	40	15	21	7	6	109	105	478	85	360	166	178	1010	510	671	223	d__Bacteria;p__Firmicutes;c__Clostridia;o__Clostridiales;f__Ruminococcaceae;g__Ruminiclostridium;s__Ruminiclostridium_unclassified
2c5981221bc2d0d66e4d116f025c8a61	396	22	16	224	70	245	140	135	95	19	0	27	16	0	29	0	0	0	d__Bacteria;p__Firmicutes;c__Clostridia;o__Clostridiales;f__Lachnospiraceae;g__Lachnospiraceae_unclassified;s__Lachnospiraceae_unclassified
e60a1b18a29616f8d18b108040983e13	0	0	0	0	71	205	63	703	238	7	0	0	3	0	0	0	0	0	d__Bacteria;p__Bacteroidetes;c__Bacteroidia;o__Bacteroidales;f__Muribaculaceae;g__Muribaculum;s__Muribaculum_sp.
e0db3912b8ff82febe2dea86fdad877a	0	0	0	0	0	0	0	0	0	97	104	160	188	938	0	357	839	507	d__Bacteria;p__Firmicutes;c__Bacilli;o__Lactobacillales;f__Lactobacillaceae;g__Lactobacillus;s__Lactobacillus_caviae
68d91efd23bd572a2596634c5e1a2a90	98	53	352	15	30	16	24	99	241	583	109	22	28	114	117	23	39	34	d__Bacteria;p__Bacteroidetes;c__Bacteroidia;o__Bacteroidales;f__Bacteroidaceae;g__Bacteroides;s__Bacteroides_acidifaciens
a61360801e1f86b42c1570681c366d48	110	0	0	120	18	120	1146	11	7	0	0	0	0	0	0	0	0	0	d__Bacteria;p__Firmicutes;c__Clostridia;o__Clostridiales;f__Ruminococcaceae;g__Ruminococcaceae_UCG-014;s__Ruminococcaceae_UCG-014_unclassified
905626bb5c5392d3d185ef1c72379baa	20	37	0	35	0	4	0	23	0	443	326	319	191	0	232	902	328	289	d__Bacteria;p__Firmicutes;c__Clostridia;o__Clostridiales;f__Lachnospiraceae;g__Lachnospiraceae_UCG-006;s__Lachnospiraceae_UCG-006_unclassified
8c160916bba9a860adec0e3b1185330e	724	307	566	572	0	0	0	0	0	0	0	0	0	0	0	5	0	0	d__Bacteria;p__Bacteroidetes;c__Bacteroidia;o__Bacteroidales;f__Muribaculaceae;g__Duncaniella;s__Duncaniella_muris
a1c1ada766e890f911fa14b2e417844a	356	0	0	0	0	62	1746	0	0	0	0	0	0	0	0	0	0	0	d__Bacteria;p__Firmicutes;c__Clostridia;o__Clostridiales;f__Ruminococcaceae;g__Ruminococcaceae_UCG-014;s__Ruminococcaceae_UCG-014_unclassified
36ad14a321e596b9e001c995060769a3	464	5	264	221	93	96	179	45	191	0	0	0	0	0	0	0	0	0	d__Bacteria;p__Bacteroidetes;c__Bacteroidia;o__Bacteroidales;f__Muribaculaceae;g__Muribaculum;s__Muribaculum_sp.
1bc30d9bc229c740fc402f36e26e418e	59	450	109	0	0	59	0	556	0	0	0	0	0	0	0	0	0	0	d__Bacteria;p__Bacteroidetes;c__Bacteroidia;o__Bacteroidales;f__Prevotellaceae;g__Alloprevotella;s__Alloprevotella_unclassified
273c0d5c8fb642e303eceb15ff8a79b2	321	0	140	52	122	127	43	105	519	0	0	0	0	45	142	49	59	0	d__Bacteria;p__Bacteroidetes;c__Bacteroidia;o__Bacteroidales;f__Muribaculaceae;g__Muribaculaceae_unclassified;s__Muribaculaceae_unclassified
5168d02c42ed1104d72239ca22b6570d	191	173	609	48	0	0	0	518	247	0	0	0	0	0	0	0	0	0	d__Bacteria;p__Bacteroidetes;c__Bacteroidia;o__Bacteroidales;f__Prevotellaceae;g__Prevotellaceae_UCG-001;s__Prevotellaceae_UCG-001_unclassified
693e843219d5f82dbe23cae86c193033	173	135	170	215	235	378	112	246	466	0	0	0	0	0	0	0	0	0	d__Bacteria;p__Bacteroidetes;c__Bacteroidia;o__Bacteroidales;f__Muribaculaceae;g__Muribaculum;s__Muribaculum_sp.
a3dc95c4b04e432cf27c83729f707ea5	319	0	132	825	1002	9	199	0	0	0	0	0	0	0	0	0	0	0	d__Bacteria;p__Firmicutes;c__Clostridia;o__Clostridiales;f__Clostridiaceae;g__Clostridium;s__Clostridium_sp._Kas107-2
98197d5d5ab056e6ba58ac826fbc46e6	148	33	68	141	0	0	0	2876	155	0	0	0	0	0	0	0	0	0	d__Bacteria;p__Bacteroidetes;c__Bacteroidia;o__Bacteroidales;f__Rikenellaceae;g__Millionella;s__Millionella_massiliensis
5e09343b7991a4bb11a5cffbf6120cbd	28	156	30	23	7	0	16	192	133	525	57	126	309	60	202	202	61	23	d__Bacteria;p__Bacteroidetes;c__Bacteroidia;o__Bacteroidales;f__Rikenellaceae;g__Alistipes;s__Alistipes_unclassified
000fe74555b8d995714372caccc35381	0	0	0	0	0	0	0	0	0	399	363	36	261	4	33	254	1886	217	d__Bacteria;p__Firmicutes;c__Clostridia;o__Clostridiales;f__Lachnospiraceae;g__Dorea;s__Dorea_unclassified
82718eabd90ecdd4ea0701ba1c6e2406	281	1254	606	102	7	13	70	42	70	10	6	9	15	0	0	9	0	4	d__Bacteria;p__Bacteroidetes;c__Bacteroidia;o__Bacteroidales;f__Bacteroidaceae;g__Bacteroides;s__Bacteroides_caecimuris
569ae6e38a27aec08a0934f22784dbc3	16	4	0	37	0	0	0	423	0	0	0	0	0	2	0	0	0	0	d__Bacteria;p__Bacteroidetes;c__Bacteroidia;o__Bacteroidales;f__Muribaculaceae;g__Muribaculum;s__Muribaculum_sp.
5486844b955bc4e258152e4e6e1e2b5b	0	0	80	0	0	0	0	2070	0	0	0	0	0	0	0	0	0	0	d__Bacteria;p__Firmicutes;c__Clostridia;o__Clostridiales;f__Ruminococcaceae;g__Ruminococcaceae_UCG-014;s__Ruminococcaceae_UCG-014_unclassified
26d2289c9980139c2f3342a8904991a2	0	0	0	0	124	106	35	25	116	0	0	0	0	0	0	0	0	0	d__Bacteria;p__Bacteroidetes;c__Bacteroidia;o__Bacteroidales;f__Muribaculaceae;g__Muribaculaceae_unclassified;s__Muribaculaceae_unclassified
806199bb594b4097d992d3c5572d051a	6	443	4	9	47	41	0	5	8	0	0	0	0	0	0	0	0	0	d__Bacteria;p__Bacteroidetes;c__Bacteroidia;o__Bacteroidales;f__Prevotellaceae;g__Prevotellaceae_NK3B31_group;s__Prevotellaceae_NK3B31_group_unclassified
898ff8589020a0cf6f8d4b98c7e08481	28	161	108	18	21	9	201	49	23	24	6	0	0	0	0	20	9	6	d__Bacteria;p__Bacteroidetes;c__Bacteroidia;o__Bacteroidales;f__Prevotellaceae;g__Paraprevotella;s__Paraprevotella_unclassified
7df610e63e14ed64f727741fd81b0165	23	0	0	20	109	61	91	7	13	42	39	427	262	787	965	21	11	367	d__Bacteria;p__Firmicutes;c__Clostridia;o__Clostridiales;f__Clostridiales_unclassified;g__Clostridiales_unclassified;s__Clostridiales_unclassified
a8c11467a384f58e74fa1777228d3937	41	0	110	15	8	33	391	0	4	0	0	0	0	0	0	0	0	0	d__Bacteria;p__Firmicutes;c__Erysipelotrichia;o__Erysipelotrichales;f__Erysipelotrichaceae;g__Allobaculum;s__Allobaculum_unclassified
f9979e1572b0472ab28372a6e445adf9	160	140	196	103	0	0	45	0	72	37	0	12	34	25	18	39	84	162	d__Bacteria;p__Bacteroidetes;c__Bacteroidia;o__Bacteroidales;f__Muribaculaceae;g__Muribaculum;s__Muribaculum_sp.
959c8045a874c23f50a188a7a181970e	11	0	0	0	0	0	0	0	0	895	1276	285	56	0	318	118	215	49	d__Bacteria;p__Firmicutes;c__Clostridia;o__Clostridiales;f__Lachnospiraceae;g__Roseburia;s__Roseburia_unclassified
e39904201b1756e9e306db48979f0667	309	101	129	152	0	0	0	0	0	6	0	0	0	0	0	0	0	17	d__Bacteria;p__Bacteroidetes;c__Bacteroidia;o__Bacteroidales;f__Muribaculaceae;g__Muribaculaceae_unclassified;s__Muribaculaceae_unclassified
621c2998179f9151c6a969970f9db2ee	188	10	235	122	111	73	128	528	355	0	0	3	3	6	9	15	9	8	d__Bacteria;p__Bacteroidetes;c__Bacteroidia;o__Bacteroidales;f__Muribaculaceae;g__Muribaculaceae_unclassified;s__Muribaculaceae_unclassified
e7fab69e4a22619190f4967890686e76	0	0	0	0	32	38	107	773	17	0	0	0	0	0	0	0	0	0	d__Bacteria;p__Patescibacteria;c__Saccharimonadia;o__Saccharimonadales;f__Saccharimonadaceae;g__Candidatus_Saccharimonas;s__Candidatus_Saccharimonas_unclassified
a2860598f7a7433e10226aaa211f2707	27	362	0	7	35	223	71	0	807	0	282	272	0	187	0	26	28	218	d__Bacteria;p__Firmicutes;c__Clostridia;o__Clostridiales;f__Lachnospiraceae;g__Lachnospiraceae_NK4A136_group;s__Lachnospiraceae_NK4A136_group_unclassified
7466a937df6d1ebca43af6fc591da892	500	89	44	234	0	0	34	20	85	319	109	258	206	37	70	123	506	116	d__Bacteria;p__Firmicutes;c__Clostridia;o__Clostridiales;f__Lachnospiraceae;g__Anaerotignum;s__Anaerotignum_sp.
f82c31bad94040f1b781de1e7647f178	117	0	0	0	0	0	0	0	0	144	210	618	1710	0	0	0	0	0	d__Bacteria;p__Firmicutes;c__Erysipelotrichia;o__Erysipelotrichales;f__Erysipelotrichaceae;g__Dubosiella;s__Dubosiella_unclassified
b6ce5d74291f45a13c26473b3cfd72cc	204	0	113	0	73	88	37	98	317	51	23	0	17	66	79	60	0	0	d__Bacteria;p__Bacteroidetes;c__Bacteroidia;o__Bacteroidales;f__Muribaculaceae;g__Muribaculaceae_unclassified;s__Muribaculaceae_unclassified
da1dbaa408f3ce3c0ca87606553efbbd	0	81	85	90	131	114	171	42	123	82	78	74	71	87	0	49	74	58	d__Bacteria;p__Proteobacteria;c__Gammaproteobacteria;o__Enterobacteriales;f__Enterobacteriaceae;g__Proteus;s__Proteus_unclassified
e4fe27ac6bc30f5f0eeafb355861817a	212	0	114	42	53	73	35	73	323	0	0	0	0	72	84	68	47	42	d__Bacteria;p__Bacteroidetes;c__Bacteroidia;o__Bacteroidales;f__Muribaculaceae;g__Muribaculaceae_unclassified;s__Muribaculaceae_unclassified
29635491d729525b52a11f81671920a3	45	92	5	89	0	0	0	23	31	61	389	88	123	138	90	514	544	161	d__Bacteria;p__Firmicutes;c__Clostridia;o__Clostridiales;f__Lachnospiraceae;g__Lachnospiraceae_unclassified;s__Lachnospiraceae_unclassified
0e36340cf41849de5a679a50885c975b	198	218	107	498	239	435	81	122	224	0	18	0	0	25	0	0	0	0	d__Bacteria;p__Bacteroidetes;c__Bacteroidia;o__Bacteroidales;f__Muribaculaceae;g__Muribaculaceae_unclassified;s__Muribaculaceae_unclassified
88043ed61091b5a06455a9840597cc8b	265	0	107	31	54	76	32	91	355	0	0	0	0	58	0	70	0	0	d__Bacteria;p__Bacteroidetes;c__Bacteroidia;o__Bacteroidales;f__Muribaculaceae;g__Muribaculaceae_unclassified;s__Muribaculaceae_unclassified
ef7947bab18427ac8c6eda06bf3f0eb5	15	18	2	0	69	25	81	0	0	314	782	330	351	171	249	0	0	0	d__Bacteria;p__Firmicutes;c__Clostridia;o__Clostridiales;f__Clostridiales_unclassified;g__Clostridiales_unclassified;s__Clostridiales_unclassified
387015af0d551308404793e4fdc68855	13	14	21	16	19	24	48	8	14	0	0	0	0	0	0	0	0	0	d__Bacteria;p__Bacteroidetes;c__Bacteroidia;o__Bacteroidales;f__Muribaculaceae;g__Muribaculaceae_unclassified;s__Muribaculaceae_unclassified
fabb8e0032e3cfec402f98f809fa1d0c	73	5	183	39	0	0	0	0	0	0	0	0	0	0	0	0	0	0	d__Bacteria;p__Bacteroidetes;c__Bacteroidia;o__Bacteroidales;f__Muribaculaceae;g__Muribaculaceae_unclassified;s__Muribaculaceae_unclassified
c11afce3177e4855f2e1c0d27407b6b7	27	1938	25	31	109	0	0	0	300	0	0	0	0	0	0	0	0	0	d__Bacteria;p__Firmicutes;c__Clostridia;o__Clostridiales;f__Lachnospiraceae;g__Lachnospiraceae_unclassified;s__Lachnospiraceae_unclassified
a60a9724c73cb25999af033bd73c9fec	0	0	0	0	0	0	0	0	0	0	0	0	0	0	0	0	0	0	d__Bacteria;p__Bacteroidetes;c__Bacteroidia;o__Bacteroidales;f__Prevotellaceae;g__Prevotellaceae_NK3B31_group;s__Prevotellaceae_NK3B31_group_unclassified
8224d93ae5545efb9b1431cb01f48f7d	226	207	80	561	221	435	108	105	11	0	0	0	9	0	0	0	7	0	d__Bacteria;p__Bacteroidetes;c__Bacteroidia;o__Bacteroidales;f__Muribaculaceae;g__Muribaculaceae_unclassified;s__Muribaculaceae_unclassified
5a800283d5784eded9bc28e4ef87d9f6	284	0	125	144	98	69	80	0	0	0	0	0	0	0	0	0	0	0	d__Bacteria;p__Bacteroidetes;c__Bacteroidia;o__Bacteroidales;f__Muribaculaceae;g__Muribaculaceae_unclassified;s__Muribaculaceae_unclassified
1b54160eb930039a3357bdfafd37c7af	0	239	56	0	38	40	0	397	0	0	0	0	0	0	0	0	0	0	d__Bacteria;p__Bacteroidetes;c__Bacteroidia;o__Bacteroidales;f__Prevotellaceae;g__Alloprevotella;s__Alloprevotella_unclassified
ad0c20dbc5cfaace4ce762124eddae3d	0	0	0	0	0	0	0	638	0	0	0	0	0	0	0	0	0	0	d__Bacteria;p__Bacteroidetes;c__Bacteroidia;o__Bacteroidales;f__Muribaculaceae;g__Muribaculaceae_unclassified;s__Muribaculaceae_unclassified
9548ad2e5b899b04e043d8b4a5be0ee0	0	0	0	0	38	80	102	582	119	564	189	283	171	66	0	20	0	8	d__Bacteria;p__Bacteroidetes;c__Bacteroidia;o__Bacteroidales;f__Rikenellaceae;g__Rikenella;s__Rikenella_unclassified
ac7662568b7632d0dcc654615623c864	0	0	0	0	8	0	0	32	80	73	209	201	146	723	296	110	46	51	d__Bacteria;p__Firmicutes;c__Bacilli;o__Lactobacillales;f__Streptococcaceae;g__Streptococcus;s__Streptococcus_danieliae
9cf2616b85111084d673f5fb7b953ffc	44	192	258	98	22	37	35	0	29	0	0	0	0	0	0	0	0	0	d__Bacteria;p__Bacteroidetes;c__Bacteroidia;o__Bacteroidales;f__Muribaculaceae;g__Muribaculaceae_unclassified;s__Muribaculaceae_unclassified
bffbe6a9327f107aee0f2bb01618cc6f	0	474	0	27	32	31	256	6	22	0	0	20	26	0	0	35	81	0	d__Bacteria;p__Firmicutes;c__Clostridia;o__Clostridiales;f__Lachnospiraceae;g__Lachnospiraceae_NK4A136_group;s__Lachnospiraceae_NK4A136_group_unclassified
c131cda46f8601b749ded9d6b408970a	0	0	0	0	0	0	3	6	0	0	0	0	0	891	104	333	252	149	d__Bacteria;p__Epsilonbacteraeota;c__Campylobacteria;o__Campylobacterales;f__Helicobacteraceae;g__Helicobacter;s__Helicobacter_unclassified
8dc1f451cb46711bf81038ebedcd3c2c	81	61	86	97	119	125	119	75	97	0	0	0	0	0	0	0	0	0	d__Bacteria;p__Bacteroidetes;c__Bacteroidia;o__Bacteroidales;f__Muribaculaceae;g__Muribaculaceae_unclassified;s__Muribaculaceae_unclassified
aaabe26cacdb611cc9d674d327eca13d	0	286	0	12	10	0	0	9	112	0	0	0	0	0	0	0	0	0	d__Bacteria;p__Firmicutes;c__Clostridia;o__Clostridiales;f__Lachnospiraceae;g__Lachnospiraceae_NK4A136_group;s__Lachnospiraceae_NK4A136_group_unclassified
94e40b9bc0f77cbdaffb21d48c6b1008	104	0	76	44	0	9	0	22	25	0	0	0	0	0	0	0	0	0	d__Bacteria;p__Bacteroidetes;c__Bacteroidia;o__Bacteroidales;f__Muribaculaceae;g__Muribaculum;s__Muribaculum_intestinale
bbb22b30f996a34d983e72fbbb9fc7b7	37	41	0	41	40	36	287	0	0	352	54	794	317	93	47	0	0	0	d__Bacteria;p__Firmicutes;c__Firmicutes_unclassified;o__Firmicutes_unclassified;f__Firmicutes_unclassified;g__Firmicutes_unclassified;s__Firmicutes_unclassified
7d91203f175430765f14b752bd19c7b3	0	0	0	0	73	149	135	0	0	22	57	0	231	0	10	219	517	45	d__Bacteria;p__Firmicutes;c__Clostridia;o__Clostridiales;f__Clostridiaceae_1;g__Clostridium_sensu_stricto_1;s__Clostridium_sensu_stricto_1_unclassified
315bf6a49451981bd05eaf638a25ca7e	133	0	56	47	28	29	51	12	62	170	0	34	34	0	0	30	25	0	d__Bacteria;p__Bacteroidetes;c__Bacteroidia;o__Bacteroidales;f__Muribaculaceae;g__Muribaculaceae_unclassified;s__Muribaculaceae_unclassified
e7b2c24c5f0d48a0677e3bc80d3e000d	63	23	0	121	63	0	21	40	33	391	195	135	73	162	159	38	66	111	d__Bacteria;p__Firmicutes;c__Clostridia;o__Clostridiales;f__Lachnospiraceae;g__Lachnospiraceae_NK4A136_group;s__Lachnospiraceae_NK4A136_group_unclassified
df8ca2692141028441f58603fb15dcd5	0	0	0	0	64	0	250	812	154	0	0	0	0	0	0	0	0	0	d__Bacteria;p__Bacteroidetes;c__Bacteroidia;o__Bacteroidales;f__Muribaculaceae;g__Muribaculaceae_unclassified;s__Muribaculaceae_unclassified
8b80109a6c7b80740944079058932cc9	0	0	0	0	0	14	0	0	0	0	0	0	0	0	0	0	0	0	d__Bacteria;p__Bacteroidetes;c__Bacteroidia;o__Bacteroidales;f__Muribaculaceae;g__Muribaculum;s__Muribaculum_sp.
bee2c03cdabd05c82596fb44dcd9dcfb	0	0	0	0	0	0	0	0	0	0	0	0	0	0	0	455	725	793	d__Bacteria;p__Firmicutes;c__Bacilli;o__Lactobacillales;f__Lactobacillaceae;g__Lactobacillus;s__Lactobacillus_sp._BL301
5aa29ce483461bb3779a80083e4b4862	17	0	6	18	0	0	0	210	175	0	0	4	0	0	0	0	0	0	d__Bacteria;p__Firmicutes;c__Clostridia;o__Clostridiales;f__Ruminococcaceae;g__Ruminococcus_1;s__Ruminococcus_1_unclassified
0ae72dcf8a175a4a2dc643deb0c9d14c	0	140	0	0	0	0	0	0	0	273	151	575	303	599	0	0	55	0	d__Bacteria;p__Firmicutes;c__Clostridia;o__Clostridiales;f__Clostridiales_unclassified;g__Clostridiales_unclassified;s__Clostridiales_unclassified
ec4f30dcba847a8a604069a3bd845a6f	79	0	0	23	156	0	29	208	95	0	0	0	0	0	0	0	0	0	d__Bacteria;p__Bacteroidetes;c__Bacteroidia;o__Bacteroidales;f__Muribaculaceae;g__Muribaculaceae_unclassified;s__Muribaculaceae_unclassified
a28be1b5ffe3caa246835ad63630881d	0	0	0	52	0	0	0	0	0	0	0	0	0	229	99	885	630	0	d__Bacteria;p__Firmicutes;c__Clostridia;o__Clostridiales;f__Ruminococcaceae;g__Intestinimonas;s__Intestinimonas_unclassified
2bd9efc537f78c46be369a51f1a5ea4e	45	52	16	49	117	134	0	34	64	98	208	198	98	39	0	102	157	219	d__Bacteria;p__Firmicutes;c__Clostridia;o__Clostridiales;f__Ruminococcaceae;g__Oscillibacter;s__Oscillibacter_unclassified
ea7d0f0309418a7d0de7cf311b6c1b9e	65	23	22	37	0	0	0	0	0	757	39	1030	26	0	0	0	0	0	d__Bacteria;p__Deferribacteres;c__Deferribacteres;o__Deferribacterales;f__Deferribacteraceae;g__Mucispirillum;s__Mucispirillum_schaedleri
ffcf791ac7fc2e278c21da4662ca1bbd	105	62	128	159	16	0	0	41	0	0	0	0	0	14	0	0	0	0	d__Bacteria;p__Proteobacteria;c__Gammaproteobacteria;o__Betaproteobacteriales;f__Burkholderiaceae;g__Parasutterella;s__Parasutterella_unclassified
77099473d0cda3e8462d80d459f5e836	60	91	80	71	111	66	212	679	66	0	0	0	0	62	0	0	0	46	d__Bacteria;p__Firmicutes;c__Bacilli;o__Lactobacillales;f__Lactobacillaceae;g__Lactobacillus;s__uncultured_Lactobacillus_sp.
3d90b8f18314507f2ac3ccddf722e7c6	0	0	0	0	0	0	0	3	0	18	365	19	15	497	0	477	462	0	d__Bacteria;p__Firmicutes;c__Clostridia;o__Clostridiales;f__Eubacteriaceae;g__Eubacterium;s__uncultured_Eubacterium_sp.
093d7847f33cda5d4783dbd3bf026a23	5	0	0	14	5	0	7	368	12	0	0	0	0	0	0	0	0	0	d__Bacteria;p__Firmicutes;c__Clostridia;o__Clostridiales;f__Ruminococcaceae;g__Ruminiclostridium_5;s__Ruminiclostridium_5_unclassified
cf64002ea680068cfd84aba630f20fca	238	0	0	132	20	24	0	153	83	0	0	0	0	0	0	0	0	0	d__Bacteria;p__Firmicutes;c__Clostridia;o__Clostridiales;f__Lachnospiraceae;g__Eubacterium]_xylanophilum_group;s__Eubacterium]_xylanophilum_group_unclassified
3b58bd8f1b604966afd774d2d4630bb9	0	0	0	0	306	58	209	0	0	0	0	0	0	0	0	0	0	0	d__Bacteria;p__Firmicutes;c__Clostridia;o__Clostridiales;f__Ruminococcaceae;g__Eubacterium]_coprostanoligenes_group;s__Eubacterium]_coprostanoligenes_group_unclassified
63e7a232da24973f0925541f485c809b	0	0	0	0	0	0	0	60	392	0	0	0	0	0	0	0	0	0	d__Bacteria;p__Bacteroidetes;c__Bacteroidia;o__Bacteroidales;f__Muribaculaceae;g__Muribaculaceae_unclassified;s__Muribaculaceae_unclassified
a24b6e0996b9fbaa38610559ac923a17	72	107	22	96	153	182	254	28	0	0	0	0	0	0	0	0	0	0	d__Bacteria;p__Firmicutes;c__Clostridia;o__Clostridiales;f__Lachnospiraceae;g__Lachnospiraceae_unclassified;s__Lachnospiraceae_unclassified
19064c26cfe9f96f20b4ea358e247a7c	0	0	0	0	73	0	68	24	11	0	0	0	0	0	0	0	0	0	d__Bacteria;p__Bacteroidetes;c__Bacteroidia;o__Bacteroidales;f__Muribaculaceae;g__Muribaculaceae_unclassified;s__Muribaculaceae_unclassified
7e8874b85f6e99a082b0fd287c437f96	65	273	161	175	31	42	47	3	13	0	0	0	0	0	0	0	0	0	d__Bacteria;p__Bacteroidetes;c__Bacteroidia;o__Bacteroidales;f__Muribaculaceae;g__Muribaculaceae_unclassified;s__Muribaculaceae_unclassified
dc65ef31a6047ad982d02bd02c507bd1	0	0	0	0	0	0	0	549	450	0	0	0	0	0	0	0	0	0	d__Bacteria;p__Bacteroidetes;c__Bacteroidia;o__Bacteroidales;f__Muribaculaceae;g__Muribaculaceae_unclassified;s__Muribaculaceae_unclassified
550d879a43e4caea4c8463398d98e83a	0	0	0	0	15	1644	208	0	0	0	0	0	0	0	0	0	0	0	d__Bacteria;p__Firmicutes;c__Clostridia;o__Clostridiales;f__Clostridiales_unclassified;g__Clostridiales_unclassified;s__Clostridiales_unclassified
cf9d0e7db0605e75d83e94ed3cce03aa	9	10	26	27	141	145	89	17	53	0	0	0	0	0	0	0	0	0	d__Bacteria;p__Bacteroidetes;c__Bacteroidia;o__Bacteroidales;f__Muribaculaceae;g__Muribaculaceae_unclassified;s__Muribaculaceae_unclassified
f5f3c968d713328d224d18e0ef03997c	0	434	0	0	81	567	244	0	0	0	0	0	0	0	0	0	0	0	d__Bacteria;p__Firmicutes;c__Clostridia;o__Clostridiales;f__Clostridiaceae;g__Clostridium;s__uncultured_Clostridium_sp.
f436d2c484d1594065026f607af2f5e1	192	40	21	77	128	41	67	283	64	0	62	0	0	63	154	0	0	0	d__Bacteria;p__Firmicutes;c__Clostridia;o__Clostridiales;f__Lachnospiraceae;g__Anaerotignum;s__Anaerotignum_sp.
ffff56793e69863e83313f0b2f6249aa	53	16	31	91	45	34	113	52	82	0	0	0	0	0	0	0	0	0	d__Bacteria;p__Bacteroidetes;c__Bacteroidia;o__Bacteroidales;f__Muribaculaceae;g__Muribaculaceae_unclassified;s__Muribaculaceae_unclassified
65822bbee514ae6e872951e978573558	32	44	0	53	18	24	0	33	56	217	376	162	66	15	178	157	120	97	d__Bacteria;p__Firmicutes;c__Clostridia;o__Clostridiales;f__Ruminococcaceae;g__Ruminiclostridium_9;s__Ruminiclostridium_9_unclassified
50184258cd3dfd335d08dae0cc12bad6	0	0	0	0	47	43	71	40	88	0	0	0	0	0	0	0	0	0	d__Bacteria;p__Bacteroidetes;c__Bacteroidia;o__Bacteroidales;f__Muribaculaceae;g__Muribaculaceae_unclassified;s__Muribaculaceae_unclassified
389fbcd230e513db0374cd11bb83221a	15	0	8	4	8	7	36	0	3	11	54	6	22	335	161	340	460	13	d__Bacteria;p__Firmicutes;c__Erysipelotrichia;o__Erysipelotrichales;f__Erysipelotrichaceae;g__Faecalibaculum;s__Faecalibaculum_rodentium
fe7328e2412c7098575d951097b9bc41	156	0	14	71	0	136	222	11	0	0	0	0	0	0	0	0	0	0	d__Bacteria;p__Patescibacteria;c__Saccharimonadia;o__Saccharimonadales;f__Saccharimonadaceae;g__Candidatus_Saccharimonas;s__Candidatus_Saccharimonas_unclassified
add7328c27288fcb2ec9954f0fe73722	76	0	0	94	38	109	49	16	38	0	0	0	0	0	0	0	0	0	d__Bacteria;p__Firmicutes;c__Clostridia;o__Clostridiales;f__Lachnospiraceae;g__Lachnospiraceae_UCG-006;s__Lachnospiraceae_UCG-006_unclassified
60eb320de124ef3f4b11a7626ce0abf5	0	0	0	0	0	0	0	898	474	0	0	0	0	0	0	0	0	0	d__Bacteria;p__Epsilonbacteraeota;c__Campylobacteria;o__Campylobacterales;f__Helicobacteraceae;g__Helicobacter;s__Helicobacter_unclassified
451c793d499ea13f6e76be75937541cf	338	127	294	348	0	0	0	0	0	0	0	0	0	0	0	0	0	0	d__Bacteria;p__Bacteroidetes;c__Bacteroidia;o__Bacteroidales;f__Muribaculaceae;g__Duncaniella;s__Duncaniella_muris
664403f17d20a499a222f07b252107c3	0	0	163	0	0	0	59	0	0	0	0	0	0	116	40	430	474	0	d__Bacteria;p__Firmicutes;c__Erysipelotrichia;o__Erysipelotrichales;f__Erysipelotrichaceae;g__Dubosiella;s__Dubosiella_unclassified
d4e8fb6e5730003e5e44fed4393c4a1b	37	83	49	0	0	0	0	0	0	0	0	0	0	7	7	0	0	0	d__Bacteria;p__Bacteroidetes;c__Bacteroidia;o__Bacteroidales;f__Bacteroidaceae;g__Bacteroides;s__Bacteroides_caecimuris
734a07c50f74a357f859a1271505da52	50	207	131	86	0	0	0	0	0	0	0	0	0	0	0	0	0	0	d__Bacteria;p__Bacteroidetes;c__Bacteroidia;o__Bacteroidales;f__Muribaculaceae;g__Muribaculaceae_unclassified;s__Muribaculaceae_unclassified
498d966f9ae5f38cde715c3a8d1098e9	0	0	0	0	0	19	0	6	20	433	390	101	111	26	46	152	47	328	d__Bacteria;p__Firmicutes;c__Clostridia;o__Clostridiales;f__Clostridiales_unclassified;g__Clostridiales_unclassified;s__Clostridiales_unclassified
b74e42e3a9754b42bd7da1ace3de575d	28	23	8	14	34	48	20	45	42	212	138	200	172	46	33	239	144	73	d__Bacteria;p__Firmicutes;c__Clostridia;o__Clostridiales;f__Ruminococcaceae;g__Negativibacillus;s__Negativibacillus_unclassified
462c7282aa03dfb3a202534f9f5ded63	0	0	0	0	0	0	0	0	0	209	534	202	439	42	0	270	17	0	d__Bacteria;p__Firmicutes;c__Clostridia;o__Clostridiales;f__Lachnospiraceae;g__Ruminococcus]_torques_group;s__Ruminococcus]_torques_group_unclassified
e25931175cd4b13b1fddc1e686dc8c1f	59	97	82	87	0	46	59	0	46	0	0	0	0	0	0	0	0	0	d__Bacteria;p__Bacteroidetes;c__Bacteroidia;o__Bacteroidales;f__Muribaculaceae;g__Muribaculaceae_unclassified;s__Muribaculaceae_unclassified
bec03f25d90b3e29fd277c3355032b45	14	0	0	14	0	0	0	0	0	235	168	110	136	72	101	82	196	423	d__Bacteria;p__Firmicutes;c__Clostridia;o__Clostridiales;f__Lachnospiraceae;g__GCA-900066575;s__GCA-900066575_unclassified
2f61dd60c72d0b0d046be64e32871ea7	0	0	0	0	17	8	0	0	18	188	32	864	373	0	0	0	145	0	d__Bacteria;p__Firmicutes;c__Clostridia;o__Clostridiales;f__Lachnospiraceae;g__Acetatifactor;s__Acetatifactor_muris
4308d51163179c10e61c67837e9a53f8	0	208	46	438	167	188	212	100	81	0	0	0	0	0	0	0	0	0	d__Bacteria;p__Firmicutes;c__Clostridia;o__Clostridiales;f__Clostridiales_unclassified;g__Clostridiales_unclassified;s__Clostridiales_unclassified
b3855942de61849345970cac98a0290b	79	92	123	62	0	0	0	0	31	0	0	0	0	19	0	24	43	111	d__Bacteria;p__Bacteroidetes;c__Bacteroidia;o__Bacteroidales;f__Muribaculaceae;g__Muribaculaceae_unclassified;s__Muribaculaceae_unclassified
262d9b1f51fd825b09659c4e1ce0b451	75	46	0	44	0	0	0	14	30	96	48	60	40	19	56	117	105	89	d__Bacteria;p__Firmicutes;c__Clostridia;o__Clostridiales;f__Peptococcaceae;g__Peptococcaceae_unclassified;s__Peptococcaceae_unclassified
d4c26bc1e38a8557992f8641ed1a2c8a	0	0	0	22	43	76	22	12	0	42	295	0	93	0	187	313	124	257	d__Bacteria;p__Firmicutes;c__Clostridia;o__Clostridiales;f__Ruminococcaceae;g__Ruminiclostridium_9;s__Ruminiclostridium_9_unclassified
18e489e69790ae73dc71d309de37cb24	0	0	0	0	0	0	0	0	0	58	140	915	303	0	0	137	65	25	d__Bacteria;p__Firmicutes;c__Clostridia;o__Clostridiales;f__Lachnospiraceae;g__Lachnospiraceae_unclassified;s__Lachnospiraceae_unclassified
e05684ff28c1f49045a983c24819316b	95	0	189	13	0	0	58	0	0	0	0	0	43	81	0	415	496	0	d__Bacteria;p__Firmicutes;c__Erysipelotrichia;o__Erysipelotrichales;f__Erysipelotrichaceae;g__Dubosiella;s__Dubosiella_unclassified
5c9c1d93f695f0a51d298c9b67bf12a9	156	89	0	101	66	19	49	27	36	90	153	151	54	40	49	108	75	74	d__Bacteria;p__Firmicutes;c__Clostridia;o__Clostridiales;f__Clostridiales_unclassified;g__Clostridiales_unclassified;s__Clostridiales_unclassified
b3f93536b458911feeb2b9c797854b7e	73	71	79	35	0	0	0	0	0	0	0	0	0	0	0	0	0	0	d__Bacteria;p__Bacteroidetes;c__Bacteroidia;o__Bacteroidales;f__Muribaculaceae;g__Muribaculum;s__Muribaculum_sp.
716ed642876714ebb990c23dd443c466	113	57	204	165	126	129	52	40	123	0	0	0	0	0	0	0	0	0	d__Bacteria;p__Bacteroidetes;c__Bacteroidia;o__Bacteroidales;f__Muribaculaceae;g__Muribaculaceae_unclassified;s__Muribaculaceae_unclassified
198555c40e4c0598d5ae3d41509a385e	24	39	78	32	34	0	53	0	0	0	0	0	0	0	0	0	0	0	d__Bacteria;p__Bacteroidetes;c__Bacteroidia;o__Bacteroidales;f__Muribaculaceae;g__Muribaculaceae_unclassified;s__Muribaculaceae_unclassified
16a11c0cd04ac1bbb1d21d68e78822dc	0	0	0	0	545	586	0	47	126	0	0	0	0	0	0	0	0	0	d__Bacteria;p__Firmicutes;c__Clostridia;o__Clostridiales;f__Lachnospiraceae;g__Lachnospiraceae_NK4A136_group;s__Lachnospiraceae_NK4A136_group_unclassified
36e55f3282cc2c01154e03235f6b6a29	12	7	35	0	120	64	32	0	70	0	0	0	0	0	0	0	0	0	d__Bacteria;p__Bacteroidetes;c__Bacteroidia;o__Bacteroidales;f__Muribaculaceae;g__Muribaculaceae_unclassified;s__Muribaculaceae_unclassified
2f7b19b490094c190d07819b8c304924	587	0	0	425	55	46	0	30	0	0	0	0	0	0	0	0	0	0	d__Bacteria;p__Firmicutes;c__Clostridia;o__Clostridiales;f__Lachnospiraceae;g__Robinsoniella;s__Robinsoniella_sp.
6f602a19d82c8cd75af44fd809e32065	86	0	0	0	84	0	0	198	125	0	0	0	0	0	0	0	0	0	d__Bacteria;p__Bacteroidetes;c__Bacteroidia;o__Bacteroidales;f__Muribaculaceae;g__Muribaculaceae_unclassified;s__Muribaculaceae_unclassified
ac216a190398d4afeace9da125053883	18	503	25	0	0	0	0	76	0	0	0	0	0	838	56	0	0	0	d__Bacteria;p__Firmicutes;c__Clostridia;o__Clostridiales;f__Lachnospiraceae;g__Lachnospiraceae_NK4A136_group;s__Lachnospiraceae_NK4A136_group_unclassified
7e025c475f1a940b8e9bfac5ac51e4dc	4	13	10	0	5	16	25	10	15	8	0	26	9	45	180	421	0	15	d__Bacteria;p__Bacteroidetes;c__Bacteroidia;o__Bacteroidales;f__Tannerellaceae;g__Parabacteroides;s__Parabacteroides_unclassified
8e12fc38d306689ea433fb8966ff80e9	17	10	11	47	43	203	281	109	105	7	0	0	0	0	0	24	11	0	d__Bacteria;p__Firmicutes;c__Clostridia;o__Clostridiales;f__Lachnospiraceae;g__Lachnospiraceae_unclassified;s__Lachnospiraceae_unclassified
e60bcd2881dbe39d7a6d8c00f649b790	0	0	0	0	0	0	0	0	0	29	199	50	466	51	266	430	39	0	d__Bacteria;p__Firmicutes;c__Clostridia;o__Clostridiales;f__Ruminococcaceae;g__Intestinimonas;s__Intestinimonas_unclassified
1ff70fbddf3ccd7c16a5fe7124baa271	0	0	0	0	608	121	73	0	0	0	0	0	4	0	0	0	0	0	d__Bacteria;p__Bacteroidetes;c__Bacteroidia;o__Bacteroidales;f__Rikenellaceae;g__Alistipes;s__uncultured_Alistipes_sp.
a353b70ef153331bfeff952d4006c456	0	0	0	0	52	56	56	0	41	0	0	0	0	74	0	0	0	0	d__Bacteria;p__Proteobacteria;c__Gammaproteobacteria;o__Betaproteobacteriales;f__Burkholderiaceae;g__Parasutterella;s__Parasutterella_unclassified
91a5018f4658bc8f824f4f01c001f5ca	11	0	0	13	16	43	8	9	0	581	100	94	61	22	161	52	122	122	d__Bacteria;p__Firmicutes;c__Clostridia;o__Clostridiales;f__Ruminococcaceae;g__GCA-900066225;s__GCA-900066225_unclassified
92f26f39aed46aa467d2d2f1c83f1934	48	13	244	19	17	0	4	0	8	0	0	0	0	0	0	0	0	0	d__Bacteria;p__Proteobacteria;c__Gammaproteobacteria;o__Betaproteobacteriales;f__Burkholderiaceae;g__Parasutterella;s__Parasutterella_unclassified
3ce916838e19b1bc7285fcaed35ee162	73	219	132	68	0	0	0	0	0	0	0	0	0	0	0	0	0	0	d__Bacteria;p__Bacteroidetes;c__Bacteroidia;o__Bacteroidales;f__Muribaculaceae;g__Muribaculaceae_unclassified;s__Muribaculaceae_unclassified
86fe78d75193123512e3542feb4ec15e	0	145	0	0	0	0	0	0	0	303	175	582	296	0	0	0	0	0	d__Bacteria;p__Firmicutes;c__Clostridia;o__Clostridiales;f__Clostridiales_unclassified;g__Clostridiales_unclassified;s__Clostridiales_unclassified
d3770008434c77cc586fd143347621a2	57	172	112	130	22	42	55	0	15	0	0	0	0	0	0	0	0	0	d__Bacteria;p__Bacteroidetes;c__Bacteroidia;o__Bacteroidales;f__Muribaculaceae;g__Muribaculaceae_unclassified;s__Muribaculaceae_unclassified
235654913148359c65b5018874cf2ba1	38	109	175	63	28	33	0	0	19	0	0	0	0	0	0	0	0	0	d__Bacteria;p__Bacteroidetes;c__Bacteroidia;o__Bacteroidales;f__Muribaculaceae;g__Muribaculaceae_unclassified;s__Muribaculaceae_unclassified
eead5c9da2f64cb5d3dc53f3d955a521	0	0	0	5	10	4	17	15	35	13	420	0	0	0	25	225	615	0	d__Bacteria;p__Firmicutes;c__Clostridia;o__Clostridiales;f__Family_XIII;g__Family_XIII_AD3011_group;s__Family_XIII_AD3011_group_unclassified
eb35d78328f83f203c1174287c2c9a0f	759	0	0	41	0	0	0	329	86	0	0	0	0	3	10	0	0	0	d__Bacteria;p__Patescibacteria;c__Saccharimonadia;o__Saccharimonadales;f__Saccharimonadaceae;g__Candidatus_Saccharimonas;s__Candidatus_Saccharimonas_unclassified
7df0de1fc0962db165f1a87b79ed0af6	71	0	12	12	306	119	8	144	0	0	0	0	0	0	0	0	0	0	d__Bacteria;p__Actinobacteria;c__Coriobacteriia;o__Coriobacteriales;f__Eggerthellaceae;g__Enterorhabdus;s__Enterorhabdus_unclassified
77ce9968d66d4fdd9b10c0403e85f327	0	0	0	0	173	331	43	0	0	0	0	0	0	0	0	0	0	0	d__Bacteria;p__Bacteroidetes;c__Bacteroidia;o__Bacteroidales;f__Muribaculaceae;g__Muribaculaceae_unclassified;s__Muribaculaceae_unclassified
559bcaa8089ce192074b03fb30a2c7d9	0	0	0	0	0	0	31	999	148	0	0	0	0	0	0	0	0	0	d__Bacteria;p__Bacteroidetes;c__Bacteroidia;o__Bacteroidales;f__Rikenellaceae;g__Alistipes;s__Alistipes_unclassified
63e6ab59a2949e7855fc17bd560d1f27	212	0	0	45	85	698	278	0	0	0	0	0	0	0	0	0	0	0	d__Bacteria;p__Firmicutes;c__Clostridia;o__Clostridiales;f__Ruminococcaceae;g__Intestinimonas;s__Intestinimonas_unclassified
e96661e518fff487325a2466ff980507	43	142	130	173	139	118	27	12	63	0	0	0	0	0	0	0	0	0	d__Bacteria;p__Bacteroidetes;c__Bacteroidia;o__Bacteroidales;f__Muribaculaceae;g__Duncaniella;s__Duncaniella_muris
b7563644fdabedd89b31cac9c326f9f7	103	0	0	80	49	121	19	360	447	0	0	0	0	0	0	0	0	0	d__Bacteria;p__Firmicutes;c__Clostridia;o__Clostridiales;f__Lachnospiraceae;g__Lachnospiraceae_NK4A136_group;s__Lachnospiraceae_NK4A136_group_unclassified
c54b82f03602dad5fa67d7a9926740b7	49	30	0	20	0	14	0	6	125	50	343	20	115	0	0	76	193	0	d__Bacteria;p__Firmicutes;c__Clostridia;o__Clostridiales;f__Lachnospiraceae;g__Tyzzerella;s__Tyzzerella_sp.
0a54ec0615e29e26405160ad1452dbbd	0	0	0	0	43	45	68	0	0	0	0	0	14	0	0	0	0	23	d__Bacteria;p__Bacteroidetes;c__Bacteroidia;o__Bacteroidales;f__Muribaculaceae;g__Muribaculaceae_unclassified;s__Muribaculaceae_unclassified
5e2f801c6bdd4ee934e6ee7234729007	0	0	0	0	0	0	0	0	48	129	127	532	388	118	0	0	114	0	d__Bacteria;p__Firmicutes;c__Bacilli;o__Lactobacillales;f__Lactobacillaceae;g__Lactobacillus;s__uncultured_Lactobacillus_sp.
8e77f795bc7a02aa80804ccc32ecf48b	0	0	0	0	0	0	0	65	69	190	11	13	37	57	32	29	31	0	d__Bacteria;p__Bacteroidetes;c__Bacteroidia;o__Bacteroidales;f__Muribaculaceae;g__Muribaculaceae_unclassified;s__Muribaculaceae_unclassified
c166c33c78b2c6b34140a8153da02fb8	0	0	18	13	0	116	84	0	0	0	0	0	0	0	0	0	0	0	d__Bacteria;p__Firmicutes;c__Clostridia;o__Clostridiales;f__Ruminococcaceae;g__Ruminococcaceae_UCG-013;s__Ruminococcaceae_UCG-013_unclassified
552a6f718b932973c2ef33162125ad44	60	19	107	48	0	0	0	0	27	0	18	0	8	0	0	24	47	71	d__Bacteria;p__Bacteroidetes;c__Bacteroidia;o__Bacteroidales;f__Muribaculaceae;g__Muribaculaceae_unclassified;s__Muribaculaceae_unclassified
6e7078fe87c9fd8aa5bb04a2ded8887d	0	0	52	0	306	345	0	96	179	0	0	0	0	0	0	0	0	0	d__Bacteria;p__Firmicutes;c__Clostridia;o__Clostridiales;f__Lachnospiraceae;g__Lachnospiraceae_NK4A136_group;s__Lachnospiraceae_NK4A136_group_unclassified
24fa72ef154198c5729ead3824e1093f	57	37	16	29	76	53	130	0	0	0	113	0	0	51	83	190	0	65	d__Bacteria;p__Firmicutes;c__Clostridia;o__Clostridiales;f__Family_XIII;g__Eubacterium]_nodatum_group;s__Eubacterium]_nodatum_group_unclassified
4a65d8a13eca87112c1c214a24639030	18	98	0	52	75	102	134	0	14	0	0	0	0	0	0	0	0	0	d__Bacteria;p__Firmicutes;c__Clostridia;o__Clostridiales;f__Clostridiaceae;g__Clostridium;s__Clostridium_sp._Clone-17
4316e9f0ae5413eabb36266e3639fe0a	8	0	0	5	3	0	0	30	0	95	68	0	112	340	250	0	0	0	d__Bacteria;p__Firmicutes;c__Erysipelotrichia;o__Erysipelotrichales;f__Erysipelotrichaceae;g__Absiella;s__Absiella_sp.
ae0febd5fd32c437a20823f6715de82b	19	0	0	5	18	0	0	0	0	0	14	0	0	0	90	480	555	136	d__Bacteria;p__Firmicutes;c__Clostridia;o__Clostridiales;f__Ruminococcaceae;g__Intestinimonas;s__Intestinimonas_unclassified
4232f1bd9c0eeda87e87009eccd4f493	95	18	6	8	57	67	0	5	168	0	33	0	0	559	150	0	0	150	d__Bacteria;p__Firmicutes;c__Clostridia;o__Clostridiales;f__Ruminococcaceae;g__Intestinimonas;s__Intestinimonas_unclassified
bb9fa73031e0078614369009b6b4658d	0	0	0	0	0	24	0	0	0	67	24	0	874	0	0	0	0	0	d__Bacteria;p__Firmicutes;c__Clostridia;o__Clostridiales;f__Ruminococcaceae;g__Intestinimonas;s__Intestinimonas_unclassified
c8d2c34032244f375a5461eee721a54c	0	0	0	0	3	0	0	107	402	0	3	0	0	0	0	0	0	0	d__Bacteria;p__Proteobacteria;c__Deltaproteobacteria;o__Desulfovibrionales;f__Desulfovibrionaceae;g__Desulfovibrio;s__Desulfovibrio_sp._ABHU1SB
93920768d08827c28921063e8758b7a2	13	0	0	0	20	0	41	5	12	0	0	0	0	0	0	0	0	0	d__Bacteria;p__Bacteroidetes;c__Bacteroidia;o__Bacteroidales;f__Muribaculaceae;g__Muribaculaceae_unclassified;s__Muribaculaceae_unclassified
7ae96d50cca515075a2e5c4c0e97333b	140	54	74	229	0	0	0	266	139	2	0	0	0	0	0	0	0	0	d__Bacteria;p__Bacteroidetes;c__Bacteroidia;o__Bacteroidales;f__Muribaculaceae;g__Muribaculaceae_unclassified;s__Muribaculaceae_unclassified
e3c17531cfc2e39cbf2933819f216853	33	24	79	47	10	9	0	0	14	0	0	0	0	0	0	0	0	0	d__Bacteria;p__Bacteroidetes;c__Bacteroidia;o__Bacteroidales;f__Muribaculaceae;g__Muribaculaceae_unclassified;s__Muribaculaceae_unclassified
90e821f7511b3a4a572e74a41f93c1a7	96	133	155	116	70	67	36	18	58	0	0	0	0	0	0	0	0	0	d__Bacteria;p__Bacteroidetes;c__Bacteroidia;o__Bacteroidales;f__Muribaculaceae;g__Muribaculaceae_unclassified;s__Muribaculaceae_unclassified
aff9b0c0c64c72b1e5aee49e7f196908	0	0	0	0	124	135	354	0	0	0	0	0	0	0	0	0	0	0	d__Bacteria;p__Bacteroidetes;c__Bacteroidia;o__Bacteroidales;f__Muribaculaceae;g__Muribaculaceae_unclassified;s__Muribaculaceae_unclassified
ecf4791f87a92f5ea58fc8f754166a60	183	0	27	96	594	4	12	0	0	0	0	0	0	0	0	0	0	0	d__Bacteria;p__Firmicutes;c__Clostridia;o__Clostridiales;f__Lachnospiraceae;g__Lachnospiraceae_NK4A136_group;s__Lachnospiraceae_NK4A136_group_unclassified
a439423b24e5643122503643f7f22c5b	0	0	0	0	0	0	0	0	0	0	0	0	0	0	0	0	0	0	d__Bacteria;p__Firmicutes;c__Clostridia;o__Clostridiales;f__Ruminococcaceae;g__Ruminococcaceae_UCG-014;s__Ruminococcaceae_UCG-014_unclassified
22d8f75d97470c2e44b5aa6de2048a5d	0	0	0	0	0	0	81	0	0	0	0	0	0	0	0	0	0	0	d__Bacteria;p__Bacteroidetes;c__Bacteroidia;o__Bacteroidales;f__Muribaculaceae;g__Muribaculum;s__Muribaculum_sp.
ceaf73ed820b5910980360b3035bc290	11	156	103	28	17	18	20	0	0	0	0	0	0	0	0	0	0	0	d__Bacteria;p__Bacteroidetes;c__Bacteroidia;o__Bacteroidales;f__Muribaculaceae;g__Muribaculaceae_unclassified;s__Muribaculaceae_unclassified
6054c43b51bfaf7343eab7cc514635df	304	38	11	97	108	156	3	45	22	51	38	40	14	2	53	11	27	57	d__Bacteria;p__Proteobacteria;c__Deltaproteobacteria;o__Desulfovibrionales;f__Desulfovibrionaceae;g__Bilophila;s__Bilophila_unclassified
58df8527a14018a8ff16b6d05faecfa7	19	44	31	37	24	4	0	11	10	0	0	0	0	0	0	0	0	0	d__Bacteria;p__Bacteroidetes;c__Bacteroidia;o__Bacteroidales;f__Rikenellaceae;g__Alistipes;s__Alistipes_unclassified
315d4074d08b76393af2a090fa51621e	76	147	83	62	34	27	137	0	0	0	0	0	0	7	18	13	0	2	d__Bacteria;p__Bacteroidetes;c__Bacteroidia;o__Bacteroidales;f__Rikenellaceae;g__Alistipes;s__uncultured_Alistipes_sp.
6c58c6792269aad8fd8154aa74d56cc4	0	0	23	0	0	11	21	65	0	0	0	0	0	0	0	11	7	0	d__Bacteria;p__Proteobacteria;c__Gammaproteobacteria;o__Betaproteobacteriales;f__Burkholderiaceae;g__Parasutterella;s__Parasutterella_unclassified
13a9630ea29536b4792646216d11398d	11	36	35	28	111	33	24	55	54	141	41	217	36	141	83	120	0	0	d__Bacteria;p__Firmicutes;c__Clostridia;o__Clostridiales;f__Lachnospiraceae;g__Lachnospiraceae_unclassified;s__Lachnospiraceae_unclassified
22b01a3688c70b585d88bef10be4fc41	0	0	15	0	0	0	0	653	0	0	0	0	0	0	0	0	0	0	d__Bacteria;p__Firmicutes;c__Clostridia;o__Clostridiales;f__Ruminococcaceae;g__Ruminococcaceae_UCG-014;s__Ruminococcaceae_UCG-014_unclassified
10382a5cb34a17de72cf8e6c97e1c9d6	0	0	0	0	0	0	0	139	0	0	0	0	0	0	0	0	0	0	d__Bacteria;p__Bacteroidetes;c__Bacteroidia;o__Bacteroidales;f__Muribaculaceae;g__Muribaculaceae_unclassified;s__Muribaculaceae_unclassified
f9512c23f88a786065e56a87f635ab52	40	33	0	29	77	39	15	33	104	88	102	143	129	22	79	46	59	86	d__Bacteria;p__Firmicutes;c__Clostridia;o__Clostridiales;f__Lachnospiraceae;g__Acetatifactor;s__Acetatifactor_sp.
b99b9339392deef556d211b9bb2e1023	145	71	127	61	164	20	43	47	49	0	0	4	0	3	0	0	0	5	d__Bacteria;p__Bacteroidetes;c__Bacteroidia;o__Bacteroidales;f__Muribaculaceae;g__Muribaculaceae_unclassified;s__Muribaculaceae_unclassified
8a95da5f68abc0c2f0d528ef47c59579	54	0	118	59	106	78	0	0	89	0	0	0	0	0	0	0	0	0	d__Bacteria;p__Bacteroidetes;c__Bacteroidia;o__Bacteroidales;f__Muribaculaceae;g__Muribaculaceae_unclassified;s__Muribaculaceae_unclassified
6d9229798754e188e8ea9744c0f70d85	0	0	0	0	3	0	0	0	0	0	0	0	0	0	0	0	0	4	d__Bacteria;p__Firmicutes;c__Clostridia;o__Clostridiales;f__Ruminococcaceae;g__Ruminococcaceae_UCG-014;s__Ruminococcaceae_UCG-014_unclassified
8ae6f1ef597cd1cac21004cb44362c2e	0	0	9	18	255	113	104	77	0	0	0	0	0	0	0	0	0	0	d__Bacteria;p__Firmicutes;c__Clostridia;o__Clostridiales;f__Clostridiales_unclassified;g__Clostridiales_unclassified;s__Clostridiales_unclassified
b41d90a549f674d1d4213305030ec008	0	0	0	0	44	0	27	0	0	43	0	0	19	0	0	0	0	0	d__Bacteria;p__Bacteroidetes;c__Bacteroidia;o__Bacteroidales;f__Muribaculaceae;g__Muribaculum;s__Muribaculum_sp.
9ce912f89a5c5aa4f9a5103732d68ee9	33	65	2	14	25	37	4	0	39	119	285	126	239	25	0	34	37	88	d__Bacteria;p__Firmicutes;c__Clostridia;o__Clostridiales;f__Lachnospiraceae;g__Acetatifactor;s__Acetatifactor_sp.
b3c49c66043d3d675fd1a62fb0ae48d7	0	0	0	0	0	0	0	0	0	0	0	0	0	0	991	73	0	130	d__Bacteria;p__Firmicutes;c__Clostridia;o__Clostridiales;f__Lachnospiraceae;g__Lachnospiraceae_unclassified;s__Lachnospiraceae_unclassified
f6869267e4de9d6422e10e9d3375754c	18	32	0	21	22	16	0	0	65	18	108	473	172	0	0	0	49	0	d__Bacteria;p__Firmicutes;c__Clostridia;o__Clostridiales;f__Ruminococcaceae;g__Ruminiclostridium;s__Ruminiclostridium_unclassified
857502c3b3ea23b70b4b5c1fdb34b5e6	11	0	16	7	31	41	20	6	60	0	0	0	0	0	0	0	0	0	d__Bacteria;p__Bacteroidetes;c__Bacteroidia;o__Bacteroidales;f__Muribaculaceae;g__Paramuribaculum;s__Paramuribaculum_intestinale
3f5cd20cc0432edbad016efd5407b041	23	20	20	44	0	0	0	0	0	0	0	0	0	0	0	0	0	0	d__Bacteria;p__Bacteroidetes;c__Bacteroidia;o__Bacteroidales;f__Muribaculaceae;g__Muribaculaceae_unclassified;s__Muribaculaceae_unclassified
e858b8fdba51df77940f11e3e491a819	0	333	0	0	0	269	0	0	0	0	0	0	0	0	0	0	0	0	d__Bacteria;p__Bacteroidetes;c__Bacteroidia;o__Bacteroidales;f__Muribaculaceae;g__Muribaculaceae_unclassified;s__Muribaculaceae_unclassified
5601d2aa3c8cd239945113d8e02a5174	0	0	0	0	0	0	0	0	0	45	103	50	146	329	35	238	195	30	d__Bacteria;p__Firmicutes;c__Bacilli;o__Lactobacillales;f__Streptococcaceae;g__Lactococcus;s__Lactococcus_lactis
4d00052ffe807d7604f8e9033cdf4457	0	0	0	0	59	49	54	21	58	0	0	0	0	0	0	0	0	0	d__Bacteria;p__Bacteroidetes;c__Bacteroidia;o__Bacteroidales;f__Muribaculaceae;g__Muribaculaceae_unclassified;s__Muribaculaceae_unclassified
7ad5bcb641e22d1ab6d16280fd856998	0	0	0	0	0	0	0	0	0	0	0	0	0	153	1010	0	0	0	d__Bacteria;p__Firmicutes;c__Clostridia;o__Clostridiales;f__Lachnospiraceae;g__Eisenbergiella;s__Eisenbergiella_sp.
c62d0e17411cf407f330a4c281672ed0	79	0	49	29	34	19	23	0	55	0	0	0	0	0	0	0	0	0	d__Bacteria;p__Bacteroidetes;c__Bacteroidia;o__Bacteroidales;f__Muribaculaceae;g__Paramuribaculum;s__Paramuribaculum_intestinale
e9616da2db8438a4449b605d41bbe6d2	14	87	0	16	23	0	12	0	10	24	129	91	68	34	92	387	22	54	d__Bacteria;p__Firmicutes;c__Clostridia;o__Clostridiales;f__Lachnospiraceae;g__Coprococcus;s__Coprococcus_sp.
66619dc062d80fb774e7df1ec7526707	0	0	0	0	39	120	125	0	0	0	0	0	83	0	0	137	342	0	d__Bacteria;p__Firmicutes;c__Clostridia;o__Clostridiales;f__Clostridiaceae_1;g__Clostridium_sensu_stricto_1;s__Clostridium_sensu_stricto_1_unclassified
109958eb46017d12aa0a0e1d363c8875	0	0	0	0	81	0	0	61	0	0	0	0	0	0	0	0	0	0	d__Bacteria;p__Bacteroidetes;c__Bacteroidia;o__Bacteroidales;f__Muribaculaceae;g__Muribaculaceae_unclassified;s__Muribaculaceae_unclassified
f9cae6bf5dcb794500ab94c4588bcfc8	0	0	0	0	149	94	41	308	5	0	0	0	0	0	0	0	0	0	d__Bacteria;p__Firmicutes;c__Clostridia;o__Clostridiales;f__Ruminococcaceae;g__Ruminococcus_1;s__Ruminococcus_1_unclassified
0239bd3c001898205aa0677b8d600454	0	0	0	0	0	0	0	0	0	0	0	0	0	0	0	0	0	0	d__Bacteria;p__Firmicutes;c__Clostridia;o__Clostridiales;f__Ruminococcaceae;g__Ruminococcaceae_UCG-014;s__Ruminococcaceae_UCG-014_unclassified
d0ab2c15400fe710288526c9a33083fb	27	15	28	35	37	45	57	25	45	38	22	28	25	23	0	29	22	21	d__Bacteria;p__Firmicutes;c__Bacilli;o__Lactobacillales;f__Streptococcaceae;g__Streptococcus;s__Streptococcus_mitis
005d630ac988e2e9223e36ca9d69b0b7	325	114	283	285	0	0	0	0	0	0	0	0	0	0	0	0	0	0	d__Bacteria;p__Bacteroidetes;c__Bacteroidia;o__Bacteroidales;f__Muribaculaceae;g__Muribaculum;s__Muribaculum_sp.
e90c5fbd0ae5b708ca74864ab8c9eb95	0	0	0	0	0	16	0	0	0	0	0	0	0	707	391	0	0	0	d__Bacteria;p__Firmicutes;c__Clostridia;o__Clostridiales;f__Ruminococcaceae;g__Ruminiclostridium_9;s__Ruminiclostridium_9_unclassified
452e795c02fdae61b8f6c01ce564e14e	383	0	0	480	0	0	19	0	53	0	0	0	0	0	0	0	0	0	d__Bacteria;p__Firmicutes;c__Clostridia;o__Clostridiales;f__Lachnospiraceae;g__Robinsoniella;s__Robinsoniella_sp.
274389b189da1f6136b33b4015d193f4	0	0	0	0	0	0	0	74	0	0	0	0	0	72	0	0	0	0	d__Bacteria;p__Proteobacteria;c__Gammaproteobacteria;o__Betaproteobacteriales;f__Burkholderiaceae;g__Parasutterella;s__Parasutterella_unclassified
26498e45ed054ed5d2159fffb01f5f17	0	0	0	0	0	0	0	0	0	0	0	0	0	0	0	0	0	0	d__Bacteria;p__Bacteroidetes;c__Bacteroidia;o__Bacteroidales;f__Rikenellaceae;g__Alistipes;s__Alistipes_unclassified
043929bc335f80aa2d3194f47393e6ff	22	21	60	33	0	11	14	0	11	0	0	0	0	0	0	0	0	0	d__Bacteria;p__Bacteroidetes;c__Bacteroidia;o__Bacteroidales;f__Muribaculaceae;g__Paramuribaculum;s__Paramuribaculum_intestinale
765a82176c707adfec27e65403ded460	108	51	136	85	59	0	0	35	39	0	0	0	0	0	0	0	5	4	d__Bacteria;p__Bacteroidetes;c__Bacteroidia;o__Bacteroidales;f__Muribaculaceae;g__Muribaculaceae_unclassified;s__Muribaculaceae_unclassified
b1c049aeefb630fe2937b155523c6e97	0	0	0	0	500	126	98	0	0	0	0	0	0	0	0	0	0	0	d__Bacteria;p__Bacteroidetes;c__Bacteroidia;o__Bacteroidales;f__Prevotellaceae;g__Prevotellaceae_UCG-001;s__Prevotellaceae_UCG-001_unclassified
44744536282c4c14eead47a630786a4a	13	25	7	24	59	53	4	32	20	173	73	59	28	6	58	51	30	72	d__Bacteria;p__Proteobacteria;c__Deltaproteobacteria;o__Desulfovibrionales;f__Desulfovibrionaceae;g__Desulfovibrionaceae_unclassified;s__Desulfovibrionaceae_unclassified
edc8ab3009a07d3f58561210564aa3b6	0	0	13	7	0	0	0	37	0	0	0	0	0	0	0	0	0	0	d__Bacteria;p__Firmicutes;c__Clostridia;o__Clostridiales;f__Lachnospiraceae;g__Lachnospiraceae_NK4A136_group;s__Lachnospiraceae_NK4A136_group_unclassified
f0357155916be15a299c2dafe262d168	0	0	0	0	0	0	0	0	0	13	20	78	217	7	576	102	0	87	d__Bacteria;p__Firmicutes;c__Clostridia;o__Clostridiales;f__Clostridiales_unclassified;g__Clostridiales_unclassified;s__Clostridiales_unclassified
7ba440b3aadf4ee1889a8ec8cfaa3f11	0	0	0	0	0	0	0	0	0	412	48	0	49	0	0	181	276	0	d__Bacteria;p__Bacteroidetes;c__Bacteroidia;o__Bacteroidales;f__Muribaculaceae;g__Muribaculum;s__Muribaculum_sp.
f591209e26d27536bac8dd1c1528725d	0	0	0	0	0	0	0	200	40	0	0	0	0	0	0	0	0	0	d__Bacteria;p__Patescibacteria;c__Saccharimonadia;o__Saccharimonadales;f__Saccharimonadaceae;g__Candidatus_Saccharimonas;s__Candidatus_Saccharimonas_unclassified
b76d1e5fb5cd6bf4c51b6734c573370a	24	8	31	18	50	52	14	19	43	0	0	0	0	0	0	0	0	0	d__Bacteria;p__Bacteroidetes;c__Bacteroidia;o__Bacteroidales;f__Muribaculaceae;g__Muribaculaceae_unclassified;s__Muribaculaceae_unclassified
c23528b357c0349164f5b55e0a6698fe	24	34	51	48	72	61	50	17	32	0	0	0	0	0	0	0	0	0	d__Bacteria;p__Bacteroidetes;c__Bacteroidia;o__Bacteroidales;f__Muribaculaceae;g__Muribaculum;s__Muribaculum_intestinale
ccaa48a89db81ecc7cf77de00bfc2ab0	0	0	0	0	0	0	0	0	0	0	0	0	0	0	0	0	0	0	d__Bacteria;p__Bacteroidetes;c__Bacteroidia;o__Bacteroidales;f__Muribaculaceae;g__Muribaculaceae_unclassified;s__Muribaculaceae_unclassified
5603df2bcd77c36eae991cecdf7d3345	0	20	0	7	0	0	19	0	18	50	189	62	110	44	158	162	87	81	d__Bacteria;p__Firmicutes;c__Clostridia;o__Clostridiales;f__Clostridiales_unclassified;g__Clostridiales_unclassified;s__Clostridiales_unclassified
e199d11b0293d167e9748c6031abaf9f	39	30	73	48	51	34	22	5	61	0	0	0	0	0	0	0	0	0	d__Bacteria;p__Bacteroidetes;c__Bacteroidia;o__Bacteroidales;f__Muribaculaceae;g__Paramuribaculum;s__Paramuribaculum_intestinale
199c5df50e3db996690096ff3df73d7a	23	191	10	0	54	395	272	22	55	0	0	0	0	0	0	0	0	0	d__Bacteria;p__Firmicutes;c__Clostridia;o__Clostridiales;f__Lachnospiraceae;g__Lachnospiraceae_NK4A136_group;s__Lachnospiraceae_NK4A136_group_unclassified
6b89619a69a9bf4f22f7be80f7602549	0	0	64	0	0	0	22	0	0	0	0	0	0	86	0	310	475	0	d__Bacteria;p__Firmicutes;c__Erysipelotrichia;o__Erysipelotrichales;f__Erysipelotrichaceae;g__Dubosiella;s__Dubosiella_unclassified
9dff26151a1868393d3bd85a40c7caf1	0	0	0	0	44	47	0	100	829	0	0	0	0	0	0	0	0	0	d__Bacteria;p__Firmicutes;c__Clostridia;o__Clostridiales;f__Lachnospiraceae;g__Lachnospiraceae_NK4A136_group;s__Lachnospiraceae_NK4A136_group_unclassified
88e73d62267ae721de1710409ce620b4	74	11	0	15	15	5	14	0	0	173	368	93	86	0	0	129	64	0	d__Bacteria;p__Firmicutes;c__Clostridia;o__Clostridiales;f__Ruminococcaceae;g__Ruminiclostridium_5;s__Ruminiclostridium_5_unclassified
9f47dddd00144a3ddce33d3635442854	0	0	0	0	267	311	371	0	0	0	0	0	0	0	0	0	0	0	d__Bacteria;p__Bacteroidetes;c__Bacteroidia;o__Bacteroidales;f__Muribaculaceae;g__Muribaculaceae_unclassified;s__Muribaculaceae_unclassified
47b53210bc62338d4d9a945d26d6b481	59	0	12	112	22	59	44	12	28	30	15	140	103	156	0	0	0	0	d__Bacteria;p__Firmicutes;c__Clostridia;o__Clostridiales;f__Lachnospiraceae;g__Lachnoclostridium;s__Lachnoclostridium_sp.
29ebadd4248596250d19650aae3248bd	0	0	0	0	52	31	0	110	60	96	92	48	98	0	0	29	146	0	d__Bacteria;p__Firmicutes;c__Clostridia;o__Clostridiales;f__Family_XIII;g__Eubacterium]_nodatum_group;s__Eubacterium]_nodatum_group_unclassified
4ced68567be41bbab8b12a213a627782	57	0	8	55	0	0	214	42	0	0	0	0	0	0	22	121	33	45	d__Bacteria;p__Firmicutes;c__Clostridia;o__Clostridiales;f__Clostridiales_unclassified;g__Clostridiales_unclassified;s__Clostridiales_unclassified
6e0e41d8b69fded2ba5eaeff0bcad870	112	0	36	75	0	15	84	0	49	0	0	0	0	0	0	0	0	0	d__Bacteria;p__Actinobacteria;c__Coriobacteriia;o__Coriobacteriales;f__Eggerthellaceae;g__Enterorhabdus;s__Enterorhabdus_unclassified
1fbcad403ecebb26e6c3d5a838bf1803	0	0	0	0	0	0	0	0	0	35	48	186	241	219	38	61	32	51	d__Bacteria;p__Firmicutes;c__Clostridia;o__Clostridiales;f__Lachnospiraceae;g__Lachnoclostridium;s__Lachnoclostridium_unclassified
2454c8a4b70e8001e4e8a6fe7d59b1c8	0	0	0	0	0	0	0	0	0	0	0	0	0	161	872	0	0	0	d__Bacteria;p__Firmicutes;c__Clostridia;o__Clostridiales;f__Lachnospiraceae;g__Eisenbergiella;s__Eisenbergiella_sp.
0799dcf0a4d8fd119a29e3399585e23d	168	330	51	453	0	0	0	0	0	0	0	0	0	0	0	0	0	0	d__Bacteria;p__Bacteroidetes;c__Bacteroidia;o__Bacteroidales;f__Muribaculaceae;g__Muribaculaceae_unclassified;s__Muribaculaceae_unclassified
2552405fc96469528e44cb8ec376518e	481	0	36	124	0	0	72	0	0	0	0	0	0	0	0	63	13	61	d__Bacteria;p__Patescibacteria;c__Saccharimonadia;o__Saccharimonadales;f__Saccharimonadaceae;g__Candidatus_Saccharimonas;s__Candidatus_Saccharimonas_unclassified
2d2a2eada828b71bdf9cbb11982ce24a	0	0	0	0	493	254	165	0	0	0	0	0	0	0	0	0	0	0	d__Bacteria;p__Firmicutes;c__Clostridia;o__Clostridiales;f__Lachnospiraceae;g__Lachnospiraceae_NK4A136_group;s__Lachnospiraceae_NK4A136_group_unclassified
700859d9cf7df41d64c35d4e627b2076	0	0	0	0	73	0	56	12	0	0	0	0	0	6	0	4	0	0	d__Bacteria;p__Bacteroidetes;c__Bacteroidia;o__Bacteroidales;f__Muribaculaceae;g__Muribaculum;s__Muribaculum_sp.
78c4e39e728cf1df5a6d378fd0ebecd3	0	0	7	250	0	0	15	67	595	0	0	0	0	0	0	0	0	0	d__Bacteria;p__Firmicutes;c__Clostridia;o__Clostridiales;f__Lachnospiraceae;g__Lachnospiraceae_NK4A136_group;s__Lachnospiraceae_NK4A136_group_unclassified
6b46b0e67ffc5c72481c8f21360cb53e	39	35	95	57	19	19	29	0	0	0	0	0	0	0	0	0	0	0	d__Bacteria;p__Bacteroidetes;c__Bacteroidia;o__Bacteroidales;f__Muribaculaceae;g__Muribaculaceae_unclassified;s__Muribaculaceae_unclassified
d71099347bde915d2efdec5d2a5d393e	0	0	0	0	0	0	0	0	0	64	549	159	81	40	80	40	0	0	d__Bacteria;p__Firmicutes;c__Clostridia;o__Clostridiales;f__Lachnospiraceae;g__Acetatifactor;s__Acetatifactor_sp.
28e30c96fdf715ef74fb63cf72f32efa	0	5	0	0	35	36	8	22	55	0	0	0	0	0	0	0	0	0	d__Bacteria;p__Bacteroidetes;c__Bacteroidia;o__Bacteroidales;f__Muribaculaceae;g__Muribaculaceae_unclassified;s__Muribaculaceae_unclassified
41f63e02cc199fe7ce28894304118a9f	165	0	35	74	71	61	85	0	0	0	0	0	0	0	0	0	0	0	d__Bacteria;p__Patescibacteria;c__Saccharimonadia;o__Saccharimonadales;f__Saccharimonadaceae;g__Candidatus_Saccharimonas;s__Candidatus_Saccharimonas_unclassified
991754b7b5fab0e066957a7fbc3fbf63	56	147	0	0	0	0	18	0	0	74	9	18	37	0	0	31	0	0	d__Bacteria;p__Bacteroidetes;c__Bacteroidia;o__Bacteroidales;f__Rikenellaceae;g__Rikenellaceae_RC9_gut_group;s__Rikenellaceae_RC9_gut_group_unclassified
97d1e195bc05eda9ace0317907795019	62	53	206	0	6	0	0	162	59	0	0	0	0	0	0	0	0	0	d__Bacteria;p__Bacteroidetes;c__Bacteroidia;o__Bacteroidales;f__Prevotellaceae;g__Prevotellaceae_UCG-001;s__Prevotellaceae_UCG-001_unclassified
f5f39e65d929be1bc6e98dd4720cc2e4	19	16	84	28	0	0	14	0	50	0	0	0	0	0	0	0	0	0	d__Bacteria;p__Bacteroidetes;c__Bacteroidia;o__Bacteroidales;f__Muribaculaceae;g__Muribaculaceae_unclassified;s__Muribaculaceae_unclassified
522fae83f09401057b85ca22b3f21724	0	0	0	0	0	0	0	0	0	351	306	13	197	101	25	0	0	0	d__Bacteria;p__Firmicutes;c__Clostridia;o__Clostridiales;f__Lachnospiraceae;g__Lachnospiraceae_unclassified;s__Lachnospiraceae_unclassified
5f737504acc11df6ccda56eee6a5abbf	0	14	0	0	0	81	153	319	42	0	0	0	0	0	0	0	0	0	d__Bacteria;p__Firmicutes;c__Clostridia;o__Clostridiales;f__Ruminococcaceae;g__Ruminococcaceae_UCG-004;s__Ruminococcaceae_UCG-004_unclassified
ec2347c04db885201ddeb818c26993d4	26	52	50	27	18	31	26	0	0	0	0	0	0	0	0	0	0	0	d__Bacteria;p__Bacteroidetes;c__Bacteroidia;o__Bacteroidales;f__Muribaculaceae;g__Muribaculaceae_unclassified;s__Muribaculaceae_unclassified
c1fddba693a3031941052610f2d765ed	0	0	0	0	0	9	0	0	0	254	198	131	165	15	60	52	42	0	d__Bacteria;p__Firmicutes;c__Clostridia;o__Clostridiales;f__Lachnospiraceae;g__GCA-900066575;s__GCA-900066575_unclassified
91ecd7589b0c8aeca7a4edc94e3298af	0	0	0	0	71	97	85	23	39	0	0	0	0	0	0	0	0	0	d__Bacteria;p__Bacteroidetes;c__Bacteroidia;o__Bacteroidales;f__Muribaculaceae;g__Muribaculaceae_unclassified;s__Muribaculaceae_unclassified
a66ea243dbf66b74bf4a7bcd65987f8c	0	0	0	0	0	0	0	0	0	261	35	65	120	108	77	195	119	0	d__Bacteria;p__Actinobacteria;c__Coriobacteriia;o__Coriobacteriales;f__Eggerthellaceae;g__Enterorhabdus;s__Enterorhabdus_unclassified
398cb0123c14eec39e6c368b8140d427	28	105	53	49	15	15	31	0	0	0	0	0	0	0	0	0	0	0	d__Bacteria;p__Bacteroidetes;c__Bacteroidia;o__Bacteroidales;f__Muribaculaceae;g__Muribaculaceae_unclassified;s__Muribaculaceae_unclassified
1eeb2d53a1d074fe11f9383e65d4c92c	32	36	117	44	0	0	0	0	0	0	0	0	0	0	0	0	0	0	d__Bacteria;p__Bacteroidetes;c__Bacteroidia;o__Bacteroidales;f__Muribaculaceae;g__Muribaculaceae_unclassified;s__Muribaculaceae_unclassified
37c666af5c0de770f151f995cd46dacf	0	0	5	0	0	0	0	0	0	0	0	0	0	0	0	0	0	0	d__Bacteria;p__Firmicutes;c__Clostridia;o__Clostridiales;f__Ruminococcaceae;g__Ruminococcaceae_UCG-014;s__Ruminococcaceae_UCG-014_unclassified
5b43bc112ddeb3c95fa0510ce9d93053	206	352	10	71	48	9	22	16	32	0	0	0	0	23	13	0	11	0	d__Bacteria;p__Firmicutes;c__Clostridia;o__Clostridiales;f__Lachnospiraceae;g__Lachnospiraceae_unclassified;s__Lachnospiraceae_unclassified
e374bae72fb28adbd40ec67d63da8232	0	0	0	0	0	0	0	0	0	0	40	145	771	0	0	0	0	0	d__Bacteria;p__Firmicutes;c__Erysipelotrichia;o__Erysipelotrichales;f__Erysipelotrichaceae;g__Dubosiella;s__Dubosiella_unclassified
145eb8a723053db799ed16f885eff1c6	24	0	0	47	83	0	33	28	39	0	0	0	0	0	0	0	0	0	d__Bacteria;p__Firmicutes;c__Clostridia;o__Clostridiales;f__Ruminococcaceae;g__UBA1819;s__UBA1819_unclassified
5bec71a05e54d913dbbadadc01e1be54	0	0	0	0	0	0	0	0	0	0	0	0	0	849	67	0	0	33	d__Bacteria;p__Firmicutes;c__Clostridia;o__Clostridiales;f__Clostridiales_unclassified;g__Clostridiales_unclassified;s__Clostridiales_unclassified
d3839c3ed1fb864b3c34ee36b48d2ffc	0	16	0	12	13	23	0	0	89	57	240	183	92	12	37	39	52	0	d__Bacteria;p__Firmicutes;c__Clostridia;o__Clostridiales;f__Ruminococcaceae;g__Ruminiclostridium;s__Ruminiclostridium_unclassified
0614544265cd3690b037dc3d268fd19f	134	0	0	0	0	0	181	0	0	0	0	0	0	0	0	0	0	0	d__Bacteria;p__Patescibacteria;c__Saccharimonadia;o__Saccharimonadales;f__Saccharimonadaceae;g__Candidatus_Saccharimonas;s__Candidatus_Saccharimonas_unclassified
84d1a8c7e1bb523829e3322efbd36ef4	0	0	0	0	0	0	0	36	57	0	0	0	0	0	0	553	117	64	d__Bacteria;p__Firmicutes;c__Clostridia;o__Clostridiales;f__Clostridiales_unclassified;g__Clostridiales_unclassified;s__Clostridiales_unclassified
27aa8190e16771f94b172cb91c6397c4	111	177	109	33	0	0	0	0	0	0	0	0	0	0	0	53	16	0	d__Bacteria;p__Bacteroidetes;c__Bacteroidia;o__Bacteroidales;f__Bacteroidaceae;g__Bacteroides;s__Bacteroides_acidifaciens
e919228bfbeb8018d9ecde2a0c74b22e	0	18	0	0	17	0	0	14	44	125	182	132	44	124	27	35	45	26	d__Bacteria;p__Firmicutes;c__Clostridia;o__Clostridiales;f__Ruminococcaceae;g__Intestinimonas;s__Intestinimonas_unclassified
752d1e1fc2e91bac3f07b8d7012b115b	38	130	21	156	41	17	79	6	53	0	4	0	6	0	0	0	0	0	d__Bacteria;p__Firmicutes;c__Clostridia;o__Clostridiales;f__Clostridiales_unclassified;g__Clostridiales_unclassified;s__Clostridiales_unclassified
476a13fd5196c0b1046ee8d2688117c1	4	18	0	45	36	19	218	34	21	0	0	0	0	0	0	0	0	0	d__Bacteria;p__Firmicutes;c__Clostridia;o__Clostridiales;f__Clostridiales_unclassified;g__Clostridiales_unclassified;s__Clostridiales_unclassified
49598ee3ef55ddf776d3c3efc2d93e24	0	0	0	0	0	0	0	63	25	19	0	0	12	0	0	0	0	0	d__Bacteria;p__Bacteroidetes;c__Bacteroidia;o__Bacteroidales;f__Rikenellaceae;g__Alistipes;s__Alistipes_sp.
6383afc74ca7dcebc66bf9936b370a13	23	82	101	54	4	11	0	0	0	0	0	0	0	0	0	0	0	0	d__Bacteria;p__Bacteroidetes;c__Bacteroidia;o__Bacteroidales;f__Muribaculaceae;g__Muribaculaceae_unclassified;s__Muribaculaceae_unclassified
dabad2c7247867d3790b71e9dc1fd765	8	0	0	13	0	20	0	14	11	115	222	91	73	29	66	34	46	56	d__Bacteria;p__Firmicutes;c__Clostridia;o__Clostridiales;f__Ruminococcaceae;g__Oscillibacter;s__Oscillibacter_unclassified
2ca6393c90d1912dbdabcdc19141aad9	0	0	0	0	0	0	0	0	0	318	401	79	109	0	0	0	0	0	d__Bacteria;p__Firmicutes;c__Clostridia;o__Clostridiales;f__Clostridiales_unclassified;g__Clostridiales_unclassified;s__Clostridiales_unclassified
23da3a29ee96a4c129ad60bf010b5f9e	54	0	0	0	42	45	101	25	56	37	27	37	38	8	15	17	10	0	d__Bacteria;p__Firmicutes;c__Clostridia;o__Clostridiales;f__Clostridiaceae;g__Clostridium;s__Clostridium_sp._Culture-41
dd04a0a5de41e1a376e6c41eedf6bbcf	57	21	48	65	53	45	31	0	26	0	0	0	0	0	0	0	0	0	d__Bacteria;p__Bacteroidetes;c__Bacteroidia;o__Bacteroidales;f__Muribaculaceae;g__Paramuribaculum;s__Paramuribaculum_intestinale
951a4c9db2a6ed4931d80703f22ea7e8	135	61	0	28	120	62	291	28	0	0	0	0	0	0	0	0	0	0	d__Bacteria;p__Firmicutes;c__Clostridia;o__Clostridiales;f__Lachnospiraceae;g__Roseburia;s__Roseburia_sp.
a197bbe66a058ea9d9f7e4aaf7f806b2	0	777	0	0	0	0	0	0	91	0	0	0	0	0	0	0	0	0	d__Bacteria;p__Firmicutes;c__Clostridia;o__Clostridiales;f__Lachnospiraceae;g__Lachnospiraceae_unclassified;s__Lachnospiraceae_unclassified
4c62187a7e7c2a24aebdf26d12a20fc8	0	0	0	0	266	257	333	0	0	0	0	0	0	0	0	0	0	0	d__Bacteria;p__Bacteroidetes;c__Bacteroidia;o__Bacteroidales;f__Muribaculaceae;g__Muribaculaceae_unclassified;s__Muribaculaceae_unclassified
57d704f5e5bedf9a9cb82738d69e22ed	0	0	0	0	0	0	0	38	52	0	0	0	0	0	0	0	0	0	d__Bacteria;p__Bacteroidetes;c__Bacteroidia;o__Bacteroidales;f__Muribaculaceae;g__Muribaculaceae_unclassified;s__Muribaculaceae_unclassified
591ed1d6afd1e79ae33d6b6cd0c6b185	6	2	0	9	13	8	26	5	3	0	6	12	11	197	0	27	33	26	d__Bacteria;p__Proteobacteria;c__Gammaproteobacteria;o__Enterobacteriales;f__Enterobacteriaceae;g__Escherichia-Shigella;s__Escherichia-Shigella_unclassified
6748770dd830a47ce941f1ee404144a7	60	53	17	13	12	26	33	82	0	0	0	0	0	0	9	7	0	7	d__Bacteria;p__Firmicutes;c__Clostridia;o__Clostridiales;f__Ruminococcaceae;g__Butyricicoccus;s__Butyricicoccus_unclassified
046673b2429077c4ce17dd329b0d49a2	23	48	76	44	65	43	0	9	10	0	0	0	0	0	0	0	0	0	d__Bacteria;p__Bacteroidetes;c__Bacteroidia;o__Bacteroidales;f__Muribaculaceae;g__Muribaculaceae_unclassified;s__Muribaculaceae_unclassified
4795a35aa23e171f6f0852f6240ed593	30	26	0	0	106	38	12	230	72	0	0	0	0	0	0	0	0	0	d__Bacteria;p__Firmicutes;c__Clostridia;o__Clostridiales;f__Ruminococcaceae;g__Intestinimonas;s__Intestinimonas_unclassified
44cd3b3a2bdfa5235b45c33eb29e7697	57	75	77	80	29	32	17	0	0	0	0	0	0	0	0	0	0	0	d__Bacteria;p__Bacteroidetes;c__Bacteroidia;o__Bacteroidales;f__Muribaculaceae;g__Muribaculaceae_unclassified;s__Muribaculaceae_unclassified
fa665d92a18b9137354fedd6bc26d3dd	25	46	12	5	73	271	106	7	108	0	0	0	0	0	0	0	0	6	d__Bacteria;p__Firmicutes;c__Clostridia;o__Clostridiales;f__Ruminococcaceae;g__Ruminiclostridium_5;s__Ruminiclostridium_5_unclassified
368334321aabced1de36e943c8fe874c	0	0	11	0	12	53	27	17	21	118	97	59	38	23	30	128	57	39	d__Bacteria;p__Firmicutes;c__Firmicutes_unclassified;o__Firmicutes_unclassified;f__Firmicutes_unclassified;g__Firmicutes_unclassified;s__Firmicutes_unclassified
4f136c704b5dc9ca058789e408a43cbe	0	0	0	0	0	0	0	0	0	0	0	0	0	63	18	0	0	0	d__Bacteria;p__Proteobacteria;c__Gammaproteobacteria;o__Betaproteobacteriales;f__Burkholderiaceae;g__Parasutterella;s__Parasutterella_unclassified
690bbc264f2eb716319b7696e03e3fcf	0	0	0	0	0	0	0	0	0	291	0	218	218	0	0	35	40	37	d__Bacteria;p__Firmicutes;c__Clostridia;o__Clostridiales;f__Clostridiales_unclassified;g__Clostridiales_unclassified;s__Clostridiales_unclassified
937ddad3da91cdb239dd6d793ed6bbc6	65	26	88	100	46	59	55	11	0	0	0	0	0	0	0	0	0	0	d__Bacteria;p__Bacteroidetes;c__Bacteroidia;o__Bacteroidales;f__Muribaculaceae;g__Muribaculaceae_unclassified;s__Muribaculaceae_unclassified
31ce870a7050b39e0f50f624bab0ff43	0	0	0	6	0	0	0	0	0	88	213	144	60	0	0	138	53	32	d__Bacteria;p__Firmicutes;c__Bacilli;o__Lactobacillales;f__Streptococcaceae;g__Streptococcus;s__uncultured_Streptococcus_sp.
ee309ed53015377a8cab7b76c5fe0440	10	0	28	9	13	39	0	0	0	0	0	0	0	0	0	0	0	0	d__Bacteria;p__Bacteroidetes;c__Bacteroidia;o__Bacteroidales;f__Muribaculaceae;g__Duncaniella;s__Duncaniella_muris
f2f91e27abaf3092feb1bf10cf7de921	0	156	4	0	16	5	13	25	0	0	0	0	0	0	0	0	0	0	d__Bacteria;p__Bacteroidetes;c__Bacteroidia;o__Bacteroidales;f__Rikenellaceae;g__Alistipes;s__Alistipes_unclassified
c74d24f1c2c901447487934b6e98a59a	31	119	79	57	0	18	0	0	0	0	0	0	0	0	0	0	0	0	d__Bacteria;p__Bacteroidetes;c__Bacteroidia;o__Bacteroidales;f__Muribaculaceae;g__Muribaculaceae_unclassified;s__Muribaculaceae_unclassified
16e4b614f72ad99deac616670ff11797	150	0	0	38	10	40	31	19	15	47	43	44	36	34	75	15	11	23	d__Bacteria;p__Firmicutes;c__Clostridia;o__Clostridiales;f__Clostridiaceae;g__Clostridium;s__Clostridium_sp._Clone-17
b160bdc9eeadfb9a1601989ef548321d	0	0	0	0	0	0	0	0	115	0	0	0	0	0	284	9	9	198	d__Bacteria;p__Firmicutes;c__Clostridia;o__Clostridiales;f__Ruminococcaceae;g__Intestinimonas;s__Intestinimonas_unclassified
417ee6799f70056ac9e353e91167e391	395	22	0	125	51	0	37	0	0	0	0	0	0	0	0	0	0	0	d__Bacteria;p__Firmicutes;c__Clostridia;o__Clostridiales;f__Lachnospiraceae;g__Lachnospiraceae_unclassified;s__Lachnospiraceae_unclassified
a7ca1d829d74c4f564106d09054f3041	7	0	12	8	42	28	21	5	0	0	0	0	0	0	0	0	0	0	d__Bacteria;p__Bacteroidetes;c__Bacteroidia;o__Bacteroidales;f__Muribaculaceae;g__Muribaculaceae_unclassified;s__Muribaculaceae_unclassified
909b37dc66ca4d7602b6bfddefbec912	47	31	0	0	18	11	0	35	86	0	0	0	0	0	0	0	0	0	d__Bacteria;p__Firmicutes;c__Clostridia;o__Clostridiales;f__Lachnospiraceae;g__Lachnoclostridium;s__Lachnoclostridium_unclassified
852966c417ce1efbb078048f769f7393	56	25	0	0	54	50	0	0	60	0	0	0	0	0	0	0	0	0	d__Bacteria;p__Bacteroidetes;c__Bacteroidia;o__Bacteroidales;f__Muribaculaceae;g__Muribaculaceae_unclassified;s__Muribaculaceae_unclassified
ca223d8117486e173ef50bdb05fdc731	0	0	0	0	0	0	0	0	0	0	0	0	0	0	819	0	0	0	d__Bacteria;p__Firmicutes;c__Clostridia;o__Clostridiales;f__Ruminococcaceae;g__Ruminococcaceae_UCG-014;s__Ruminococcaceae_UCG-014_unclassified
b7ee2239d659ec0d8a257624b1f99ab6	21	77	94	27	18	13	16	0	4	0	0	0	0	0	0	0	0	0	d__Bacteria;p__Bacteroidetes;c__Bacteroidia;o__Bacteroidales;f__Muribaculaceae;g__Muribaculaceae_unclassified;s__Muribaculaceae_unclassified
bb9603d4efb92bcf80d8463ebcad51fa	0	0	0	0	0	0	0	0	0	82	464	94	38	0	101	0	0	0	d__Bacteria;p__Firmicutes;c__Clostridia;o__Clostridiales;f__Ruminococcaceae;g__Ruminococcaceae_UCG-009;s__Ruminococcaceae_UCG-009_unclassified
aab2b7b06630c8beb6bcae60ec67370b	29	60	74	155	32	50	0	0	20	0	0	0	0	0	0	0	0	0	d__Bacteria;p__Bacteroidetes;c__Bacteroidia;o__Bacteroidales;f__Muribaculaceae;g__Muribaculaceae_unclassified;s__Muribaculaceae_unclassified
914bfb4d12105271896d7932d3c12566	55	30	47	30	152	37	43	0	0	0	0	0	0	0	0	0	0	0	d__Bacteria;p__Bacteroidetes;c__Bacteroidia;o__Bacteroidales;f__Muribaculaceae;g__Muribaculaceae_unclassified;s__Muribaculaceae_unclassified
482e49962485067086a8e3a6b92cae28	0	0	0	0	0	0	0	0	0	274	349	74	78	0	0	32	0	0	d__Bacteria;p__Firmicutes;c__Clostridia;o__Clostridiales;f__Clostridiales_unclassified;g__Clostridiales_unclassified;s__Clostridiales_unclassified
93835091d5fcbc1471ee30351fc6708c	110	0	27	60	54	0	67	39	0	0	0	0	0	0	0	0	0	0	d__Bacteria;p__Actinobacteria;c__Coriobacteriia;o__Coriobacteriales;f__Eggerthellaceae;g__Enterorhabdus;s__Enterorhabdus_unclassified
0dc0f37c198ea47125d1cab168a7b0ba	0	0	0	0	0	0	0	85	10	0	0	0	0	0	0	0	0	0	d__Bacteria;p__Bacteroidetes;c__Bacteroidia;o__Bacteroidales;f__Muribaculaceae;g__Muribaculaceae_unclassified;s__Muribaculaceae_unclassified
488ca2d1eac2e930f895362fc0930b81	0	0	0	0	0	0	0	12	0	0	0	0	0	0	0	0	0	0	d__Bacteria;p__Bacteroidetes;c__Bacteroidia;o__Bacteroidales;f__Muribaculaceae;g__Muribaculaceae_unclassified;s__Muribaculaceae_unclassified
ead9062a7a468359ce1e21c4d5759583	0	0	0	7	27	37	0	10	0	0	0	0	0	0	0	0	0	0	d__Bacteria;p__Bacteroidetes;c__Bacteroidia;o__Bacteroidales;f__Muribaculaceae;g__Muribaculaceae_unclassified;s__Muribaculaceae_unclassified
f2510b420cb7baab8a59444311273113	0	0	0	0	0	0	0	42	68	0	0	0	0	0	0	0	0	0	d__Bacteria;p__Bacteroidetes;c__Bacteroidia;o__Bacteroidales;f__Muribaculaceae;g__Muribaculaceae_unclassified;s__Muribaculaceae_unclassified
34bf12a255f421a1c1dde100643fa264	47	88	89	102	133	104	20	0	56	0	0	0	0	0	0	0	0	0	d__Bacteria;p__Bacteroidetes;c__Bacteroidia;o__Bacteroidales;f__Muribaculaceae;g__Muribaculaceae_unclassified;s__Muribaculaceae_unclassified
860080cbb803fb7cd3a872688d673389	0	0	0	0	101	83	185	163	259	0	0	0	0	0	0	0	0	0	d__Bacteria;p__Bacteroidetes;c__Bacteroidia;o__Bacteroidales;f__Muribaculaceae;g__Muribaculaceae_unclassified;s__Muribaculaceae_unclassified
aba1a7be70e666aa95fe691f23766a1d	78	0	0	29	0	0	0	0	0	39	36	476	37	0	87	0	0	0	d__Bacteria;p__Firmicutes;c__Clostridia;o__Clostridiales;f__Lachnospiraceae;g__Anaerotignum;s__Anaerotignum_sp.
8aedd1b03601e70966e946005839ca4b	0	0	0	29	112	95	74	24	50	0	0	0	0	0	0	0	0	0	d__Bacteria;p__Bacteroidetes;c__Bacteroidia;o__Bacteroidales;f__Muribaculaceae;g__Muribaculaceae_unclassified;s__Muribaculaceae_unclassified
959b75f79b7491aceb1bb584a4b4111d	0	0	0	0	16	21	20	36	7	103	126	74	122	15	51	21	32	23	d__Bacteria;p__Firmicutes;c__Clostridia;o__Clostridiales;f__Clostridiales_unclassified;g__Clostridiales_unclassified;s__Clostridiales_unclassified
74cf963baa99c52fdf123fa244387846	0	0	0	0	99	186	380	44	0	0	0	0	0	0	0	0	0	0	d__Bacteria;p__Firmicutes;c__Clostridia;o__Clostridiales;f__Lachnospiraceae;g__Eubacterium]_xylanophilum_group;s__Eubacterium]_xylanophilum_group_unclassified
240f5f1f107a6a4cb666bfddb1f042da	0	70	0	0	4	0	0	0	0	0	0	0	0	12	11	0	0	0	d__Bacteria;p__Bacteroidetes;c__Bacteroidia;o__Bacteroidales;f__Rikenellaceae;g__Alistipes;s__uncultured_Alistipes_sp.
a340a25d6c1628f78f4c799e4958be93	0	0	0	0	10	0	9	0	0	0	0	0	0	0	0	0	0	0	d__Bacteria;p__Firmicutes;c__Clostridia;o__Clostridiales;f__Lachnospiraceae;g__Lachnospiraceae_NK4A136_group;s__Lachnospiraceae_NK4A136_group_unclassified
009f6ad8b291a2d39eeeb4e73571addb	0	0	0	0	0	0	0	0	0	112	0	336	323	0	0	0	0	0	d__Bacteria;p__Firmicutes;c__Clostridia;o__Clostridiales;f__Ruminococcaceae;g__Ruminiclostridium;s__Ruminiclostridium_unclassified
2187808f8f3c2b42d8c22d0bd3ea34df	57	0	20	0	0	0	101	62	0	0	0	0	0	0	0	66	0	129	d__Bacteria;p__Patescibacteria;c__Saccharimonadia;o__Saccharimonadales;f__Saccharimonadaceae;g__Candidatus_Saccharimonas;s__Candidatus_Saccharimonas_unclassified
aebe389a68b1eff574ae9cdfa6d1ed52	35	79	124	79	13	42	0	0	23	0	0	0	0	0	0	0	0	0	d__Bacteria;p__Bacteroidetes;c__Bacteroidia;o__Bacteroidales;f__Muribaculaceae;g__Muribaculum;s__Muribaculum_sp.
ac5da2c3752edbcf9ea1781564d1eaac	0	0	0	0	0	0	0	10	0	60	64	49	163	140	24	121	103	33	d__Bacteria;p__Firmicutes;c__Bacilli;o__Lactobacillales;f__Streptococcaceae;g__Streptococcus;s__Streptococcus_thermophilus
c6ac927eb02847f8cc0a7497f573988e	43	20	118	45	35	57	0	0	0	0	0	0	0	0	0	0	0	0	d__Bacteria;p__Bacteroidetes;c__Bacteroidia;o__Bacteroidales;f__Muribaculaceae;g__Muribaculaceae_unclassified;s__Muribaculaceae_unclassified
7d7c06067fefc50c480fdf7153a3ee22	0	0	0	0	0	0	0	0	0	0	0	0	0	0	0	0	0	0	d__Bacteria;p__Bacteroidetes;c__Bacteroidia;o__Bacteroidales;f__Bacteroidaceae;g__Bacteroides;s__Bacteroides_acidifaciens
1503e24c2ef66632474675e274010a81	0	0	0	0	63	97	48	0	20	0	0	0	0	0	0	0	0	0	d__Bacteria;p__Bacteroidetes;c__Bacteroidia;o__Bacteroidales;f__Muribaculaceae;g__Muribaculaceae_unclassified;s__Muribaculaceae_unclassified
68ce38de1aed03de1e793dd2df52655b	22	0	0	85	0	0	0	0	0	0	0	0	0	0	0	0	0	0	d__Bacteria;p__Firmicutes;c__Clostridia;o__Clostridiales;f__Ruminococcaceae;g__Ruminiclostridium_6;s__Ruminiclostridium_6_unclassified
4cd86d89210405927ba20ee915b6001e	0	0	37	0	55	52	22	0	36	0	0	0	0	0	0	0	0	0	d__Bacteria;p__Bacteroidetes;c__Bacteroidia;o__Bacteroidales;f__Muribaculaceae;g__Muribaculaceae_unclassified;s__Muribaculaceae_unclassified
106ec72d34d9ccf652cd664a222a06b9	39	117	93	150	26	75	10	0	21	0	0	0	0	0	0	0	0	0	d__Bacteria;p__Bacteroidetes;c__Bacteroidia;o__Bacteroidales;f__Muribaculaceae;g__Muribaculaceae_unclassified;s__Muribaculaceae_unclassified
503e4512cf8f4dbf0544f5330aced478	0	0	0	0	48	59	32	25	379	0	0	0	0	0	0	0	0	0	d__Bacteria;p__Firmicutes;c__Clostridia;o__Clostridiales;f__Ruminococcaceae;g__Intestinimonas;s__Intestinimonas_unclassified
d615564b08f51f4143414c12a30360cf	33	4	8	18	0	0	0	106	35	10	11	0	0	0	0	73	70	10	d__Bacteria;p__Firmicutes;c__Erysipelotrichia;o__Erysipelotrichales;f__Erysipelotrichaceae;g__Erysipelotrichaceae_unclassified;s__Erysipelotrichaceae_unclassified
c4baffba0dce3a14b552d6758fab3af8	50	0	42	56	0	50	0	0	32	0	0	0	0	0	0	0	0	0	d__Bacteria;p__Bacteroidetes;c__Bacteroidia;o__Bacteroidales;f__Muribaculaceae;g__Muribaculaceae_unclassified;s__Muribaculaceae_unclassified
642a8f8808636f059eefdd1d7bcfc01e	20	34	58	28	0	0	0	0	0	0	0	0	0	0	0	0	0	0	d__Bacteria;p__Bacteroidetes;c__Bacteroidia;o__Bacteroidales;f__Muribaculaceae;g__Muribaculaceae_unclassified;s__Muribaculaceae_unclassified
59c2b20d490480d5442261106616da0a	0	0	0	0	0	0	0	159	121	0	0	0	0	0	0	0	0	0	d__Bacteria;p__Bacteroidetes;c__Bacteroidia;o__Bacteroidales;f__Muribaculaceae;g__Muribaculaceae_unclassified;s__Muribaculaceae_unclassified
2c712185aa1393c5337effc878d40775	21	27	37	65	59	17	0	190	116	0	0	0	0	0	0	0	0	0	d__Bacteria;p__Firmicutes;c__Clostridia;o__Clostridiales;f__Clostridiales_unclassified;g__Clostridiales_unclassified;s__Clostridiales_unclassified
0672196dc6b05fd54615699dc5a2ac4f	0	0	0	0	0	0	0	0	43	0	0	0	0	52	46	398	96	88	d__Bacteria;p__Firmicutes;c__Clostridia;o__Clostridiales;f__Lachnospiraceae;g__Acetatifactor;s__Acetatifactor_unclassified
fd66827fe5175aca67301d9f187d2820	29	30	0	0	95	259	11	15	46	29	54	36	0	23	0	0	0	0	d__Bacteria;p__Firmicutes;c__Clostridia;o__Clostridiales;f__Ruminococcaceae;g__Ruminiclostridium_9;s__Ruminiclostridium_9_unclassified
62ae8991978ec26bb97582334b66261a	0	0	0	0	50	31	100	0	0	63	0	69	75	0	0	0	0	0	d__Bacteria;p__Bacteroidetes;c__Bacteroidia;o__Bacteroidales;f__Rikenellaceae;g__Alistipes;s__Alistipes_unclassified
371ded482ec4a2fc512fa62d94c5ee10	29	10	139	15	0	0	0	0	0	0	0	0	0	0	0	0	0	0	d__Bacteria;p__Proteobacteria;c__Gammaproteobacteria;o__Betaproteobacteriales;f__Burkholderiaceae;g__Parasutterella;s__Parasutterella_unclassified
ea74f77e4100bfb6cd781caec7405bc0	5	0	0	0	0	28	0	0	0	0	0	0	0	5	138	182	181	147	d__Bacteria;p__Firmicutes;c__Clostridia;o__Clostridiales;f__Lachnospiraceae;g__Lachnospiraceae_unclassified;s__Lachnospiraceae_unclassified
3d4f69de2a7935d38fb8a3d83c11c2d3	0	0	0	0	0	0	0	0	0	0	0	0	0	0	0	0	0	0	d__Bacteria;p__Bacteroidetes;c__Bacteroidia;o__Bacteroidales;f__Rikenellaceae;g__Rikenellaceae_RC9_gut_group;s__Rikenellaceae_RC9_gut_group_unclassified
65dc2b58cd7f12c40edcd5844c10e529	0	0	0	0	0	0	0	0	0	0	0	0	0	0	0	0	0	0	d__Bacteria;p__Bacteroidetes;c__Bacteroidia;o__Bacteroidales;f__Muribaculaceae;g__Muribaculaceae_unclassified;s__Muribaculaceae_unclassified
e81728e297e5ecced36c2a092d7c4643	0	0	0	0	201	153	121	0	0	0	0	0	0	0	0	0	0	0	d__Bacteria;p__Actinobacteria;c__Coriobacteriia;o__Coriobacteriales;f__Eggerthellaceae;g__Enterorhabdus;s__Enterorhabdus_unclassified
f9b9dea06a99e887a2ed60e81a310e94	0	98	0	0	0	0	0	0	0	18	0	121	114	0	0	91	186	74	d__Bacteria;p__Firmicutes;c__Clostridia;o__Clostridiales;f__Ruminococcaceae;g__Intestinimonas;s__Intestinimonas_unclassified
f3890066b51452828b82edf04115d0de	67	73	26	71	0	16	51	0	0	0	0	0	0	0	0	0	0	0	d__Bacteria;p__Proteobacteria;c__Gammaproteobacteria;o__Betaproteobacteriales;f__Burkholderiaceae;g__Parasutterella;s__Parasutterella_unclassified
570202918ab9e966e5c821d8eb015936	27	37	37	25	0	0	0	0	0	0	0	0	0	0	0	0	0	0	d__Bacteria;p__Bacteroidetes;c__Bacteroidia;o__Bacteroidales;f__Muribaculaceae;g__Muribaculaceae_unclassified;s__Muribaculaceae_unclassified
d3924749148faf3d71de62a9cc2ff5be	0	154	0	0	33	289	127	0	0	0	0	0	0	0	0	0	0	0	d__Bacteria;p__Firmicutes;c__Clostridia;o__Clostridiales;f__Clostridiaceae;g__Clostridium;s__uncultured_Clostridium_sp.
16d7901f8a382d275770aa3141c6f33d	20	0	0	62	9	0	0	68	0	0	0	0	0	534	0	0	0	0	d__Bacteria;p__Firmicutes;c__Clostridia;o__Clostridiales;f__Lachnospiraceae;g__Lachnospiraceae_NK4A136_group;s__Lachnospiraceae_NK4A136_group_unclassified
dab1fcba6c45c268fdd093ff0cfdb1c6	39	0	0	32	0	44	95	0	53	0	22	0	0	0	0	0	0	26	d__Bacteria;p__Proteobacteria;c__Gammaproteobacteria;o__Enterobacteriales;f__Enterobacteriaceae;g__Proteus;s__Proteus_unclassified
25dc0dc0d3608e235caf7baf50e416ec	55	4	27	33	17	0	50	8	6	0	0	0	0	0	0	3	0	0	d__Bacteria;p__Bacteroidetes;c__Bacteroidia;o__Bacteroidales;f__Rikenellaceae;g__Alistipes;s__Alistipes_sp._cv1
3bdbeb2f67946928087348b9d2028f63	0	0	0	0	0	0	24	0	0	0	0	0	0	0	0	0	0	0	d__Bacteria;p__Bacteroidetes;c__Bacteroidia;o__Bacteroidales;f__Muribaculaceae;g__Muribaculaceae_unclassified;s__Muribaculaceae_unclassified
2fdb6a5773cbc55fb1b3d50f38386c5f	30	63	57	80	55	39	31	0	0	0	0	0	0	0	0	0	0	0	d__Bacteria;p__Bacteroidetes;c__Bacteroidia;o__Bacteroidales;f__Muribaculaceae;g__Muribaculaceae_unclassified;s__Muribaculaceae_unclassified
858a54a1b7e6448cd2fae37bc1441fa4	0	0	0	0	54	45	79	0	0	0	0	0	0	0	0	0	0	0	d__Bacteria;p__Bacteroidetes;c__Bacteroidia;o__Bacteroidales;f__Muribaculaceae;g__Muribaculaceae_unclassified;s__Muribaculaceae_unclassified
0dbb6ce06cee5d3d7ee7308d6366b8aa	0	117	37	56	88	40	20	0	0	0	0	0	0	0	0	0	0	0	d__Bacteria;p__Bacteroidetes;c__Bacteroidia;o__Bacteroidales;f__Muribaculaceae;g__Muribaculaceae_unclassified;s__Muribaculaceae_unclassified
9d0b735dcb55fccb4376364b8e2d94ce	0	0	0	0	0	0	0	32	42	0	0	0	0	0	0	0	0	0	d__Bacteria;p__Bacteroidetes;c__Bacteroidia;o__Bacteroidales;f__Muribaculaceae;g__Muribaculaceae_unclassified;s__Muribaculaceae_unclassified
25b252e232c6a45f327f08ca5d817d0e	82	36	82	76	0	0	0	7	0	0	0	0	0	0	0	0	0	0	d__Bacteria;p__Bacteroidetes;c__Bacteroidia;o__Bacteroidales;f__Muribaculaceae;g__Muribaculaceae_unclassified;s__Muribaculaceae_unclassified
29e38d2b9b4347c271aa8aee36d400a4	0	17	0	0	0	59	0	0	0	0	0	0	0	0	0	0	0	0	d__Bacteria;p__Firmicutes;c__Clostridia;o__Clostridiales;f__Lachnospiraceae;g__Lachnospiraceae_NK4A136_group;s__Lachnospiraceae_NK4A136_group_unclassified
dd695472d05d27fea430276f5542954e	0	0	0	0	34	74	34	274	90	0	0	0	0	0	0	0	0	0	d__Bacteria;p__Bacteroidetes;c__Bacteroidia;o__Bacteroidales;f__Muribaculaceae;g__Duncaniella;s__Duncaniella_muris
b8448e1536bb465f4777ef1fda5200b7	0	276	0	146	10	0	0	0	0	0	0	0	0	0	0	0	0	0	d__Bacteria;p__Firmicutes;c__Clostridia;o__Clostridiales;f__Lachnospiraceae;g__Lachnospiraceae_NK4A136_group;s__Lachnospiraceae_NK4A136_group_unclassified
a940ad28cf5bb756d63b4d5dec0853de	0	0	0	0	0	0	0	0	0	140	99	76	34	66	233	0	0	0	d__Bacteria;p__Firmicutes;c__Clostridia;o__Clostridiales;f__Lachnospiraceae;g__Lachnospiraceae_UCG-006;s__Lachnospiraceae_UCG-006_unclassified
4f30afb559c2b95a605703fba0766ad1	0	0	0	0	0	0	0	0	0	0	0	0	0	0	0	0	0	641	d__Bacteria;p__Deferribacteres;c__Deferribacteres;o__Deferribacterales;f__Deferribacteraceae;g__Mucispirillum;s__Mucispirillum_sp._69
d91f3165da453ed819bb81cd46451817	0	0	0	0	0	0	0	0	0	101	0	0	0	0	0	0	0	0	d__Bacteria;p__Bacteroidetes;c__Bacteroidia;o__Bacteroidales;f__Muribaculaceae;g__Muribaculaceae_unclassified;s__Muribaculaceae_unclassified
c58033923bd9558697f5b1c9a79dc15b	0	0	0	0	0	0	0	0	0	0	0	0	0	0	0	0	0	0	d__Bacteria;p__Bacteroidetes;c__Bacteroidia;o__Bacteroidales;f__Muribaculaceae;g__Muribaculaceae_unclassified;s__Muribaculaceae_unclassified
4764d9726be107fd8ffc50c81252346d	0	0	0	0	0	0	0	0	0	0	0	0	0	0	0	0	0	0	d__Bacteria;p__Bacteroidetes;c__Bacteroidia;o__Bacteroidales;f__Muribaculaceae;g__Muribaculaceae_unclassified;s__Muribaculaceae_unclassified
df19de4892c70d2e96f53468edd88612	144	35	0	46	43	44	10	65	28	0	0	28	0	0	0	0	0	0	d__Bacteria;p__Firmicutes;c__Clostridia;o__Clostridiales;f__Lachnospiraceae;g__Lachnospiraceae_unclassified;s__Lachnospiraceae_unclassified
69324dd32bcd8bef208c029452a19bb3	0	11	0	0	0	0	0	6	15	0	0	0	0	0	0	0	0	0	d__Bacteria;p__Bacteroidetes;c__Bacteroidia;o__Bacteroidales;f__Muribaculaceae;g__Muribaculaceae_unclassified;s__Muribaculaceae_unclassified
66da9ef444538f33a4e3b911ab0e4d04	0	0	0	0	38	22	21	0	0	0	0	0	0	0	0	0	0	0	d__Bacteria;p__Bacteroidetes;c__Bacteroidia;o__Bacteroidales;f__Muribaculaceae;g__Muribaculaceae_unclassified;s__Muribaculaceae_unclassified
1d6b47c9b2643dd75ceb92cc17656ee6	0	0	0	0	5	5	0	0	0	0	258	57	51	192	0	65	0	13	d__Bacteria;p__Firmicutes;c__Clostridia;o__Clostridiales;f__Ruminococcaceae;g__GCA-900066225;s__GCA-900066225_unclassified
abd9c7c22e7dd8101c1faa4a98e7c8ac	0	38	26	19	15	21	0	0	0	0	0	0	0	0	0	0	0	0	d__Bacteria;p__Bacteroidetes;c__Bacteroidia;o__Bacteroidales;f__Muribaculaceae;g__Muribaculaceae_unclassified;s__Muribaculaceae_unclassified
094861dbebd159c2bf6d1c032eb2dce1	0	58	125	54	27	37	0	6	19	0	0	0	0	0	0	0	0	0	d__Bacteria;p__Bacteroidetes;c__Bacteroidia;o__Bacteroidales;f__Muribaculaceae;g__Muribaculaceae_unclassified;s__Muribaculaceae_unclassified
6a7366f7c616629ae5c60428f6862047	0	0	0	0	14	18	0	0	5	0	0	0	0	0	0	0	0	0	d__Bacteria;p__Bacteroidetes;c__Bacteroidia;o__Bacteroidales;f__Muribaculaceae;g__Muribaculaceae_unclassified;s__Muribaculaceae_unclassified
62c3e7c0a53753db7de76c33dea293f4	0	0	0	0	0	26	0	0	0	0	0	0	0	0	0	0	0	0	d__Bacteria;p__Bacteroidetes;c__Bacteroidia;o__Bacteroidales;f__Muribaculaceae;g__Muribaculaceae_unclassified;s__Muribaculaceae_unclassified
e73cc0d75828a0a290b4c18c1d70e6a7	0	0	54	37	0	22	0	0	58	0	0	0	0	0	0	0	0	0	d__Bacteria;p__Bacteroidetes;c__Bacteroidia;o__Bacteroidales;f__Muribaculaceae;g__Paramuribaculum;s__Paramuribaculum_intestinale
484e7aa18f84f8e89bdc80a3e9a294ca	82	0	0	70	0	0	0	0	0	0	0	0	0	0	0	0	0	0	d__Bacteria;p__Bacteroidetes;c__Bacteroidia;o__Bacteroidales;f__Muribaculaceae;g__Muribaculum;s__Muribaculum_sp.
67836b972343f2cd2debadc0bf390b0b	0	0	0	0	0	0	0	0	0	0	0	0	0	0	0	0	0	0	d__Bacteria;p__Firmicutes;c__Erysipelotrichia;o__Erysipelotrichales;f__Erysipelotrichaceae;g__Dubosiella;s__Dubosiella_unclassified
20166f6f420b30bfbbd22196df1a6d45	11	52	58	30	4	16	0	0	0	0	0	0	0	0	0	0	0	0	d__Bacteria;p__Bacteroidetes;c__Bacteroidia;o__Bacteroidales;f__Muribaculaceae;g__Muribaculaceae_unclassified;s__Muribaculaceae_unclassified
a78c90b77b8da7e25b2933c55c3ddc6b	0	11	6	0	0	0	0	13	0	18	64	114	112	0	0	53	31	30	d__Bacteria;p__Firmicutes;c__Clostridia;o__Clostridiales;f__Ruminococcaceae;g__Oscillibacter;s__Oscillibacter_unclassified
7d8dc03cef1aeeaab78ee9d63279391b	0	102	120	0	0	0	0	0	0	0	0	0	0	0	0	0	0	0	d__Bacteria;p__Bacteroidetes;c__Bacteroidia;o__Bacteroidales;f__Muribaculaceae;g__Muribaculaceae_unclassified;s__Muribaculaceae_unclassified
cc9cd3087e765637fbca5c0c821d69e1	0	66	0	41	0	0	0	22	0	0	0	0	0	0	0	0	0	0	d__Bacteria;p__Bacteroidetes;c__Bacteroidia;o__Bacteroidales;f__Muribaculaceae;g__Muribaculaceae_unclassified;s__Muribaculaceae_unclassified
e6414df82383cc94933d21592bb24d80	0	79	76	29	50	30	0	0	0	0	0	0	0	0	0	0	0	0	d__Bacteria;p__Bacteroidetes;c__Bacteroidia;o__Bacteroidales;f__Muribaculaceae;g__Muribaculaceae_unclassified;s__Muribaculaceae_unclassified
e5c918d3a511109330c2a10feaeeaf4c	0	0	0	0	132	49	96	0	0	0	0	0	0	0	0	0	0	0	d__Bacteria;p__Bacteroidetes;c__Bacteroidia;o__Bacteroidales;f__Muribaculaceae;g__Muribaculaceae_unclassified;s__Muribaculaceae_unclassified
6d4b57fdc66733600bf40813dfe81303	0	0	0	0	0	0	0	0	0	217	183	27	68	20	83	0	0	0	d__Bacteria;p__Firmicutes;c__Clostridia;o__Clostridiales;f__Clostridiales_unclassified;g__Clostridiales_unclassified;s__Clostridiales_unclassified
3a9ae0fe7da1cd0ddc70785ad815c717	44	0	23	64	95	72	104	72	44	0	0	0	0	0	0	0	0	0	d__Bacteria;p__Bacteroidetes;c__Bacteroidia;o__Bacteroidales;f__Muribaculaceae;g__Muribaculaceae_unclassified;s__Muribaculaceae_unclassified
2c41369a559e1ceb0cb4fe405cae7883	55	138	45	176	52	65	8	0	34	0	0	0	0	0	0	0	0	0	d__Bacteria;p__Bacteroidetes;c__Bacteroidia;o__Bacteroidales;f__Muribaculaceae;g__Muribaculaceae_unclassified;s__Muribaculaceae_unclassified
71d7b265d6d5785842e059dc4d543457	0	0	0	0	0	0	0	0	0	0	0	0	0	87	321	0	0	0	d__Bacteria;p__Bacteroidetes;c__Bacteroidia;o__Bacteroidales;f__Marinifilaceae;g__Odoribacter;s__Odoribacter_unclassified
bf1a08d3c50c290f038d68546e93cd34	0	0	0	0	68	94	87	58	53	0	0	0	0	0	0	0	0	0	d__Bacteria;p__Firmicutes;c__Clostridia;o__Clostridiales;f__Clostridiales_unclassified;g__Clostridiales_unclassified;s__Clostridiales_unclassified
8678ca918ad12f419a02c742812e167c	0	0	0	0	0	0	0	0	0	0	0	0	0	0	0	0	0	0	d__Bacteria;p__Bacteroidetes;c__Bacteroidia;o__Bacteroidales;f__Prevotellaceae;g__Prevotellaceae_NK3B31_group;s__Prevotellaceae_NK3B31_group_unclassified
e596fbc523fd9239e6c34fa04d11544d	64	49	31	73	0	18	14	0	0	0	0	0	0	0	0	0	0	0	d__Bacteria;p__Proteobacteria;c__Gammaproteobacteria;o__Betaproteobacteriales;f__Burkholderiaceae;g__Parasutterella;s__Parasutterella_unclassified
4dc71cefac16df10dd2caf8f8ed30f81	0	31	0	55	47	53	30	0	28	0	0	0	0	0	0	0	0	0	d__Bacteria;p__Bacteroidetes;c__Bacteroidia;o__Bacteroidales;f__Muribaculaceae;g__Muribaculaceae_unclassified;s__Muribaculaceae_unclassified
7cbb77f56ac4a9a827041276105a8024	72	14	0	40	0	35	32	93	54	0	0	0	0	0	0	0	0	0	d__Bacteria;p__Firmicutes;c__Firmicutes_unclassified;o__Firmicutes_unclassified;f__Firmicutes_unclassified;g__Firmicutes_unclassified;s__Firmicutes_unclassified
38b83a8a6b741606457e2d46c2ca8398	26	90	0	41	53	32	0	0	60	0	0	0	0	0	0	0	0	0	d__Bacteria;p__Firmicutes;c__Clostridia;o__Clostridiales;f__Ruminococcaceae;g__Oscillibacter;s__Oscillibacter_unclassified
2061b42e0a47716dbf1a92497855da88	0	8	0	12	20	18	27	9	8	0	0	0	0	0	0	0	0	0	d__Bacteria;p__Bacteroidetes;c__Bacteroidia;o__Bacteroidales;f__Muribaculaceae;g__Muribaculaceae_unclassified;s__Muribaculaceae_unclassified
5132eb82f101a28f805b51d24e83fd97	13	14	43	14	35	30	21	3	0	0	0	0	0	0	0	0	0	0	d__Bacteria;p__Bacteroidetes;c__Bacteroidia;o__Bacteroidales;f__Muribaculaceae;g__Muribaculaceae_unclassified;s__Muribaculaceae_unclassified
7f556fded95b0a54931523d4a0ef3795	0	0	0	0	146	86	71	45	59	0	0	0	0	0	0	0	0	0	d__Bacteria;p__Bacteroidetes;c__Bacteroidia;o__Bacteroidales;f__Muribaculaceae;g__Muribaculaceae_unclassified;s__Muribaculaceae_unclassified
1b3b0fd4ba2a7d886eda243b1b76f7b7	0	0	0	0	0	0	0	0	0	0	0	0	0	0	0	0	0	0	d__Bacteria;p__Firmicutes;c__Clostridia;o__Clostridiales;f__Ruminococcaceae;g__Ruminococcaceae_UCG-014;s__Ruminococcaceae_UCG-014_unclassified
d98ee890c862f1803e56ee24f8db4a2f	0	0	0	0	330	159	104	0	0	0	0	0	0	0	0	0	0	0	d__Bacteria;p__Firmicutes;c__Clostridia;o__Clostridiales;f__Ruminococcaceae;g__Ruminococcus_1;s__Ruminococcus_1_unclassified
321c2bc0277ba5617d68b6bfd0c0e80e	14	0	7	10	0	0	0	22	56	37	36	15	14	0	115	24	0	46	d__Bacteria;p__Firmicutes;c__Clostridia;o__Clostridiales;f__Ruminococcaceae;g__Angelakisella;s__Angelakisella_unclassified
1847470f9dd1f5dc0b402a6215147d07	153	0	45	95	0	0	0	20	91	0	0	0	0	0	0	0	0	0	d__Bacteria;p__Firmicutes;c__Clostridia;o__Clostridiales;f__Ruminococcaceae;g__Ruminococcaceae_unclassified;s__Ruminococcaceae_unclassified
3d03f07a2d8291671dec822e932be208	0	0	21	0	0	0	0	0	28	0	0	0	0	0	0	0	0	0	d__Bacteria;p__Bacteroidetes;c__Bacteroidia;o__Bacteroidales;f__Muribaculaceae;g__Muribaculaceae_unclassified;s__Muribaculaceae_unclassified
d2f0fdccac265d6579dd4c5945ac34de	31	0	103	37	0	0	0	11	0	0	0	0	0	0	0	0	0	0	d__Bacteria;p__Bacteroidetes;c__Bacteroidia;o__Bacteroidales;f__Muribaculaceae;g__Muribaculaceae_unclassified;s__Muribaculaceae_unclassified
5bc4c5945c594e308d8b76ec744fcdbf	225	0	0	157	60	7	0	76	0	0	0	0	0	0	0	0	0	0	d__Bacteria;p__Firmicutes;c__Clostridia;o__Clostridiales;f__Lachnospiraceae;g__Lachnospiraceae_unclassified;s__Lachnospiraceae_unclassified
7dc1022d83246913fb10ffa4f29a0f66	0	0	0	0	0	0	0	0	0	140	37	38	74	61	69	105	61	0	d__Bacteria;p__Actinobacteria;c__Coriobacteriia;o__Coriobacteriales;f__Eggerthellaceae;g__Enterorhabdus;s__Enterorhabdus_unclassified
ec17275d02a3c778a9270679da909117	0	0	0	0	61	77	191	0	0	0	0	0	0	0	0	0	0	0	d__Bacteria;p__Bacteroidetes;c__Bacteroidia;o__Bacteroidales;f__Muribaculaceae;g__Muribaculaceae_unclassified;s__Muribaculaceae_unclassified
aa9fabf8266e351aa801201e88817323	0	70	53	55	64	33	0	7	0	0	0	0	0	0	0	0	0	0	d__Bacteria;p__Bacteroidetes;c__Bacteroidia;o__Bacteroidales;f__Muribaculaceae;g__Muribaculaceae_unclassified;s__Muribaculaceae_unclassified
f0623a8209cfc4f6db21b77e5cc54bcc	24	0	0	14	0	0	0	9	78	0	0	0	0	0	0	0	0	0	d__Bacteria;p__Bacteroidetes;c__Bacteroidia;o__Bacteroidales;f__Muribaculaceae;g__Muribaculaceae_unclassified;s__Muribaculaceae_unclassified
6e145da56e125e3f54bb4f54aa51fee3	0	0	0	0	50	91	159	0	0	0	0	0	0	0	0	0	0	0	d__Bacteria;p__Bacteroidetes;c__Bacteroidia;o__Bacteroidales;f__Muribaculaceae;g__Muribaculaceae_unclassified;s__Muribaculaceae_unclassified
fb2bdb1a58d2f0d69a531123efc0c473	25	9	74	0	0	0	0	26	118	0	0	0	0	0	0	0	0	0	d__Bacteria;p__Bacteroidetes;c__Bacteroidia;o__Bacteroidales;f__Muribaculaceae;g__Muribaculaceae_unclassified;s__Muribaculaceae_unclassified
a9dbeca547e6c50c35ca26b0c325d2ec	38	21	16	40	22	52	27	0	24	0	0	0	0	0	0	0	0	0	d__Bacteria;p__Bacteroidetes;c__Bacteroidia;o__Bacteroidales;f__Muribaculaceae;g__Muribaculaceae_unclassified;s__Muribaculaceae_unclassified
79d2482c1a391bd62dda24794679dd0d	0	45	0	0	0	23	0	0	0	0	262	99	98	22	0	25	0	0	d__Bacteria;p__Firmicutes;c__Clostridia;o__Clostridiales;f__Lachnospiraceae;g__Acetatifactor;s__Acetatifactor_sp.
6f1f70d1e879aed4da604fb635fb175a	0	0	0	0	0	0	0	0	0	0	0	0	0	0	0	0	0	0	d__Bacteria;p__Bacteroidetes;c__Bacteroidia;o__Bacteroidales;f__Muribaculaceae;g__Muribaculaceae_unclassified;s__Muribaculaceae_unclassified
f144b4c3d67d97b9171ee3e3b3aa5cc8	8	0	0	12	21	19	0	25	107	0	0	0	0	0	0	0	0	0	d__Bacteria;p__Bacteroidetes;c__Bacteroidia;o__Bacteroidales;f__Muribaculaceae;g__Muribaculaceae_unclassified;s__Muribaculaceae_unclassified
98cde3eded6972a2823d8039841515b4	0	66	36	17	23	0	0	0	0	0	0	0	0	0	0	0	0	0	d__Bacteria;p__Bacteroidetes;c__Bacteroidia;o__Bacteroidales;f__Muribaculaceae;g__Muribaculaceae_unclassified;s__Muribaculaceae_unclassified
bc13eba636b3d7edf316151e5d95f2b0	33	0	16	12	0	63	30	0	0	0	3	350	0	0	7	0	0	0	d__Bacteria;p__Firmicutes;c__Clostridia;o__Clostridiales;f__Lachnospiraceae;g__Lachnospiraceae_NK4A136_group;s__Lachnospiraceae_NK4A136_group_unclassified
4d4546dbabc0a15f6a7504ae716766a6	62	0	7	22	24	9	136	66	0	0	0	0	0	0	0	0	0	0	d__Bacteria;p__Firmicutes;c__Clostridia;o__Clostridiales;f__Ruminococcaceae;g__Ruminococcaceae_UCG-014;s__Ruminococcaceae_UCG-014_unclassified
f597837e32f63a74ab86222ed6cadd62	36	0	0	0	435	45	18	0	0	0	0	0	0	0	0	0	0	0	d__Bacteria;p__Firmicutes;c__Clostridia;o__Clostridiales;f__Clostridiales_unclassified;g__Clostridiales_unclassified;s__Clostridiales_unclassified
745d32c61239e4bde7121757c73e8082	0	0	0	0	20	24	28	2	0	0	0	0	0	0	0	125	228	126	d__Bacteria;p__Firmicutes;c__Clostridia;o__Clostridiales;f__Lachnospiraceae;g__A2;s__A2_unclassified
46a2abc8d44991be1de815718a08eee3	76	0	73	48	0	0	0	0	32	0	0	0	0	0	0	0	0	0	d__Bacteria;p__Bacteroidetes;c__Bacteroidia;o__Bacteroidales;f__Muribaculaceae;g__Muribaculum;s__Muribaculum_sp.
a53839dad1d4db7dc2ffa4e8b80a156d	69	0	0	0	0	0	0	0	23	0	0	0	0	0	0	0	0	0	d__Bacteria;p__Firmicutes;c__Clostridia;o__Clostridiales;f__Clostridiales_unclassified;g__Clostridiales_unclassified;s__Clostridiales_unclassified
1abfc56e5d30daea32f995c10e65ac89	0	0	0	0	21	0	29	0	0	0	0	0	0	0	0	0	0	0	d__Bacteria;p__Bacteroidetes;c__Bacteroidia;o__Bacteroidales;f__Muribaculaceae;g__Muribaculaceae_unclassified;s__Muribaculaceae_unclassified
ad985f1cb8a6064293f51fc24c9bde71	0	0	0	0	0	0	0	0	13	0	0	0	0	0	0	0	0	0	d__Bacteria;p__Bacteroidetes;c__Bacteroidia;o__Bacteroidales;f__Muribaculaceae;g__Muribaculaceae_unclassified;s__Muribaculaceae_unclassified
3277036b4795ee01f0e6cef07855c389	12	0	0	0	0	0	0	0	19	0	0	0	0	0	0	0	0	0	d__Bacteria;p__Bacteroidetes;c__Bacteroidia;o__Bacteroidales;f__Muribaculaceae;g__Paramuribaculum;s__Paramuribaculum_intestinale
2b31c0b939feec68e5aba50e240f1b20	33	0	51	32	14	0	22	16	91	0	0	0	0	0	0	0	0	0	d__Bacteria;p__Bacteroidetes;c__Bacteroidia;o__Bacteroidales;f__Muribaculaceae;g__Muribaculaceae_unclassified;s__Muribaculaceae_unclassified
ae89217af612af6b9b82f185c3dd4879	66	0	48	0	0	0	0	0	0	0	0	0	0	0	0	0	0	0	d__Bacteria;p__Bacteroidetes;c__Bacteroidia;o__Bacteroidales;f__Muribaculaceae;g__Muribaculaceae_unclassified;s__Muribaculaceae_unclassified
c7c4ccc2f6b718c880101741c0c5e620	0	0	0	0	0	0	0	0	0	0	0	0	0	0	0	0	0	0	d__Bacteria;p__Firmicutes;c__Clostridia;o__Clostridiales;f__Ruminococcaceae;g__Ruminococcaceae_UCG-014;s__Ruminococcaceae_UCG-014_unclassified
e81e89ac0b03b3782dd61fb5e754a9f9	0	0	0	0	0	0	0	0	0	0	0	0	0	0	0	0	0	0	d__Bacteria;p__Firmicutes;c__Erysipelotrichia;o__Erysipelotrichales;f__Erysipelotrichaceae;g__Dubosiella;s__Dubosiella_unclassified
31795f798ef50fa8316c8168bd165d09	0	7	0	0	0	0	0	0	0	0	0	0	0	0	0	0	0	0	d__Bacteria;p__Firmicutes;c__Clostridia;o__Clostridiales;f__Lachnospiraceae;g__Lachnospiraceae_NK4A136_group;s__Lachnospiraceae_NK4A136_group_unclassified
5b0001616921bcf8a9a38a6343749c2d	5	17	35	32	8	0	0	0	5	0	0	0	0	0	0	0	0	0	d__Bacteria;p__Bacteroidetes;c__Bacteroidia;o__Bacteroidales;f__Muribaculaceae;g__Muribaculaceae_unclassified;s__Muribaculaceae_unclassified
c4c99c042a9e63611c79a307e7134695	0	0	0	25	0	0	7	0	6	338	77	69	0	0	0	0	20	9	d__Bacteria;p__Firmicutes;c__Clostridia;o__Clostridiales;f__Lachnospiraceae;g__Acetatifactor;s__Acetatifactor_unclassified
fe02acb13cea52ccb16e389e6d7bdcbd	8	0	0	0	0	0	0	45	73	0	0	0	0	0	0	0	0	0	d__Bacteria;p__Bacteroidetes;c__Bacteroidia;o__Bacteroidales;f__Muribaculaceae;g__Muribaculaceae_unclassified;s__Muribaculaceae_unclassified
67e2639e02c35871acb1abc2406546c9	5	0	0	0	11	6	0	38	0	24	7	110	145	0	0	55	15	47	d__Bacteria;p__Firmicutes;c__Clostridia;o__Clostridiales;f__Clostridiaceae_1;g__Candidatus_Arthromitus;s__Candidatus_Arthromitus_unclassified
0a1180625357ae8823454eddcb89a06d	0	0	0	0	0	0	0	0	0	0	0	0	0	0	0	0	0	0	d__Bacteria;p__Bacteroidetes;c__Bacteroidia;o__Bacteroidales;f__Muribaculaceae;g__Muribaculaceae_unclassified;s__Muribaculaceae_unclassified
4a98e343e8c5b63843e773c095cfeb6b	0	0	0	0	0	11	0	0	23	0	0	0	0	0	0	0	0	0	d__Bacteria;p__Bacteroidetes;c__Bacteroidia;o__Bacteroidales;f__Muribaculaceae;g__Muribaculaceae_unclassified;s__Muribaculaceae_unclassified
b62dce3cfae6463dfb531d33b64bd7c0	0	0	0	0	43	26	23	0	0	0	0	0	0	0	0	0	0	0	d__Bacteria;p__Bacteroidetes;c__Bacteroidia;o__Bacteroidales;f__Muribaculaceae;g__Muribaculaceae_unclassified;s__Muribaculaceae_unclassified
1a521dae9a63b53277f8c7cd3a5ebced	0	0	0	0	23	0	0	0	0	0	0	0	0	0	0	0	0	0	d__Bacteria;p__Bacteroidetes;c__Bacteroidia;o__Bacteroidales;f__Muribaculaceae;g__Muribaculaceae_unclassified;s__Muribaculaceae_unclassified
017c84e85d7e0fec3d41571149bb5af8	0	0	0	0	0	0	0	0	0	0	0	0	0	0	0	0	0	0	d__Bacteria;p__Proteobacteria;c__Gammaproteobacteria;o__Betaproteobacteriales;f__Burkholderiaceae;g__Parasutterella;s__Parasutterella_unclassified
85a756b35b503d5f4812e6b0c1faf9fc	4	4	5	0	27	17	6	99	133	0	0	0	0	0	0	0	0	0	d__Bacteria;p__Actinobacteria;c__Coriobacteriia;o__Coriobacteriales;f__Eggerthellaceae;g__Enterorhabdus;s__Enterorhabdus_unclassified
8610393181c0fd66e03ff1ffdb69c72e	36	0	0	0	25	0	0	0	0	287	99	84	0	0	0	0	0	0	d__Bacteria;p__Firmicutes;c__Clostridia;o__Clostridiales;f__Ruminococcaceae;g__Ruminiclostridium_9;s__Ruminiclostridium_9_unclassified
fe50728b7c99f279181709129e6233f2	0	0	0	0	0	14	0	0	0	90	200	99	0	0	0	86	54	0	d__Bacteria;p__Firmicutes;c__Firmicutes_unclassified;o__Firmicutes_unclassified;f__Firmicutes_unclassified;g__Firmicutes_unclassified;s__Firmicutes_unclassified
aefb6f911d464c1dbd2a797b681ae5cf	37	71	44	105	0	45	0	0	20	0	0	0	0	0	0	0	0	0	d__Bacteria;p__Bacteroidetes;c__Bacteroidia;o__Bacteroidales;f__Muribaculaceae;g__Muribaculaceae_unclassified;s__Muribaculaceae_unclassified
826aa16d055c5aa19dedba49f1da7f96	0	0	42	0	0	0	0	88	96	0	0	0	0	0	0	0	0	0	d__Bacteria;p__Bacteroidetes;c__Bacteroidia;o__Bacteroidales;f__Muribaculaceae;g__Muribaculaceae_unclassified;s__Muribaculaceae_unclassified
57b6a450adab11a3d9cfdb4eedd8ce41	0	0	0	0	3	0	19	42	84	0	0	0	0	0	0	0	0	0	d__Bacteria;p__Bacteroidetes;c__Bacteroidia;o__Bacteroidales;f__Muribaculaceae;g__Muribaculaceae_unclassified;s__Muribaculaceae_unclassified
4b19a98eee53b2bd5bdfb2849b863ada	0	0	0	0	0	0	0	0	0	0	0	0	0	0	0	0	0	0	d__Bacteria;p__Bacteroidetes;c__Bacteroidia;o__Bacteroidales;f__Muribaculaceae;g__Muribaculum;s__Muribaculum_sp.
65cb09f6d2989ddcb19b6ea2e7073468	6	0	0	5	19	22	0	150	39	3	0	0	8	6	8	81	12	0	d__Bacteria;p__Firmicutes;c__Firmicutes_unclassified;o__Firmicutes_unclassified;f__Firmicutes_unclassified;g__Firmicutes_unclassified;s__Firmicutes_unclassified
ec92d1d072139cdf4f75cacdc1b46681	11	238	0	11	0	33	0	0	113	0	0	0	0	0	0	0	0	0	d__Bacteria;p__Firmicutes;c__Clostridia;o__Clostridiales;f__Lachnospiraceae;g__Eisenbergiella;s__Eisenbergiella_sp.
79b4db2842a27383a1bc3a26d6b925c4	0	92	42	0	0	0	0	0	0	91	36	0	0	0	0	48	0	0	d__Bacteria;p__Bacteroidetes;c__Bacteroidia;o__Bacteroidales;f__Tannerellaceae;g__Parabacteroides;s__Parabacteroides_sp.
b565ac64a2252c4b16912a72721b8757	0	47	39	14	16	50	0	0	0	0	0	0	0	0	0	0	0	0	d__Bacteria;p__Bacteroidetes;c__Bacteroidia;o__Bacteroidales;f__Muribaculaceae;g__Muribaculaceae_unclassified;s__Muribaculaceae_unclassified
044774f4646db7101208a2362ed9c603	16	0	51	31	0	9	0	0	15	0	0	0	0	0	0	0	0	0	d__Bacteria;p__Bacteroidetes;c__Bacteroidia;o__Bacteroidales;f__Muribaculaceae;g__Paramuribaculum;s__Paramuribaculum_intestinale
1d86393c6240deb32ab4a3d9f9284ef6	0	0	0	0	235	287	4	0	0	0	0	0	0	0	0	0	0	0	d__Bacteria;p__Firmicutes;c__Clostridia;o__Clostridiales;f__Lachnospiraceae;g__Lachnospiraceae_NK4A136_group;s__Lachnospiraceae_NK4A136_group_unclassified
d7ec9525b96c766f8e21866267d70513	116	0	0	75	0	17	35	0	7	0	0	0	0	0	0	0	0	0	d__Bacteria;p__Firmicutes;c__Clostridia;o__Clostridiales;f__Clostridiales_unclassified;g__Clostridiales_unclassified;s__Clostridiales_unclassified
24154868f21d711e19431b93548e474d	59	60	0	94	0	54	0	0	0	0	0	0	0	0	0	0	0	0	d__Bacteria;p__Bacteroidetes;c__Bacteroidia;o__Bacteroidales;f__Muribaculaceae;g__Muribaculaceae_unclassified;s__Muribaculaceae_unclassified
116131ff9407b4121b8a24c116e647de	81	0	0	69	0	59	0	0	74	0	0	0	0	0	0	0	0	0	d__Bacteria;p__Bacteroidetes;c__Bacteroidia;o__Bacteroidales;f__Muribaculaceae;g__Paramuribaculum;s__Paramuribaculum_intestinale
65d9a20cf74df5de24068222d1c2c537	0	75	0	22	0	0	0	8	0	42	81	66	51	0	35	39	32	55	d__Bacteria;p__Firmicutes;c__Clostridia;o__Clostridiales;f__Lachnospiraceae;g__GCA-900066575;s__GCA-900066575_unclassified
01db0cfa8f72ff583b9c2166d9409029	0	65	44	31	0	0	0	0	4	0	0	0	0	0	0	0	0	0	d__Bacteria;p__Bacteroidetes;c__Bacteroidia;o__Bacteroidales;f__Muribaculaceae;g__Muribaculaceae_unclassified;s__Muribaculaceae_unclassified
1c21bd4ccfd3a3d886a7be0e61b10176	0	0	0	0	33	49	14	13	38	0	0	0	0	0	0	0	0	0	d__Bacteria;p__Bacteroidetes;c__Bacteroidia;o__Bacteroidales;f__Muribaculaceae;g__Muribaculaceae_unclassified;s__Muribaculaceae_unclassified
e83de03f6b7358eaab2b162a79800e84	0	0	0	0	0	0	0	17	172	0	0	0	0	0	0	0	0	0	d__Bacteria;p__Bacteroidetes;c__Bacteroidia;o__Bacteroidales;f__Muribaculaceae;g__Muribaculaceae_unclassified;s__Muribaculaceae_unclassified
1a379480556fdd1cb193ae0a3cfc406a	21	21	0	30	32	27	70	14	21	0	0	9	13	19	0	0	0	0	d__Bacteria;p__Firmicutes;c__Clostridia;o__Clostridiales;f__Clostridiaceae_1;g__Clostridium_sensu_stricto_1;s__Clostridium_sensu_stricto_1_unclassified
ff01679bd3cce1aa54901ce7cfd5f4f8	0	0	0	80	0	0	0	31	174	0	0	0	0	0	0	0	0	0	d__Bacteria;p__Firmicutes;c__Clostridia;o__Clostridiales;f__Clostridiaceae;g__Clostridium;s__Clostridium_sp._Clone-49
2ac1cccb682dc5233adfb621346026ce	0	0	0	0	0	0	0	0	0	79	35	16	22	10	39	192	84	16	d__Bacteria;p__Firmicutes;c__Clostridia;o__Clostridiales;f__Ruminococcaceae;g__Harryflintia;s__Harryflintia_unclassified
34b01fd177354ad1fe1bfcf1a81d913c	13	11	76	17	0	0	8	0	41	0	0	0	0	0	0	0	0	0	d__Bacteria;p__Bacteroidetes;c__Bacteroidia;o__Bacteroidales;f__Muribaculaceae;g__Muribaculaceae_unclassified;s__Muribaculaceae_unclassified
21b822c51c4b2fcb38a069ad89838e36	0	0	10	0	0	22	18	0	0	0	0	0	0	0	0	0	0	0	d__Bacteria;p__Bacteroidetes;c__Bacteroidia;o__Bacteroidales;f__Muribaculaceae;g__Muribaculaceae_unclassified;s__Muribaculaceae_unclassified
48de1df653de65061ef9e031856cd19c	0	0	0	18	11	43	157	0	12	0	0	0	0	0	0	0	0	0	d__Bacteria;p__Firmicutes;c__Clostridia;o__Clostridiales;f__Ruminococcaceae;g__Ruminiclostridium_5;s__Ruminiclostridium_5_unclassified
6a3290fe250e7dc20be36e633b417db1	0	49	0	78	37	78	54	0	0	0	0	0	0	0	0	0	0	0	d__Bacteria;p__Bacteroidetes;c__Bacteroidia;o__Bacteroidales;f__Muribaculaceae;g__Muribaculaceae_unclassified;s__Muribaculaceae_unclassified
fe630402ba454421750f7b8d63b75453	0	0	0	38	36	35	23	0	0	0	0	0	0	0	0	0	0	0	d__Bacteria;p__Bacteroidetes;c__Bacteroidia;o__Bacteroidales;f__Muribaculaceae;g__Muribaculaceae_unclassified;s__Muribaculaceae_unclassified
a1c8fc37d3a00ea9ed6d4b1ce8cf379b	0	0	0	33	0	0	0	0	0	302	94	0	47	0	0	18	0	0	d__Bacteria;p__Firmicutes;c__Clostridia;o__Clostridiales;f__Lachnospiraceae;g__Acetatifactor;s__Acetatifactor_muris
3226868013d1d8ac7baf564be919a3eb	26	0	29	28	44	0	0	0	40	0	0	0	0	0	0	0	0	0	d__Bacteria;p__Bacteroidetes;c__Bacteroidia;o__Bacteroidales;f__Muribaculaceae;g__Paramuribaculum;s__Paramuribaculum_intestinale
2b159fb6e1cba0eb5cea73cc631a8205	0	8	0	0	71	52	68	0	0	0	0	0	0	0	0	43	20	9	d__Bacteria;p__Firmicutes;c__Clostridia;o__Clostridiales;f__Christensenellaceae;g__Christensenellaceae_R-7_group;s__Christensenellaceae_R-7_group_unclassified
3ac84b6124eda7da52349f8a82ebe953	0	0	118	0	0	0	0	0	0	0	0	0	0	0	0	0	0	0	d__Bacteria;p__Firmicutes;c__Clostridia;o__Clostridiales;f__Clostridiales_unclassified;g__Clostridiales_unclassified;s__Clostridiales_unclassified
c1c6c2cdfa12644e4e569fc34d7eb6d4	48	0	0	0	0	39	0	0	92	66	105	0	0	0	0	75	0	79	d__Bacteria;p__Firmicutes;c__Clostridia;o__Clostridiales;f__Ruminococcaceae;g__Ruminiclostridium_9;s__Ruminiclostridium_9_unclassified
2b2017babd79e30c7e1ded8ab4148843	0	0	0	0	0	0	0	19	17	0	0	0	0	0	0	0	0	0	d__Bacteria;p__Bacteroidetes;c__Bacteroidia;o__Bacteroidales;f__Rikenellaceae;g__Alistipes;s__uncultured_Alistipes_sp.
57bede056dee96d0d6b08bdcb7e6497c	0	0	0	0	0	87	0	12	25	0	0	104	0	0	0	142	132	0	d__Bacteria;p__Firmicutes;c__Clostridia;o__Clostridiales;f__Ruminococcaceae;g__Angelakisella;s__Angelakisella_unclassified
bc6402860ff46882c44b5e2122c46a3b	0	0	0	0	3	0	0	0	0	0	0	0	0	21	478	0	0	0	d__Bacteria;p__Deferribacteres;c__Deferribacteres;o__Deferribacterales;f__Deferribacteraceae;g__Mucispirillum;s__Mucispirillum_schaedleri
b43d06d1b280a4ac668b3048fd39d864	45	0	0	18	37	0	8	21	15	0	0	0	0	0	18	16	10	26	d__Bacteria;p__Firmicutes;c__Clostridia;o__Clostridiales;f__Ruminococcaceae;g__Ruminiclostridium_5;s__Ruminiclostridium_5_unclassified
611815b3f1693b0d0cf3199af2455c24	0	0	0	0	0	0	0	0	0	0	0	0	0	0	0	233	256	12	d__Bacteria;p__Firmicutes;c__Clostridia;o__Clostridiales;f__Lachnospiraceae;g__Lachnoclostridium;s__Lachnoclostridium_phocaeense
a592cab6a7b7baa4f826fa8d958c47b5	0	0	0	0	2	0	7	18	0	0	0	0	0	0	0	191	202	0	d__Bacteria;p__Firmicutes;c__Clostridia;o__Clostridiales;f__Defluviitaleaceae;g__Defluviitaleaceae_UCG-011;s__Defluviitaleaceae_UCG-011_unclassified
cbcb2c3da35cd04771bd198c552497b0	15	0	3	0	10	30	9	70	7	0	0	0	0	0	0	0	0	0	d__Bacteria;p__Actinobacteria;c__Coriobacteriia;o__Eggerthellales;f__Eggerthellaceae;g__Enterorhabdus;s__Enterorhabdus_sp.
dc07e4206bdfc16434087f9f3a58d9b1	0	0	0	0	23	12	21	0	0	0	0	0	0	0	0	0	0	0	d__Bacteria;p__Bacteroidetes;c__Bacteroidia;o__Bacteroidales;f__Muribaculaceae;g__Muribaculaceae_unclassified;s__Muribaculaceae_unclassified
7490e64a8f9f71472c73ff7c60fd93c0	18	0	48	44	0	0	0	0	0	0	0	0	0	0	0	0	0	0	d__Bacteria;p__Bacteroidetes;c__Bacteroidia;o__Bacteroidales;f__Muribaculaceae;g__Muribaculaceae_unclassified;s__Muribaculaceae_unclassified
89df2bcbb771985eeb5a705eddb575ed	0	0	0	0	0	16	110	0	0	0	0	0	0	0	0	0	0	0	d__Bacteria;p__Firmicutes;c__Clostridia;o__Clostridiales;f__Lachnospiraceae;g__Lachnospiraceae_unclassified;s__Lachnospiraceae_unclassified
b5aa94fd3bd6f58c6f0b49de4a46beca	29	0	61	0	0	0	0	0	0	0	0	0	0	0	0	0	0	0	d__Bacteria;p__Bacteroidetes;c__Bacteroidia;o__Bacteroidales;f__Muribaculaceae;g__Muribaculaceae_unclassified;s__Muribaculaceae_unclassified
62a374f672e2a0fb443be8ee0d068958	196	0	29	34	20	0	0	12	0	0	0	0	0	0	0	0	0	0	d__Bacteria;p__Firmicutes;c__Clostridia;o__Clostridiales;f__Ruminococcaceae;g__Ruminococcaceae_UCG-014;s__Ruminococcaceae_UCG-014_unclassified
bf4cad7782422a28944bbd2fda9c0a74	85	11	0	39	33	55	0	19	30	40	7	64	12	0	0	0	0	0	d__Bacteria;p__Firmicutes;c__Clostridia;o__Clostridiales;f__Clostridiaceae;g__Clostridium;s__Clostridium_sp._Culture-41
d52b127a0c9328de8935738a3905a757	18	0	0	121	160	96	70	0	15	0	0	0	0	0	0	0	0	0	d__Bacteria;p__Firmicutes;c__Clostridia;o__Clostridiales;f__Lachnospiraceae;g__Lachnospiraceae_NK4A136_group;s__Lachnospiraceae_NK4A136_group_unclassified
2ba17d8f657a99d7b5b06e3ff52d0cd2	0	132	24	0	0	0	0	31	0	0	0	0	0	259	43	0	0	0	d__Bacteria;p__Firmicutes;c__Clostridia;o__Clostridiales;f__Lachnospiraceae;g__Lachnospiraceae_NK4A136_group;s__Lachnospiraceae_NK4A136_group_unclassified
28305d325bb5490706d06fe944415979	0	0	0	0	0	0	0	0	0	0	0	0	0	0	64	239	16	169	d__Bacteria;p__Firmicutes;c__Clostridia;o__Clostridiales;f__Lachnospiraceae;g__Lachnospiraceae_unclassified;s__Lachnospiraceae_unclassified
1408edf7364d21a75bc0eb0ca66d858c	35	0	49	0	23	19	0	6	54	0	0	0	0	0	0	0	0	0	d__Bacteria;p__Bacteroidetes;c__Bacteroidia;o__Bacteroidales;f__Muribaculaceae;g__Duncaniella;s__Duncaniella_muris
375951e885ad03918b7313cdd87b22b8	113	0	0	39	10	35	13	26	47	0	0	0	0	0	0	0	0	0	d__Bacteria;p__Firmicutes;c__Clostridia;o__Clostridiales;f__Ruminococcaceae;g__Ruminiclostridium_5;s__Ruminiclostridium_5_unclassified
796199a7f77714373f7549fe329bfcb6	0	0	0	0	84	83	30	47	31	0	0	0	0	0	0	21	0	0	d__Bacteria;p__Firmicutes;c__Clostridia;o__Clostridiales;f__Lachnospiraceae;g__Anaerotignum;s__Anaerotignum_sp.
bdcbe5fbbd6c43c52a74ee80d8a7c133	0	0	0	0	0	0	0	0	0	0	0	0	0	0	0	0	0	0	d__Bacteria;p__Bacteroidetes;c__Bacteroidia;o__Bacteroidales;f__Muribaculaceae;g__Muribaculaceae_unclassified;s__Muribaculaceae_unclassified
6a3590c5569f6d55b81644b6cc405395	14	45	34	70	42	44	22	0	9	0	0	0	0	0	0	0	0	0	d__Bacteria;p__Bacteroidetes;c__Bacteroidia;o__Bacteroidales;f__Muribaculaceae;g__Muribaculaceae_unclassified;s__Muribaculaceae_unclassified
257245277c6be4fc18dbf387f3bb20b9	11	61	0	10	53	134	16	12	13	4	3	0	0	0	0	0	0	0	d__Bacteria;p__Firmicutes;c__Clostridia;o__Clostridiales;f__Ruminococcaceae;g__Harryflintia;s__Harryflintia_unclassified
53a910348df97ed2d355e9543106ff8d	0	0	0	18	80	62	57	22	29	0	0	0	0	0	0	0	0	0	d__Bacteria;p__Bacteroidetes;c__Bacteroidia;o__Bacteroidales;f__Muribaculaceae;g__Muribaculaceae_unclassified;s__Muribaculaceae_unclassified
0c282bb669af8013b0f72d877047cad6	0	0	0	0	69	61	17	19	51	0	0	0	0	0	0	0	0	0	d__Bacteria;p__Bacteroidetes;c__Bacteroidia;o__Bacteroidales;f__Muribaculaceae;g__Muribaculaceae_unclassified;s__Muribaculaceae_unclassified
7c23e22280053d10bb6135929504b5e3	0	45	85	34	0	0	0	0	0	0	0	0	0	0	0	0	0	0	d__Bacteria;p__Bacteroidetes;c__Bacteroidia;o__Bacteroidales;f__Muribaculaceae;g__Muribaculaceae_unclassified;s__Muribaculaceae_unclassified
6e24b3e21068af34a6f124cef13d143c	174	0	18	272	0	0	0	3	0	0	0	0	0	0	0	0	0	0	d__Bacteria;p__Firmicutes;c__Clostridia;o__Clostridiales;f__Lachnospiraceae;g__Lachnospiraceae_NK4A136_group;s__Lachnospiraceae_NK4A136_group_unclassified
c95ea49e4d1b0c4b9fc54b19482957cc	22	38	65	56	40	70	0	6	107	0	0	0	0	0	0	0	0	0	d__Bacteria;p__Bacteroidetes;c__Bacteroidia;o__Bacteroidales;f__Muribaculaceae;g__Muribaculum;s__Muribaculum_sp.
d8bc343ce3bf4f874f416101de350eb2	30	50	72	45	0	5	0	5	0	0	0	0	0	0	0	0	0	0	d__Bacteria;p__Bacteroidetes;c__Bacteroidia;o__Bacteroidales;f__Muribaculaceae;g__Muribaculum;s__Muribaculum_sp.
b234806aac25036af747f4069f65e808	23	22	81	19	0	0	0	0	6	0	0	0	0	0	0	0	0	0	d__Bacteria;p__Bacteroidetes;c__Bacteroidia;o__Bacteroidales;f__Muribaculaceae;g__Muribaculaceae_unclassified;s__Muribaculaceae_unclassified
891d35abe4e6aa48cac8068acdfa1944	32	0	17	37	4	5	5	20	9	20	13	6	30	20	8	59	28	0	d__Bacteria;p__Actinobacteria;c__Coriobacteriia;o__Coriobacteriales;f__Eggerthellaceae;g__Enterorhabdus;s__Enterorhabdus_unclassified
e939b26d911e40f859cf263a2c5ceb65	0	0	0	0	0	15	23	0	5	0	0	0	0	0	0	0	0	0	d__Bacteria;p__Bacteroidetes;c__Bacteroidia;o__Bacteroidales;f__Muribaculaceae;g__Muribaculaceae_unclassified;s__Muribaculaceae_unclassified
73522e92e1d06fe5e10dbd7d24112ef0	19	0	35	0	0	0	0	0	26	0	0	0	0	0	0	0	0	0	d__Bacteria;p__Bacteroidetes;c__Bacteroidia;o__Bacteroidales;f__Muribaculaceae;g__Muribaculaceae_unclassified;s__Muribaculaceae_unclassified
b75cbbfb3beb35c2cbfeefc8059a853a	10	10	0	9	86	134	51	7	28	0	0	0	0	0	0	0	0	0	d__Bacteria;p__Firmicutes;c__Clostridia;o__Clostridiales;f__Peptococcaceae;g__Peptococcaceae_unclassified;s__Peptococcaceae_unclassified
912dbbdcd560f2f4d29101646d770f1c	0	0	0	0	0	0	0	0	0	0	11	0	0	0	0	0	0	0	d__Bacteria;p__Bacteroidetes;c__Bacteroidia;o__Bacteroidales;f__Rikenellaceae;g__Alistipes;s__Alistipes_unclassified
e31e72ace4c42b9ad01cd4014010c226	0	12	22	63	15	18	14	0	25	0	0	0	0	0	0	0	0	0	d__Bacteria;p__Bacteroidetes;c__Bacteroidia;o__Bacteroidales;f__Muribaculaceae;g__Paramuribaculum;s__Paramuribaculum_intestinale
f77d72ca6a200a906f78c708225e43bd	0	0	0	0	0	0	0	0	0	0	0	0	0	0	0	166	0	0	d__Bacteria;p__Firmicutes;c__Clostridia;o__Clostridiales;f__Ruminococcaceae;g__Intestinimonas;s__Intestinimonas_unclassified
d707b7cf4e0de79fa6faa8e190a6b4a3	0	0	15	0	14	21	0	0	63	0	0	0	0	0	0	0	0	0	d__Bacteria;p__Bacteroidetes;c__Bacteroidia;o__Bacteroidales;f__Muribaculaceae;g__Muribaculaceae_unclassified;s__Muribaculaceae_unclassified
9580308b308c6dfd3874b17e5dd991e9	0	0	0	0	0	0	0	0	0	18	121	143	69	0	0	52	42	13	d__Bacteria;p__Firmicutes;c__Clostridia;o__Clostridiales;f__Ruminococcaceae;g__Ruminiclostridium;s__Ruminiclostridium_unclassified
81be1b106cf0e534216d32887e2f3fb5	0	0	73	0	0	0	0	0	0	5	0	0	0	0	0	0	0	0	d__Bacteria;p__Bacteroidetes;c__Bacteroidia;o__Bacteroidales;f__Muribaculaceae;g__Muribaculaceae_unclassified;s__Muribaculaceae_unclassified
1920c4a194d9f7a13c84dcbf30743d0b	79	234	0	24	21	10	14	5	0	0	0	0	0	9	0	0	9	0	d__Bacteria;p__Firmicutes;c__Clostridia;o__Clostridiales;f__Lachnospiraceae;g__Lachnospiraceae_unclassified;s__Lachnospiraceae_unclassified
83fc336c9c48d28086c7dc6201ac1c7d	0	0	0	0	0	0	0	0	0	0	0	41	0	386	0	18	21	0	d__Bacteria;p__Firmicutes;c__Clostridia;o__Clostridiales;f__Clostridiales_unclassified;g__Clostridiales_unclassified;s__Clostridiales_unclassified
af9454da6a6c43addc193f4590af9aca	39	0	0	54	0	0	26	24	0	0	0	0	8	0	24	0	0	12	d__Bacteria;p__Bacteroidetes;c__Bacteroidia;o__Bacteroidales;f__Muribaculaceae;g__Muribaculaceae_unclassified;s__Muribaculaceae_unclassified
d10c4c0fa4f89871a2c4b3300c033b9c	0	0	0	0	0	0	0	0	0	0	0	0	0	0	0	0	363	103	d__Bacteria;p__Firmicutes;c__Clostridia;o__Clostridiales;f__Lachnospiraceae;g__Lachnospiraceae_UCG-006;s__Lachnospiraceae_UCG-006_unclassified
9ac37ab8f439885372259f633e69e362	0	0	0	0	0	0	0	0	0	37	0	0	0	0	326	0	18	83	d__Bacteria;p__Firmicutes;c__Clostridia;o__Clostridiales;f__Ruminococcaceae;g__Ruminococcaceae_UCG-014;s__Ruminococcaceae_UCG-014_unclassified
742756da70d2208ce5bf0c09dd7f4b8b	0	0	0	65	25	46	41	8	0	0	0	0	0	0	0	165	0	51	d__Bacteria;p__Firmicutes;c__Clostridia;o__Clostridiales;f__Lachnospiraceae;g__Lachnospiraceae_UCG-006;s__Lachnospiraceae_UCG-006_unclassified
b96d67d4ab8173143c6b15c05ed783cf	0	0	0	0	0	0	0	0	0	333	0	0	0	0	97	33	0	0	d__Bacteria;p__Firmicutes;c__Clostridia;o__Clostridiales;f__Lachnospiraceae;g__Roseburia;s__Roseburia_unclassified
1d9b01ee59f2aa4071b055b392bae368	15	16	28	0	0	0	0	0	8	0	0	0	0	0	0	0	0	0	d__Bacteria;p__Bacteroidetes;c__Bacteroidia;o__Bacteroidales;f__Muribaculaceae;g__Muribaculaceae_unclassified;s__Muribaculaceae_unclassified
1bd030bc6a86cbb7c61df3ef23a4843e	0	0	0	0	72	61	70	32	47	0	0	0	0	0	0	0	0	0	d__Bacteria;p__Bacteroidetes;c__Bacteroidia;o__Bacteroidales;f__Muribaculaceae;g__Muribaculaceae_unclassified;s__Muribaculaceae_unclassified
142cb789a98da34f48b3528219cd0f15	0	0	0	0	0	0	0	0	0	0	0	0	0	0	0	0	0	0	d__Bacteria;p__Bacteroidetes;c__Bacteroidia;o__Bacteroidales;f__Muribaculaceae;g__Muribaculum;s__Muribaculum_sp.
9eba3bc6f1fd5787a5f5dfd7bb7f9b93	0	0	0	11	10	14	51	0	0	0	33	0	0	0	0	0	0	0	d__Bacteria;p__Firmicutes;c__Clostridia;o__Clostridiales;f__Lachnospiraceae;g__Lachnospiraceae_unclassified;s__Lachnospiraceae_unclassified
ec616f2a770e7f57d2a3001e9eec83ae	14	21	0	10	0	0	0	0	0	0	0	0	0	0	0	0	0	0	d__Bacteria;p__Bacteroidetes;c__Bacteroidia;o__Bacteroidales;f__Muribaculaceae;g__Muribaculaceae_unclassified;s__Muribaculaceae_unclassified
348ffba4c53128cdd77d680c5420b03a	0	74	5	10	0	0	2	0	2	0	0	0	0	0	0	0	0	0	d__Bacteria;p__Bacteroidetes;c__Bacteroidia;o__Bacteroidales;f__Muribaculaceae;g__Muribaculaceae_unclassified;s__Muribaculaceae_unclassified
ae5e101f9ce30f6d49f139a3cced61e8	41	47	41	59	0	0	0	0	11	0	0	0	0	0	0	0	0	0	d__Bacteria;p__Bacteroidetes;c__Bacteroidia;o__Bacteroidales;f__Muribaculaceae;g__Muribaculaceae_unclassified;s__Muribaculaceae_unclassified
dfd4be1efcb81d8f3fcbfddd2d54ffb1	0	0	0	0	16	30	23	9	0	0	0	0	0	0	0	0	0	0	d__Bacteria;p__Firmicutes;c__Clostridia;o__Clostridiales;f__Lachnospiraceae;g__Lachnospiraceae_unclassified;s__Lachnospiraceae_unclassified
22645bcf097358662740efcee2c221b9	34	0	26	10	0	0	0	0	0	0	0	0	0	0	0	0	0	0	d__Bacteria;p__Bacteroidetes;c__Bacteroidia;o__Bacteroidales;f__Muribaculaceae;g__Muribaculaceae_unclassified;s__Muribaculaceae_unclassified
7ce36be106241c23c73b54a4c52c1862	25	47	70	0	49	0	0	7	20	0	0	0	0	0	0	0	0	0	d__Bacteria;p__Bacteroidetes;c__Bacteroidia;o__Bacteroidales;f__Muribaculaceae;g__Muribaculaceae_unclassified;s__Muribaculaceae_unclassified
697b13b43d51273aea414c9d7d2037ea	0	0	0	0	0	0	0	0	0	96	64	48	45	0	83	47	40	31	d__Bacteria;p__Firmicutes;c__Clostridia;o__Clostridiales;f__Lachnospiraceae;g__Eubacterium]_xylanophilum_group;s__Eubacterium]_xylanophilum_group_unclassified
7ed6f0186bea14fd7b0952e1e2ea8607	28	0	0	0	0	0	0	0	0	0	0	0	0	0	0	0	0	0	d__Bacteria;p__Bacteroidetes;c__Bacteroidia;o__Bacteroidales;f__Muribaculaceae;g__Muribaculaceae_unclassified;s__Muribaculaceae_unclassified
a283342eb65aebf082fc058f00c4937d	46	43	62	37	191	29	0	0	0	0	0	0	0	0	0	0	0	0	d__Bacteria;p__Bacteroidetes;c__Bacteroidia;o__Bacteroidales;f__Muribaculaceae;g__Muribaculaceae_unclassified;s__Muribaculaceae_unclassified
c77b0535d239f176fabd9ccc8989e8c4	0	0	0	0	27	10	0	38	43	0	0	0	0	0	0	0	0	0	d__Bacteria;p__Bacteroidetes;c__Bacteroidia;o__Bacteroidales;f__Muribaculaceae;g__Muribaculaceae_unclassified;s__Muribaculaceae_unclassified
96f8018c23dfaacb9bd9439fafee9d6c	11	39	63	50	28	53	0	7	45	0	0	0	0	0	0	0	0	0	d__Bacteria;p__Bacteroidetes;c__Bacteroidia;o__Bacteroidales;f__Muribaculaceae;g__Muribaculaceae_unclassified;s__Muribaculaceae_unclassified
32ccc8a7bfdd2eaa7ffb66b22fd2fb13	0	0	0	0	35	10	12	9	23	0	0	0	0	0	0	0	0	0	d__Bacteria;p__Bacteroidetes;c__Bacteroidia;o__Bacteroidales;f__Muribaculaceae;g__Muribaculaceae_unclassified;s__Muribaculaceae_unclassified
ca92989cb948015c1bf59a18c2a1ed53	8	0	0	0	0	0	0	0	18	0	0	0	0	0	0	0	0	0	d__Bacteria;p__Bacteroidetes;c__Bacteroidia;o__Bacteroidales;f__Muribaculaceae;g__Muribaculaceae_unclassified;s__Muribaculaceae_unclassified
8b7f1547a39de9b2232ef6bed1e038a7	0	0	0	0	0	0	0	0	0	0	144	62	152	0	0	79	0	0	d__Bacteria;p__Firmicutes;c__Clostridia;o__Clostridiales;f__Lachnospiraceae;g__Ruminococcus]_torques_group;s__Ruminococcus]_torques_group_unclassified
5d24b62371c0fc760c2df3fe98a49078	0	0	0	0	0	0	161	241	0	0	0	0	0	0	0	0	0	0	d__Bacteria;p__Firmicutes;c__Clostridia;o__Clostridiales;f__Ruminococcaceae;g__Ruminococcaceae_UCG-014;s__Ruminococcaceae_UCG-014_unclassified
fcc0badd515767cbd745227fb2b888fa	68	0	0	95	37	28	54	0	0	0	0	0	0	0	0	0	0	0	d__Bacteria;p__Bacteroidetes;c__Bacteroidia;o__Bacteroidales;f__Muribaculaceae;g__Muribaculaceae_unclassified;s__Muribaculaceae_unclassified
9c21f84aa0cb37530e6b764b5045202f	0	0	0	0	36	21	0	0	43	0	0	0	0	0	0	0	0	0	d__Bacteria;p__Bacteroidetes;c__Bacteroidia;o__Bacteroidales;f__Muribaculaceae;g__Muribaculaceae_unclassified;s__Muribaculaceae_unclassified
e6f258747f9bf1b9a661fb64203a9a28	0	0	0	0	0	0	0	0	0	0	0	0	33	124	0	38	0	142	d__Bacteria;p__Firmicutes;c__Bacilli;o__Lactobacillales;f__Lactobacillaceae;g__Lactobacillus;s__uncultured_Lactobacillus_sp.
4104a74b6f26b2c182ee088a21712ff2	12	37	35	29	0	0	0	0	0	0	0	0	0	0	0	0	0	0	d__Bacteria;p__Bacteroidetes;c__Bacteroidia;o__Bacteroidales;f__Muribaculaceae;g__Muribaculaceae_unclassified;s__Muribaculaceae_unclassified
8058a7a1d262d169b4bb87794c024074	0	0	0	0	35	23	40	16	0	0	0	0	0	0	0	0	0	0	d__Bacteria;p__Bacteroidetes;c__Bacteroidia;o__Bacteroidales;f__Muribaculaceae;g__Muribaculaceae_unclassified;s__Muribaculaceae_unclassified
eb83a83548e11d86620fa207adacbdf9	14	0	0	0	32	13	0	0	54	0	0	0	0	0	0	0	0	0	d__Bacteria;p__Bacteroidetes;c__Bacteroidia;o__Bacteroidales;f__Muribaculaceae;g__Paramuribaculum;s__Paramuribaculum_intestinale
9e19bf2d79667b0ad1603ef14448cc8f	0	0	0	0	0	0	26	18	104	0	0	0	0	0	0	0	0	0	d__Bacteria;p__Firmicutes;c__Clostridia;o__Clostridiales;f__Ruminococcaceae;g__Intestinimonas;s__Intestinimonas_unclassified
798c1bcad313d660f1aa26c97fca4452	8	8	24	22	0	0	0	0	0	0	0	0	0	0	0	0	0	0	d__Bacteria;p__Bacteroidetes;c__Bacteroidia;o__Bacteroidales;f__Muribaculaceae;g__Muribaculaceae_unclassified;s__Muribaculaceae_unclassified
b7392c1e12da53725b6e717f4981126d	5	0	9	0	4	0	2	11	4	0	0	0	0	0	0	21	11	0	d__Bacteria;p__Bacteroidetes;c__Bacteroidia;o__Bacteroidales;f__Marinifilaceae;g__Odoribacter;s__Odoribacter_unclassified
08954f2de2c8ca3ddcd72a476c880576	0	14	0	13	18	0	17	17	26	14	0	0	21	18	0	32	7	0	d__Bacteria;p__Actinobacteria;c__Coriobacteriia;o__Coriobacteriales;f__Eggerthellaceae;g__Enterorhabdus;s__Enterorhabdus_unclassified
a19f4c04d2b2ce9cdea10aceb412cdce	0	0	0	0	0	0	0	10	24	0	0	0	0	0	0	0	0	0	d__Bacteria;p__Bacteroidetes;c__Bacteroidia;o__Bacteroidales;f__Muribaculaceae;g__Muribaculaceae_unclassified;s__Muribaculaceae_unclassified
0ba8effd02057d171ba25c9149cb9635	0	0	0	0	64	0	8	0	122	0	0	0	0	0	0	0	0	0	d__Bacteria;p__Firmicutes;c__Clostridia;o__Clostridiales;f__Lachnospiraceae;g__Lachnospiraceae_unclassified;s__Lachnospiraceae_unclassified
cd177e156b7eb40deda96ea319e29ac4	0	6	3	0	43	8	0	201	0	0	0	0	0	0	0	0	0	0	d__Bacteria;p__Cyanobacteria;c__Melainabacteria;o__Gastranaerophilales;f__Gastranaerophilales_unclassified;g__Gastranaerophilales_unclassified;s__Gastranaerophilales_unclassified
cfbb0259e34cc475ab87168e2ab2d6de	0	0	0	0	0	0	0	0	0	0	0	0	0	0	0	0	0	0	d__Bacteria;p__Bacteroidetes;c__Bacteroidia;o__Bacteroidales;f__Muribaculaceae;g__Muribaculaceae_unclassified;s__Muribaculaceae_unclassified
9f4d1f290881b4ea18c87b1dbb8d0689	20	0	0	12	0	0	0	46	39	41	0	0	0	0	0	0	0	17	d__Bacteria;p__Actinobacteria;c__Coriobacteriia;o__Coriobacteriales;f__Eggerthellaceae;g__Enterorhabdus;s__Enterorhabdus_unclassified
e0d2650d45a679a95c3b262642d93d52	0	0	0	0	0	0	0	0	0	23	61	33	56	95	27	38	77	15	d__Bacteria;p__Firmicutes;c__Bacilli;o__Lactobacillales;f__Leuconostocaceae;g__Leuconostoc;s__Leuconostoc_mesenteroides
58f1ed998238bdd638fb41b92219b8ff	0	0	0	0	0	0	0	0	0	56	52	129	90	0	0	37	42	18	d__Bacteria;p__Firmicutes;c__Clostridia;o__Clostridiales;f__Lachnospiraceae;g__Lachnospiraceae_FCS020_group;s__Lachnospiraceae_FCS020_group_unclassified
5b5ad29c19134c5e31d765001b1969cc	0	0	0	13	2	5	8	0	0	31	26	133	32	2	41	41	52	30	d__Bacteria;p__Firmicutes;c__Clostridia;o__Clostridiales;f__Ruminococcaceae;g__Anaerotruncus;s__Anaerotruncus_unclassified
27c8a1da9c47447535160e1177fb6e58	42	0	0	0	31	14	8	60	13	0	0	0	0	0	0	21	19	0	d__Bacteria;p__Firmicutes;c__Firmicutes_unclassified;o__Firmicutes_unclassified;f__Firmicutes_unclassified;g__Firmicutes_unclassified;s__Firmicutes_unclassified
f99483d3dcaa7c4a0f394e628ea7f0a4	21	54	42	78	51	73	8	6	53	0	0	0	0	0	0	0	0	0	d__Bacteria;p__Bacteroidetes;c__Bacteroidia;o__Bacteroidales;f__Muribaculaceae;g__Muribaculum;s__Muribaculum_sp.
2ccc79994d4ff4382540d5b0240dc1d6	0	0	0	0	0	0	0	0	47	0	0	0	0	0	0	0	0	0	d__Bacteria;p__Bacteroidetes;c__Bacteroidia;o__Bacteroidales;f__Muribaculaceae;g__Muribaculum;s__Muribaculum_sp.
2457188c02b21b4e228c436873a15b5a	0	5	0	11	23	21	25	7	21	7	0	0	0	12	0	4	0	0	d__Bacteria;p__Firmicutes;c__Clostridia;o__Clostridiales;f__Lachnospiraceae;g__Blautia;s__Blautia_unclassified
0b9238c94b6a999671e51587f0c2a475	0	0	0	0	3	0	111	0	0	0	0	0	129	0	0	0	0	0	d__Bacteria;p__Bacteroidetes;c__Bacteroidia;o__Bacteroidales;f__Marinifilaceae;g__Odoribacter;s__Odoribacter_unclassified
f54da71ac36e400d0bb0a8c77bfbd5a8	28	0	0	0	0	0	69	34	0	0	0	0	0	0	0	0	0	0	d__Bacteria;p__Firmicutes;c__Clostridia;o__Clostridiales;f__Ruminococcaceae;g__Ruminococcaceae_UCG-014;s__Ruminococcaceae_UCG-014_unclassified
d1046f6363642028a00a52c29a57e454	204	0	15	173	0	0	0	0	0	0	0	0	0	0	0	0	0	0	d__Bacteria;p__Firmicutes;c__Clostridia;o__Clostridiales;f__Lachnospiraceae;g__Lachnospiraceae_NK4A136_group;s__Lachnospiraceae_NK4A136_group_unclassified
c2b87b83802054f6c972f066c468a914	0	0	0	0	0	0	0	0	0	0	0	0	0	0	0	0	0	0	d__Bacteria;p__Bacteroidetes;c__Bacteroidia;o__Bacteroidales;f__Muribaculaceae;g__Paramuribaculum;s__Paramuribaculum_intestinale
aa1bc6e6238d3ff47ae9edf2cf978158	0	0	0	0	0	0	0	0	0	0	0	326	93	0	0	0	0	0	d__Bacteria;p__Firmicutes;c__Bacilli;o__Lactobacillales;f__Lactobacillaceae;g__Lactobacillus;s__Lactobacillus_unclassified
2a28815bf966386614307bd0a153ab8f	0	0	0	0	130	8	62	0	0	0	0	0	0	0	0	0	0	0	d__Bacteria;p__Firmicutes;c__Clostridia;o__Clostridiales;f__Lachnospiraceae;g__Roseburia;s__Roseburia_sp._831b
b7c61475f5000058d8136a8830398975	7	0	12	11	0	0	0	0	0	0	0	0	0	0	0	0	0	0	d__Bacteria;p__Bacteroidetes;c__Bacteroidia;o__Bacteroidales;f__Muribaculaceae;g__Muribaculaceae_unclassified;s__Muribaculaceae_unclassified
c13359a9f895b1a2b9fcf49ceaea0e8a	10	0	14	0	23	14	59	8	0	0	13	8	11	20	0	0	0	0	d__Bacteria;p__Proteobacteria;c__Gammaproteobacteria;o__Pasteurellales;f__Pasteurellaceae;g__Haemophilus;s__uncultured_Haemophilus_sp.
9af5b5691fa8c0e3ac934054fe161da8	33	0	42	21	0	0	0	0	0	0	0	0	0	0	0	0	0	0	d__Bacteria;p__Bacteroidetes;c__Bacteroidia;o__Bacteroidales;f__Muribaculaceae;g__Muribaculaceae_unclassified;s__Muribaculaceae_unclassified
248b24799e97d0ea7c613cb8b8657f33	0	0	0	52	60	84	0	18	89	0	0	0	0	0	0	0	0	0	d__Bacteria;p__Bacteroidetes;c__Bacteroidia;o__Bacteroidales;f__Muribaculaceae;g__Muribaculaceae_unclassified;s__Muribaculaceae_unclassified
aee0040f957c891a609b619ddf6dd608	18	12	0	16	0	15	0	23	57	0	18	45	119	0	0	0	0	0	d__Bacteria;p__Firmicutes;c__Clostridia;o__Clostridiales;f__Ruminococcaceae;g__Intestinimonas;s__Intestinimonas_unclassified
8857c43d5e59490de6e0c22e0ecb0d60	11	26	54	33	0	7	0	0	30	0	0	0	0	0	0	0	0	0	d__Bacteria;p__Bacteroidetes;c__Bacteroidia;o__Bacteroidales;f__Muribaculaceae;g__Muribaculaceae_unclassified;s__Muribaculaceae_unclassified
73512cbbdd53abc6618b8c3751700034	21	0	0	12	7	12	0	0	33	0	15	0	16	38	162	0	14	11	d__Bacteria;p__Firmicutes;c__Clostridia;o__Clostridiales;f__Lachnospiraceae;g__Lachnospiraceae_unclassified;s__Lachnospiraceae_unclassified
231a2c2c3fadffb92707e64f8693119d	0	0	0	0	0	0	0	0	0	0	0	0	0	0	0	85	94	119	d__Bacteria;p__Firmicutes;c__Clostridia;o__Clostridiales;f__Ruminococcaceae;g__Ruminococcaceae_UCG-014;s__Ruminococcaceae_UCG-014_unclassified
7b4d5eb5fd595d93fa85b26a2460c609	0	0	0	0	17	17	31	0	0	0	0	0	0	0	0	0	0	0	d__Bacteria;p__Bacteroidetes;c__Bacteroidia;o__Bacteroidales;f__Muribaculaceae;g__Muribaculaceae_unclassified;s__Muribaculaceae_unclassified
253a43f1a22eeb0323e36221a89ac6f7	0	0	0	0	0	0	0	0	0	32	0	0	44	149	189	0	0	0	d__Bacteria;p__Firmicutes;c__Erysipelotrichia;o__Erysipelotrichales;f__Erysipelotrichaceae;g__Absiella;s__Absiella_sp.
ec2e61f9592b92574ad5adbfeddcfd04	39	11	0	33	12	0	36	24	66	0	0	0	0	0	0	0	0	0	d__Bacteria;p__Bacteroidetes;c__Bacteroidia;o__Bacteroidales;f__Muribaculaceae;g__Muribaculaceae_unclassified;s__Muribaculaceae_unclassified
f67e5aa2699dd78de7b1057d8978d5b2	28	12	19	53	35	17	14	0	18	0	0	0	0	0	0	0	0	0	d__Bacteria;p__Bacteroidetes;c__Bacteroidia;o__Bacteroidales;f__Muribaculaceae;g__Muribaculaceae_unclassified;s__Muribaculaceae_unclassified
7219c101408188477f5904628c16803b	12	12	0	0	52	48	31	0	13	12	15	13	11	0	0	18	12	0	d__Bacteria;p__Firmicutes;c__Clostridia;o__Clostridiales;f__Lachnospiraceae;g__Lachnospiraceae_unclassified;s__Lachnospiraceae_unclassified
3e7c4807f5b7df27a6f079169088cd3f	0	0	0	0	0	0	0	0	0	99	93	95	32	12	0	33	20	26	d__Bacteria;p__Firmicutes;c__Clostridia;o__Clostridiales;f__Ruminococcaceae;g__Ruminiclostridium_5;s__Ruminiclostridium_5_unclassified
e6848b7844d205d489052a698fba9a57	0	0	0	0	0	37	0	0	0	0	0	0	0	0	0	0	0	0	d__Bacteria;p__Bacteroidetes;c__Bacteroidia;o__Bacteroidales;f__Muribaculaceae;g__Muribaculaceae_unclassified;s__Muribaculaceae_unclassified
e0cd1f28b2c631b38709b993f93bcfa5	0	0	0	0	0	0	0	0	0	0	0	0	0	0	0	0	0	0	d__Bacteria;p__Proteobacteria;c__Gammaproteobacteria;o__Betaproteobacteriales;f__Burkholderiaceae;g__Parasutterella;s__Parasutterella_unclassified
0bd7faf05b79d06b8d7da4f9c9622180	15	0	0	0	0	0	3	0	7	0	0	0	0	0	0	0	0	0	d__Bacteria;p__Firmicutes;c__Clostridia;o__Clostridiales;f__Lachnospiraceae;g__Eubacterium]_xylanophilum_group;s__Eubacterium]_xylanophilum_group_unclassified
9b4f80930129be6f4bfc949da56416a4	0	0	9	0	0	0	0	0	23	0	0	0	0	0	0	0	0	0	d__Bacteria;p__Bacteroidetes;c__Bacteroidia;o__Bacteroidales;f__Muribaculaceae;g__Muribaculaceae_unclassified;s__Muribaculaceae_unclassified
c9ad3eea5675ec1ad0bbe6cea887a583	0	0	0	0	0	0	0	0	0	0	0	0	0	0	0	0	0	0	d__Bacteria;p__Bacteroidetes;c__Bacteroidia;o__Bacteroidales;f__Muribaculaceae;g__Muribaculaceae_unclassified;s__Muribaculaceae_unclassified
d0590c5ff3517b3a4189b3bf575c2d97	10	53	53	38	4	24	4	2	11	0	0	0	0	0	0	0	0	0	d__Bacteria;p__Bacteroidetes;c__Bacteroidia;o__Bacteroidales;f__Muribaculaceae;g__Muribaculum;s__Muribaculum_sp.
8d0e647f6cfaf6abf4a2ba3875245083	0	0	0	0	0	18	0	0	0	0	0	0	0	0	0	0	0	0	d__Bacteria;p__Bacteroidetes;c__Bacteroidia;o__Bacteroidales;f__Muribaculaceae;g__Muribaculaceae_unclassified;s__Muribaculaceae_unclassified
960a4c1c782333cb270a747d4eda2fee	6	33	38	17	0	0	0	0	0	0	0	0	0	0	0	0	0	0	d__Bacteria;p__Bacteroidetes;c__Bacteroidia;o__Bacteroidales;f__Muribaculaceae;g__Muribaculaceae_unclassified;s__Muribaculaceae_unclassified
f69fb5ecc5d094ec61028c318e28d551	0	0	0	0	0	0	0	0	0	0	0	0	0	0	0	0	198	207	d__Bacteria;p__Firmicutes;c__Clostridia;o__Clostridiales;f__Lachnospiraceae;g__Lachnospiraceae_UCG-006;s__Lachnospiraceae_UCG-006_unclassified
8a646de4d054e14ceb4c22631c328a60	0	0	0	0	15	9	37	0	0	0	0	0	0	0	0	0	0	0	d__Bacteria;p__Firmicutes;c__Clostridia;o__Clostridiales;f__Ruminococcaceae;g__Ruminiclostridium_5;s__Ruminiclostridium_5_unclassified
cbb567a4a14898f6f50668405dfcd249	74	21	0	0	0	31	0	0	0	0	0	0	0	0	0	0	0	0	d__Bacteria;p__Firmicutes;c__Clostridia;o__Clostridiales;f__Lachnospiraceae;g__Lachnospiraceae_UCG-006;s__Lachnospiraceae_UCG-006_unclassified
0ff4b84ea58e4719d3b9e9a79eb52df4	0	0	0	0	43	31	0	43	46	0	0	0	0	0	0	0	0	0	d__Bacteria;p__Bacteroidetes;c__Bacteroidia;o__Bacteroidales;f__Muribaculaceae;g__Muribaculaceae_unclassified;s__Muribaculaceae_unclassified
ae92751ce0103cf1fe77dd7f219da00c	0	0	0	0	0	0	4	0	0	10	23	0	68	0	0	111	37	112	d__Bacteria;p__Firmicutes;c__Clostridia;o__Clostridiales;f__Peptostreptococcaceae;g__Romboutsia;s__Romboutsia_unclassified
9efd234c984fb062386403cc00462fa8	9	0	0	0	0	0	0	0	0	0	0	0	0	0	0	0	0	0	d__Bacteria;p__Bacteroidetes;c__Bacteroidia;o__Bacteroidales;f__Muribaculaceae;g__Muribaculaceae_unclassified;s__Muribaculaceae_unclassified
5455e940f24acd9b073cbd356f5e33be	0	72	0	73	21	10	0	58	53	0	0	0	0	0	0	0	0	0	d__Bacteria;p__Firmicutes;c__Clostridia;o__Clostridiales;f__Lachnospiraceae;g__Lachnospiraceae_unclassified;s__Lachnospiraceae_unclassified
e69bbdc7e0e78a4095e1d4906a6fe5c1	14	67	0	19	32	8	34	0	141	0	0	0	0	0	0	0	0	0	d__Bacteria;p__Firmicutes;c__Clostridia;o__Clostridiales;f__Clostridiales_unclassified;g__Clostridiales_unclassified;s__Clostridiales_unclassified
0b0a4bdddb823efeb9984bf862fe81f8	9	14	16	15	30	17	9	0	18	0	9	26	13	9	0	7	11	0	d__Bacteria;p__Firmicutes;c__Negativicutes;o__Selenomonadales;f__Veillonellaceae;g__Veillonella;s__Veillonella_unclassified
753fcb4e5617af95a55363d710690c9c	33	46	44	72	32	76	0	9	39	0	0	0	0	0	0	0	0	0	d__Bacteria;p__Bacteroidetes;c__Bacteroidia;o__Bacteroidales;f__Muribaculaceae;g__Muribaculaceae_unclassified;s__Muribaculaceae_unclassified
46ca078506bcf7ebd5f75bbec6d2a4e7	30	0	0	55	63	40	31	0	0	0	0	0	0	0	0	0	0	0	d__Bacteria;p__Bacteroidetes;c__Bacteroidia;o__Bacteroidales;f__Muribaculaceae;g__Muribaculaceae_unclassified;s__Muribaculaceae_unclassified
53b2b54113127f8f44ed6bd2c061a238	20	21	46	31	0	6	0	0	0	0	0	0	0	0	0	0	0	0	d__Bacteria;p__Bacteroidetes;c__Bacteroidia;o__Bacteroidales;f__Muribaculaceae;g__Muribaculaceae_unclassified;s__Muribaculaceae_unclassified
d7fac85887d05f96c19f7c07548a31d9	20	9	44	37	5	38	0	0	0	0	0	0	0	0	0	0	0	0	d__Bacteria;p__Bacteroidetes;c__Bacteroidia;o__Bacteroidales;f__Muribaculaceae;g__Muribaculaceae_unclassified;s__Muribaculaceae_unclassified
204131af671802209d0373503fb3bbe1	0	0	0	70	47	53	0	0	0	0	0	0	0	0	0	0	0	0	d__Bacteria;p__Bacteroidetes;c__Bacteroidia;o__Bacteroidales;f__Muribaculaceae;g__Muribaculaceae_unclassified;s__Muribaculaceae_unclassified
363652c053efc170fc4c49496f117548	7	0	0	0	0	13	44	0	0	0	0	0	0	0	0	0	0	0	d__Bacteria;p__Firmicutes;c__Clostridia;o__Clostridiales;f__Ruminococcaceae;g__Ruminococcaceae_UCG-014;s__Ruminococcaceae_UCG-014_unclassified
40caba0c0982e22e0e3cc9dc3f707876	0	0	0	0	0	0	0	3	0	0	0	0	0	0	0	0	0	0	d__Bacteria;p__Bacteroidetes;c__Bacteroidia;o__Bacteroidales;f__Muribaculaceae;g__Muribaculaceae_unclassified;s__Muribaculaceae_unclassified
11e66d32453afb66499f7d0638263ba6	11	0	0	10	0	0	8	0	0	57	20	50	63	6	103	0	0	0	d__Bacteria;p__Firmicutes;c__Clostridia;o__Clostridiales;f__Peptococcaceae;g__Peptococcus;s__Peptococcus_unclassified
6235a038e987a6eb8f2dcdf2f4bee979	9	12	0	25	28	17	14	0	6	0	3	23	0	24	13	5	6	0	d__Bacteria;p__Firmicutes;c__Clostridia;o__Clostridiales;f__Lachnospiraceae;g__Anaerotignum;s__Anaerotignum_sp.
a1cbe31afe02bb8b2a7653af878b50d9	0	0	0	0	5	2	6	0	0	0	0	0	0	5	13	121	9	0	d__Bacteria;p__Firmicutes;c__Clostridia;o__Clostridiales;f__Lachnospiraceae;g__Eubacterium]_ventriosum_group;s__Eubacterium]_ventriosum_group_unclassified
bedf1f108d8517585499533e05d0e845	0	0	11	0	17	23	0	14	0	0	0	0	0	0	0	0	0	0	d__Bacteria;p__Firmicutes;c__Firmicutes_unclassified;o__Firmicutes_unclassified;f__Firmicutes_unclassified;g__Firmicutes_unclassified;s__Firmicutes_unclassified
acbbe207a2b5bade58c2b4f4f37904cd	0	0	0	0	0	0	0	0	0	0	0	65	319	0	0	0	0	0	d__Bacteria;p__Firmicutes;c__Erysipelotrichia;o__Erysipelotrichales;f__Erysipelotrichaceae;g__Dubosiella;s__Dubosiella_unclassified
5db6caa29dfb0bcefe009a13378ebf5b	0	0	0	32	44	0	24	0	17	0	0	0	0	0	0	0	0	0	d__Bacteria;p__Bacteroidetes;c__Bacteroidia;o__Bacteroidales;f__Muribaculaceae;g__Muribaculaceae_unclassified;s__Muribaculaceae_unclassified
f1400c7d1c4363e56672a965b0b4e2ed	0	0	53	0	0	0	0	0	0	0	0	0	0	0	0	0	0	0	d__Bacteria;p__Bacteroidetes;c__Bacteroidia;o__Bacteroidales;f__Muribaculaceae;g__Muribaculaceae_unclassified;s__Muribaculaceae_unclassified
067f74b8dbbc012dafa6ac3ce576275b	0	0	113	0	0	0	0	0	0	0	0	0	0	0	0	0	0	0	d__Bacteria;p__Firmicutes;c__Erysipelotrichia;o__Erysipelotrichales;f__Erysipelotrichaceae;g__Dubosiella;s__Dubosiella_unclassified
2807b5d6c64771713b435b2a146017c8	0	32	0	0	62	52	20	30	20	0	0	0	0	0	0	0	0	0	d__Bacteria;p__Firmicutes;c__Firmicutes_unclassified;o__Firmicutes_unclassified;f__Firmicutes_unclassified;g__Firmicutes_unclassified;s__Firmicutes_unclassified
9fbbed01b43768c2cfdc31b01b58f2da	14	56	32	71	0	27	9	6	8	0	0	0	0	0	0	0	0	0	d__Bacteria;p__Bacteroidetes;c__Bacteroidia;o__Bacteroidales;f__Muribaculaceae;g__Muribaculaceae_unclassified;s__Muribaculaceae_unclassified
c60f579ece35f26a47a70086ec323e3e	27	9	0	26	0	47	20	0	0	35	73	0	37	46	14	0	0	0	d__Bacteria;p__Firmicutes;c__Clostridia;o__Clostridiales;f__Lachnospiraceae;g__Lachnospiraceae_FCS020_group;s__Lachnospiraceae_FCS020_group_unclassified
445dffb90ca770a460f368f6d0b85355	0	0	0	52	13	34	0	0	8	48	43	31	21	9	15	18	11	14	d__Bacteria;p__Firmicutes;c__Clostridia;o__Clostridiales;f__Lachnospiraceae;g__Acetatifactor;s__Acetatifactor_sp.
48eadb903a0eb17f27a1ba2a8a973f6e	0	0	0	0	0	0	0	0	0	0	5	0	0	372	0	0	0	0	d__Bacteria;p__Firmicutes;c__Clostridia;o__Clostridiales;f__Clostridiales_unclassified;g__Clostridiales_unclassified;s__Clostridiales_unclassified
2e9fdeb3b1035a69e7e91155e846fc95	0	0	0	0	98	62	0	0	45	0	0	0	0	0	0	0	0	0	d__Bacteria;p__Bacteroidetes;c__Bacteroidia;o__Bacteroidales;f__Muribaculaceae;g__Muribaculaceae_unclassified;s__Muribaculaceae_unclassified
cb05269995354f287a0d5b9a86cdd4a8	49	0	43	0	18	21	0	0	48	0	0	0	0	0	0	0	0	0	d__Bacteria;p__Bacteroidetes;c__Bacteroidia;o__Bacteroidales;f__Muribaculaceae;g__Muribaculaceae_unclassified;s__Muribaculaceae_unclassified
a193807e428530a6566308336493f623	19	39	34	39	0	17	15	5	0	0	0	0	0	0	0	0	0	0	d__Bacteria;p__Bacteroidetes;c__Bacteroidia;o__Bacteroidales;f__Muribaculaceae;g__Muribaculaceae_unclassified;s__Muribaculaceae_unclassified
4192a1b0ebf6262c4287fcbd77867b0b	0	0	37	0	0	7	0	0	0	0	0	0	0	0	0	0	0	0	d__Bacteria;p__Bacteroidetes;c__Bacteroidia;o__Bacteroidales;f__Muribaculaceae;g__Muribaculaceae_unclassified;s__Muribaculaceae_unclassified
f648a0a132663431803c41a8635b2678	0	0	0	0	26	60	32	14	18	0	0	0	0	0	0	0	0	0	d__Bacteria;p__Bacteroidetes;c__Bacteroidia;o__Bacteroidales;f__Muribaculaceae;g__Muribaculaceae_unclassified;s__Muribaculaceae_unclassified
508ff1741c3306b1a7d13dad642aaa1d	0	0	0	203	91	0	0	0	0	0	0	0	0	0	0	0	0	0	d__Bacteria;p__Firmicutes;c__Clostridia;o__Clostridiales;f__Lachnospiraceae;g__Lachnospiraceae_unclassified;s__Lachnospiraceae_unclassified
48a11dad23f6da388e29864cd70f1a3d	0	0	0	0	0	0	0	0	0	0	0	0	0	0	0	0	246	127	d__Bacteria;p__Firmicutes;c__Clostridia;o__Clostridiales;f__Clostridiaceae;g__Clostridium;s__Clostridium_sp._Clone-24
012fa29248f49a8ab8e1da734cf9cf37	0	0	0	0	0	0	0	0	0	0	0	0	0	0	0	0	0	0	d__Bacteria;p__Bacteroidetes;c__Bacteroidia;o__Bacteroidales;f__Muribaculaceae;g__Muribaculaceae_unclassified;s__Muribaculaceae_unclassified
995b0ff1494db9784610bdcd44d7e403	0	0	0	0	0	0	0	0	0	0	0	0	0	0	0	0	0	0	d__Bacteria;p__Firmicutes;c__Clostridia;o__Clostridiales;f__Ruminococcaceae;g__Intestinimonas;s__Intestinimonas_unclassified
d1db60a3c90f2bca8c2291650cd7bf59	12	39	7	9	0	0	0	4	6	0	0	0	0	0	0	10	0	0	d__Bacteria;p__Firmicutes;c__Clostridia;o__Clostridiales;f__Lachnospiraceae;g__GCA-900066575;s__GCA-900066575_unclassified
fbf519fa6c351809ed9426ac9188712d	13	0	0	7	0	0	0	0	0	0	0	0	0	0	0	0	0	0	d__Bacteria;p__Firmicutes;c__Clostridia;o__Clostridiales;f__Christensenellaceae;g__Christensenellaceae_R-7_group;s__Christensenellaceae_R-7_group_unclassified
aa04fb684899cc867a086fc510dfeec9	0	0	0	0	49	22	27	7	0	0	0	0	0	0	0	0	0	0	d__Bacteria;p__Bacteroidetes;c__Bacteroidia;o__Bacteroidales;f__Muribaculaceae;g__Muribaculaceae_unclassified;s__Muribaculaceae_unclassified
99e42e688cb5a72dbf4160feb9de955d	0	0	0	0	177	28	40	0	0	10	0	0	0	0	0	0	0	0	d__Bacteria;p__Bacteroidetes;c__Bacteroidia;o__Bacteroidales;f__Muribaculaceae;g__Muribaculaceae_unclassified;s__Muribaculaceae_unclassified
95ef540343b890e46a26f892cbdfce4c	8	0	17	0	0	0	0	0	0	0	0	0	0	0	0	0	0	0	d__Bacteria;p__Bacteroidetes;c__Bacteroidia;o__Bacteroidales;f__Muribaculaceae;g__Muribaculaceae_unclassified;s__Muribaculaceae_unclassified
aa811fedee382e1236159fb2dd324c69	0	0	0	0	41	29	0	0	33	0	0	0	0	0	0	0	0	0	d__Bacteria;p__Bacteroidetes;c__Bacteroidia;o__Bacteroidales;f__Muribaculaceae;g__Muribaculaceae_unclassified;s__Muribaculaceae_unclassified
7d54664b14587cdbaf18a0e3a1f6c231	35	32	16	54	0	0	0	0	0	0	0	0	0	0	0	0	0	0	d__Bacteria;p__Bacteroidetes;c__Bacteroidia;o__Bacteroidales;f__Muribaculaceae;g__Muribaculaceae_unclassified;s__Muribaculaceae_unclassified
1abc7bc741864f4330d611917d0754aa	16	54	31	73	0	39	14	0	0	0	0	0	0	0	0	0	0	0	d__Bacteria;p__Bacteroidetes;c__Bacteroidia;o__Bacteroidales;f__Muribaculaceae;g__Muribaculaceae_unclassified;s__Muribaculaceae_unclassified
3520c815646e0253ca92da98f85899e5	23	0	0	0	0	0	0	37	6	0	0	0	0	0	0	0	0	0	d__Bacteria;p__Firmicutes;c__Clostridia;o__Clostridiales;f__Lachnospiraceae;g__Lachnospiraceae_unclassified;s__Lachnospiraceae_unclassified
ad5413e8a49d70063c2f406fca7f0950	31	0	64	12	0	0	19	4	0	0	0	0	0	0	0	0	0	0	d__Bacteria;p__Bacteroidetes;c__Bacteroidia;o__Bacteroidales;f__Muribaculaceae;g__Muribaculaceae_unclassified;s__Muribaculaceae_unclassified
70c4644898345d213a4fc06963957c74	0	19	0	0	0	0	0	12	30	0	0	0	0	0	0	0	0	0	d__Bacteria;p__Bacteroidetes;c__Bacteroidia;o__Bacteroidales;f__Muribaculaceae;g__Muribaculaceae_unclassified;s__Muribaculaceae_unclassified
d8b5552590346e3b5578e6a58bc6370f	0	30	33	0	27	12	0	0	0	0	0	0	0	0	0	0	0	0	d__Bacteria;p__Bacteroidetes;c__Bacteroidia;o__Bacteroidales;f__Muribaculaceae;g__Muribaculaceae_unclassified;s__Muribaculaceae_unclassified
3bd6b8d0b5a7e12ca39e20a56bc2f22d	48	0	14	27	0	27	23	0	0	0	0	0	0	0	155	0	0	0	d__Bacteria;p__Firmicutes;c__Clostridia;o__Clostridiales;f__Lachnospiraceae;g__Lachnospiraceae_unclassified;s__Lachnospiraceae_unclassified
c217003cd96026747987c61c14b4eb50	125	0	0	182	0	0	0	0	15	0	0	0	0	0	0	0	0	0	d__Bacteria;p__Firmicutes;c__Clostridia;o__Clostridiales;f__Lachnospiraceae;g__Robinsoniella;s__Robinsoniella_sp.
62fe77e96573a0d08f46edd1602ee4a3	11	6	4	0	15	10	7	0	3	64	78	45	13	0	0	62	11	3	d__Bacteria;p__Firmicutes;c__Clostridia;o__Clostridiales;f__Lachnospiraceae;g__Lachnospiraceae_NK4A136_group;s__Lachnospiraceae_NK4A136_group_unclassified
2f2f0be1841ee7610b968d6c4edbbe0a	0	0	34	0	46	25	0	0	0	0	0	0	0	0	0	0	0	0	d__Bacteria;p__Bacteroidetes;c__Bacteroidia;o__Bacteroidales;f__Muribaculaceae;g__Muribaculaceae_unclassified;s__Muribaculaceae_unclassified
a9f6ed169ad4052cbf0b05d9e87ed24e	35	40	65	90	6	14	0	0	14	0	0	0	0	0	0	0	0	0	d__Bacteria;p__Bacteroidetes;c__Bacteroidia;o__Bacteroidales;f__Muribaculaceae;g__Duncaniella;s__Duncaniella_muris
760cc1b976e46a1553501e00652f95d3	8	10	14	0	7	0	5	6	5	40	9	13	12	0	0	20	0	11	d__Bacteria;p__Bacteroidetes;c__Bacteroidia;o__Bacteroidales;f__Rikenellaceae;g__Alistipes;s__Alistipes_finegoldii
0d19104c9a9f9d8fba6d69820d4394ea	8	4	0	0	0	0	0	0	0	0	179	42	29	79	0	0	15	0	d__Bacteria;p__Firmicutes;c__Clostridia;o__Clostridiales;f__Ruminococcaceae;g__GCA-900066225;s__GCA-900066225_unclassified
42f80bd6b3055de0158ebf6390edd1b4	11	0	0	0	0	0	0	9	0	0	0	0	0	0	0	40	23	0	d__Bacteria;p__Firmicutes;c__Clostridia;o__Clostridiales;f__Ruminococcaceae;g__Ruminococcaceae_UCG-014;s__Ruminococcaceae_UCG-014_unclassified
c752e691e1163b059a6cfdadb336a2f4	0	0	0	0	26	20	0	0	14	0	0	0	0	0	0	0	0	0	d__Bacteria;p__Bacteroidetes;c__Bacteroidia;o__Bacteroidales;f__Muribaculaceae;g__Muribaculaceae_unclassified;s__Muribaculaceae_unclassified
396da0e5e0f26f73a5dab3b50b4f8904	0	0	0	0	9	78	11	22	140	0	0	0	0	0	0	0	0	0	d__Bacteria;p__Firmicutes;c__Clostridia;o__Clostridiales;f__Ruminococcaceae;g__Butyricicoccus;s__Butyricicoccus_unclassified
45aeda51004c0b0e9a12dab4d8a70526	0	61	96	64	0	0	0	0	0	0	0	0	0	0	0	0	0	0	d__Bacteria;p__Bacteroidetes;c__Bacteroidia;o__Bacteroidales;f__Muribaculaceae;g__Muribaculaceae_unclassified;s__Muribaculaceae_unclassified
7d2a92db1715cbeeae38f70f0748ad61	13	59	32	0	0	0	0	0	0	0	0	0	0	0	0	0	0	0	d__Bacteria;p__Bacteroidetes;c__Bacteroidia;o__Bacteroidales;f__Muribaculaceae;g__Muribaculaceae_unclassified;s__Muribaculaceae_unclassified
c9a4f516bcb34bdd6b0169e246c77d04	0	0	0	0	0	0	0	0	0	0	0	0	0	0	0	0	0	342	d__Bacteria;p__Deferribacteres;c__Deferribacteres;o__Deferribacterales;f__Deferribacteraceae;g__Mucispirillum;s__Mucispirillum_schaedleri
a55c957b5532c47dfee9018010bd08f1	0	0	0	0	355	0	0	0	0	0	0	0	0	0	0	0	0	0	d__Bacteria;p__Firmicutes;c__Clostridia;o__Clostridiales;f__Clostridiales_unclassified;g__Clostridiales_unclassified;s__Clostridiales_unclassified
50d42c09c2adaaffd482e4b7baa25366	19	0	26	0	14	13	12	0	0	0	0	0	0	0	0	0	0	0	d__Bacteria;p__Bacteroidetes;c__Bacteroidia;o__Bacteroidales;f__Muribaculaceae;g__Muribaculaceae_unclassified;s__Muribaculaceae_unclassified
6b65f542fbf25634b16aefa80eac35a8	0	0	0	0	0	0	0	0	0	0	0	0	0	0	0	0	0	0	d__Bacteria;p__Bacteroidetes;c__Bacteroidia;o__Bacteroidales;f__Muribaculaceae;g__Muribaculaceae_unclassified;s__Muribaculaceae_unclassified
921896d438844019ba5cfaff93c9c9b1	0	0	18	0	0	0	87	0	0	0	0	0	0	0	0	0	0	0	d__Bacteria;p__Firmicutes;c__Erysipelotrichia;o__Erysipelotrichales;f__Erysipelotrichaceae;g__Allobaculum;s__uncultured_Allobaculum_sp.
d896acb8602009c2f0ddcaa704c7fd0b	0	0	0	0	0	0	0	0	0	0	25	132	42	137	0	0	15	0	d__Bacteria;p__Firmicutes;c__Clostridia;o__Clostridiales;f__Lachnospiraceae;g__Murimonas;s__Murimonas_sp.
ebab0b26239d88db37b5992794f17cd0	0	22	5	0	7	4	6	0	0	0	0	0	0	0	0	0	0	0	d__Bacteria;p__Proteobacteria;c__Alphaproteobacteria;o__Rhodospirillales;f__Rhodospirillaceae;g__Insolitispirillum;s__uncultured_Insolitispirillum_sp.
aadd947b448c99fe689bb24d4f50a96d	40	0	38	0	0	0	0	0	0	0	0	0	0	0	0	0	0	0	d__Bacteria;p__Firmicutes;c__Clostridia;o__Clostridiales;f__Ruminococcaceae;g__Eubacterium]_coprostanoligenes_group;s__Eubacterium]_coprostanoligenes_group_unclassified
7c4933c4a705a92df5aef8077752cb83	0	0	0	0	0	0	93	0	0	0	0	0	0	168	0	0	89	0	d__Bacteria;p__Firmicutes;c__Erysipelotrichia;o__Erysipelotrichales;f__Erysipelotrichaceae;g__Dubosiella;s__Dubosiella_unclassified
8835701b5b049314651692b2cbfaf89d	25	19	80	23	0	0	0	0	0	0	0	0	0	0	0	0	0	0	d__Bacteria;p__Bacteroidetes;c__Bacteroidia;o__Bacteroidales;f__Muribaculaceae;g__Muribaculaceae_unclassified;s__Muribaculaceae_unclassified
5ab28cbdf9c384df62e6f342f5693d32	0	0	0	0	0	0	0	0	0	0	0	0	0	0	0	0	0	349	d__Bacteria;p__Deferribacteres;c__Deferribacteres;o__Deferribacterales;f__Deferribacteraceae;g__Mucispirillum;s__Mucispirillum_schaedleri
35085713e078c592b802e6acdffad489	0	0	0	0	34	0	0	0	0	0	0	0	0	0	0	0	0	0	d__Bacteria;p__Bacteroidetes;c__Bacteroidia;o__Bacteroidales;f__Muribaculaceae;g__Muribaculaceae_unclassified;s__Muribaculaceae_unclassified
e296570c32e59a2911eefe2767d51ff4	48	61	93	0	0	22	0	0	16	0	0	0	0	0	0	0	0	0	d__Bacteria;p__Bacteroidetes;c__Bacteroidia;o__Bacteroidales;f__Muribaculaceae;g__Muribaculaceae_unclassified;s__Muribaculaceae_unclassified
a1412e52d65f62d70ff0f1eb9455ec7a	0	0	0	0	14	0	33	0	31	0	0	0	0	0	0	0	0	0	d__Bacteria;p__Firmicutes;c__Clostridia;o__Clostridiales;f__Clostridiales_unclassified;g__Clostridiales_unclassified;s__Clostridiales_unclassified
a6e86a7d10bceb14b1e3cd2ce343cd64	0	10	16	21	0	0	0	27	18	10	2	3	10	0	0	19	9	5	d__Bacteria;p__Actinobacteria;c__Coriobacteriia;o__Coriobacteriales;f__Eggerthellaceae;g__Enterorhabdus;s__Enterorhabdus_unclassified
228ea87bfcd4b7bc74753d492d197558	0	53	28	8	0	0	0	0	0	0	0	0	0	0	0	0	0	0	d__Bacteria;p__Bacteroidetes;c__Bacteroidia;o__Bacteroidales;f__Muribaculaceae;g__Muribaculaceae_unclassified;s__Muribaculaceae_unclassified
a0786f84c6445ef38d20ba8fc3fa153e	0	0	12	0	0	0	0	37	120	0	0	0	0	0	0	0	0	0	d__Bacteria;p__Bacteroidetes;c__Bacteroidia;o__Bacteroidales;f__Muribaculaceae;g__Muribaculaceae_unclassified;s__Muribaculaceae_unclassified
40264f16120c357fa25e32f4c1d0cf13	69	0	0	71	149	0	0	0	28	0	0	0	0	0	0	0	0	0	d__Bacteria;p__Firmicutes;c__Clostridia;o__Clostridiales;f__Lachnospiraceae;g__Lachnospiraceae_unclassified;s__Lachnospiraceae_unclassified
ccadfb1cbfccf00cf5f9d03d6183bf18	0	0	0	0	0	11	15	0	0	0	0	0	0	0	0	0	0	0	d__Bacteria;p__Firmicutes;c__Firmicutes_unclassified;o__Firmicutes_unclassified;f__Firmicutes_unclassified;g__Firmicutes_unclassified;s__Firmicutes_unclassified
a54b4ba52c6dd94234e25eaab77f164a	15	0	70	19	0	0	0	0	0	0	0	0	0	0	0	0	0	0	d__Bacteria;p__Bacteroidetes;c__Bacteroidia;o__Bacteroidales;f__Muribaculaceae;g__Muribaculaceae_unclassified;s__Muribaculaceae_unclassified
31870b3b5326b75e7647b8efad7b7a5c	111	0	0	25	47	0	0	0	76	0	0	0	0	0	0	0	0	0	d__Bacteria;p__Firmicutes;c__Clostridia;o__Clostridiales;f__Clostridiales_unclassified;g__Clostridiales_unclassified;s__Clostridiales_unclassified
5e46c88c2da13dbd4496030c562b7b0b	0	0	0	0	0	0	0	0	0	0	0	0	0	0	0	0	0	0	d__Bacteria;p__Firmicutes;c__Erysipelotrichia;o__Erysipelotrichales;f__Erysipelotrichaceae;g__Dubosiella;s__Dubosiella_unclassified
78033ffbeaa333d630a376df721a9a72	9	0	20	0	0	0	0	0	0	0	0	0	0	0	0	0	0	0	d__Bacteria;p__Bacteroidetes;c__Bacteroidia;o__Bacteroidales;f__Muribaculaceae;g__Muribaculaceae_unclassified;s__Muribaculaceae_unclassified
d95190d225319f333a1044faf0c8e5b8	0	0	0	0	0	0	79	0	0	0	0	0	0	0	0	0	0	0	d__Bacteria;p__Firmicutes;c__Erysipelotrichia;o__Erysipelotrichales;f__Erysipelotrichaceae;g__Allobaculum;s__Allobaculum_unclassified
f007cbe3119a72a4077e8b047407741a	0	29	23	0	0	0	42	183	13	0	0	0	0	0	0	0	0	0	d__Bacteria;p__Firmicutes;c__Bacilli;o__Lactobacillales;f__Lactobacillaceae;g__Lactobacillus;s__Lactobacillus_unclassified
e2a30da5c95e63adf135d4094962670c	0	33	0	35	0	0	0	0	0	0	0	0	0	0	0	0	0	0	d__Bacteria;p__Bacteroidetes;c__Bacteroidia;o__Bacteroidales;f__Muribaculaceae;g__Muribaculaceae_unclassified;s__Muribaculaceae_unclassified
477b13c202efc08f3d4523cc236f7676	0	0	18	0	17	13	0	0	0	0	0	0	0	0	0	0	0	0	d__Bacteria;p__Bacteroidetes;c__Bacteroidia;o__Bacteroidales;f__Muribaculaceae;g__Muribaculaceae_unclassified;s__Muribaculaceae_unclassified
3efcc226ab4025ef33c0dd3239d129ed	0	0	0	0	55	34	24	19	29	0	0	0	0	0	0	0	0	0	d__Bacteria;p__Bacteroidetes;c__Bacteroidia;o__Bacteroidales;f__Muribaculaceae;g__Muribaculaceae_unclassified;s__Muribaculaceae_unclassified
7a377f427d46d1f8c48045bf2f502fed	0	0	0	0	206	25	109	0	0	0	0	0	0	0	0	0	0	0	d__Bacteria;p__Firmicutes;c__Clostridia;o__Clostridiales;f__Clostridiaceae;g__Clostridium;s__Clostridium_sp._Clone-7
26c85def7ca7abf9fc5b3f0d3aa094ef	0	0	0	0	0	0	0	0	100	0	0	0	0	0	0	0	0	0	d__Bacteria;p__Bacteroidetes;c__Bacteroidia;o__Bacteroidales;f__Muribaculaceae;g__Muribaculaceae_unclassified;s__Muribaculaceae_unclassified
c2aabbd986b7ac7a2b9e8486c48f641b	0	7	0	0	5	0	0	0	0	19	43	46	28	18	94	19	17	16	d__Bacteria;p__Firmicutes;c__Clostridia;o__Clostridiales;f__Lachnospiraceae;g__GCA-900066575;s__GCA-900066575_unclassified
fa29856815ab06f0a4141263dae4ed29	0	0	0	0	0	0	0	0	0	15	0	0	20	242	59	0	0	0	d__Bacteria;p__Firmicutes;c__Clostridia;o__Clostridiales;f__Lachnospiraceae;g__Murimonas;s__Murimonas_sp.
d2175771e519c04c2fac6833ac7b7533	4	0	10	0	0	0	0	0	0	0	17	0	12	0	0	11	17	0	d__Bacteria;p__Firmicutes;c__Erysipelotrichia;o__Erysipelotrichales;f__Erysipelotrichaceae;g__Ileibacterium;s__Ileibacterium_valens
2267a8eddc484d683d8cc2c7f75b86c4	41	0	0	0	63	29	14	0	0	8	31	0	6	5	0	8	8	0	d__Bacteria;p__Firmicutes;c__Clostridia;o__Clostridiales;f__Ruminococcaceae;g__Ruminococcaceae_UCG-013;s__Ruminococcaceae_UCG-013_unclassified
5794c25923a041a1314b056acd81f74a	20	19	17	8	16	0	0	23	22	16	7	14	0	0	0	7	6	0	d__Bacteria;p__Proteobacteria;c__Gammaproteobacteria;o__Betaproteobacteriales;f__Neisseriaceae;g__Neisseria;s__Neisseria_unclassified
46607f7aede9c897a3237799bc8939a5	9	15	7	9	18	10	36	6	12	0	7	14	7	0	0	0	0	0	d__Bacteria;p__Firmicutes;c__Clostridia;o__Clostridiales;f__Ruminococcaceae;g__Subdoligranulum;s__uncultured_Subdoligranulum_sp.
2a78f99484feecc1363f74cfc2856d7a	56	127	6	50	0	0	0	0	0	0	0	0	0	0	0	0	0	0	d__Bacteria;p__Firmicutes;c__Clostridia;o__Clostridiales;f__Lachnospiraceae;g__Lachnospiraceae_unclassified;s__Lachnospiraceae_unclassified
9dbb29468a5395a903f0dd1b4105e500	17	61	0	0	103	52	39	5	9	0	3	0	10	0	0	0	0	18	d__Bacteria;p__Firmicutes;c__Clostridia;o__Clostridiales;f__Clostridiales_unclassified;g__Clostridiales_unclassified;s__Clostridiales_unclassified
3015914df5942416853f681a487c44e9	0	14	0	14	21	15	53	0	45	0	0	8	0	18	0	0	0	0	d__Bacteria;p__Bacteroidetes;c__Bacteroidia;o__Bacteroidales;f__Muribaculaceae;g__Muribaculaceae_unclassified;s__Muribaculaceae_unclassified
f54021c817f2c645bfd5f943674ce4be	0	0	0	0	0	0	0	0	10	0	0	0	0	0	0	0	0	0	d__Bacteria;p__Bacteroidetes;c__Bacteroidia;o__Bacteroidales;f__Muribaculaceae;g__Muribaculaceae_unclassified;s__Muribaculaceae_unclassified
b610e211bfe932d83974093bb09a4354	0	0	25	0	0	0	0	0	99	0	0	0	0	0	0	0	0	0	d__Bacteria;p__Bacteroidetes;c__Bacteroidia;o__Bacteroidales;f__Muribaculaceae;g__Muribaculaceae_unclassified;s__Muribaculaceae_unclassified
1fae2da59fd42c79ba685945b5cb0f5a	12	0	0	42	40	0	0	0	36	0	0	0	0	0	0	0	0	0	d__Bacteria;p__Bacteroidetes;c__Bacteroidia;o__Bacteroidales;f__Muribaculaceae;g__Muribaculaceae_unclassified;s__Muribaculaceae_unclassified
65eb16bcc552de2640772a6fcee2e5e0	0	0	0	0	0	0	0	0	0	0	0	0	0	0	0	0	0	0	d__Bacteria;p__Bacteroidetes;c__Bacteroidia;o__Bacteroidales;f__Muribaculaceae;g__Muribaculaceae_unclassified;s__Muribaculaceae_unclassified
d3439c080dae42093b15ffd35d16e857	0	45	29	0	0	0	17	0	0	0	0	0	0	0	0	0	0	0	d__Bacteria;p__Bacteroidetes;c__Bacteroidia;o__Bacteroidales;f__Muribaculaceae;g__Muribaculaceae_unclassified;s__Muribaculaceae_unclassified
5cbd02282ec495a1f5165f82f5b4f3b1	151	0	133	44	0	0	0	0	0	0	0	0	0	0	0	0	0	0	d__Bacteria;p__Bacteroidetes;c__Bacteroidia;o__Bacteroidales;f__Muribaculaceae;g__Muribaculaceae_unclassified;s__Muribaculaceae_unclassified
dba5e4cb8840a312cbe60925bd93ef41	0	8	28	128	5	0	0	5	2	0	0	0	0	0	0	3	0	0	d__Bacteria;p__Firmicutes;c__Firmicutes_unclassified;o__Firmicutes_unclassified;f__Firmicutes_unclassified;g__Firmicutes_unclassified;s__Firmicutes_unclassified
947be95baaf36b08d17e5335de85f3b9	0	0	0	0	0	0	0	0	0	0	0	0	0	0	0	0	0	0	d__Bacteria;p__Bacteroidetes;c__Bacteroidia;o__Bacteroidales;f__Muribaculaceae;g__Muribaculaceae_unclassified;s__Muribaculaceae_unclassified
439566a3d1dbcc8fab67de58b8474c00	4	0	0	16	0	5	0	0	34	0	0	0	0	0	0	0	0	0	d__Bacteria;p__Bacteroidetes;c__Bacteroidia;o__Bacteroidales;f__Muribaculaceae;g__Paramuribaculum;s__Paramuribaculum_intestinale
bdbc6f5d008218b17f769a403c7671f5	0	0	7	56	0	0	0	0	0	0	0	0	0	0	0	0	0	0	d__Bacteria;p__Firmicutes;c__Clostridia;o__Clostridiales;f__Ruminococcaceae;g__Ruminococcaceae_UCG-013;s__Ruminococcaceae_UCG-013_unclassified
351aa720fc4f0b7ba659e9cccb80554d	0	0	0	0	0	29	0	0	0	0	0	181	0	0	0	67	47	0	d__Bacteria;p__Firmicutes;c__Clostridia;o__Clostridiales;f__Ruminococcaceae;g__Ruminococcus;s__uncultured_Ruminococcus_sp.
71bb3dd7b229e5c82f0377f4953674a4	0	0	49	0	0	0	0	8	0	0	0	0	0	0	0	0	0	0	d__Bacteria;p__Firmicutes;c__Clostridia;o__Clostridiales;f__Lachnospiraceae;g__Lachnospiraceae_NK4A136_group;s__Lachnospiraceae_NK4A136_group_unclassified
10fd875f6401562c0fc6c9d79486e680	16	4	65	14	4	0	0	19	87	0	0	0	0	0	0	0	0	0	d__Bacteria;p__Bacteroidetes;c__Bacteroidia;o__Bacteroidales;f__Muribaculaceae;g__Muribaculaceae_unclassified;s__Muribaculaceae_unclassified
0cf61adef52c114def9a9b1f8aee8b69	0	0	0	0	0	0	0	0	0	0	0	0	0	0	0	0	0	0	d__Bacteria;p__Bacteroidetes;c__Bacteroidia;o__Bacteroidales;f__Muribaculaceae;g__Muribaculaceae_unclassified;s__Muribaculaceae_unclassified
e7933c0433c4e7deffec2b8cb88cb700	0	0	0	0	0	0	0	18	0	0	0	0	0	0	0	0	0	0	d__Bacteria;p__Bacteroidetes;c__Bacteroidia;o__Bacteroidales;f__Muribaculaceae;g__Muribaculaceae_unclassified;s__Muribaculaceae_unclassified
f5326c1ae50c88a1322b4603a1e374f1	0	0	0	0	0	0	0	0	0	0	0	0	0	0	0	0	0	0	d__Bacteria;p__Bacteroidetes;c__Bacteroidia;o__Bacteroidales;f__Muribaculaceae;g__Muribaculaceae_unclassified;s__Muribaculaceae_unclassified
cafd406371f57526341c53941680fc0e	0	46	0	0	0	0	0	0	0	0	0	0	0	0	0	0	0	0	d__Bacteria;p__Bacteroidetes;c__Bacteroidia;o__Bacteroidales;f__Muribaculaceae;g__Muribaculaceae_unclassified;s__Muribaculaceae_unclassified
43e4d794aa1bd2faa32acd13eef663ba	0	0	0	13	0	0	0	35	6	0	0	0	0	0	0	0	0	0	d__Bacteria;p__Firmicutes;c__Clostridia;o__Clostridiales;f__Ruminococcaceae;g__Ruminococcaceae_UCG-014;s__Ruminococcaceae_UCG-014_unclassified
581b8f4881f22dec4de702b23bdfea57	0	0	0	0	0	0	0	3	8	0	0	0	0	0	0	0	0	0	d__Bacteria;p__Bacteroidetes;c__Bacteroidia;o__Bacteroidales;f__Muribaculaceae;g__Muribaculaceae_unclassified;s__Muribaculaceae_unclassified
e41a0f5514e9b305f1739c40d8672fda	0	0	0	0	0	0	0	0	0	0	0	0	0	0	0	0	0	0	d__Bacteria;p__Bacteroidetes;c__Bacteroidia;o__Bacteroidales;f__Muribaculaceae;g__Muribaculum;s__Muribaculum_sp.
7f59cab5f70190a3887982a98dc7a929	0	0	0	0	0	23	0	0	32	0	0	0	0	0	0	0	0	0	d__Bacteria;p__Bacteroidetes;c__Bacteroidia;o__Bacteroidales;f__Muribaculaceae;g__Muribaculaceae_unclassified;s__Muribaculaceae_unclassified
c864f4c3c23b5e0b40dbbba2ec3fb8f7	0	0	0	0	0	0	0	0	0	0	0	0	51	52	0	126	63	0	d__Bacteria;p__Firmicutes;c__Erysipelotrichia;o__Erysipelotrichales;f__Erysipelotrichaceae;g__Dubosiella;s__Dubosiella_unclassified
e951fcce51f3320938e1dcf4aba325c0	11	0	0	12	23	33	30	14	84	0	0	0	0	17	0	0	0	0	d__Bacteria;p__Firmicutes;c__Clostridia;o__Clostridiales;f__Ruminococcaceae;g__Ruminiclostridium_9;s__Ruminiclostridium_9_unclassified
9814bf884036952e6c3a301e24af4fda	0	0	0	0	44	42	55	0	24	0	0	0	0	0	0	0	0	0	d__Bacteria;p__Bacteroidetes;c__Bacteroidia;o__Bacteroidales;f__Muribaculaceae;g__Muribaculaceae_unclassified;s__Muribaculaceae_unclassified
e0b7337cf10755eb40097930eaa78eba	0	0	20	0	0	6	0	24	45	0	0	0	0	0	0	0	0	0	d__Bacteria;p__Bacteroidetes;c__Bacteroidia;o__Bacteroidales;f__Muribaculaceae;g__Muribaculaceae_unclassified;s__Muribaculaceae_unclassified
63f1cde6c46ae6a33b9588c96b5565e0	29	17	86	45	18	0	0	0	11	0	0	0	0	0	0	0	0	0	d__Bacteria;p__Bacteroidetes;c__Bacteroidia;o__Bacteroidales;f__Muribaculaceae;g__Muribaculaceae_unclassified;s__Muribaculaceae_unclassified
96fde541d95e3dec329a7272db318af3	5	15	6	85	0	2	0	0	19	0	0	0	0	0	0	6	72	0	d__Bacteria;p__Firmicutes;c__Clostridia;o__Clostridiales;f__Lachnospiraceae;g__Lachnospiraceae_unclassified;s__Lachnospiraceae_unclassified
be11c7e7155f0e5be182b920fe8180c4	0	0	0	0	0	12	0	0	7	0	0	0	0	0	0	0	0	0	d__Bacteria;p__Bacteroidetes;c__Bacteroidia;o__Bacteroidales;f__Muribaculaceae;g__Muribaculaceae_unclassified;s__Muribaculaceae_unclassified
a95d1014bd5a2d2e4a20cf5b7ea8fe8d	0	0	0	0	0	0	0	0	0	0	12	29	23	3	67	78	72	30	d__Bacteria;p__Firmicutes;c__Clostridia;o__Clostridiales;f__Clostridiales_unclassified;g__Clostridiales_unclassified;s__Clostridiales_unclassified
7e02ad925e834ed13d434371f7e99b6f	0	0	0	33	0	0	0	0	89	0	0	0	0	0	0	0	0	0	d__Bacteria;p__Firmicutes;c__Clostridia;o__Clostridiales;f__Ruminococcaceae;g__Ruminiclostridium_9;s__Ruminiclostridium_9_unclassified
4784022009431bd131388d7398f88322	0	0	90	0	0	0	0	0	0	0	0	0	0	0	0	0	0	0	d__Bacteria;p__Bacteroidetes;c__Bacteroidia;o__Bacteroidales;f__Muribaculaceae;g__Muribaculaceae_unclassified;s__Muribaculaceae_unclassified
7970d46baaecab4a38d9edc73c4912c4	0	49	0	76	46	43	0	0	0	0	0	0	0	0	0	0	0	0	d__Bacteria;p__Bacteroidetes;c__Bacteroidia;o__Bacteroidales;f__Muribaculaceae;g__Muribaculaceae_unclassified;s__Muribaculaceae_unclassified
2b5c9c18e0795363edb94280019e0fa9	0	0	0	0	0	0	0	0	0	0	0	0	0	0	0	0	0	0	d__Bacteria;p__Bacteroidetes;c__Bacteroidia;o__Bacteroidales;f__Muribaculaceae;g__Muribaculaceae_unclassified;s__Muribaculaceae_unclassified
c57fa323930168dfdc713689e5dd71f6	0	67	0	76	38	49	0	0	48	0	0	0	0	0	0	0	0	0	d__Bacteria;p__Bacteroidetes;c__Bacteroidia;o__Bacteroidales;f__Muribaculaceae;g__Muribaculaceae_unclassified;s__Muribaculaceae_unclassified
9c41edb58df6b56e1516826aab7f4ae0	0	74	0	0	65	0	0	0	83	0	0	0	0	0	0	0	0	0	d__Bacteria;p__Bacteroidetes;c__Bacteroidia;o__Bacteroidales;f__Muribaculaceae;g__Muribaculaceae_unclassified;s__Muribaculaceae_unclassified
9ae508667ab1da9ce7e5dc209c92ff06	0	0	0	0	0	0	0	0	0	0	0	0	0	0	0	35	0	49	d__Bacteria;p__Bacteroidetes;c__Bacteroidia;o__Bacteroidales;f__Muribaculaceae;g__Muribaculaceae_unclassified;s__Muribaculaceae_unclassified
a519cc7390e0aecbacb46959a99d3124	54	0	0	45	0	0	0	0	0	0	0	0	0	0	0	0	0	0	d__Bacteria;p__Bacteroidetes;c__Bacteroidia;o__Bacteroidales;f__Muribaculaceae;g__Muribaculaceae_unclassified;s__Muribaculaceae_unclassified
87af9fe90f32ecc41f79101d529a1564	0	0	0	0	0	0	6	0	0	0	0	0	0	0	0	0	0	0	d__Bacteria;p__Bacteroidetes;c__Bacteroidia;o__Bacteroidales;f__Muribaculaceae;g__Muribaculaceae_unclassified;s__Muribaculaceae_unclassified
9ba21c5c9bcaf66e85b10fdd98da2987	42	68	0	174	0	0	0	0	0	0	0	0	0	0	0	0	0	0	d__Bacteria;p__Bacteroidetes;c__Bacteroidia;o__Bacteroidales;f__Muribaculaceae;g__Duncaniella;s__Duncaniella_muris
b69b7043ca83bce563dccb0fa83bf223	0	0	0	0	0	0	0	0	0	0	0	0	0	0	0	0	0	0	d__Bacteria;p__Proteobacteria;c__Gammaproteobacteria;o__Betaproteobacteriales;f__Burkholderiaceae;g__Parasutterella;s__Parasutterella_unclassified
5fa8f83e36628d2584d2c4b72159530c	51	0	0	0	0	0	0	0	77	0	0	0	0	0	0	0	0	0	d__Bacteria;p__Bacteroidetes;c__Bacteroidia;o__Bacteroidales;f__Muribaculaceae;g__Muribaculum;s__Muribaculum_sp.
d7f86fd45b378aa492b12f223769617e	0	0	0	0	0	0	0	0	0	0	0	0	0	28	279	0	0	0	d__Bacteria;p__Firmicutes;c__Clostridia;o__Clostridiales;f__Lachnospiraceae;g__Eisenbergiella;s__Eisenbergiella_sp.
aea99de4dbfc51063ae8634e92c542f2	0	0	0	0	0	4	0	0	8	0	0	0	0	0	0	0	0	0	d__Bacteria;p__Bacteroidetes;c__Bacteroidia;o__Bacteroidales;f__Muribaculaceae;g__Muribaculaceae_unclassified;s__Muribaculaceae_unclassified
8f17ca772f951a71f996cc1efe210c23	14	9	0	7	0	2	0	24	29	0	0	0	0	0	0	0	0	0	d__Bacteria;p__Bacteroidetes;c__Bacteroidia;o__Bacteroidales;f__Muribaculaceae;g__Muribaculaceae_unclassified;s__Muribaculaceae_unclassified
1c3f9168e2c6228dba13354612b50f11	7	0	0	0	2	0	2	10	5	0	0	0	0	0	0	0	0	0	d__Bacteria;p__Bacteroidetes;c__Bacteroidia;o__Bacteroidales;f__Rikenellaceae;g__Alistipes;s__Alistipes_obesi
932340a2490a5cd6c6060f7c2b54dec3	7	41	35	37	6	16	0	0	9	0	0	0	0	0	0	0	0	0	d__Bacteria;p__Bacteroidetes;c__Bacteroidia;o__Bacteroidales;f__Muribaculaceae;g__Muribaculum;s__Muribaculum_sp.
7c62e60631710a530ba317d4d9bedb78	0	45	0	101	78	80	0	0	0	0	0	0	0	0	0	0	0	0	d__Bacteria;p__Bacteroidetes;c__Bacteroidia;o__Bacteroidales;f__Muribaculaceae;g__Muribaculaceae_unclassified;s__Muribaculaceae_unclassified
ce4e4d9a5332cc44d0069030a893ea14	0	62	35	0	0	9	0	0	0	0	0	0	0	0	0	0	0	0	d__Bacteria;p__Bacteroidetes;c__Bacteroidia;o__Bacteroidales;f__Muribaculaceae;g__Duncaniella;s__Duncaniella_muris
1b0cd6861e2d4638a143e3c668b0715c	0	0	0	0	95	36	23	11	0	0	0	0	0	0	0	0	0	0	d__Bacteria;p__Firmicutes;c__Clostridia;o__Clostridiales;f__Ruminococcaceae;g__Ruminococcaceae_UCG-013;s__Ruminococcaceae_UCG-013_unclassified
beefe08431f5c81511a80c15c202b03b	0	0	0	0	14	0	28	0	0	0	0	0	0	0	179	11	53	0	d__Bacteria;p__Firmicutes;c__Clostridia;o__Clostridiales;f__Ruminococcaceae;g__Ruminococcaceae_UCG-014;s__Ruminococcaceae_UCG-014_unclassified
4179aa0cbd75e8fa60a2ad9406512099	0	5	0	0	2	0	7	31	7	0	0	0	0	0	0	30	9	0	d__Bacteria;p__Firmicutes;c__Erysipelotrichia;o__Erysipelotrichales;f__Erysipelotrichaceae;g__Erysipelatoclostridium;s__Erysipelatoclostridium_unclassified
ca614d20bd1635ffbb94ec8745358732	0	0	0	0	45	89	17	7	14	0	0	0	0	0	0	0	0	0	d__Bacteria;p__Firmicutes;c__Clostridia;o__Clostridiales;f__Ruminococcaceae;g__Intestinimonas;s__Intestinimonas_unclassified
e31255a19a44c88bc4d03d326fff3271	0	0	32	24	0	0	0	0	0	0	0	0	0	0	0	0	0	0	d__Bacteria;p__Bacteroidetes;c__Bacteroidia;o__Bacteroidales;f__Muribaculaceae;g__Muribaculaceae_unclassified;s__Muribaculaceae_unclassified
3e442838466109aca9232426e140362e	0	0	60	0	0	0	0	0	0	0	0	40	54	29	0	0	45	0	d__Bacteria;p__Firmicutes;c__Erysipelotrichia;o__Erysipelotrichales;f__Erysipelotrichaceae;g__Dubosiella;s__Dubosiella_unclassified
ef26a6b700d6d7c124fa25f1074d6a83	0	0	0	0	0	0	0	0	0	0	0	0	0	14	0	0	0	0	d__Bacteria;p__Bacteroidetes;c__Bacteroidia;o__Bacteroidales;f__Muribaculaceae;g__Muribaculaceae_unclassified;s__Muribaculaceae_unclassified
1dded46455aa5db286acfbc65672dc98	0	0	0	0	0	0	56	121	0	0	0	0	0	0	0	0	0	0	d__Bacteria;p__Firmicutes;c__Clostridia;o__Clostridiales;f__Ruminococcaceae;g__Ruminococcaceae_UCG-014;s__Ruminococcaceae_UCG-014_unclassified
cff019cf26502ba681a8d2b2e6f04363	0	0	0	0	14	0	0	58	3	0	0	0	0	0	0	0	0	0	d__Bacteria;p__Firmicutes;c__Clostridia;o__Clostridiales;f__Ruminococcaceae;g__Ruminococcaceae_UCG-014;s__Ruminococcaceae_UCG-014_unclassified
189e10104266cee3f0244e364e7cca22	8	0	0	0	0	0	33	6	0	0	0	0	0	0	0	0	0	0	d__Bacteria;p__Bacteroidetes;c__Bacteroidia;o__Bacteroidales;f__Muribaculaceae;g__Muribaculaceae_unclassified;s__Muribaculaceae_unclassified
6a37bfc9c3cb6390e912269809f4b68e	0	0	0	0	0	0	0	0	23	0	0	0	0	0	0	0	0	0	d__Bacteria;p__Bacteroidetes;c__Bacteroidia;o__Bacteroidales;f__Muribaculaceae;g__Muribaculaceae_unclassified;s__Muribaculaceae_unclassified
26d98efa38e835733f817b6900d10ed7	0	0	0	0	0	0	0	0	0	0	0	13	77	14	0	63	32	31	d__Bacteria;p__Firmicutes;c__Clostridia;o__Clostridiales;f__Peptostreptococcaceae;g__Romboutsia;s__Romboutsia_unclassified
cf7f2dbccb829b5ba8a43afef5f71568	0	0	0	0	0	0	0	0	0	70	58	61	45	0	0	0	63	0	d__Bacteria;p__Firmicutes;c__Clostridia;o__Clostridiales;f__Peptococcaceae;g__Dehalobacterium;s__uncultured_Dehalobacterium_sp.
777160c7e0c4cab4dd12365a401b814e	17	0	0	19	6	4	32	9	5	2	0	0	0	0	0	0	0	16	d__Bacteria;p__Firmicutes;c__Clostridia;o__Clostridiales;f__Ruminococcaceae;g__Ruminococcaceae_UCG-013;s__Ruminococcaceae_UCG-013_unclassified
65f35a5ec3d5f9e178e9eb6fea89a742	11	0	0	0	28	72	0	0	0	0	0	0	0	0	0	0	0	0	d__Bacteria;p__Bacteroidetes;c__Bacteroidia;o__Bacteroidales;f__Muribaculaceae;g__Muribaculaceae_unclassified;s__Muribaculaceae_unclassified
b543e68e100b0e78a9870207a3720651	0	0	91	109	0	0	0	0	0	0	0	0	0	0	0	0	0	0	d__Bacteria;p__Bacteroidetes;c__Bacteroidia;o__Bacteroidales;f__Muribaculaceae;g__Duncaniella;s__Duncaniella_muris
5c2237126ec7183a15dfc2151e803278	0	0	16	0	0	0	0	81	0	0	0	0	0	0	0	24	0	12	d__Bacteria;p__Firmicutes;c__Clostridia;o__Clostridiales;f__Ruminococcaceae;g__Ruminococcaceae_UCG-014;s__Ruminococcaceae_UCG-014_unclassified
210316fcaa1ae856329e5c1718ab519d	0	0	12	0	0	0	0	0	0	16	0	48	116	46	26	11	0	0	d__Bacteria;p__Firmicutes;c__Erysipelotrichia;o__Erysipelotrichales;f__Erysipelotrichaceae;g__Faecalibaculum;s__Faecalibaculum_rodentium
1c6c4cb57fb7a698f913faa66fe8aa88	22	34	43	53	0	0	0	0	0	0	0	0	0	0	0	0	0	0	d__Bacteria;p__Bacteroidetes;c__Bacteroidia;o__Bacteroidales;f__Muribaculaceae;g__Muribaculaceae_unclassified;s__Muribaculaceae_unclassified
554932724d2c726bc3d10dc0858acfe5	83	0	81	37	0	0	0	0	0	0	0	0	0	0	0	0	0	0	d__Bacteria;p__Bacteroidetes;c__Bacteroidia;o__Bacteroidales;f__Muribaculaceae;g__Muribaculaceae_unclassified;s__Muribaculaceae_unclassified
555e601be026bb6d1574b5bbeb88f4d3	0	0	0	0	0	16	0	0	17	0	0	0	0	0	0	0	0	0	d__Bacteria;p__Firmicutes;c__Clostridia;o__Clostridiales;f__Ruminococcaceae;g__Ruminococcaceae_UCG-014;s__Ruminococcaceae_UCG-014_unclassified
917a674fd9ff5c98b803c49153e8c3e0	0	0	0	0	0	0	0	0	0	169	37	43	43	0	0	0	0	0	d__Bacteria;p__Bacteroidetes;c__Bacteroidia;o__Bacteroidales;f__Muribaculaceae;g__Muribaculaceae_unclassified;s__Muribaculaceae_unclassified
e9e201d45decfb4fb9316d3b92700d57	16	0	24	14	11	0	9	0	0	0	0	0	0	0	0	0	0	0	d__Bacteria;p__Bacteroidetes;c__Bacteroidia;o__Bacteroidales;f__Muribaculaceae;g__Muribaculaceae_unclassified;s__Muribaculaceae_unclassified
5249c6dc1ab79aee8da5a839f8a87e18	0	16	0	0	16	0	0	0	0	0	0	0	0	0	0	0	0	0	d__Bacteria;p__Firmicutes;c__Clostridia;o__Clostridiales;f__Ruminococcaceae;g__Intestinimonas;s__Intestinimonas_unclassified
634ec4a84531be7a9106d70591d222fc	0	0	0	0	0	0	0	0	0	0	0	0	0	0	0	0	0	0	d__Bacteria;p__Bacteroidetes;c__Bacteroidia;o__Bacteroidales;f__Muribaculaceae;g__Muribaculaceae_unclassified;s__Muribaculaceae_unclassified
c79f34890ce6ea5e98fd18ae33c2994f	0	0	0	0	0	0	0	0	0	0	0	0	0	0	0	0	0	0	d__Bacteria;p__Bacteroidetes;c__Bacteroidia;o__Bacteroidales;f__Muribaculaceae;g__Muribaculum;s__Muribaculum_intestinale
3972a158ae344c79803d5b7b594f6c1d	55	0	0	39	0	0	0	0	0	0	0	0	0	0	0	0	0	0	d__Bacteria;p__Bacteroidetes;c__Bacteroidia;o__Bacteroidales;f__Muribaculaceae;g__Muribaculaceae_unclassified;s__Muribaculaceae_unclassified
5f983833119133c2078e56b4de88461c	0	52	31	109	30	69	0	0	0	0	0	0	0	0	0	0	0	0	d__Bacteria;p__Bacteroidetes;c__Bacteroidia;o__Bacteroidales;f__Muribaculaceae;g__Muribaculaceae_unclassified;s__Muribaculaceae_unclassified
6dc77024f121b7c229ca0c12e21b5444	0	0	0	0	0	0	0	0	0	0	0	285	0	0	0	0	0	0	d__Bacteria;p__Firmicutes;c__Clostridia;o__Clostridiales;f__Clostridiales_Family_XIV._Incertae_Sedis;g__Clostridiales_Family_XIV._Incertae_Sedis_unclassified;s__Clostridiales_Family_XIV._Incertae_Sedis_unclassified
b0d552b5d2bc650f2bcb530a5c2351d6	0	0	0	0	0	0	0	0	0	0	0	0	0	0	0	0	0	0	d__Bacteria;p__Bacteroidetes;c__Bacteroidia;o__Bacteroidales;f__Prevotellaceae;g__Prevotellaceae_NK3B31_group;s__Prevotellaceae_NK3B31_group_unclassified
563bc1870e8774d82b06491c021ce58c	0	0	0	0	14	30	0	0	0	0	0	0	0	0	0	0	0	0	d__Bacteria;p__Bacteroidetes;c__Bacteroidia;o__Bacteroidales;f__Muribaculaceae;g__Muribaculaceae_unclassified;s__Muribaculaceae_unclassified
2ded9fdfdb340e8b85c9cc4f5065714b	0	0	0	0	28	18	0	29	30	0	0	0	0	0	0	0	0	0	d__Bacteria;p__Bacteroidetes;c__Bacteroidia;o__Bacteroidales;f__Muribaculaceae;g__Muribaculaceae_unclassified;s__Muribaculaceae_unclassified
7470cdc546b8907bc6098ec9aac1b4ef	25	15	80	0	0	0	0	0	0	0	0	0	0	0	0	0	0	0	d__Bacteria;p__Bacteroidetes;c__Bacteroidia;o__Bacteroidales;f__Muribaculaceae;g__Muribaculaceae_unclassified;s__Muribaculaceae_unclassified
5c58b518a139437e9f12765fff03804b	105	0	0	88	35	0	10	0	17	0	0	0	0	0	0	0	0	0	d__Bacteria;p__Firmicutes;c__Clostridia;o__Clostridiales;f__Lachnospiraceae;g__Lachnoclostridium;s__Lachnoclostridium_sp.
74b37d2fdf61b33f8f1c6ead2676a847	15	0	4	14	27	24	33	71	25	0	0	0	0	0	0	0	0	0	d__Bacteria;p__Actinobacteria;c__Coriobacteriia;o__Coriobacteriales;f__Eggerthellaceae;g__Enterorhabdus;s__Enterorhabdus_unclassified
0e6ada3f7a8b803d39f891c819b3f207	7	8	17	26	0	0	13	0	0	0	0	0	0	0	0	0	0	0	d__Bacteria;p__Bacteroidetes;c__Bacteroidia;o__Bacteroidales;f__Muribaculaceae;g__Muribaculaceae_unclassified;s__Muribaculaceae_unclassified
751bbb56326697ce61a5ad5ad5f47944	0	0	0	0	53	27	27	0	20	0	0	0	0	0	0	0	0	0	d__Bacteria;p__Bacteroidetes;c__Bacteroidia;o__Bacteroidales;f__Muribaculaceae;g__Muribaculaceae_unclassified;s__Muribaculaceae_unclassified
460e090ddc765c90f1b8673ab73c4b36	0	0	32	0	0	0	0	0	0	0	0	0	0	0	0	0	0	0	d__Bacteria;p__Bacteroidetes;c__Bacteroidia;o__Bacteroidales;f__Muribaculaceae;g__Muribaculaceae_unclassified;s__Muribaculaceae_unclassified
548a030b75072da2b9f6c66ff1c3a5f2	0	42	50	35	0	0	0	0	0	0	0	0	0	0	0	0	0	0	d__Bacteria;p__Bacteroidetes;c__Bacteroidia;o__Bacteroidales;f__Muribaculaceae;g__Muribaculaceae_unclassified;s__Muribaculaceae_unclassified
43b40c0fe0342e24ba077090f4d5b47e	0	0	0	0	0	0	0	7	0	42	0	0	38	18	100	0	0	81	d__Bacteria;p__Firmicutes;c__Clostridia;o__Clostridiales;f__Ruminococcaceae;g__Ruminiclostridium_5;s__Ruminiclostridium_5_unclassified
ff7c0b159974ad405e72383730903068	0	0	0	0	0	0	0	0	0	0	0	0	0	0	0	0	0	0	d__Bacteria;p__Bacteroidetes;c__Bacteroidia;o__Bacteroidales;f__Muribaculaceae;g__Muribaculaceae_unclassified;s__Muribaculaceae_unclassified
e73c0fa69ad4221f822e2e5dcb920e76	9	11	8	12	7	0	34	0	22	5	9	0	7	11	0	4	0	9	d__Bacteria;p__Fusobacteria;c__Fusobacteriia;o__Fusobacteriales;f__Fusobacteriaceae;g__Fusobacterium;s__Fusobacterium_unclassified
d5bd0acad1ed4f3e8c81060a973b0fd3	0	24	4	0	15	38	0	13	96	0	0	0	0	15	0	9	11	0	d__Bacteria;p__Firmicutes;c__Clostridia;o__Clostridiales;f__Ruminococcaceae;g__Ruminiclostridium;s__Ruminiclostridium_unclassified
f668a76c27e0fe58a35086ee7533b341	0	0	0	0	0	0	0	0	0	0	0	0	0	0	108	53	30	94	d__Bacteria;p__Firmicutes;c__Clostridia;o__Clostridiales;f__Lachnospiraceae;g__Eisenbergiella;s__Eisenbergiella_sp.
7ff417e014273bccad3a4449045ccb72	32	0	0	15	92	52	0	22	27	0	0	0	0	0	0	0	0	0	d__Bacteria;p__Firmicutes;c__Firmicutes_unclassified;o__Firmicutes_unclassified;f__Firmicutes_unclassified;g__Firmicutes_unclassified;s__Firmicutes_unclassified
abe78507a33b0ee65e55ed2c28deb1af	29	0	21	15	0	0	0	0	0	0	0	0	0	0	0	0	0	0	d__Bacteria;p__Bacteroidetes;c__Bacteroidia;o__Bacteroidales;f__Muribaculaceae;g__Muribaculaceae_unclassified;s__Muribaculaceae_unclassified
fad082f054e24fa286c514dc1dc913f4	11	7	5	0	0	0	0	0	0	0	0	0	0	0	0	0	0	0	d__Bacteria;p__Bacteroidetes;c__Bacteroidia;o__Bacteroidales;f__Muribaculaceae;g__Muribaculaceae_unclassified;s__Muribaculaceae_unclassified
4fde371ca5e6b41079ec2bd63fdaa033	4	0	0	5	0	0	0	0	0	0	0	0	0	0	0	0	0	0	d__Bacteria;p__Bacteroidetes;c__Bacteroidia;o__Bacteroidales;f__Rikenellaceae;g__Alistipes;s__Alistipes_unclassified
1160830dc38f4f78d6533dc269d22a6f	0	28	0	0	0	0	0	0	0	0	0	0	0	0	0	0	0	0	d__Bacteria;p__Bacteroidetes;c__Bacteroidia;o__Bacteroidales;f__Muribaculaceae;g__Muribaculaceae_unclassified;s__Muribaculaceae_unclassified
4f711cd6fc8633dd28bcd68da136cb2a	0	62	0	33	79	40	0	0	0	0	0	0	0	0	0	0	0	0	d__Bacteria;p__Bacteroidetes;c__Bacteroidia;o__Bacteroidales;f__Muribaculaceae;g__Muribaculaceae_unclassified;s__Muribaculaceae_unclassified
f290a9c658739978c90eb52781f6a23e	25	0	0	8	0	0	0	0	0	0	0	0	0	0	0	0	0	0	d__Bacteria;p__Bacteroidetes;c__Bacteroidia;o__Bacteroidales;f__Muribaculaceae;g__Muribaculaceae_unclassified;s__Muribaculaceae_unclassified
a0f42f597da9f53e5bece0e3d631d1f2	0	0	0	0	0	0	0	0	0	0	0	38	71	51	0	37	84	0	d__Bacteria;p__Firmicutes;c__Bacilli;o__Lactobacillales;f__Lactobacillaceae;g__Lactobacillus;s__Lactobacillus_reuteri
09eb750c2dfd1bc10fd31898d79a35cf	0	0	19	0	0	0	0	0	0	0	0	0	0	0	0	0	0	0	d__Bacteria;p__Bacteroidetes;c__Bacteroidia;o__Bacteroidales;f__Muribaculaceae;g__Muribaculaceae_unclassified;s__Muribaculaceae_unclassified
a5cb8a00e9f5225dbc91700a451d86f4	0	0	0	0	18	10	18	7	66	0	0	0	0	0	0	0	0	0	d__Bacteria;p__Firmicutes;c__Clostridia;o__Clostridiales;f__Lachnospiraceae;g__Lachnospiraceae_NK4A136_group;s__Lachnospiraceae_NK4A136_group_unclassified
8d93c7c8c809f28814bbf65dd131c9a0	26	27	23	0	0	0	0	179	26	0	0	0	0	0	0	0	0	0	d__Bacteria;p__Firmicutes;c__Bacilli;o__Lactobacillales;f__Lactobacillaceae;g__Lactobacillus;s__uncultured_Lactobacillus_sp.
7f778d82debd92b68f3ee6462aafa815	11	0	3	0	57	79	23	0	31	0	0	0	0	0	0	0	0	0	d__Bacteria;p__Firmicutes;c__Clostridia;o__Clostridiales;f__Lachnospiraceae;g__A2;s__A2_unclassified
16c93f7e76b6cd23a77cc74b20d0db37	24	0	13	49	14	6	6	0	5	0	0	0	0	0	0	0	0	0	d__Bacteria;p__Bacteroidetes;c__Bacteroidia;o__Bacteroidales;f__Muribaculaceae;g__Muribaculaceae_unclassified;s__Muribaculaceae_unclassified
dfa44a82c3b38c0c9829d42e7556e3b3	0	0	0	5	0	9	0	11	8	0	0	0	0	0	0	0	0	0	d__Bacteria;p__Bacteroidetes;c__Bacteroidia;o__Bacteroidales;f__Muribaculaceae;g__Muribaculaceae_unclassified;s__Muribaculaceae_unclassified
f9d0e870cb84c4efa509ea0200e7c784	0	0	0	0	0	0	0	0	62	0	0	0	0	0	0	0	0	0	d__Bacteria;p__Bacteroidetes;c__Bacteroidia;o__Bacteroidales;f__Muribaculaceae;g__Paramuribaculum;s__Paramuribaculum_intestinale
93366f9c1662ea27f73bca47a07f29b4	0	0	0	0	19	24	0	0	0	0	0	0	0	0	0	0	0	0	d__Bacteria;p__Bacteroidetes;c__Bacteroidia;o__Bacteroidales;f__Muribaculaceae;g__Muribaculaceae_unclassified;s__Muribaculaceae_unclassified
2f83315825a57989dfa8a397112685b2	8	0	10	10	0	0	0	0	27	0	0	0	0	0	0	0	0	0	d__Bacteria;p__Bacteroidetes;c__Bacteroidia;o__Bacteroidales;f__Muribaculaceae;g__Muribaculaceae_unclassified;s__Muribaculaceae_unclassified
1cad8afbbab5c2d51e61e01ce30280a4	0	37	0	18	37	74	19	0	39	0	0	0	0	0	0	0	0	0	d__Bacteria;p__Firmicutes;c__Clostridia;o__Clostridiales;f__Ruminococcaceae;g__Oscillibacter;s__Oscillibacter_unclassified
0a84a91a9c24a635acc70a4f0b7a8fa5	52	56	14	0	0	0	0	0	0	0	0	7	0	0	0	0	0	0	d__Bacteria;p__Firmicutes;c__Clostridia;o__Clostridiales;f__Clostridiaceae;g__Clostridium;s__Clostridium_sp._Clone-49
aa3dd341b84670084429c62e94cddea2	11	0	39	0	0	35	10	0	0	0	0	0	0	0	0	0	0	0	d__Bacteria;p__Bacteroidetes;c__Bacteroidia;o__Bacteroidales;f__Muribaculaceae;g__Muribaculaceae_unclassified;s__Muribaculaceae_unclassified
14628f55182c75d420aa93b4fd89d6e6	21	0	31	21	0	0	0	0	0	0	0	0	0	0	0	0	0	0	d__Bacteria;p__Bacteroidetes;c__Bacteroidia;o__Bacteroidales;f__Muribaculaceae;g__Muribaculaceae_unclassified;s__Muribaculaceae_unclassified
2eaccb9a9987e4b5dc8076fd09958367	0	19	0	0	0	0	0	0	0	48	0	50	16	0	72	0	0	0	d__Bacteria;p__Firmicutes;c__Clostridia;o__Clostridiales;f__Clostridiales_vadinBB60_group;g__Clostridiales_vadinBB60_group_unclassified;s__Clostridiales_vadinBB60_group_unclassified
36a06e579dca73c12aa4bb68102b710e	0	7	0	2	8	9	4	33	18	0	47	0	0	0	0	22	18	0	d__Bacteria;p__Firmicutes;c__Clostridia;o__Clostridiales;f__Christensenellaceae;g__Christensenellaceae_unclassified;s__Christensenellaceae_unclassified
c374c65d76911426018923523f6cabfe	0	0	0	0	0	0	0	0	0	0	0	0	0	0	0	0	0	0	d__Bacteria;p__Bacteroidetes;c__Bacteroidia;o__Bacteroidales;f__Muribaculaceae;g__Muribaculaceae_unclassified;s__Muribaculaceae_unclassified
4a3d788a4a3516a92983932d856b1b1e	0	0	17	0	12	22	0	5	0	0	0	0	0	0	0	0	0	0	d__Bacteria;p__Bacteroidetes;c__Bacteroidia;o__Bacteroidales;f__Muribaculaceae;g__Muribaculaceae_unclassified;s__Muribaculaceae_unclassified
6958da4c979b96fb9628451ae32ce775	0	0	0	0	0	0	0	0	0	0	3	0	0	5	0	0	0	0	d__Bacteria;p__Bacteroidetes;c__Bacteroidia;o__Bacteroidales;f__Muribaculaceae;g__Muribaculum;s__Muribaculum_intestinale
661bfdf3a3a8751eff66901649893ba4	18	0	32	22	0	0	0	0	0	0	0	0	0	0	0	0	0	0	d__Bacteria;p__Bacteroidetes;c__Bacteroidia;o__Bacteroidales;f__Muribaculaceae;g__Muribaculaceae_unclassified;s__Muribaculaceae_unclassified
e06fb82230285ff88fafd691bd276990	27	0	0	47	19	67	0	11	40	0	0	0	0	0	0	0	0	0	d__Bacteria;p__Firmicutes;c__Clostridia;o__Clostridiales;f__Ruminococcaceae;g__Ruminiclostridium_9;s__Ruminiclostridium_9_unclassified
a63733d7e83b14a4506355aaba8217e6	0	36	0	40	23	37	40	0	0	0	8	0	0	0	0	0	0	0	d__Bacteria;p__Firmicutes;c__Clostridia;o__Clostridiales;f__Lachnospiraceae;g__Lachnospiraceae_unclassified;s__Lachnospiraceae_unclassified
0a7510679ed7d543d19be730f021190d	0	0	0	0	0	0	0	0	0	0	0	0	0	0	0	0	0	0	d__Bacteria;p__Bacteroidetes;c__Bacteroidia;o__Bacteroidales;f__Muribaculaceae;g__Muribaculaceae_unclassified;s__Muribaculaceae_unclassified
106bc3adbe782df84e285210e113c113	0	10	0	0	0	0	0	0	0	0	38	124	37	19	22	11	12	0	d__Bacteria;p__Firmicutes;c__Clostridia;o__Clostridiales;f__Ruminococcaceae;g__Intestinimonas;s__Intestinimonas_unclassified
82b31d49fe2e9a132b2587e9b7ab4495	0	0	0	0	68	66	48	0	0	0	0	0	0	0	0	0	0	0	d__Bacteria;p__Bacteroidetes;c__Bacteroidia;o__Bacteroidales;f__Muribaculaceae;g__Muribaculaceae_unclassified;s__Muribaculaceae_unclassified
b54268acc705a5269c13124facab9c01	0	0	0	0	0	0	0	8	0	0	0	0	0	0	0	0	0	0	d__Bacteria;p__Bacteroidetes;c__Bacteroidia;o__Bacteroidales;f__Muribaculaceae;g__Muribaculaceae_unclassified;s__Muribaculaceae_unclassified
fa42ee8e2fb201163c753a04d70a1c47	39	62	0	127	44	0	0	0	0	0	0	0	0	0	0	0	0	0	d__Bacteria;p__Firmicutes;c__Clostridia;o__Clostridiales;f__Lachnospiraceae;g__Lachnospiraceae_NK4A136_group;s__Lachnospiraceae_NK4A136_group_unclassified
87677f60ffb73d4c0108421565ba3a13	24	0	31	30	0	0	0	0	0	0	0	0	0	24	0	0	0	4	d__Bacteria;p__Bacteroidetes;c__Bacteroidia;o__Bacteroidales;f__Muribaculaceae;g__Muribaculaceae_unclassified;s__Muribaculaceae_unclassified
0e66ea95d7eaae24f35fe45d65b8b6e3	0	0	0	0	65	130	0	26	46	0	0	0	0	0	0	0	0	0	d__Bacteria;p__Firmicutes;c__Clostridia;o__Clostridiales;f__Lachnospiraceae;g__Lachnospiraceae_NK4A136_group;s__Lachnospiraceae_NK4A136_group_unclassified
487eefcd943d40fc407a88994f131233	0	0	0	0	0	0	0	0	0	0	0	0	0	0	0	0	0	0	d__Bacteria;p__Bacteroidetes;c__Bacteroidia;o__Bacteroidales;f__Muribaculaceae;g__Muribaculum;s__Muribaculum_sp.
7965492418859fae6dabee61f5c92571	0	0	0	0	0	0	0	0	0	0	0	0	0	0	0	0	0	0	d__Bacteria;p__Bacteroidetes;c__Bacteroidia;o__Bacteroidales;f__Muribaculaceae;g__Muribaculaceae_unclassified;s__Muribaculaceae_unclassified
777dd68b606758ba4b8810d87ed434e0	8	27	0	18	4	0	0	0	69	0	0	8	8	31	0	0	0	0	d__Bacteria;p__Firmicutes;c__Clostridia;o__Clostridiales;f__Lachnospiraceae;g__Tyzzerella;s__Tyzzerella_sp.
276f6c23cb0faa424f6139d9b7ee55b3	0	0	0	0	36	0	0	0	25	0	0	0	0	0	0	0	0	0	d__Bacteria;p__Bacteroidetes;c__Bacteroidia;o__Bacteroidales;f__Muribaculaceae;g__Muribaculaceae_unclassified;s__Muribaculaceae_unclassified
0d49db71e3a6dbe529e8ae1b38b20511	0	0	17	0	0	0	0	0	29	0	0	0	0	0	0	0	0	0	d__Bacteria;p__Bacteroidetes;c__Bacteroidia;o__Bacteroidales;f__Muribaculaceae;g__Paramuribaculum;s__Paramuribaculum_intestinale
9491d7814f11ed3be8610b9689d86e9b	19	17	0	0	0	0	16	0	0	0	0	0	0	0	0	0	0	0	d__Bacteria;p__Bacteroidetes;c__Bacteroidia;o__Bacteroidales;f__Muribaculaceae;g__Muribaculaceae_unclassified;s__Muribaculaceae_unclassified
e8bd822cb435053b770abd58a27fef19	0	0	0	0	0	0	0	0	0	0	0	0	0	0	0	0	0	0	d__Bacteria;p__Bacteroidetes;c__Bacteroidia;o__Bacteroidales;f__Muribaculaceae;g__Muribaculaceae_unclassified;s__Muribaculaceae_unclassified
1a32be7325ba6f4d2e41d053d2da97a2	11	14	0	34	28	13	0	0	20	0	0	0	0	0	0	0	0	0	d__Bacteria;p__Bacteroidetes;c__Bacteroidia;o__Bacteroidales;f__Muribaculaceae;g__Muribaculaceae_unclassified;s__Muribaculaceae_unclassified
b5c6f17f1f15f161225fe97ba2d525f1	0	0	0	0	0	0	0	27	0	0	0	0	0	0	0	0	0	0	d__Bacteria;p__Bacteroidetes;c__Bacteroidia;o__Bacteroidales;f__Muribaculaceae;g__Muribaculaceae_unclassified;s__Muribaculaceae_unclassified
7e159529f2255511ef5958fb621f0271	12	25	0	0	0	0	0	0	0	0	0	0	0	0	0	0	0	0	d__Bacteria;p__Bacteroidetes;c__Bacteroidia;o__Bacteroidales;f__Muribaculaceae;g__Muribaculaceae_unclassified;s__Muribaculaceae_unclassified
a758c1462ccf96343500115fb1989bfd	23	28	15	18	0	0	0	168	0	0	0	0	0	0	0	0	0	0	d__Bacteria;p__Firmicutes;c__Bacilli;o__Lactobacillales;f__Lactobacillaceae;g__Lactobacillus;s__Lactobacillus_vaginalis
bcd130654f71dd107a4cf90d8933dee7	0	43	0	0	0	18	0	0	0	0	0	0	0	0	0	0	0	0	d__Bacteria;p__Bacteroidetes;c__Bacteroidia;o__Bacteroidales;f__Muribaculaceae;g__Muribaculaceae_unclassified;s__Muribaculaceae_unclassified
803dbc30266438b04a3eda07cd635852	0	0	26	13	7	0	0	0	0	0	0	0	0	0	0	0	0	0	d__Bacteria;p__Bacteroidetes;c__Bacteroidia;o__Bacteroidales;f__Muribaculaceae;g__Muribaculaceae_unclassified;s__Muribaculaceae_unclassified
2e29bf67d1fe770857383a1ee5981d9e	0	0	0	0	0	0	0	58	36	0	0	0	0	0	0	0	0	0	d__Bacteria;p__Bacteroidetes;c__Bacteroidia;o__Bacteroidales;f__Muribaculaceae;g__Muribaculaceae_unclassified;s__Muribaculaceae_unclassified
dc103e9961de0458ad65ea102f5af183	3	0	0	0	0	0	0	0	0	0	0	73	40	93	55	0	0	0	d__Bacteria;p__Firmicutes;c__Clostridia;o__Clostridiales;f__Lachnospiraceae;g__Acetatifactor;s__Acetatifactor_sp.
48feed65e5d1040b15c61e74703475ae	7	0	0	0	0	26	0	0	0	0	0	0	0	0	0	0	0	0	d__Bacteria;p__Firmicutes;c__Firmicutes_unclassified;o__Firmicutes_unclassified;f__Firmicutes_unclassified;g__Firmicutes_unclassified;s__Firmicutes_unclassified
e7db5434ce895ea8a2d364e2e7417b02	8	0	0	0	29	27	42	34	18	0	0	0	0	0	0	0	0	0	d__Bacteria;p__Firmicutes;c__Clostridia;o__Clostridiales;f__Ruminococcaceae;g__Intestinimonas;s__Intestinimonas_unclassified
3ef7ad21e45f6dccacdb9f294d2eaf55	13	15	20	0	0	0	0	0	0	0	0	0	0	0	0	0	0	0	d__Bacteria;p__Bacteroidetes;c__Bacteroidia;o__Bacteroidales;f__Muribaculaceae;g__Muribaculaceae_unclassified;s__Muribaculaceae_unclassified
8c9897fdb67ca7a0be5ecb047a11edbb	0	0	0	0	0	0	0	0	0	0	0	0	0	0	0	0	0	0	d__Bacteria;p__Bacteroidetes;c__Bacteroidia;o__Bacteroidales;f__Bacteroidaceae;g__Bacteroides;s__Bacteroides_acidifaciens
7f9dd7bf8507043217d58ce6220f2737	21	13	13	15	12	22	7	0	0	0	0	0	0	0	0	0	0	0	d__Bacteria;p__Bacteroidetes;c__Bacteroidia;o__Bacteroidales;f__Muribaculaceae;g__Muribaculaceae_unclassified;s__Muribaculaceae_unclassified
072ff9033befb461127ce7e048f62a4d	0	0	0	0	0	0	0	0	0	0	0	0	0	0	0	0	0	0	d__Bacteria;p__Bacteroidetes;c__Bacteroidia;o__Bacteroidales;f__Muribaculaceae;g__Muribaculaceae_unclassified;s__Muribaculaceae_unclassified
273b97a1f4dacb7db5144b28e190f976	0	0	0	0	0	0	0	0	0	0	0	0	0	0	0	0	0	0	d__Bacteria;p__Bacteroidetes;c__Bacteroidia;o__Bacteroidales;f__Muribaculaceae;g__Muribaculaceae_unclassified;s__Muribaculaceae_unclassified
761d53944d0cd64f5ac0f7afbe9f60be	10	15	22	30	0	0	0	0	0	0	0	0	0	0	0	0	0	0	d__Bacteria;p__Bacteroidetes;c__Bacteroidia;o__Bacteroidales;f__Muribaculaceae;g__Muribaculaceae_unclassified;s__Muribaculaceae_unclassified
bd93f0f5852e7faa182e29f9999765b6	49	19	70	58	0	0	0	0	0	0	0	0	0	0	0	0	0	0	d__Bacteria;p__Bacteroidetes;c__Bacteroidia;o__Bacteroidales;f__Muribaculaceae;g__Muribaculaceae_unclassified;s__Muribaculaceae_unclassified
4def7bf65cc5288080705583bbc9142e	21	0	0	18	15	0	0	12	106	0	0	0	0	0	0	0	0	0	d__Bacteria;p__Firmicutes;c__Clostridia;o__Clostridiales;f__Clostridiales_unclassified;g__Clostridiales_unclassified;s__Clostridiales_unclassified
84480a4b335049e4833b8bfa379b52b3	0	0	0	0	0	0	34	0	0	0	0	0	0	0	0	0	0	0	d__Bacteria;p__Firmicutes;c__Clostridia;o__Clostridiales;f__Ruminococcaceae;g__Ruminococcaceae_UCG-014;s__Ruminococcaceae_UCG-014_unclassified
7566e618548a63d6736b9ef2cfc60014	0	0	0	0	25	38	22	0	0	0	0	0	0	0	0	0	0	0	d__Bacteria;p__Bacteroidetes;c__Bacteroidia;o__Bacteroidales;f__Muribaculaceae;g__Muribaculaceae_unclassified;s__Muribaculaceae_unclassified
5c6f9073c265c7fad87dba5a1f072b7f	0	83	0	124	0	55	0	0	0	0	0	0	0	0	0	0	0	0	d__Bacteria;p__Bacteroidetes;c__Bacteroidia;o__Bacteroidales;f__Muribaculaceae;g__Muribaculaceae_unclassified;s__Muribaculaceae_unclassified
ba198213427d20c98aed6a0849b3209b	0	0	0	0	38	0	56	0	31	0	0	0	0	0	0	0	0	0	d__Bacteria;p__Bacteroidetes;c__Bacteroidia;o__Bacteroidales;f__Muribaculaceae;g__Muribaculaceae_unclassified;s__Muribaculaceae_unclassified
53eb7034d69286f27bcc54405abe24a8	26	0	94	27	0	0	0	0	0	0	0	0	0	0	0	0	0	0	d__Bacteria;p__Bacteroidetes;c__Bacteroidia;o__Bacteroidales;f__Muribaculaceae;g__Muribaculaceae_unclassified;s__Muribaculaceae_unclassified
60feff4d1108323130a4dbab8e031530	0	0	0	0	0	0	0	0	0	0	0	0	0	0	0	0	0	0	d__Bacteria;p__Firmicutes;c__Erysipelotrichia;o__Erysipelotrichales;f__Erysipelotrichaceae;g__Allobaculum;s__Allobaculum_unclassified
0f75b9d576c1c62250c242455e0122d3	13	0	24	22	0	0	0	0	0	0	0	0	0	0	0	0	0	0	d__Bacteria;p__Bacteroidetes;c__Bacteroidia;o__Bacteroidales;f__Muribaculaceae;g__Muribaculaceae_unclassified;s__Muribaculaceae_unclassified
b40e2ee20507d43a32b77be0ec45a72e	0	0	0	8	168	21	0	0	58	0	0	0	0	0	0	0	0	0	d__Bacteria;p__Firmicutes;c__Clostridia;o__Clostridiales;f__Ruminococcaceae;g__Ruminococcaceae_UCG-014;s__Ruminococcaceae_UCG-014_unclassified
93e521aa7edc3418a45769d472b0fe41	0	0	0	0	64	62	0	0	26	0	0	0	0	0	0	0	0	0	d__Bacteria;p__Bacteroidetes;c__Bacteroidia;o__Bacteroidales;f__Muribaculaceae;g__Muribaculaceae_unclassified;s__Muribaculaceae_unclassified
5354f4fd670ee7d5f91ac1eab8edb051	0	0	0	0	0	35	0	0	0	0	0	0	0	0	0	0	0	0	d__Bacteria;p__Bacteroidetes;c__Bacteroidia;o__Bacteroidales;f__Muribaculaceae;g__Muribaculaceae_unclassified;s__Muribaculaceae_unclassified
3caa95ed9ecbfdf29a2e0313b4b98673	0	0	0	0	0	0	0	0	16	0	0	0	0	0	0	0	0	0	d__Bacteria;p__Bacteroidetes;c__Bacteroidia;o__Bacteroidales;f__Muribaculaceae;g__Muribaculaceae_unclassified;s__Muribaculaceae_unclassified
f924639f6bf201dfcca1d14f850a88cd	4	0	0	24	0	0	0	0	0	0	0	0	0	0	0	0	0	0	d__Bacteria;p__Bacteroidetes;c__Bacteroidia;o__Bacteroidales;f__Muribaculaceae;g__Muribaculaceae_unclassified;s__Muribaculaceae_unclassified
73430d2fc27a007e2a624886e77175ad	0	0	0	19	0	0	0	0	0	0	0	0	0	0	0	0	0	0	d__Bacteria;p__Firmicutes;c__Clostridia;o__Clostridiales;f__Ruminococcaceae;g__Ruminococcaceae_UCG-014;s__Ruminococcaceae_UCG-014_unclassified
da539626cd0a5a5d76493dfd01120eb8	0	0	0	32	0	0	0	0	0	0	12	0	0	0	0	0	0	0	d__Bacteria;p__Firmicutes;c__Clostridia;o__Clostridiales;f__Lachnospiraceae;g__Lachnospiraceae_NK4A136_group;s__Lachnospiraceae_NK4A136_group_unclassified
79b0c033056e57fbc66d9c23c732cab0	0	0	32	0	0	0	0	0	62	0	0	0	0	0	0	0	0	0	d__Bacteria;p__Bacteroidetes;c__Bacteroidia;o__Bacteroidales;f__Muribaculaceae;g__Muribaculaceae_unclassified;s__Muribaculaceae_unclassified
030d73bf6756512a092e1c687922c08e	0	0	0	120	0	48	0	8	0	0	0	0	0	0	0	0	0	0	d__Bacteria;p__Firmicutes;c__Clostridia;o__Clostridiales;f__Lachnospiraceae;g__Eubacterium]_xylanophilum_group;s__Eubacterium]_xylanophilum_group_unclassified
8dabcd15160feb6df7e71535212d5861	0	0	0	0	0	0	0	0	0	0	0	0	0	0	0	0	0	0	d__Bacteria;p__Bacteroidetes;c__Bacteroidia;o__Bacteroidales;f__Muribaculaceae;g__Duncaniella;s__Duncaniella_muris
6bd24d87138eba2bad5caecc5fd1c960	0	0	0	0	0	0	0	0	0	0	0	0	0	0	0	0	0	0	d__Bacteria;p__Firmicutes;c__Clostridia;o__Clostridiales;f__Ruminococcaceae;g__Ruminococcaceae_UCG-014;s__Ruminococcaceae_UCG-014_unclassified
0af7f2f245838142008fe9658bb13f11	0	0	0	0	9	20	16	0	39	0	0	0	0	0	0	0	0	0	d__Bacteria;p__Bacteroidetes;c__Bacteroidia;o__Bacteroidales;f__Muribaculaceae;g__Muribaculaceae_unclassified;s__Muribaculaceae_unclassified
6ea37217b80215394d27a9264206b088	0	0	0	0	0	0	0	0	0	0	0	0	0	0	0	0	0	0	d__Bacteria;p__Bacteroidetes;c__Bacteroidia;o__Bacteroidales;f__Muribaculaceae;g__Muribaculum;s__Muribaculum_sp.
88e26ba8a53eaec1ec1e5aae2077f01f	19	40	0	59	15	27	0	0	9	0	0	0	0	0	0	0	0	0	d__Bacteria;p__Bacteroidetes;c__Bacteroidia;o__Bacteroidales;f__Muribaculaceae;g__Muribaculaceae_unclassified;s__Muribaculaceae_unclassified
c763edada8b76d1af221b9c34eb26568	8	0	0	0	0	0	0	0	0	0	0	0	0	0	0	0	0	0	d__Bacteria;p__Firmicutes;c__Firmicutes_unclassified;o__Firmicutes_unclassified;f__Firmicutes_unclassified;g__Firmicutes_unclassified;s__Firmicutes_unclassified
37c6f59bd69601f2c132f1eedb6cd50b	0	0	0	0	0	0	0	0	0	0	0	0	0	0	0	0	0	0	d__Bacteria;p__Bacteroidetes;c__Bacteroidia;o__Bacteroidales;f__Muribaculaceae;g__Muribaculaceae_unclassified;s__Muribaculaceae_unclassified
05e4531089cf413a411b83c66cc7d605	0	0	0	0	0	0	0	0	0	63	93	0	34	0	0	65	0	0	d__Bacteria;p__Firmicutes;c__Clostridia;o__Clostridiales;f__Lachnospiraceae;g__Lachnoclostridium;s__Lachnoclostridium_phocaeense
0e610553b4825b0f1e3058a11ec5f49e	9	0	24	27	4	16	8	0	0	0	0	0	0	0	0	0	0	0	d__Bacteria;p__Bacteroidetes;c__Bacteroidia;o__Bacteroidales;f__Muribaculaceae;g__Muribaculaceae_unclassified;s__Muribaculaceae_unclassified
907b7838f8f85ea51c7453da0a70fef6	6	30	22	26	0	0	0	0	3	0	0	0	0	0	0	0	0	0	d__Bacteria;p__Bacteroidetes;c__Bacteroidia;o__Bacteroidales;f__Muribaculaceae;g__Muribaculaceae_unclassified;s__Muribaculaceae_unclassified
290a8177ed145cd718c4a1c276a7c2c9	0	51	0	22	0	0	0	0	8	0	0	0	0	0	0	0	0	0	d__Bacteria;p__Bacteroidetes;c__Bacteroidia;o__Bacteroidales;f__Muribaculaceae;g__Muribaculaceae_unclassified;s__Muribaculaceae_unclassified
829c07bf10c21e88a6cbcbd5616b5aea	0	0	0	0	0	0	0	0	0	0	0	0	0	0	0	0	0	0	d__Bacteria;p__Bacteroidetes;c__Bacteroidia;o__Bacteroidales;f__Muribaculaceae;g__Muribaculaceae_unclassified;s__Muribaculaceae_unclassified
f78313332badcc840ab0b5b59e401b06	71	0	0	58	0	0	0	0	84	0	0	0	0	0	0	0	0	0	d__Bacteria;p__Firmicutes;c__Clostridia;o__Clostridiales;f__Lachnospiraceae;g__Lachnospiraceae_unclassified;s__Lachnospiraceae_unclassified
0e99cb7c248eb47cd2064144debfad2e	0	79	0	67	21	44	0	12	0	0	0	0	0	0	0	0	0	0	d__Bacteria;p__Bacteroidetes;c__Bacteroidia;o__Bacteroidales;f__Muribaculaceae;g__Muribaculaceae_unclassified;s__Muribaculaceae_unclassified
a9dfac0abd63d07b5b51517539112ce3	39	0	0	0	0	0	0	0	0	0	0	0	0	0	0	0	0	0	d__Bacteria;p__Bacteroidetes;c__Bacteroidia;o__Bacteroidales;f__Muribaculaceae;g__Muribaculaceae_unclassified;s__Muribaculaceae_unclassified
ff15500cc57a5850ba64bff49191c1fa	21	0	27	24	0	0	0	0	6	0	3	0	0	0	0	0	0	0	d__Bacteria;p__Bacteroidetes;c__Bacteroidia;o__Bacteroidales;f__Muribaculaceae;g__Paramuribaculum;s__Paramuribaculum_intestinale
cc1b2e6096db2c7aac77922f436b9662	0	0	54	0	0	0	0	0	0	0	0	0	0	0	0	0	0	0	d__Bacteria;p__Proteobacteria;c__Gammaproteobacteria;o__Betaproteobacteriales;f__Burkholderiaceae;g__Parasutterella;s__Parasutterella_unclassified
68444bbc1b4f9c28bbf2a363c67ac8a7	0	0	0	0	15	26	19	6	8	0	0	0	0	0	0	0	0	0	d__Bacteria;p__Bacteroidetes;c__Bacteroidia;o__Bacteroidales;f__Muribaculaceae;g__Muribaculaceae_unclassified;s__Muribaculaceae_unclassified
74c0aa7746daffa6653f36543da55be5	0	0	15	20	0	17	41	0	0	0	0	0	9	0	0	0	0	0	d__Bacteria;p__Proteobacteria;c__Alphaproteobacteria;o__Rhizobiales;f__Methylocystaceae;g__Methylocystis;s__uncultured_Methylocystis_sp.
ac6674d8a4fd5076c6a624a1d6c1178b	0	0	0	0	45	48	30	20	0	0	0	0	0	0	0	0	0	0	d__Bacteria;p__Bacteroidetes;c__Bacteroidia;o__Bacteroidales;f__Muribaculaceae;g__Muribaculaceae_unclassified;s__Muribaculaceae_unclassified
cb5ab4cb2c642a6661db4e2ef768fea1	0	0	0	0	29	25	32	0	0	0	0	0	0	0	0	0	0	0	d__Bacteria;p__Bacteroidetes;c__Bacteroidia;o__Bacteroidales;f__Muribaculaceae;g__Muribaculaceae_unclassified;s__Muribaculaceae_unclassified
e8aa6b82c8e1366de3107fbd93c73ca8	7	86	0	73	0	25	0	0	0	0	0	0	0	0	0	0	0	0	d__Bacteria;p__Bacteroidetes;c__Bacteroidia;o__Bacteroidales;f__Muribaculaceae;g__Muribaculaceae_unclassified;s__Muribaculaceae_unclassified
3d604318377b5ddeb40b6c89fb62d99c	34	14	0	48	10	14	35	0	11	0	0	0	0	0	0	0	0	0	d__Bacteria;p__Bacteroidetes;c__Bacteroidia;o__Bacteroidales;f__Muribaculaceae;g__Muribaculaceae_unclassified;s__Muribaculaceae_unclassified
32da205256393549677b93f6d0605400	0	45	24	5	0	0	0	0	5	0	0	0	0	0	0	0	0	0	d__Bacteria;p__Bacteroidetes;c__Bacteroidia;o__Bacteroidales;f__Tannerellaceae;g__Parabacteroides;s__uncultured_Parabacteroides_sp.
e30a0f04df54a49903da30a52df1dd69	13	18	0	5	21	32	12	6	16	2	0	6	0	0	0	7	0	0	d__Bacteria;p__Firmicutes;c__Clostridia;o__Clostridiales;f__Family_XIII;g__Family_XIII_UCG-001;s__Family_XIII_UCG-001_unclassified
128befc7e9c15a7d5348dbd93b173e91	0	0	0	0	0	0	0	0	0	0	0	0	0	0	0	0	0	0	d__Bacteria;p__Bacteroidetes;c__Bacteroidia;o__Bacteroidales;f__Muribaculaceae;g__Muribaculaceae_unclassified;s__Muribaculaceae_unclassified
ed29cc7757f75de451de6fcb47cfd425	14	0	0	12	40	2	24	0	0	0	0	0	0	0	0	7	8	0	d__Bacteria;p__Firmicutes;c__Clostridia;o__Clostridiales;f__Ruminococcaceae;g__Ruminococcaceae_UCG-013;s__Ruminococcaceae_UCG-013_unclassified
3b9abf4c964bd01c61aa52aa62d2a0b3	0	0	0	0	0	0	0	0	47	0	0	0	0	0	0	0	0	0	d__Bacteria;p__Bacteroidetes;c__Bacteroidia;o__Bacteroidales;f__Muribaculaceae;g__Muribaculaceae_unclassified;s__Muribaculaceae_unclassified
e9a345f7dcf88d932bbdf9437f4d028c	0	42	39	42	0	6	0	0	0	0	0	0	0	0	0	0	0	0	d__Bacteria;p__Bacteroidetes;c__Bacteroidia;o__Bacteroidales;f__Muribaculaceae;g__Muribaculaceae_unclassified;s__Muribaculaceae_unclassified
0e124ef066687876758d2e82f63b51e4	0	0	0	0	0	0	0	0	24	0	0	0	0	0	0	0	0	0	d__Bacteria;p__Bacteroidetes;c__Bacteroidia;o__Bacteroidales;f__Muribaculaceae;g__Muribaculaceae_unclassified;s__Muribaculaceae_unclassified
7b6db566cdeb81073a6e253f3ab399ea	12	0	19	0	0	0	0	0	0	0	0	0	0	0	0	0	0	0	d__Bacteria;p__Bacteroidetes;c__Bacteroidia;o__Bacteroidales;f__Muribaculaceae;g__Muribaculaceae_unclassified;s__Muribaculaceae_unclassified
5981e6480c205bb32bfec0fb880fee73	0	28	0	0	14	0	0	0	0	0	0	0	0	0	0	0	0	0	d__Bacteria;p__Bacteroidetes;c__Bacteroidia;o__Bacteroidales;f__Muribaculaceae;g__Muribaculaceae_unclassified;s__Muribaculaceae_unclassified
5f0f86479e7a24915815c83b0be70ef0	0	0	0	0	0	0	0	0	0	0	0	0	0	0	0	0	0	0	d__Bacteria;p__Firmicutes;c__Clostridia;o__Clostridiales;f__Ruminococcaceae;g__Ruminococcaceae_UCG-014;s__Ruminococcaceae_UCG-014_unclassified
a43bc5f5d6c4d11f916b38b4eae195e0	0	0	21	0	0	0	0	0	0	0	0	0	0	0	0	0	0	0	d__Bacteria;p__Bacteroidetes;c__Bacteroidia;o__Bacteroidales;f__Muribaculaceae;g__Muribaculaceae_unclassified;s__Muribaculaceae_unclassified
255fcf475d862c095de66ea64b1bf237	0	0	0	0	0	0	0	0	0	0	0	0	0	0	0	0	0	0	d__Bacteria;p__Bacteroidetes;c__Bacteroidia;o__Bacteroidales;f__Muribaculaceae;g__Muribaculaceae_unclassified;s__Muribaculaceae_unclassified
61591bf578f7654d014b196d954f8ac6	0	0	0	0	0	0	18	0	0	0	0	0	0	0	0	0	0	0	d__Bacteria;p__Firmicutes;c__Clostridia;o__Clostridiales;f__Ruminococcaceae;g__Ruminococcaceae_UCG-014;s__Ruminococcaceae_UCG-014_unclassified
232a3ff448e9df3c02779766fa4cfab7	0	0	0	0	0	0	0	0	0	0	0	42	200	0	0	0	0	0	d__Bacteria;p__Firmicutes;c__Erysipelotrichia;o__Erysipelotrichales;f__Erysipelotrichaceae;g__Dubosiella;s__Dubosiella_unclassified
bf92568b59fd2af9becced573082f039	0	23	42	17	0	0	0	0	0	0	0	0	0	0	0	0	0	0	d__Bacteria;p__Bacteroidetes;c__Bacteroidia;o__Bacteroidales;f__Muribaculaceae;g__Muribaculaceae_unclassified;s__Muribaculaceae_unclassified
e636d27838fd84107e2c32384797ffec	0	0	0	0	0	0	0	0	0	0	0	0	0	0	0	0	0	0	d__Bacteria;p__Bacteroidetes;c__Bacteroidia;o__Bacteroidales;f__Muribaculaceae;g__Muribaculaceae_unclassified;s__Muribaculaceae_unclassified
54b93355390c58564a52894222a7987e	0	0	0	0	0	0	0	0	0	0	0	0	0	0	0	0	0	0	d__Bacteria;p__Bacteroidetes;c__Bacteroidia;o__Bacteroidales;f__Muribaculaceae;g__Duncaniella;s__Duncaniella_muris
29b0d2f93932b42afbd249ff86fdfe67	0	0	0	0	70	76	0	0	0	0	0	0	0	0	0	0	0	0	d__Bacteria;p__Bacteroidetes;c__Bacteroidia;o__Bacteroidales;f__Muribaculaceae;g__Muribaculaceae_unclassified;s__Muribaculaceae_unclassified
e79929f0a252a52cfd15d5d7cfa58906	28	0	60	0	0	0	0	13	0	0	0	0	0	0	0	0	0	0	d__Bacteria;p__Bacteroidetes;c__Bacteroidia;o__Bacteroidales;f__Muribaculaceae;g__Muribaculaceae_unclassified;s__Muribaculaceae_unclassified
036ba5a2be0c77a6446672d09f7d8feb	47	0	160	6	0	0	0	0	0	0	0	0	0	0	0	0	0	0	d__Bacteria;p__Firmicutes;c__Erysipelotrichia;o__Erysipelotrichales;f__Erysipelotrichaceae;g__Dubosiella;s__Dubosiella_unclassified
a221a5e30dcffed92ade805e3b946f74	0	31	35	22	12	0	0	6	0	0	0	0	0	0	0	0	0	0	d__Bacteria;p__Bacteroidetes;c__Bacteroidia;o__Bacteroidales;f__Muribaculaceae;g__Muribaculaceae_unclassified;s__Muribaculaceae_unclassified
6cde45145eeb5fe7f963f923dd616183	0	60	0	0	0	0	0	0	0	0	0	0	0	0	0	0	0	48	d__Bacteria;p__Bacteroidetes;c__Bacteroidia;o__Bacteroidales;f__Bacteroidaceae;g__Bacteroides;s__Bacteroides_acidifaciens
bce747fcd54e1eac26420d2afd90c999	0	0	0	0	16	0	10	0	0	0	0	0	0	0	0	0	0	0	d__Bacteria;p__Bacteroidetes;c__Bacteroidia;o__Bacteroidales;f__Muribaculaceae;g__Muribaculaceae_unclassified;s__Muribaculaceae_unclassified
84f090b338b0ba272b847789218f1810	0	0	0	0	0	0	0	0	48	0	0	0	0	0	0	0	0	0	d__Bacteria;p__Bacteroidetes;c__Bacteroidia;o__Bacteroidales;f__Muribaculaceae;g__Muribaculaceae_unclassified;s__Muribaculaceae_unclassified
0cd3dc64d92c386da8b62c1bc90d9e8d	0	0	0	0	0	15	0	19	31	0	0	0	0	0	0	0	0	0	d__Bacteria;p__Bacteroidetes;c__Bacteroidia;o__Bacteroidales;f__Muribaculaceae;g__Muribaculum;s__Muribaculum_sp.
e1f7190b9c775c8ec5c03f4fba72ac1a	0	0	0	0	89	31	0	0	0	0	0	0	0	0	0	0	0	0	d__Bacteria;p__Firmicutes;c__Clostridia;o__Clostridiales;f__Lachnospiraceae;g__Lachnospiraceae_unclassified;s__Lachnospiraceae_unclassified
034b47ed11a1a3f7a51e12c21c02721f	12	0	0	7	14	4	30	2	0	0	0	0	0	0	0	3	3	0	d__Bacteria;p__Firmicutes;c__Clostridia;o__Clostridiales;f__Ruminococcaceae;g__Ruminococcaceae_UCG-010;s__Ruminococcaceae_UCG-010_unclassified
b0a385e24c31a1c99b93520511aa82dc	0	20	0	13	0	0	0	0	0	40	0	0	0	0	0	0	0	12	d__Bacteria;p__Bacteroidetes;c__Bacteroidia;o__Bacteroidales;f__Marinifilaceae;g__Odoribacter;s__Odoribacter_unclassified
20b24335d9b14102ca22400435c21abd	0	0	0	0	0	0	0	0	0	0	0	0	0	0	0	0	0	0	d__Bacteria;p__Bacteroidetes;c__Bacteroidia;o__Bacteroidales;f__Muribaculaceae;g__Muribaculaceae_unclassified;s__Muribaculaceae_unclassified
b2660e4d94bf3d5090251a73ccacd649	12	0	24	9	7	23	0	0	0	0	0	0	0	0	0	0	0	0	d__Bacteria;p__Bacteroidetes;c__Bacteroidia;o__Bacteroidales;f__Muribaculaceae;g__Muribaculum;s__Muribaculum_unclassified
0db206f5cfd571f866f07912fbb4eac6	0	73	0	23	0	0	0	0	0	0	0	0	0	0	0	0	0	0	d__Bacteria;p__Bacteroidetes;c__Bacteroidia;o__Bacteroidales;f__Muribaculaceae;g__Muribaculaceae_unclassified;s__Muribaculaceae_unclassified
0e746effb541f5124445820a569fb4bf	0	0	0	0	0	100	0	0	10	0	0	0	0	86	17	0	18	0	d__Bacteria;p__Firmicutes;c__Clostridia;o__Clostridiales;f__Ruminococcaceae;g__Ruminococcus;s__Ruminococcus_sp.
878025f114687d68df3c86a7f3ad15dc	0	0	0	0	0	0	0	0	0	0	0	0	0	0	0	0	0	0	d__Bacteria;p__Firmicutes;c__Clostridia;o__Clostridiales;f__Lachnospiraceae;g__Lachnospiraceae_NK4A136_group;s__Lachnospiraceae_NK4A136_group_unclassified
cce9fe1102f526cda1b048d7fe69f021	0	0	0	0	25	25	23	9	0	0	0	0	0	0	0	0	0	0	d__Bacteria;p__Bacteroidetes;c__Bacteroidia;o__Bacteroidales;f__Muribaculaceae;g__Muribaculaceae_unclassified;s__Muribaculaceae_unclassified
5e5df1a495fec1340fb3a37d2554242c	0	0	23	22	0	0	0	0	0	0	0	0	0	0	0	0	0	0	d__Bacteria;p__Bacteroidetes;c__Bacteroidia;o__Bacteroidales;f__Muribaculaceae;g__Muribaculaceae_unclassified;s__Muribaculaceae_unclassified
79d88d16b5ebe12b0db18a41ac00101d	27	0	0	52	0	0	104	0	0	0	0	0	0	0	0	0	0	0	d__Bacteria;p__Bacteroidetes;c__Bacteroidia;o__Bacteroidales;f__Muribaculaceae;g__Muribaculaceae_unclassified;s__Muribaculaceae_unclassified
b352fdf358f88c5b6ddc83e6fb5b77d1	0	0	0	0	0	0	0	39	0	0	55	0	71	0	0	0	0	0	d__Bacteria;p__Actinobacteria;c__Actinobacteria;o__Bifidobacteriales;f__Bifidobacteriaceae;g__Bifidobacterium;s__Bifidobacterium_unclassified
c787f0612e0fec7114f31c1b8d143b3d	0	0	0	0	0	0	0	0	21	0	0	0	0	0	0	0	0	0	d__Bacteria;p__Bacteroidetes;c__Bacteroidia;o__Bacteroidales;f__Muribaculaceae;g__Muribaculaceae_unclassified;s__Muribaculaceae_unclassified
2b972e647d921bbe0dd2970abbe183c5	0	141	0	0	0	0	0	0	0	0	0	0	0	0	0	0	0	0	d__Bacteria;p__Firmicutes;c__Clostridia;o__Clostridiales;f__Lachnospiraceae;g__Lachnospiraceae_NK4A136_group;s__Lachnospiraceae_NK4A136_group_unclassified
0352708baa92cb15e366fa20775a0a7d	0	0	0	0	0	0	0	0	0	0	0	0	0	0	0	0	0	0	d__Bacteria;p__Bacteroidetes;c__Bacteroidia;o__Bacteroidales;f__Muribaculaceae;g__Muribaculaceae_unclassified;s__Muribaculaceae_unclassified
649ce573776eefbe5e37a9a2139329a8	0	0	57	35	34	0	0	0	29	0	0	0	0	0	0	0	0	0	d__Bacteria;p__Bacteroidetes;c__Bacteroidia;o__Bacteroidales;f__Muribaculaceae;g__Muribaculaceae_unclassified;s__Muribaculaceae_unclassified
e4a9b86f067806b004d6d936ce36b4c1	18	27	45	27	0	0	0	0	40	0	0	0	0	0	0	0	0	0	d__Bacteria;p__Bacteroidetes;c__Bacteroidia;o__Bacteroidales;f__Muribaculaceae;g__Muribaculaceae_unclassified;s__Muribaculaceae_unclassified
f5d2e01900e1b5e9ff950709560ba846	0	40	0	0	0	10	0	0	0	0	3	0	0	0	0	0	0	0	d__Bacteria;p__Bacteroidetes;c__Bacteroidia;o__Bacteroidales;f__Muribaculaceae;g__Muribaculaceae_unclassified;s__Muribaculaceae_unclassified
ce15028784d5c23cac277c4876306996	0	0	0	0	0	0	0	0	0	0	0	0	11	0	0	92	13	0	d__Bacteria;p__Bacteroidetes;c__Bacteroidia;o__Bacteroidales;f__Rikenellaceae;g__Alistipes;s__Alistipes_unclassified
56a492bc01cc5fd6c167bf17b097c8a6	76	26	0	76	0	0	0	0	0	0	0	0	0	0	0	0	0	0	d__Bacteria;p__Firmicutes;c__Clostridia;o__Clostridiales;f__Clostridiaceae;g__Clostridium;s__Clostridium_sp._Culture-41
21be7e5b92f7c185e2ec57f353f7d66b	23	0	0	21	36	27	78	6	7	0	0	0	0	0	0	0	0	0	d__Bacteria;p__Firmicutes;c__Clostridia;o__Clostridiales;f__Lachnospiraceae;g__Lachnospiraceae_unclassified;s__Lachnospiraceae_unclassified
8c388664a369f989e586349dd5e4f3f2	16	0	18	15	11	16	0	0	37	0	0	0	0	0	0	0	0	0	d__Bacteria;p__Bacteroidetes;c__Bacteroidia;o__Bacteroidales;f__Muribaculaceae;g__Muribaculum;s__Muribaculum_sp.
36438361037bf08d4427ee90b6477a33	0	66	0	65	32	53	0	3	0	0	0	0	0	0	0	0	0	0	d__Bacteria;p__Bacteroidetes;c__Bacteroidia;o__Bacteroidales;f__Muribaculaceae;g__Muribaculaceae_unclassified;s__Muribaculaceae_unclassified
65d93a7109dfa485b5d27f26cef1310d	0	0	0	0	72	60	0	0	65	0	0	0	0	0	0	0	0	0	d__Bacteria;p__Bacteroidetes;c__Bacteroidia;o__Bacteroidales;f__Muribaculaceae;g__Muribaculaceae_unclassified;s__Muribaculaceae_unclassified
cd7833522e537c621c86ab41bcc61d61	4	6	0	0	0	0	0	0	5	0	7	50	5	0	46	44	54	0	d__Bacteria;p__Firmicutes;c__Clostridia;o__Clostridiales;f__Lachnospiraceae;g__Mediterraneibacter;s__Mediterraneibacter_sp._KCTC_15684
327539b48033680ab4e0631b82897784	26	0	15	9	0	9	0	0	0	0	0	0	0	0	0	0	0	0	d__Bacteria;p__Bacteroidetes;c__Bacteroidia;o__Bacteroidales;f__Muribaculaceae;g__Muribaculaceae_unclassified;s__Muribaculaceae_unclassified
8afc7222585d5a57b2d253c729e96eb2	10	0	36	19	0	0	0	0	27	0	0	0	0	0	0	0	0	0	d__Bacteria;p__Bacteroidetes;c__Bacteroidia;o__Bacteroidales;f__Muribaculaceae;g__Muribaculaceae_unclassified;s__Muribaculaceae_unclassified
6022ff092c52778b494efaad0f3490bb	0	0	0	0	0	0	0	0	0	0	0	0	0	0	0	0	0	0	d__Bacteria;p__Bacteroidetes;c__Bacteroidia;o__Bacteroidales;f__Bacteroidaceae;g__Bacteroides;s__uncultured_Bacteroides_sp.
2cb30fcc7d8f2c38ce0d45489bda2408	0	0	0	0	25	0	0	0	0	0	0	0	0	0	0	0	0	0	d__Bacteria;p__Bacteroidetes;c__Bacteroidia;o__Bacteroidales;f__Muribaculaceae;g__Muribaculaceae_unclassified;s__Muribaculaceae_unclassified
7ed97455b7b47bda552d0eb664f0d1c8	112	0	0	22	19	26	0	29	0	0	0	0	0	0	0	0	0	0	d__Bacteria;p__Firmicutes;c__Clostridia;o__Clostridiales;f__Lachnospiraceae;g__Lachnospiraceae_unclassified;s__Lachnospiraceae_unclassified
8afd16a2d77df50d30d64792c5f7523f	0	0	32	0	0	0	0	0	0	0	0	0	0	0	0	0	0	0	d__Bacteria;p__Bacteroidetes;c__Bacteroidia;o__Bacteroidales;f__Muribaculaceae;g__Muribaculaceae_unclassified;s__Muribaculaceae_unclassified
80cd97fbab7624653e8607bf98a23232	18	0	28	18	0	0	0	0	0	0	0	0	0	0	0	0	0	0	d__Bacteria;p__Bacteroidetes;c__Bacteroidia;o__Bacteroidales;f__Muribaculaceae;g__Muribaculum;s__Muribaculum_sp.
d2336aec49ce59ec6d762d0b70b98bc0	0	0	0	0	0	0	0	0	0	0	0	0	0	0	0	0	0	0	d__Bacteria;p__Firmicutes;c__Clostridia;o__Clostridiales;f__Ruminococcaceae;g__Ruminococcaceae_UCG-014;s__Ruminococcaceae_UCG-014_unclassified
c0f9425b8a9c611f9b524ca55fc6c839	0	0	0	0	0	0	0	0	0	0	122	58	50	0	0	0	0	0	d__Bacteria;p__Firmicutes;c__Clostridia;o__Clostridiales;f__Ruminococcaceae;g__Oscillibacter;s__Oscillibacter_unclassified
30eccbcd09215c5b273633c231d219f9	0	18	0	0	16	0	19	0	0	0	0	0	0	0	0	0	0	0	d__Bacteria;p__Bacteroidetes;c__Bacteroidia;o__Bacteroidales;f__Muribaculaceae;g__Muribaculaceae_unclassified;s__Muribaculaceae_unclassified
eb02c743f24badbb9b22b3239f47adae	0	0	0	0	0	0	0	0	44	0	0	0	0	0	0	0	0	0	d__Bacteria;p__Bacteroidetes;c__Bacteroidia;o__Bacteroidales;f__Muribaculaceae;g__Muribaculaceae_unclassified;s__Muribaculaceae_unclassified
28812a25981499490dfd7fe4cc054e2a	0	0	0	0	8	0	10	0	212	0	0	0	0	0	0	0	0	0	d__Bacteria;p__Firmicutes;c__Clostridia;o__Clostridiales;f__Lachnospiraceae;g__Lachnospiraceae_unclassified;s__Lachnospiraceae_unclassified
e4d3b1e46b72b857337e7ea4af7fe4e7	0	0	0	0	0	0	0	0	0	0	0	0	0	0	0	0	0	0	d__Bacteria;p__Bacteroidetes;c__Bacteroidia;o__Bacteroidales;f__Muribaculaceae;g__Muribaculaceae_unclassified;s__Muribaculaceae_unclassified
232bb22abe058ce5e105377cf8dfa107	0	14	58	38	0	0	0	0	0	0	0	0	0	0	0	0	0	0	d__Bacteria;p__Bacteroidetes;c__Bacteroidia;o__Bacteroidales;f__Muribaculaceae;g__Muribaculaceae_unclassified;s__Muribaculaceae_unclassified
16b984f32d069783a8c23d79d53e6876	0	0	0	43	40	0	0	0	0	0	0	0	0	0	0	0	0	0	d__Bacteria;p__Bacteroidetes;c__Bacteroidia;o__Bacteroidales;f__Muribaculaceae;g__Muribaculaceae_unclassified;s__Muribaculaceae_unclassified
189abfbbe325aac75acb96dae68eeb4e	0	0	0	0	167	0	62	0	0	0	0	0	0	0	0	0	0	0	d__Bacteria;p__Firmicutes;c__Clostridia;o__Clostridiales;f__Lachnospiraceae;g__Lachnospiraceae_NK4A136_group;s__Lachnospiraceae_NK4A136_group_unclassified
4bf94382401270e4c767bc1789faad06	0	0	0	0	0	0	68	0	0	0	0	0	0	0	0	0	0	0	d__Bacteria;p__Firmicutes;c__Clostridia;o__Clostridiales;f__Lachnospiraceae;g__Lachnospiraceae_unclassified;s__Lachnospiraceae_unclassified
11d8ec9007d439371f5972506dfe474f	0	0	0	0	0	0	0	0	0	0	0	0	0	0	0	64	0	164	d__Bacteria;p__Firmicutes;c__Clostridia;o__Clostridiales;f__Lachnospiraceae;g__Eisenbergiella;s__Eisenbergiella_sp.
10020b9773a2bfb56f4c2f713274831e	0	0	0	0	0	93	0	0	0	0	0	0	0	0	0	0	0	0	d__Bacteria;p__Actinobacteria;c__Coriobacteriia;o__Coriobacteriales;f__Eggerthellaceae;g__Enterorhabdus;s__Enterorhabdus_unclassified
3cdfa7880266db0e5b2aa6aac6804a82	18	0	16	24	0	19	0	0	0	0	0	0	0	0	0	0	0	0	d__Bacteria;p__Bacteroidetes;c__Bacteroidia;o__Bacteroidales;f__Muribaculaceae;g__Muribaculum;s__Muribaculum_intestinale
64673f3bc0e23325768f6aca53717cb4	0	44	100	0	0	0	0	0	0	0	0	0	0	0	0	0	0	0	d__Bacteria;p__Bacteroidetes;c__Bacteroidia;o__Bacteroidales;f__Muribaculaceae;g__Muribaculaceae_unclassified;s__Muribaculaceae_unclassified
5a4bbfae24353ba6c18b2279977503bd	0	0	0	0	0	0	0	0	0	0	65	23	50	39	0	32	18	0	d__Bacteria;p__Firmicutes;c__Bacilli;o__Lactobacillales;f__Lactobacillaceae;g__Lactobacillus;s__Lactobacillus_crispatus
d13c07af2c3dd6ee135e4bbea31b2c9a	25	11	0	0	0	0	0	0	17	0	0	0	0	0	0	0	0	0	d__Bacteria;p__Bacteroidetes;c__Bacteroidia;o__Bacteroidales;f__Muribaculaceae;g__Muribaculaceae_unclassified;s__Muribaculaceae_unclassified
fdda28439644dd1f1440de408ad79214	17	0	29	0	0	9	0	0	12	0	0	0	0	0	0	0	0	0	d__Bacteria;p__Bacteroidetes;c__Bacteroidia;o__Bacteroidales;f__Muribaculaceae;g__Muribaculaceae_unclassified;s__Muribaculaceae_unclassified
487c5def6b186cc611c3aaf1117df4b5	0	0	0	0	0	0	0	0	0	45	30	107	0	44	0	0	0	0	d__Bacteria;p__Firmicutes;c__Clostridia;o__Clostridiales;f__Clostridiales_unclassified;g__Clostridiales_unclassified;s__Clostridiales_unclassified
598cd9147b626e524bf9f3bb319bea1f	0	0	0	0	0	0	0	0	0	0	111	0	37	0	0	0	0	0	d__Bacteria;p__Firmicutes;c__Clostridia;o__Clostridiales;f__Lachnospiraceae;g__Tyzzerella;s__Tyzzerella_sp.
ac3a9126094bc82682fde7107c60e5dc	0	26	0	0	9	64	0	0	32	0	0	23	10	62	0	0	0	0	d__Bacteria;p__Firmicutes;c__Clostridia;o__Clostridiales;f__Ruminococcaceae;g__Ruminiclostridium_9;s__Ruminiclostridium_9_unclassified
68971f2a69103655ad3a234ff1d673ce	0	0	0	0	0	0	0	0	0	0	0	0	0	0	109	34	83	0	d__Bacteria;p__Firmicutes;c__Clostridia;o__Clostridiales;f__Clostridiales_unclassified;g__Clostridiales_unclassified;s__Clostridiales_unclassified
79eb08421df9daf7b029d9e4915626d3	0	0	0	0	0	0	0	0	0	0	0	0	0	0	0	0	0	0	d__Bacteria;p__Bacteroidetes;c__Bacteroidia;o__Bacteroidales;f__Muribaculaceae;g__Muribaculaceae_unclassified;s__Muribaculaceae_unclassified
1b1607968824a3ffbc54d47fd746ab78	34	0	99	86	0	0	0	0	0	0	0	0	0	0	0	0	0	0	d__Bacteria;p__Bacteroidetes;c__Bacteroidia;o__Bacteroidales;f__Muribaculaceae;g__Duncaniella;s__Duncaniella_muris
edc78ba16906b25a381cc4f9a880604f	0	0	0	0	0	0	0	0	0	0	0	0	0	0	0	0	0	0	d__Bacteria;p__Bacteroidetes;c__Bacteroidia;o__Bacteroidales;f__Muribaculaceae;g__Muribaculaceae_unclassified;s__Muribaculaceae_unclassified
db4ea89641acee1ac8ff48e9d2b1415f	0	0	0	0	24	0	0	0	0	0	0	0	0	0	0	0	0	0	d__Bacteria;p__Bacteroidetes;c__Bacteroidia;o__Bacteroidales;f__Muribaculaceae;g__Muribaculaceae_unclassified;s__Muribaculaceae_unclassified
f53c4a5d6b508f7362a349155341329f	0	0	0	0	0	0	0	0	27	0	0	0	0	0	0	0	0	0	d__Bacteria;p__Bacteroidetes;c__Bacteroidia;o__Bacteroidales;f__Muribaculaceae;g__Muribaculaceae_unclassified;s__Muribaculaceae_unclassified
f9c2d44299d7f2517d709af9961e5e36	0	0	16	0	0	0	0	0	0	0	0	0	0	0	0	0	0	0	d__Bacteria;p__Bacteroidetes;c__Bacteroidia;o__Bacteroidales;f__Muribaculaceae;g__Muribaculaceae_unclassified;s__Muribaculaceae_unclassified
d891cf4b44e0e4ebbd92dcb424906f6c	44	0	0	0	0	0	39	0	0	0	0	0	0	0	0	0	0	0	d__Bacteria;p__Bacteroidetes;c__Bacteroidia;o__Bacteroidales;f__Muribaculaceae;g__Muribaculaceae_unclassified;s__Muribaculaceae_unclassified
e6631749309aebdcc48337ae56cff1af	0	0	0	0	0	0	0	0	0	0	0	0	0	0	0	0	0	0	d__Bacteria;p__Bacteroidetes;c__Bacteroidia;o__Bacteroidales;f__Muribaculaceae;g__Paramuribaculum;s__Paramuribaculum_intestinale
0efcbd171f35162777500721a618080c	0	0	0	0	0	0	0	0	0	0	0	0	9	0	0	0	0	0	d__Bacteria;p__Bacteroidetes;c__Bacteroidia;o__Bacteroidales;f__Muribaculaceae;g__Muribaculaceae_unclassified;s__Muribaculaceae_unclassified
ac21ee52e5b20c03b79cb5a5e65e676b	40	0	0	64	0	0	0	0	0	0	0	0	0	0	0	0	0	0	d__Bacteria;p__Bacteroidetes;c__Bacteroidia;o__Bacteroidales;f__Muribaculaceae;g__Muribaculaceae_unclassified;s__Muribaculaceae_unclassified
09f4b976c2d72f0276994dd77e6e58d4	0	0	0	0	0	0	0	0	0	0	0	0	0	0	0	0	0	0	d__Bacteria;p__Bacteroidetes;c__Bacteroidia;o__Bacteroidales;f__Muribaculaceae;g__Muribaculaceae_unclassified;s__Muribaculaceae_unclassified
d6ec1b65c65b74ba6c91f08bbe3449da	0	0	0	0	0	0	0	46	73	0	0	0	0	0	0	0	0	0	d__Bacteria;p__Bacteroidetes;c__Bacteroidia;o__Bacteroidales;f__Muribaculaceae;g__Muribaculaceae_unclassified;s__Muribaculaceae_unclassified
cdc6f74df6371bb99f360c52d7c2e443	0	0	74	0	0	0	0	0	0	0	0	0	0	0	0	0	0	0	d__Bacteria;p__Bacteroidetes;c__Bacteroidia;o__Bacteroidales;f__Muribaculaceae;g__Paramuribaculum;s__Paramuribaculum_intestinale
c3604239a03e9c35d96c1390f2245f74	0	0	0	0	56	77	53	0	0	0	0	0	0	0	0	0	0	0	d__Bacteria;p__Bacteroidetes;c__Bacteroidia;o__Bacteroidales;f__Muribaculaceae;g__Muribaculum;s__Muribaculum_sp.
853464988338a76f2ff0bd0720005800	0	0	0	0	0	0	0	0	0	0	0	0	223	0	0	0	0	0	d__Bacteria;p__Firmicutes;c__Erysipelotrichia;o__Erysipelotrichales;f__Erysipelotrichaceae;g__Dubosiella;s__Dubosiella_unclassified
b3713e9de0a65ff05b5d7c033055d4c6	14	0	19	21	0	0	0	0	0	0	0	0	0	0	0	0	0	0	d__Bacteria;p__Bacteroidetes;c__Bacteroidia;o__Bacteroidales;f__Muribaculaceae;g__Muribaculaceae_unclassified;s__Muribaculaceae_unclassified
0f82f0732ca1e1ed87ae2932530530ca	0	0	0	0	0	21	0	0	16	0	0	0	0	0	0	0	0	0	d__Bacteria;p__Bacteroidetes;c__Bacteroidia;o__Bacteroidales;f__Muribaculaceae;g__Muribaculaceae_unclassified;s__Muribaculaceae_unclassified
c9187b5b81e6ef5779d501a52d8740a1	0	0	0	0	20	51	0	0	0	0	0	0	0	0	0	0	0	0	d__Bacteria;p__Bacteroidetes;c__Bacteroidia;o__Bacteroidales;f__Muribaculaceae;g__Muribaculaceae_unclassified;s__Muribaculaceae_unclassified
cfada87898faf0de6a81b70e4e623550	0	20	0	0	0	0	0	0	0	0	0	0	0	0	0	0	0	0	d__Bacteria;p__Bacteroidetes;c__Bacteroidia;o__Bacteroidales;f__Muribaculaceae;g__Muribaculaceae_unclassified;s__Muribaculaceae_unclassified
664ed1b35be697e8283e9330b51a09b3	0	0	0	0	0	0	219	0	0	0	0	0	0	0	0	0	0	0	d__Bacteria;p__Firmicutes;c__Clostridia;o__Clostridiales;f__Ruminococcaceae;g__Ruminococcaceae_UCG-014;s__Ruminococcaceae_UCG-014_unclassified
636d1ee3b9bbc958a202e85788b7d123	9	0	0	0	0	0	0	19	8	11	15	0	14	0	0	17	10	7	d__Bacteria;p__Firmicutes;c__Clostridia;o__Clostridiales;f__Lachnospiraceae;g__Anaerotignum;s__Anaerotignum_sp.
02862591b394fe987837d35c482d2c1c	0	0	0	0	0	0	0	0	0	0	0	0	0	0	0	0	0	0	d__Bacteria;p__Bacteroidetes;c__Bacteroidia;o__Bacteroidales;f__Muribaculaceae;g__Muribaculaceae_unclassified;s__Muribaculaceae_unclassified
0e8f7db4449eb4d45ed98931888b76ef	0	0	0	0	0	0	0	0	0	0	0	0	0	0	0	0	0	0	d__Bacteria;p__Bacteroidetes;c__Bacteroidia;o__Bacteroidales;f__Muribaculaceae;g__Muribaculaceae_unclassified;s__Muribaculaceae_unclassified
e79bae91112a2345a567c86bb2bd0550	0	0	0	0	0	0	68	0	0	0	0	0	0	0	0	0	0	0	d__Bacteria;p__Firmicutes;c__Clostridia;o__Clostridiales;f__Ruminococcaceae;g__Ruminococcaceae_UCG-014;s__Ruminococcaceae_UCG-014_unclassified
2f02c8740254c969513faf8718b1ee47	0	0	0	0	0	0	0	0	0	0	0	0	0	0	19	26	8	0	d__Bacteria;p__Firmicutes;c__Clostridia;o__Clostridiales;f__Clostridiaceae;g__Clostridium;s__Clostridium_sp._Clone-17
cae6096720d1756b8597dbf43961323b	0	0	0	0	0	7	18	0	0	0	0	0	0	0	0	0	0	0	d__Bacteria;p__Bacteroidetes;c__Bacteroidia;o__Bacteroidales;f__Muribaculaceae;g__Muribaculaceae_unclassified;s__Muribaculaceae_unclassified
c10d61ce6c92904e3f84d44abb119c3c	0	0	0	7	0	0	0	38	19	0	0	0	0	0	0	0	0	0	d__Bacteria;p__Firmicutes;c__Clostridia;o__Clostridiales;f__Ruminococcaceae;g__Ruminococcaceae_UCG-014;s__Ruminococcaceae_UCG-014_unclassified
d1084cc6042ee742cabbee46b4798928	0	34	29	20	0	0	0	0	0	0	0	0	0	0	0	0	0	0	d__Bacteria;p__Bacteroidetes;c__Bacteroidia;o__Bacteroidales;f__Muribaculaceae;g__Muribaculaceae_unclassified;s__Muribaculaceae_unclassified
708b8cb1bb9f66180d4c58346b072567	26	0	33	0	0	0	0	0	0	0	0	0	0	0	0	0	0	0	d__Bacteria;p__Bacteroidetes;c__Bacteroidia;o__Bacteroidales;f__Muribaculaceae;g__Muribaculaceae_unclassified;s__Muribaculaceae_unclassified
4c194a5f3c106298a7553c34caa4ed07	88	0	0	132	0	0	0	0	0	0	0	0	0	0	0	0	0	0	d__Bacteria;p__Firmicutes;c__Clostridia;o__Clostridiales;f__Lachnospiraceae;g__Lachnospiraceae_NK4A136_group;s__Lachnospiraceae_NK4A136_group_unclassified
ff9c0fad8a2fa23bd280cc48ee116564	0	0	0	0	0	7	0	0	25	0	0	0	0	0	0	0	0	0	d__Bacteria;p__Bacteroidetes;c__Bacteroidia;o__Bacteroidales;f__Muribaculaceae;g__Muribaculaceae_unclassified;s__Muribaculaceae_unclassified
4f0f38d671f88b4803239a0968b8d236	0	0	0	0	15	0	0	0	0	26	97	55	25	0	0	0	0	0	d__Bacteria;p__Firmicutes;c__Clostridia;o__Clostridiales;f__Ruminococcaceae;g__Ruminiclostridium;s__Ruminiclostridium_unclassified
fdff2e0437f1eca73dab1321ba2189d0	0	0	0	0	14	42	0	0	0	0	0	0	0	0	0	0	0	0	d__Bacteria;p__Firmicutes;c__Clostridia;o__Clostridiales;f__Ruminococcaceae;g__Ruminiclostridium_9;s__Ruminiclostridium_9_unclassified
9d6fe45dc9242b74ca6a4cc03fd42741	0	0	0	0	0	0	0	0	23	0	0	0	8	0	56	13	0	30	d__Bacteria;p__Firmicutes;c__Clostridia;o__Clostridiales;f__Lachnospiraceae;g__Lachnospiraceae_unclassified;s__Lachnospiraceae_unclassified
22eb5352896b63ba8a1b0064abc05883	0	0	0	0	0	0	0	0	67	0	0	0	0	0	0	0	0	0	d__Bacteria;p__Bacteroidetes;c__Bacteroidia;o__Bacteroidales;f__Muribaculaceae;g__Muribaculaceae_unclassified;s__Muribaculaceae_unclassified
85acb935cb54c96c101a7b83346c183f	0	30	0	29	0	0	0	0	0	0	0	0	0	0	0	0	0	0	d__Bacteria;p__Bacteroidetes;c__Bacteroidia;o__Bacteroidales;f__Muribaculaceae;g__Muribaculaceae_unclassified;s__Muribaculaceae_unclassified
f93a2e43844030dbd1245f8e3d4fe842	0	0	0	0	0	20	0	0	19	0	0	0	25	12	0	8	0	0	d__Bacteria;p__Actinobacteria;c__Actinobacteria;o__Actinomycetales;f__Actinomycetaceae;g__Actinomyces;s__Actinomyces_sp._oral_clone_CT068
355fb27c16a34c7536beb10e3e1f3b3d	72	0	0	13	0	0	0	19	0	0	0	0	0	0	18	0	0	0	d__Bacteria;p__Patescibacteria;c__Saccharimonadia;o__Saccharimonadales;f__Saccharimonadaceae;g__Candidatus_Saccharimonas;s__Candidatus_Saccharimonas_unclassified
c2f6134fc22876418d78e788f722fed5	0	0	0	0	0	0	0	0	0	0	0	0	0	0	0	0	0	0	d__Bacteria;p__Bacteroidetes;c__Bacteroidia;o__Bacteroidales;f__Prevotellaceae;g__Prevotella;s__uncultured_Prevotella_sp.
1ac9422950dd049c8f93cc1f6eb82434	0	0	0	0	0	0	0	0	0	0	0	0	0	0	0	0	0	0	d__Bacteria;p__Bacteroidetes;c__Bacteroidia;o__Bacteroidales;f__Muribaculaceae;g__Muribaculum;s__Muribaculum_sp.
87b963ca24734b509839c5727b8a0833	0	82	58	0	0	0	0	0	0	0	0	0	0	0	0	0	0	0	d__Bacteria;p__Bacteroidetes;c__Bacteroidia;o__Bacteroidales;f__Muribaculaceae;g__Muribaculaceae_unclassified;s__Muribaculaceae_unclassified
02754ce2493d93426aecc0e76a9a366c	40	0	14	86	0	0	15	39	12	0	0	0	0	0	0	0	0	0	d__Bacteria;p__Actinobacteria;c__Coriobacteriia;o__Coriobacteriales;f__Eggerthellaceae;g__Enterorhabdus;s__Enterorhabdus_unclassified
2c99f8ec9c9dbe9485bb3360076705ae	0	0	0	0	52	0	0	0	0	0	60	0	0	0	0	0	0	0	d__Bacteria;p__Firmicutes;c__Clostridia;o__Clostridiales;f__Ruminococcaceae;g__Ruminiclostridium_9;s__Ruminiclostridium_9_unclassified
d6731777888b864236005a71e590a74b	0	0	0	0	0	0	0	40	0	0	0	0	0	0	45	0	0	0	d__Bacteria;p__Firmicutes;c__Clostridia;o__Clostridiales;f__Ruminococcaceae;g__Ruminococcaceae_UCG-014;s__Ruminococcaceae_UCG-014_unclassified
97a99fe9872fe707868c61e5dda15331	0	0	0	0	0	0	0	20	0	0	0	0	0	0	0	0	0	0	d__Bacteria;p__Bacteroidetes;c__Bacteroidia;o__Bacteroidales;f__Muribaculaceae;g__Duncaniella;s__Duncaniella_muris
75705cad2a82832413efb70bf09f0a9e	33	0	0	0	60	15	25	20	0	0	0	0	0	0	0	0	0	0	d__Bacteria;p__Firmicutes;c__Clostridia;o__Clostridiales;f__Lachnospiraceae;g__Lachnospiraceae_NK4A136_group;s__Lachnospiraceae_NK4A136_group_unclassified
c04d5ac25d5f9662e90f9d12edd82402	0	0	0	0	0	0	0	0	0	0	0	0	0	0	0	0	0	0	d__Bacteria;p__Bacteroidetes;c__Bacteroidia;o__Bacteroidales;f__Muribaculaceae;g__Muribaculaceae_unclassified;s__Muribaculaceae_unclassified
c5d5e0687d4d3ceeb02e0a748cc4635c	0	0	0	0	0	0	0	0	68	0	0	0	0	0	0	0	0	0	d__Bacteria;p__Bacteroidetes;c__Bacteroidia;o__Bacteroidales;f__Muribaculaceae;g__Muribaculaceae_unclassified;s__Muribaculaceae_unclassified
d800d30963b0725aeb8c9ba4fb1686b1	0	197	10	3	0	0	0	5	0	0	0	0	0	0	0	0	0	0	d__Bacteria;p__Firmicutes;c__Clostridia;o__Clostridiales;f__Lachnospiraceae;g__ASF356;s__ASF356_unclassified
225c227e4c86b739e1ee4c8521be980d	0	0	0	0	0	215	0	0	0	0	0	0	0	0	0	0	0	0	d__Bacteria;p__Firmicutes;c__Firmicutes_unclassified;o__Firmicutes_unclassified;f__Firmicutes_unclassified;g__Firmicutes_unclassified;s__Firmicutes_unclassified
38ac77ef3bdfa2d7418208c1c4f93835	0	0	0	0	0	0	0	0	0	0	0	0	0	0	0	0	0	0	d__Bacteria;p__Bacteroidetes;c__Bacteroidia;o__Bacteroidales;f__Muribaculaceae;g__Muribaculaceae_unclassified;s__Muribaculaceae_unclassified
36ba0573684d82a083a16bcdca06f994	0	0	0	0	0	0	0	0	24	0	0	0	0	0	0	0	0	0	d__Bacteria;p__Bacteroidetes;c__Bacteroidia;o__Bacteroidales;f__Muribaculaceae;g__Muribaculaceae_unclassified;s__Muribaculaceae_unclassified
7c89569aef23b62d5fae87840f202354	0	0	0	0	0	0	0	41	63	0	0	0	0	0	0	0	0	0	d__Bacteria;p__Bacteroidetes;c__Bacteroidia;o__Bacteroidales;f__Muribaculaceae;g__Muribaculaceae_unclassified;s__Muribaculaceae_unclassified
187888aa99f092b17365196d9db39e43	0	0	0	0	0	16	0	0	78	0	0	0	0	0	0	0	0	0	d__Bacteria;p__Bacteroidetes;c__Bacteroidia;o__Bacteroidales;f__Muribaculaceae;g__Muribaculaceae_unclassified;s__Muribaculaceae_unclassified
45c878bf5f98ff336597ed6b9e27dbc9	0	0	0	4	10	30	0	0	0	0	0	167	0	0	0	0	0	0	d__Bacteria;p__Firmicutes;c__Clostridia;o__Clostridiales;f__Clostridiales_Family_XIV._Incertae_Sedis;g__Clostridiales_Family_XIV._Incertae_Sedis_unclassified;s__Clostridiales_Family_XIV._Incertae_Sedis_unclassified
193c910032d87e75a90a8f242972d3c3	0	0	0	0	0	0	0	0	0	0	0	0	0	0	0	0	0	0	d__Bacteria;p__Bacteroidetes;c__Bacteroidia;o__Bacteroidales;f__Muribaculaceae;g__Muribaculaceae_unclassified;s__Muribaculaceae_unclassified
d6418f14f8bc1444e1a82ca72908ab87	0	0	0	0	0	0	0	0	36	0	0	0	0	0	0	0	0	0	d__Bacteria;p__Bacteroidetes;c__Bacteroidia;o__Bacteroidales;f__Muribaculaceae;g__Muribaculaceae_unclassified;s__Muribaculaceae_unclassified
2768c111048b99a567ee338cffa24313	0	29	49	0	0	0	0	0	0	0	0	0	0	0	0	0	0	0	d__Bacteria;p__Bacteroidetes;c__Bacteroidia;o__Bacteroidales;f__Muribaculaceae;g__Muribaculum;s__Muribaculum_sp.
b706afd908448777f561c1ab087cb121	0	0	0	0	0	0	0	18	32	0	0	0	0	0	0	0	0	0	d__Bacteria;p__Firmicutes;c__Clostridia;o__Clostridiales;f__Ruminococcaceae;g__Ruminococcaceae_UCG-014;s__Ruminococcaceae_UCG-014_unclassified
11356ba3c061f8b1b6b77308e440fb4f	55	0	0	25	0	0	0	23	17	20	0	0	0	0	0	0	0	0	d__Bacteria;p__Firmicutes;c__Clostridia;o__Clostridiales;f__Lachnospiraceae;g__Lachnospiraceae_unclassified;s__Lachnospiraceae_unclassified
aec1eee2a9b2291a1f02b2381dfa13be	11	0	14	0	0	0	0	0	0	0	0	0	0	0	0	0	0	0	d__Bacteria;p__Bacteroidetes;c__Bacteroidia;o__Bacteroidales;f__Muribaculaceae;g__Muribaculaceae_unclassified;s__Muribaculaceae_unclassified
4ddcd1df978b850eef3b5ae6a2cf7f13	0	0	0	0	0	0	0	0	7	0	0	0	0	0	0	0	0	0	d__unclassified;p__unclassified;c__unclassified;o__unclassified;f__unclassified;g__unclassified;s__unclassified
5229fdc6b0918e1c30c008437d2a8503	0	0	0	0	0	0	0	0	0	0	0	0	0	0	0	0	0	0	d__Bacteria;p__Firmicutes;c__Firmicutes_unclassified;o__Firmicutes_unclassified;f__Firmicutes_unclassified;g__Firmicutes_unclassified;s__Firmicutes_unclassified
25be691b7e336ea3b66a5c3fd0b78c6f	10	11	19	0	8	0	0	0	0	0	0	0	0	0	0	0	0	0	d__Bacteria;p__Bacteroidetes;c__Bacteroidia;o__Bacteroidales;f__Muribaculaceae;g__Muribaculaceae_unclassified;s__Muribaculaceae_unclassified
21b04aaabca0f92a5ba0a0b2eaa31aea	6	8	0	12	5	13	24	0	10	0	0	13	0	5	0	4	0	9	d__Bacteria;p__Bacteroidetes;c__Bacteroidia;o__Bacteroidales;f__Prevotellaceae;g__Prevotella_7;s__Prevotella_7_unclassified
caeab3f56a8a32ab1a41ee0f48009273	0	0	0	0	0	8	0	0	11	0	0	0	0	0	0	0	0	0	d__Bacteria;p__Bacteroidetes;c__Bacteroidia;o__Bacteroidales;f__Muribaculaceae;g__Muribaculaceae_unclassified;s__Muribaculaceae_unclassified
eb573c565ceb385a40f52f7dbbbb8ee0	0	0	0	0	0	14	25	0	0	0	0	0	0	0	0	0	0	0	d__Bacteria;p__Bacteroidetes;c__Bacteroidia;o__Bacteroidales;f__Muribaculaceae;g__Muribaculaceae_unclassified;s__Muribaculaceae_unclassified
42efd4c6f360cdc6925de93a63a9ac94	0	0	0	0	47	0	0	0	0	0	0	0	0	0	0	0	0	0	d__Bacteria;p__Bacteroidetes;c__Bacteroidia;o__Bacteroidales;f__Muribaculaceae;g__Muribaculaceae_unclassified;s__Muribaculaceae_unclassified
40a6548760b292a309838c594718891c	0	98	0	0	0	0	0	0	44	0	0	0	0	0	0	0	0	0	d__Bacteria;p__Firmicutes;c__Clostridia;o__Clostridiales;f__Lachnospiraceae;g__Eisenbergiella;s__Eisenbergiella_sp.
ab9499bc2c841a0337fe1a363e9a78f2	0	0	0	0	0	31	0	0	16	0	0	0	0	0	0	0	0	0	d__Bacteria;p__Bacteroidetes;c__Bacteroidia;o__Bacteroidales;f__Muribaculaceae;g__Muribaculum;s__Muribaculum_sp.
e27f7bb96548612c91c3702efd85cdf7	0	0	0	0	11	0	11	27	40	0	0	0	0	0	0	0	0	0	d__Bacteria;p__Bacteroidetes;c__Bacteroidia;o__Bacteroidales;f__Muribaculaceae;g__Muribaculaceae_unclassified;s__Muribaculaceae_unclassified
7886454a516367c78ec308a76c0b9c65	0	66	0	28	0	0	0	0	0	0	0	0	0	0	0	0	0	0	d__Bacteria;p__Bacteroidetes;c__Bacteroidia;o__Bacteroidales;f__Muribaculaceae;g__Muribaculaceae_unclassified;s__Muribaculaceae_unclassified
658f8e759ac7c72aa33a047b2ea59e41	0	0	0	0	0	0	30	0	22	0	0	0	0	0	0	0	0	0	d__Bacteria;p__Firmicutes;c__Clostridia;o__Clostridiales;f__Lachnospiraceae;g__Agathobacter;s__Agathobacter_unclassified
7f1f900be1361eb88a977b530ef154c8	0	12	0	0	36	72	0	0	0	0	0	0	0	0	0	0	0	0	d__Bacteria;p__Bacteroidetes;c__Bacteroidia;o__Bacteroidales;f__Muribaculaceae;g__Muribaculaceae_unclassified;s__Muribaculaceae_unclassified
3289db89d6369945da028f91b7e41edd	0	0	0	0	0	0	0	0	0	0	87	75	29	0	0	0	0	15	d__Bacteria;p__Firmicutes;c__Clostridia;o__Clostridiales;f__Ruminococcaceae;g__Ruminiclostridium_9;s__Ruminiclostridium_9_unclassified
86f631298f7d349f6062f7133aa96c70	24	12	26	46	0	13	13	0	7	0	0	0	0	0	0	0	0	0	d__Bacteria;p__Bacteroidetes;c__Bacteroidia;o__Bacteroidales;f__Muribaculaceae;g__Muribaculaceae_unclassified;s__Muribaculaceae_unclassified
1f89dfd7bcea9dc298c171b47c2c10e6	0	0	0	0	25	0	8	0	26	0	0	0	0	0	0	0	0	0	d__Bacteria;p__Bacteroidetes;c__Bacteroidia;o__Bacteroidales;f__Muribaculaceae;g__Paramuribaculum;s__Paramuribaculum_intestinale
6fc6045d69f4e129f0efc8753573b3ab	0	0	0	0	0	0	0	0	0	67	56	0	0	0	58	24	0	0	d__Bacteria;p__Firmicutes;c__Clostridia;o__Clostridiales;f__Ruminococcaceae;g__Oscillibacter;s__Oscillibacter_unclassified
0b9b1ff6e07143a0ff75f37aef8962bf	0	0	0	0	0	0	0	0	0	68	0	34	0	0	60	0	0	43	d__Bacteria;p__Proteobacteria;c__Deltaproteobacteria;o__Desulfovibrionales;f__Desulfovibrionaceae;g__Bilophila;s__uncultured_Bilophila_sp.
f5c8a4640dc95705496c0840bf8448c7	0	39	0	0	17	0	0	0	0	0	0	0	0	0	0	0	0	0	d__Bacteria;p__Cyanobacteria;c__Melainabacteria;o__Gastranaerophilales;f__Gastranaerophilales_unclassified;g__Gastranaerophilales_unclassified;s__Gastranaerophilales_unclassified
d1e17895f71d2bfddf59b3675ab2cb18	11	0	27	0	0	7	0	0	15	0	0	0	0	0	0	0	0	0	d__Bacteria;p__Bacteroidetes;c__Bacteroidia;o__Bacteroidales;f__Muribaculaceae;g__Muribaculaceae_unclassified;s__Muribaculaceae_unclassified
15511cfdfbead3281025c8a882befef3	0	0	0	0	0	0	0	7	24	0	0	0	0	0	0	0	0	0	d__Bacteria;p__Bacteroidetes;c__Bacteroidia;o__Bacteroidales;f__Muribaculaceae;g__Muribaculaceae_unclassified;s__Muribaculaceae_unclassified
75747507cb4316f7298d712748f33745	0	0	5	0	16	33	18	24	17	0	0	0	0	0	0	0	0	0	d__Bacteria;p__Firmicutes;c__Clostridia;o__Clostridiales;f__Ruminococcaceae;g__Ruminiclostridium_5;s__Ruminiclostridium_5_unclassified
30270e4212e1b9e990f186720dc0174a	39	0	0	0	0	0	0	0	0	0	0	0	0	0	0	0	0	0	d__Bacteria;p__Bacteroidetes;c__Bacteroidia;o__Bacteroidales;f__Muribaculaceae;g__Muribaculum;s__Muribaculum_sp.
ab80ca222c00060e0fd6539dfff406e7	29	0	0	0	0	0	0	0	0	0	0	0	0	0	0	0	0	0	d__Bacteria;p__Bacteroidetes;c__Bacteroidia;o__Bacteroidales;f__Muribaculaceae;g__Muribaculaceae_unclassified;s__Muribaculaceae_unclassified
390a7167274b8efe201f3940ba82a9db	0	0	0	0	43	67	0	33	39	0	0	0	0	0	0	0	0	0	d__Bacteria;p__Bacteroidetes;c__Bacteroidia;o__Bacteroidales;f__Muribaculaceae;g__Muribaculaceae_unclassified;s__Muribaculaceae_unclassified
1383147672b3269440cc5ce257a3e02b	20	20	33	0	0	0	0	0	0	0	0	0	0	0	0	0	0	0	d__Bacteria;p__Bacteroidetes;c__Bacteroidia;o__Bacteroidales;f__Muribaculaceae;g__Muribaculaceae_unclassified;s__Muribaculaceae_unclassified
4101ed0e2b7295fe05e3bd089901fb21	0	0	0	0	0	0	0	0	0	0	0	0	0	0	0	0	0	0	d__Bacteria;p__Firmicutes;c__Erysipelotrichia;o__Erysipelotrichales;f__Erysipelotrichaceae;g__Allobaculum;s__Allobaculum_unclassified
cbab3de9455b3b7d1f97a5184064b31a	0	0	0	0	0	0	20	0	0	0	0	0	0	0	0	0	0	0	d__Bacteria;p__Bacteroidetes;c__Bacteroidia;o__Bacteroidales;f__Muribaculaceae;g__Muribaculaceae_unclassified;s__Muribaculaceae_unclassified
64ddf64ec187388f7954a5a5be4ba57d	0	0	0	0	0	0	0	0	21	0	0	0	0	0	0	0	0	0	d__Bacteria;p__Bacteroidetes;c__Bacteroidia;o__Bacteroidales;f__Prevotellaceae;g__Alloprevotella;s__Alloprevotella_unclassified
339312452b6fc0f9de19221d2042136f	24	0	52	24	0	0	0	0	0	0	0	0	0	0	0	0	0	0	d__Bacteria;p__Bacteroidetes;c__Bacteroidia;o__Bacteroidales;f__Muribaculaceae;g__Muribaculaceae_unclassified;s__Muribaculaceae_unclassified
ef16fcc0a0a0c9630f868985ca0fd330	0	0	0	0	0	50	0	0	0	0	0	0	0	84	9	12	10	0	d__Bacteria;p__Firmicutes;c__Clostridia;o__Clostridiales;f__Lachnospiraceae;g__Roseburia;s__Roseburia_sp.
b158f8a9b62a16c281d4df7314aac781	0	30	18	22	0	12	10	0	0	0	0	0	0	0	0	0	0	0	d__Bacteria;p__Bacteroidetes;c__Bacteroidia;o__Bacteroidales;f__Muribaculaceae;g__Muribaculaceae_unclassified;s__Muribaculaceae_unclassified
40f087166b5d397f74cf8fe177343981	0	27	20	30	39	0	0	0	23	0	0	0	0	0	0	0	0	0	d__Bacteria;p__Bacteroidetes;c__Bacteroidia;o__Bacteroidales;f__Muribaculaceae;g__Muribaculaceae_unclassified;s__Muribaculaceae_unclassified
e03289276341bb7b01649a90f3a7e4ef	0	57	35	54	10	24	0	0	0	0	0	0	0	0	0	0	0	0	d__Bacteria;p__Bacteroidetes;c__Bacteroidia;o__Bacteroidales;f__Muribaculaceae;g__Muribaculaceae_unclassified;s__Muribaculaceae_unclassified
dfb444d0b7c249d21311b4c063719bcc	79	0	0	31	0	0	0	0	92	0	0	0	0	0	0	0	0	0	d__Bacteria;p__Bacteroidetes;c__Bacteroidia;o__Bacteroidales;f__Muribaculaceae;g__Muribaculaceae_unclassified;s__Muribaculaceae_unclassified
502aed2120b470dcb92406425fc94ef1	0	0	0	0	0	0	0	8	16	0	0	0	0	0	0	0	0	0	d__Bacteria;p__Bacteroidetes;c__Bacteroidia;o__Bacteroidales;f__Muribaculaceae;g__Muribaculaceae_unclassified;s__Muribaculaceae_unclassified
d1562e0a893b90f24a951f87ce405aea	0	0	0	0	0	0	0	0	0	0	0	0	0	0	0	0	0	0	d__Bacteria;p__Bacteroidetes;c__Bacteroidia;o__Bacteroidales;f__Muribaculaceae;g__Muribaculaceae_unclassified;s__Muribaculaceae_unclassified
4b52d2aa57009f905ba000948edb5504	0	0	0	0	41	30	0	21	29	0	0	0	0	0	0	0	0	0	d__Bacteria;p__Bacteroidetes;c__Bacteroidia;o__Bacteroidales;f__Muribaculaceae;g__Muribaculaceae_unclassified;s__Muribaculaceae_unclassified
9696da03723374855c09a03044495689	0	33	38	21	23	19	0	14	0	0	0	0	0	0	0	0	0	0	d__Bacteria;p__Bacteroidetes;c__Bacteroidia;o__Bacteroidales;f__Muribaculaceae;g__Muribaculaceae_unclassified;s__Muribaculaceae_unclassified
4f2cd55b746370b02c9722d53dd5ab6f	0	0	0	0	0	0	0	0	0	0	52	0	58	25	0	0	0	51	d__Bacteria;p__Firmicutes;c__Firmicutes_unclassified;o__Firmicutes_unclassified;f__Firmicutes_unclassified;g__Firmicutes_unclassified;s__Firmicutes_unclassified
1e71ac7983719c467be0e0a3d6979e8b	12	0	0	16	0	13	0	0	0	0	0	0	0	0	0	0	0	0	d__Bacteria;p__Firmicutes;c__Clostridia;o__Clostridiales;f__Ruminococcaceae;g__Intestinimonas;s__Intestinimonas_unclassified
a371e1dd61de91af592ea46d988b29e1	4	49	17	0	0	0	0	0	0	0	0	0	0	0	0	0	0	0	d__Bacteria;p__Bacteroidetes;c__Bacteroidia;o__Bacteroidales;f__Tannerellaceae;g__Parabacteroides;s__Parabacteroides_unclassified
067ffc33bf0f188b971083ac1df0c0a1	0	0	0	0	0	0	0	20	89	0	0	0	0	0	0	0	0	0	d__Bacteria;p__Bacteroidetes;c__Bacteroidia;o__Bacteroidales;f__Muribaculaceae;g__Muribaculaceae_unclassified;s__Muribaculaceae_unclassified
5f38d92b3d5856197b1c3d992bfed6c9	0	199	0	0	0	0	0	0	0	0	0	0	0	0	0	0	0	0	d__Bacteria;p__Firmicutes;c__Clostridia;o__Clostridiales;f__Lachnospiraceae;g__Kineothrix;s__Kineothrix_alysoides
469e70dd7fe20c4ef1c95684a603e76d	29	16	17	36	0	0	0	0	0	0	0	0	0	0	0	0	0	0	d__Bacteria;p__Proteobacteria;c__Gammaproteobacteria;o__Betaproteobacteriales;f__Burkholderiaceae;g__Parasutterella;s__Parasutterella_unclassified
e0f2d1bcf29e6bb6efe46637b608ff6f	0	0	0	0	0	0	0	0	0	0	0	0	0	0	0	0	0	0	d__Bacteria;p__Bacteroidetes;c__Bacteroidia;o__Bacteroidales;f__Muribaculaceae;g__Duncaniella;s__Duncaniella_muris
06a6608a26d74246fa95052dd808484e	24	0	0	0	0	0	0	0	0	0	0	0	0	0	0	0	0	0	d__Bacteria;p__Bacteroidetes;c__Bacteroidia;o__Bacteroidales;f__Muribaculaceae;g__Muribaculaceae_unclassified;s__Muribaculaceae_unclassified
512e634dbfbb9688f359b951aaf4003b	0	24	42	15	0	0	0	0	0	0	0	0	0	0	0	0	0	0	d__Bacteria;p__Bacteroidetes;c__Bacteroidia;o__Bacteroidales;f__Muribaculaceae;g__Muribaculaceae_unclassified;s__Muribaculaceae_unclassified
cb63749910770e16cd47257ffb010329	0	0	0	0	0	0	0	0	0	59	61	22	0	0	0	11	0	44	d__Bacteria;p__Proteobacteria;c__Deltaproteobacteria;o__Desulfovibrionales;f__Desulfovibrionaceae;g__Desulfovibrionaceae_unclassified;s__Desulfovibrionaceae_unclassified
0b842854556662061241cf533aae6207	0	16	24	16	5	0	0	0	0	0	0	0	0	0	0	0	0	0	d__Bacteria;p__Bacteroidetes;c__Bacteroidia;o__Bacteroidales;f__Muribaculaceae;g__Muribaculaceae_unclassified;s__Muribaculaceae_unclassified
543c5b64317c02d77d6d82aa0ffa0893	12	0	0	0	0	0	0	0	0	0	0	0	0	0	0	0	0	0	d__Bacteria;p__Bacteroidetes;c__Bacteroidia;o__Bacteroidales;f__Muribaculaceae;g__Muribaculaceae_unclassified;s__Muribaculaceae_unclassified
5ec8c1c799b97862d27d1939e86cb023	0	0	0	0	6	20	0	50	0	0	0	0	0	0	0	0	0	0	d__Bacteria;p__Firmicutes;c__Clostridia;o__Clostridiales;f__Ruminococcaceae;g__Ruminococcaceae_UCG-014;s__Ruminococcaceae_UCG-014_unclassified
cb35c6038aadec6375a90337ef3d911b	0	0	14	0	69	0	0	91	3	0	0	0	0	0	0	0	0	0	d__Bacteria;p__Firmicutes;c__Clostridia;o__Clostridiales;f__Lachnospiraceae;g__Lachnospira;s__uncultured_Lachnospira_sp.
14aad9540780b1175566c9327c3c993e	0	24	0	0	0	0	18	0	0	0	0	0	0	0	0	0	0	0	d__Bacteria;p__Bacteroidetes;c__Bacteroidia;o__Bacteroidales;f__Muribaculaceae;g__Muribaculaceae_unclassified;s__Muribaculaceae_unclassified
e1ac860744ac68140c7c3394462faaad	0	0	0	0	72	0	16	0	14	0	0	0	0	0	0	0	0	0	d__Bacteria;p__Bacteroidetes;c__Bacteroidia;o__Bacteroidales;f__Muribaculaceae;g__Muribaculaceae_unclassified;s__Muribaculaceae_unclassified
f6e06fb00994bc536451ea590f20a8ef	0	0	0	0	0	0	0	41	0	0	0	0	0	0	0	0	0	0	d__Bacteria;p__Bacteroidetes;c__Bacteroidia;o__Bacteroidales;f__Muribaculaceae;g__Muribaculaceae_unclassified;s__Muribaculaceae_unclassified
781a313d30a3bb5b56568e69a03f13ee	15	45	15	66	0	55	0	0	0	0	0	0	0	0	0	0	0	0	d__Bacteria;p__Bacteroidetes;c__Bacteroidia;o__Bacteroidales;f__Muribaculaceae;g__Muribaculaceae_unclassified;s__Muribaculaceae_unclassified
0ed7425ebb2c510f06e2da0dfd810aad	0	0	0	38	0	0	0	0	0	0	0	0	0	0	0	0	0	0	d__Bacteria;p__Bacteroidetes;c__Bacteroidia;o__Bacteroidales;f__Muribaculaceae;g__Muribaculaceae_unclassified;s__Muribaculaceae_unclassified
a35e945b2fc8f6da8f70702bb591f037	0	0	0	0	0	0	0	0	0	16	26	20	2	0	0	6	10	75	d__Bacteria;p__Proteobacteria;c__Deltaproteobacteria;o__Desulfovibrionales;f__Desulfovibrionaceae;g__Desulfovibrio;s__Desulfovibrio_unclassified
a18fc1e4aa08a99bc0779cd1d37367a8	0	0	0	0	0	0	0	0	0	0	31	58	67	0	0	0	39	0	d__Bacteria;p__Firmicutes;c__Clostridia;o__Clostridiales;f__Ruminococcaceae;g__Oscillibacter;s__Oscillibacter_unclassified
f0bde2f54893276b9ba2239c532b706a	9	0	13	10	6	15	17	0	13	0	0	0	0	0	0	0	0	0	d__Bacteria;p__Firmicutes;c__Bacilli;o__Lactobacillales;f__Streptococcaceae;g__Streptococcus;s__Streptococcus_salivarius
26c54412d628158dd3f13578334c5511	0	0	0	0	28	21	0	26	28	0	0	0	0	0	0	0	0	0	d__Bacteria;p__Bacteroidetes;c__Bacteroidia;o__Bacteroidales;f__Muribaculaceae;g__Muribaculaceae_unclassified;s__Muribaculaceae_unclassified
f17218af2cd918ff39ba758d7a589ecf	0	0	0	0	12	0	0	0	0	0	0	0	0	0	0	0	0	0	d__Bacteria;p__Bacteroidetes;c__Bacteroidia;o__Bacteroidales;f__Muribaculaceae;g__Muribaculaceae_unclassified;s__Muribaculaceae_unclassified
76a2c41dc3b30134e7e1aefb1755099f	0	195	0	0	0	0	0	0	0	0	0	0	0	0	0	0	0	0	d__Bacteria;p__Firmicutes;c__Clostridia;o__Clostridiales;f__Lachnospiraceae;g__Lachnospiraceae_NK4A136_group;s__Lachnospiraceae_NK4A136_group_unclassified
eb2d3d6cf2ce45924ad25c5d26970974	0	21	0	0	0	0	0	0	0	0	0	0	6	0	0	0	0	0	d__Bacteria;p__Firmicutes;c__Bacilli;o__Lactobacillales;f__Lactobacillaceae;g__Lactobacillus;s__Lactobacillus_intestinalis
f462e6efe5a59ef874331772b91330dc	16	21	12	37	6	0	3	0	0	0	0	0	0	0	0	0	0	0	d__Bacteria;p__Bacteroidetes;c__Bacteroidia;o__Bacteroidales;f__Muribaculaceae;g__Muribaculaceae_unclassified;s__Muribaculaceae_unclassified
f44183d0d9ab7f4fb79ae6b20875c6eb	0	0	0	0	34	0	0	0	0	0	0	0	0	0	0	0	0	0	d__Bacteria;p__Bacteroidetes;c__Bacteroidia;o__Bacteroidales;f__Muribaculaceae;g__Muribaculaceae_unclassified;s__Muribaculaceae_unclassified
2cfa5ad20545248124fb966b69ad7c88	67	0	0	0	0	0	0	0	0	0	0	0	0	0	0	0	0	0	d__Bacteria;p__Bacteroidetes;c__Bacteroidia;o__Bacteroidales;f__Muribaculaceae;g__Muribaculaceae_unclassified;s__Muribaculaceae_unclassified
250539a07874ab82c84b1374c512188e	0	194	0	0	0	0	0	0	0	0	0	0	0	0	0	0	0	0	d__Bacteria;p__Firmicutes;c__Clostridia;o__Clostridiales;f__Lachnospiraceae;g__Lachnospiraceae_NK4A136_group;s__Lachnospiraceae_NK4A136_group_unclassified
de0b93effb6ff2deb496867411d9e701	0	0	0	0	0	0	0	0	10	0	0	0	0	0	0	0	0	0	d__Bacteria;p__Bacteroidetes;c__Bacteroidia;o__Bacteroidales;f__Muribaculaceae;g__Muribaculaceae_unclassified;s__Muribaculaceae_unclassified
778536c794e40d46c69148ff0690597a	0	0	0	0	0	4	0	0	90	0	0	0	0	0	0	0	0	0	d__Bacteria;p__Firmicutes;c__Erysipelotrichia;o__Erysipelotrichales;f__Erysipelotrichaceae;g__Absiella;s__Absiella_sp.
3d0bfbf5269d0cf22f44db174aaa26fc	16	0	26	18	0	0	0	0	0	0	0	0	0	0	0	0	0	0	d__Bacteria;p__Bacteroidetes;c__Bacteroidia;o__Bacteroidales;f__Muribaculaceae;g__Muribaculaceae_unclassified;s__Muribaculaceae_unclassified
ac844672da79dd440a7c5f321bda781a	0	0	0	0	88	65	40	0	0	0	0	0	0	0	0	0	0	0	d__Bacteria;p__Bacteroidetes;c__Bacteroidia;o__Bacteroidales;f__Muribaculaceae;g__Muribaculaceae_unclassified;s__Muribaculaceae_unclassified
ec0205fa7153e02c0014a22c4a758905	0	0	0	0	0	27	0	0	0	0	0	0	0	0	0	0	0	0	d__Bacteria;p__Firmicutes;c__Clostridia;o__Clostridiales;f__Ruminococcaceae;g__Ruminiclostridium_9;s__Ruminiclostridium_9_unclassified
e5abe65d5933451ca7c19fb234b441b3	0	0	0	0	0	0	0	0	0	0	13	19	18	67	19	39	17	0	d__Bacteria;p__Firmicutes;c__Bacilli;o__Lactobacillales;f__Streptococcaceae;g__Lactococcus;s__uncultured_Lactococcus_sp.
61b5cb0cc83b2bd8fc722e53327eccc6	0	0	0	0	0	0	0	0	0	0	25	75	48	0	0	44	0	0	d__Bacteria;p__Firmicutes;c__Clostridia;o__Clostridiales;f__Clostridiales_unclassified;g__Clostridiales_unclassified;s__Clostridiales_unclassified
d3083d224d1fc00112655662e60a993e	0	0	0	0	5	0	0	5	0	0	0	0	0	0	0	0	0	0	d__Bacteria;p__Bacteroidetes;c__Bacteroidia;o__Bacteroidales;f__Muribaculaceae;g__Muribaculaceae_unclassified;s__Muribaculaceae_unclassified
c60c7fbb390c3686047703daf9ef9b6c	0	175	0	0	17	0	0	0	0	0	0	0	0	0	0	0	0	0	d__Bacteria;p__Firmicutes;c__Clostridia;o__Clostridiales;f__Lachnospiraceae;g__Lachnospiraceae_unclassified;s__Lachnospiraceae_unclassified
6326cb9db2cbe08e157a75fac0ab82a5	0	87	0	48	0	0	0	0	0	0	0	0	0	0	0	0	0	0	d__Bacteria;p__Bacteroidetes;c__Bacteroidia;o__Bacteroidales;f__Muribaculaceae;g__Muribaculaceae_unclassified;s__Muribaculaceae_unclassified
d7e058554d7784c1a4ec5c4c6579b7e7	32	0	0	0	0	0	0	0	0	0	0	0	0	0	35	0	0	0	d__Bacteria;p__Bacteroidetes;c__Bacteroidia;o__Bacteroidales;f__Muribaculaceae;g__Muribaculaceae_unclassified;s__Muribaculaceae_unclassified
56aada8141400076352f3aefbfe4af15	0	0	0	0	0	0	0	0	0	0	0	0	0	0	0	0	0	94	d__Bacteria;p__Proteobacteria;c__Deltaproteobacteria;o__Desulfovibrionales;f__Desulfovibrionaceae;g__Bilophila;s__uncultured_Bilophila_sp.
2c5fd482e1856d3327c07461c1eb9dd9	0	0	0	0	0	0	0	0	0	0	0	0	0	0	0	0	0	0	d__Bacteria;p__Bacteroidetes;c__Bacteroidia;o__Bacteroidales;f__Muribaculaceae;g__Muribaculum;s__Muribaculum_sp.
c573cf2d5aa7b8ca688119c661207838	0	46	16	10	0	10	0	0	0	0	0	0	0	0	0	0	0	0	d__Bacteria;p__Bacteroidetes;c__Bacteroidia;o__Bacteroidales;f__Muribaculaceae;g__Muribaculaceae_unclassified;s__Muribaculaceae_unclassified
39f76a95ab78545914c29ffe5e2cce84	5	25	13	22	0	0	9	0	0	0	0	0	0	0	0	0	0	0	d__Bacteria;p__Bacteroidetes;c__Bacteroidia;o__Bacteroidales;f__Muribaculaceae;g__Muribaculaceae_unclassified;s__Muribaculaceae_unclassified
f3ecc9d67fd511c88874443580ea6b8e	83	0	0	60	0	0	36	0	0	0	0	0	0	0	0	0	0	0	d__Bacteria;p__Patescibacteria;c__Saccharimonadia;o__Saccharimonadales;f__Saccharimonadaceae;g__Candidatus_Saccharimonas;s__Candidatus_Saccharimonas_unclassified
93370861c3f76e1fc1967b85a84870e4	0	0	0	0	0	0	0	0	0	0	0	0	0	0	0	0	0	0	d__Bacteria;p__Bacteroidetes;c__Bacteroidia;o__Bacteroidales;f__Muribaculaceae;g__Muribaculaceae_unclassified;s__Muribaculaceae_unclassified
19fdce30b2874bc774e304664d59a313	0	0	0	0	26	39	51	0	0	0	0	0	0	0	0	0	0	0	d__Bacteria;p__Bacteroidetes;c__Bacteroidia;o__Bacteroidales;f__Muribaculaceae;g__Muribaculaceae_unclassified;s__Muribaculaceae_unclassified
567bd5f7bf763b561c87fa8d2a0c441a	0	6	30	0	0	0	0	20	22	0	0	0	0	0	0	0	0	0	d__Bacteria;p__Bacteroidetes;c__Bacteroidia;o__Bacteroidales;f__Muribaculaceae;g__Muribaculaceae_unclassified;s__Muribaculaceae_unclassified
710bf757a104c4079e94dc15d8c3550a	0	50	0	18	0	0	0	0	0	0	0	0	0	0	0	0	0	0	d__Bacteria;p__Bacteroidetes;c__Bacteroidia;o__Bacteroidales;f__Muribaculaceae;g__Muribaculaceae_unclassified;s__Muribaculaceae_unclassified
a3d2e9476dfeb42cd89bfb0867852cec	0	0	0	0	0	0	0	0	0	0	0	0	0	0	0	0	0	0	d__Bacteria;p__Bacteroidetes;c__Bacteroidia;o__Bacteroidales;f__Muribaculaceae;g__Muribaculum;s__Muribaculum_sp.
094c9097f1ab62642d0151f7101561de	0	0	4	0	0	5	8	0	0	0	0	0	0	0	0	0	0	0	d__Bacteria;p__Bacteroidetes;c__Bacteroidia;o__Bacteroidales;f__Muribaculaceae;g__Muribaculaceae_unclassified;s__Muribaculaceae_unclassified
f24c6d3194b1548175c7eb1228c28957	0	0	0	0	0	0	0	0	41	0	0	0	0	0	0	0	0	0	d__Bacteria;p__Bacteroidetes;c__Bacteroidia;o__Bacteroidales;f__Muribaculaceae;g__Muribaculaceae_unclassified;s__Muribaculaceae_unclassified
b660c364d2d868f8a0998fbbddf083da	31	0	0	0	0	0	0	0	0	0	0	0	0	0	0	0	0	0	d__Bacteria;p__Bacteroidetes;c__Bacteroidia;o__Bacteroidales;f__Muribaculaceae;g__Paramuribaculum;s__Paramuribaculum_intestinale
a9ef1f1920ed14047dcdbee023f3183f	0	0	0	0	0	0	158	30	0	0	0	0	0	0	0	0	0	0	d__Bacteria;p__Firmicutes;c__Clostridia;o__Clostridiales;f__Lachnospiraceae;g__Eubacterium]_xylanophilum_group;s__Eubacterium]_xylanophilum_group_unclassified
ded8d474f6a8076da2c74833622652df	0	0	0	0	0	0	0	0	0	0	0	0	12	0	0	19	29	30	d__Bacteria;p__Bacteroidetes;c__Bacteroidia;o__Bacteroidales;f__Muribaculaceae;g__Muribaculaceae_unclassified;s__Muribaculaceae_unclassified
bc9521fd50d94a76ad94f11b63b27f79	0	0	0	0	0	0	0	0	0	0	0	0	0	0	0	0	0	0	d__Bacteria;p__Bacteroidetes;c__Bacteroidia;o__Bacteroidales;f__Muribaculaceae;g__Muribaculaceae_unclassified;s__Muribaculaceae_unclassified
90cd960b04c52f73d49ff76908870e3e	82	0	0	43	0	0	0	0	0	0	0	0	0	0	0	0	0	0	d__Bacteria;p__Firmicutes;c__Firmicutes_unclassified;o__Firmicutes_unclassified;f__Firmicutes_unclassified;g__Firmicutes_unclassified;s__Firmicutes_unclassified
9bd9c40804ebcafc9b12e279d792a38d	0	67	0	0	0	0	0	0	120	0	0	0	0	0	0	0	0	0	d__Bacteria;p__Firmicutes;c__Clostridia;o__Clostridiales;f__Lachnospiraceae;g__Lachnospiraceae_NK4A136_group;s__Lachnospiraceae_NK4A136_group_unclassified
4b81d683464b0383c2d93e57e97895e3	0	0	0	0	0	0	0	12	0	0	15	0	0	0	0	0	0	0	d__Bacteria;p__Bacteroidetes;c__Bacteroidia;o__Bacteroidales;f__Muribaculaceae;g__Muribaculaceae_unclassified;s__Muribaculaceae_unclassified
2f35f7ee5d92e0b1c3d78c56094bebca	0	0	0	0	0	0	0	0	0	62	88	35	0	0	0	0	0	0	d__Bacteria;p__Firmicutes;c__Clostridia;o__Clostridiales;f__Ruminococcaceae;g__Intestinimonas;s__Intestinimonas_unclassified
97f95ba702dbb580f76ef9abbb00cd2f	14	0	0	0	0	10	40	33	0	0	0	0	0	0	0	0	0	0	d__Bacteria;p__Firmicutes;c__Clostridia;o__Clostridiales;f__Ruminococcaceae;g__Ruminococcaceae_UCG-014;s__Ruminococcaceae_UCG-014_unclassified
bd400c2ac50efc49d06357aa726e06aa	0	26	0	0	0	0	0	0	0	0	0	0	0	0	0	0	0	0	d__Bacteria;p__Bacteroidetes;c__Bacteroidia;o__Bacteroidales;f__Muribaculaceae;g__Muribaculaceae_unclassified;s__Muribaculaceae_unclassified
71912986f4c399a145836a4698b13608	0	0	0	17	0	0	0	8	0	0	0	0	0	0	0	0	0	0	d__Bacteria;p__Bacteroidetes;c__Bacteroidia;o__Bacteroidales;f__Muribaculaceae;g__Muribaculaceae_unclassified;s__Muribaculaceae_unclassified
1c6e0111c4c09d113f0347b44f919af9	0	0	0	0	9	0	0	0	22	0	0	0	0	0	0	0	0	0	d__Bacteria;p__Bacteroidetes;c__Bacteroidia;o__Bacteroidales;f__Muribaculaceae;g__Muribaculum;s__Muribaculum_sp.
00bd114ccb9e34f018f86f596c906ef3	0	0	0	0	0	0	0	0	0	0	0	0	0	0	0	0	0	0	d__Bacteria;p__Bacteroidetes;c__Bacteroidia;o__Bacteroidales;f__Muribaculaceae;g__Duncaniella;s__Duncaniella_muris
0c18da1d90abf579a5962b1e1d27ce33	0	0	0	0	0	0	0	0	0	0	114	42	28	0	0	0	0	0	d__Bacteria;p__Firmicutes;c__Firmicutes_unclassified;o__Firmicutes_unclassified;f__Firmicutes_unclassified;g__Firmicutes_unclassified;s__Firmicutes_unclassified
feea9e6848a906a0da67ac5a3e4cab88	0	0	0	0	0	0	0	0	0	0	0	0	0	0	0	0	0	0	d__Bacteria;p__Bacteroidetes;c__Bacteroidia;o__Bacteroidales;f__Muribaculaceae;g__Muribaculaceae_unclassified;s__Muribaculaceae_unclassified
0273c4e85609a2713fdc972e29ae4ffd	0	0	26	0	0	0	0	22	62	0	0	0	0	0	0	0	0	0	d__Bacteria;p__Bacteroidetes;c__Bacteroidia;o__Bacteroidales;f__Muribaculaceae;g__Muribaculaceae_unclassified;s__Muribaculaceae_unclassified
901bd996e7b32c30a4e87940f2eb11da	7	0	13	0	0	0	0	0	0	0	0	0	0	0	0	0	0	0	d__Bacteria;p__Bacteroidetes;c__Bacteroidia;o__Bacteroidales;f__Muribaculaceae;g__Muribaculum;s__Muribaculum_sp.
5843b6f3b3b2f64a1b2192548fb93bce	0	0	17	14	6	0	0	0	0	0	0	0	0	0	0	0	0	0	d__Bacteria;p__Bacteroidetes;c__Bacteroidia;o__Bacteroidales;f__Muribaculaceae;g__Muribaculaceae_unclassified;s__Muribaculaceae_unclassified
b693620ce6084c6d0143444eac4c8bea	8	0	10	0	0	0	0	0	26	0	0	0	0	0	0	0	0	0	d__Bacteria;p__Bacteroidetes;c__Bacteroidia;o__Bacteroidales;f__Muribaculaceae;g__Muribaculaceae_unclassified;s__Muribaculaceae_unclassified
2e4e2bfe8e20fb1f5791e1a946cad3d5	6	5	4	0	5	4	16	4	10	8	8	7	5	6	0	4	0	0	d__Bacteria;p__Firmicutes;c__Clostridia;o__Clostridiales;f__Ruminococcaceae;g__Ruminococcaceae_UCG-008;s__Ruminococcaceae_UCG-008_unclassified
33925a84fbfaa522592be5f36b091448	0	0	0	0	0	0	0	0	0	0	0	127	0	0	0	0	56	0	d__Bacteria;p__Firmicutes;c__Clostridia;o__Clostridiales;f__Clostridiales_unclassified;g__Clostridiales_unclassified;s__Clostridiales_unclassified
64ca3fd5896cd1f562f0385f599e1902	12	0	0	0	13	0	0	7	0	0	0	0	0	0	0	0	0	0	d__Bacteria;p__Bacteroidetes;c__Bacteroidia;o__Bacteroidales;f__Muribaculaceae;g__Muribaculaceae_unclassified;s__Muribaculaceae_unclassified
52026e5966087431651375a6f0a1a909	0	0	0	0	0	0	0	0	0	0	0	0	0	0	0	0	0	0	d__Bacteria;p__Bacteroidetes;c__Bacteroidia;o__Bacteroidales;f__Muribaculaceae;g__Muribaculaceae_unclassified;s__Muribaculaceae_unclassified
d90e8d6131ee4af08ef53fc6c69bd6f3	0	0	0	0	60	0	0	20	0	0	0	0	0	0	0	0	0	0	d__Bacteria;p__Firmicutes;c__Clostridia;o__Clostridiales;f__Oscillospiraceae;g__Oscillibacter;s__uncultured_Oscillibacter_sp.
79fa4dc4517426bf73a91fc62d62b64c	0	0	0	0	0	0	0	0	6	0	0	0	0	0	0	0	0	0	d__unclassified;p__unclassified;c__unclassified;o__unclassified;f__unclassified;g__unclassified;s__unclassified
c08ca944f4478e382c9a9da98bf8e78c	0	13	0	0	23	0	0	0	0	0	0	0	0	0	0	0	0	0	d__Bacteria;p__Bacteroidetes;c__Bacteroidia;o__Bacteroidales;f__Muribaculaceae;g__Muribaculaceae_unclassified;s__Muribaculaceae_unclassified
2e3cd63e7ee8e5d33cee0717b22d95aa	0	0	0	0	0	0	0	0	0	0	0	0	0	0	0	0	0	0	d__Bacteria;p__Bacteroidetes;c__Bacteroidia;o__Bacteroidales;f__Muribaculaceae;g__Muribaculaceae_unclassified;s__Muribaculaceae_unclassified
f5ad794668c0db47c33229d16b3aa2c2	0	0	0	8	16	20	0	12	0	0	0	0	0	0	0	0	0	0	d__Bacteria;p__Bacteroidetes;c__Bacteroidia;o__Bacteroidales;f__Muribaculaceae;g__Muribaculaceae_unclassified;s__Muribaculaceae_unclassified
7b2196ceb42fa94f447c30d4f208db21	0	0	0	0	0	0	0	0	0	0	0	0	0	0	0	0	0	0	d__Bacteria;p__Bacteroidetes;c__Bacteroidia;o__Bacteroidales;f__Muribaculaceae;g__Muribaculum;s__Muribaculum_sp.
a537f911c393b130d7f5d0e8a0b61e72	0	0	0	0	0	0	0	0	0	0	0	0	0	0	0	0	0	0	d__Bacteria;p__Bacteroidetes;c__Bacteroidia;o__Bacteroidales;f__Muribaculaceae;g__Muribaculaceae_unclassified;s__Muribaculaceae_unclassified
693f233be771813977c295c97de612b1	0	0	28	0	0	0	0	0	0	0	0	0	0	0	0	0	0	0	d__Bacteria;p__Firmicutes;c__Erysipelotrichia;o__Erysipelotrichales;f__Erysipelotrichaceae;g__Erysipelatoclostridium;s__Clostridium]_cocleatum
4f6b29b4b26689a3b206c04380a739c7	0	0	0	0	0	0	0	0	0	0	0	0	0	0	0	0	0	0	d__Bacteria;p__Bacteroidetes;c__Bacteroidia;o__Bacteroidales;f__Muribaculaceae;g__Muribaculaceae_unclassified;s__Muribaculaceae_unclassified
b3c5a57e440581b7f47417ac092aac03	3	0	4	2	9	5	4	6	10	13	5	10	9	9	0	13	10	7	d__Bacteria;p__Proteobacteria;c__Alphaproteobacteria;o__Rhizobiales;f__Rhizobiales_Incertae_Sedis;g__Phreatobacter;s__Phreatobacter_unclassified
fb7457c6d4e81a44b1a855c5a840adc8	0	0	0	0	0	0	0	0	0	0	0	0	0	0	0	0	0	0	d__Bacteria;p__Bacteroidetes;c__Bacteroidia;o__Bacteroidales;f__Muribaculaceae;g__Muribaculaceae_unclassified;s__Muribaculaceae_unclassified
425a76975806d8d953b46159ead27efc	0	0	0	0	0	0	0	0	0	0	0	0	0	120	0	0	0	0	d__Bacteria;p__Firmicutes;c__Bacilli;o__Lactobacillales;f__Lactobacillaceae;g__Lactobacillus;s__Lactobacillus_taiwanensis
9d063c64a2eee2f89925f68e2fc3f453	21	0	54	9	10	0	0	0	0	0	0	0	0	0	0	0	0	0	d__Bacteria;p__Bacteroidetes;c__Bacteroidia;o__Bacteroidales;f__Muribaculaceae;g__Muribaculaceae_unclassified;s__Muribaculaceae_unclassified
4020ab5ca1d734bef9b2a52edfed3220	7	0	40	0	0	0	0	0	0	0	0	0	0	0	0	0	0	0	d__Bacteria;p__Bacteroidetes;c__Bacteroidia;o__Bacteroidales;f__Muribaculaceae;g__Muribaculaceae_unclassified;s__Muribaculaceae_unclassified
15d5681d4e699e64d9226151d7368469	87	0	0	93	0	0	0	0	0	0	0	0	0	0	0	0	0	0	d__Bacteria;p__Firmicutes;c__Clostridia;o__Clostridiales;f__Lachnospiraceae;g__Robinsoniella;s__Robinsoniella_sp.
fe0baf66fcd1ab4a14b3cfa683e66635	0	54	0	47	41	38	0	0	0	0	0	0	0	0	0	0	0	0	d__Bacteria;p__Bacteroidetes;c__Bacteroidia;o__Bacteroidales;f__Muribaculaceae;g__Muribaculaceae_unclassified;s__Muribaculaceae_unclassified
aefb9ee174cf9651e19519bcfbf541e9	0	0	0	0	16	11	10	0	0	0	0	0	0	0	0	0	0	0	d__Bacteria;p__Bacteroidetes;c__Bacteroidia;o__Bacteroidales;f__Muribaculaceae;g__Muribaculaceae_unclassified;s__Muribaculaceae_unclassified
468c1a33d8e794794a58395c0bee4f94	0	0	0	0	0	20	0	0	0	0	0	0	0	0	0	0	0	0	d__Bacteria;p__Bacteroidetes;c__Bacteroidia;o__Bacteroidales;f__Muribaculaceae;g__Muribaculaceae_unclassified;s__Muribaculaceae_unclassified
f3693f841ddf6e408f6761f448c9dd2b	15	33	0	14	0	0	0	0	0	0	0	0	0	0	0	0	0	0	d__Bacteria;p__Firmicutes;c__Clostridia;o__Clostridiales;f__Ruminococcaceae;g__Ruminiclostridium_9;s__Ruminiclostridium_9_unclassified
604cd1dd2ca97a1e534569c6f23dc3cd	0	0	0	0	0	0	0	0	3	52	19	80	13	4	0	7	0	0	d__Bacteria;p__Firmicutes;c__Clostridia;o__Clostridiales;f__Lachnospiraceae;g__Acetatifactor;s__Acetatifactor_sp.
5cf980df01580f086d5f855d55155f0a	0	0	0	0	0	0	0	0	0	13	0	0	0	0	0	0	0	0	d__Bacteria;p__Bacteroidetes;c__Bacteroidia;o__Bacteroidales;f__Muribaculaceae;g__Muribaculaceae_unclassified;s__Muribaculaceae_unclassified
a5bd85f6c3b255b5c6b24e6edea3f328	16	0	0	13	15	0	25	13	0	0	9	11	14	0	0	0	0	0	d__Bacteria;p__Firmicutes;c__Bacilli;o__Lactobacillales;f__Streptococcaceae;g__Streptococcus;s__Streptococcus_parasanguinis
edd5c69190c699f131ef7c8f2066cc43	0	0	0	0	0	3	0	9	0	0	0	0	0	0	0	0	0	0	d__Bacteria;p__Bacteroidetes;c__Bacteroidia;o__Bacteroidales;f__Muribaculaceae;g__Muribaculaceae_unclassified;s__Muribaculaceae_unclassified
94b75fb53b11574eeb261a51cd56b28b	0	36	0	26	0	0	0	0	0	0	0	0	0	0	0	0	0	0	d__Bacteria;p__Bacteroidetes;c__Bacteroidia;o__Bacteroidales;f__Muribaculaceae;g__Muribaculaceae_unclassified;s__Muribaculaceae_unclassified
2f7b935f347144ce7ac3bf2f2172621d	3	0	0	0	0	5	7	0	0	0	0	0	0	0	0	0	0	0	d__Bacteria;p__Firmicutes;c__Clostridia;o__Clostridiales;f__Ruminococcaceae;g__Intestinimonas;s__Intestinimonas_unclassified
ff3e8267f48593372acbbf0c345cd457	14	0	0	0	0	0	0	0	0	0	0	0	0	0	0	0	0	0	d__Bacteria;p__Bacteroidetes;c__Bacteroidia;o__Bacteroidales;f__Prevotellaceae;g__Alloprevotella;s__Alloprevotella_unclassified
8feca91c1898c8606f8b8a21ddda3b48	0	0	0	0	133	25	6	0	0	0	0	0	0	0	0	0	0	0	d__Bacteria;p__Firmicutes;c__Clostridia;o__Clostridiales;f__Lachnospiraceae;g__Acetatifactor;s__Acetatifactor_sp.
1de2f20cdb329619d8f71641faf493e1	16	144	18	0	0	0	0	0	0	0	0	0	0	0	0	0	0	0	d__Bacteria;p__Firmicutes;c__Clostridia;o__Clostridiales;f__Lachnospiraceae;g__Eubacterium]_xylanophilum_group;s__Eubacterium]_xylanophilum_group_unclassified
c32f51730be4874253613642f477e30f	0	72	0	0	0	0	0	0	0	0	0	0	0	0	0	0	0	0	d__Bacteria;p__Bacteroidetes;c__Bacteroidia;o__Bacteroidales;f__Tannerellaceae;g__Parabacteroides;s__uncultured_Parabacteroides_sp.
819fc3380f06cf7fc1a8789250ad1226	0	0	0	0	0	0	0	0	0	0	0	0	0	74	0	0	0	0	d__Bacteria;p__Proteobacteria;c__Gammaproteobacteria;o__Betaproteobacteriales;f__Burkholderiaceae;g__Parasutterella;s__Parasutterella_unclassified
0cabf12987b99acf478b1975b0311dd2	0	0	0	0	0	0	0	0	0	0	0	0	0	0	0	60	117	0	d__Bacteria;p__Firmicutes;c__Bacilli;o__Lactobacillales;f__Lactobacillaceae;g__Lactobacillus;s__Lactobacillus_murinus
137dae45b6f7dafa9893c3e3aa65809c	12	21	0	0	0	0	0	0	0	0	0	0	0	0	0	0	0	0	d__Bacteria;p__Firmicutes;c__Clostridia;o__Clostridiales;f__Lachnospiraceae;g__Lachnospiraceae_unclassified;s__Lachnospiraceae_unclassified
df0b82b6408f944bd65bc3ae6d6870b5	0	0	0	0	18	0	70	0	0	0	0	0	0	0	0	0	0	0	d__Bacteria;p__Firmicutes;c__Clostridia;o__Clostridiales;f__Lachnospiraceae;g__GCA-900066575;s__GCA-900066575_unclassified
1f12ee7b4893c72b078af08d87d8005e	0	0	0	0	0	0	0	42	85	0	0	0	0	0	0	0	0	0	d__Bacteria;p__Bacteroidetes;c__Bacteroidia;o__Bacteroidales;f__Muribaculaceae;g__Muribaculaceae_unclassified;s__Muribaculaceae_unclassified
31eea30d3efdf5c88dac0f8ec3488870	0	0	2	3	0	0	0	5	0	10	15	0	16	0	0	30	0	2	d__Bacteria;p__Bacteroidetes;c__Bacteroidia;o__Bacteroidales;f__Rikenellaceae;g__Alistipes;s__uncultured_Alistipes_sp.
5995b7620f7a12215556ba0b0225860d	0	0	0	0	0	0	0	0	0	0	0	48	0	39	0	0	89	0	d__Bacteria;p__Firmicutes;c__Erysipelotrichia;o__Erysipelotrichales;f__Erysipelotrichaceae;g__Dubosiella;s__Dubosiella_unclassified
54fb2cc7b4e2d5cb5deadb169aaad36d	0	0	0	0	51	0	0	0	85	0	0	0	0	0	0	0	0	0	d__Bacteria;p__Bacteroidetes;c__Bacteroidia;o__Bacteroidales;f__Muribaculaceae;g__Muribaculaceae_unclassified;s__Muribaculaceae_unclassified
0705d13078b7b17046d5119a4a6e6bed	0	23	0	0	5	0	0	36	0	0	0	0	0	0	0	0	0	0	d__Bacteria;p__Firmicutes;c__Clostridia;o__Clostridiales;f__Ruminococcaceae;g__Ruminiclostridium_6;s__Ruminiclostridium_6_unclassified
7cd280ebb1596174f577e35b9195ad6c	0	0	0	0	12	6	0	19	139	0	0	0	0	0	0	0	0	0	d__Bacteria;p__Firmicutes;c__Clostridia;o__Clostridiales;f__Lachnospiraceae;g__Lachnospiraceae_NK4A136_group;s__Lachnospiraceae_NK4A136_group_unclassified
c139317bf0e5cd9f6ae445be8b975b23	0	0	0	0	0	0	0	0	0	0	0	0	0	0	0	0	0	0	d__Bacteria;p__Bacteroidetes;c__Bacteroidia;o__Bacteroidales;f__Muribaculaceae;g__Muribaculaceae_unclassified;s__Muribaculaceae_unclassified
dcfedc4f0cf17684d60d12d768f20877	11	13	0	30	23	12	29	0	0	0	0	0	0	0	0	0	0	0	d__Bacteria;p__Firmicutes;c__Clostridia;o__Clostridiales;f__Lachnospiraceae;g__Lachnospiraceae_unclassified;s__Lachnospiraceae_unclassified
ae0f8e607b685875c76ad45b6f2269b5	0	6	0	0	0	0	0	6	0	16	50	31	12	0	0	14	23	0	d__Bacteria;p__Firmicutes;c__Clostridia;o__Clostridiales;f__Lachnospiraceae;g__GCA-900066575;s__GCA-900066575_unclassified
4800bbb48575c3774f39ae3c8afe8f86	18	0	0	19	0	0	0	0	0	0	0	0	0	0	0	0	0	0	d__Bacteria;p__Firmicutes;c__Clostridia;o__Clostridiales;f__Ruminococcaceae;g__Intestinimonas;s__Intestinimonas_unclassified
c38c9c7307e2120c62d36869eafabe74	0	0	0	0	44	0	0	44	0	0	0	0	0	0	0	0	0	0	d__Bacteria;p__Bacteroidetes;c__Bacteroidia;o__Bacteroidales;f__Muribaculaceae;g__Muribaculaceae_unclassified;s__Muribaculaceae_unclassified
6ce57cf5a320697c9d4daa77791d5e07	25	0	20	0	0	0	0	0	6	0	0	0	0	0	0	0	0	0	d__Bacteria;p__Bacteroidetes;c__Bacteroidia;o__Bacteroidales;f__Muribaculaceae;g__Duncaniella;s__Duncaniella_muris
fc34efecf1e849f46603f05244ead6be	0	0	0	0	0	0	0	0	0	0	0	0	0	0	0	0	0	0	d__Bacteria;p__Bacteroidetes;c__Bacteroidia;o__Bacteroidales;f__Muribaculaceae;g__Muribaculaceae_unclassified;s__Muribaculaceae_unclassified
ec590fcd178631312598b58a7b5d2de6	0	0	0	0	35	11	0	0	20	0	0	0	0	0	0	0	0	0	d__Bacteria;p__Bacteroidetes;c__Bacteroidia;o__Bacteroidales;f__Muribaculaceae;g__Muribaculaceae_unclassified;s__Muribaculaceae_unclassified
910d5a216ae95ee77ad2e9b235096b2c	64	16	41	53	0	0	0	0	0	0	0	0	0	0	0	0	0	0	d__Bacteria;p__Bacteroidetes;c__Bacteroidia;o__Bacteroidales;f__Muribaculaceae;g__Muribaculum;s__Muribaculum_sp.
41d6a0521df94727e97e7516200e9264	0	174	0	0	0	0	0	0	0	0	0	0	0	0	0	0	0	0	d__Bacteria;p__Firmicutes;c__Clostridia;o__Clostridiales;f__Lachnospiraceae;g__Lachnospiraceae_NK4A136_group;s__Lachnospiraceae_NK4A136_group_unclassified
8dd3df405fa857130cf97a03dfe06db4	0	51	42	0	0	16	0	0	0	0	0	0	0	0	0	0	0	0	d__Bacteria;p__Bacteroidetes;c__Bacteroidia;o__Bacteroidales;f__Muribaculaceae;g__Muribaculaceae_unclassified;s__Muribaculaceae_unclassified
e06b4a121fddfdd430c172bcb30adb54	0	27	0	0	0	0	0	0	0	0	0	0	0	0	0	0	0	0	d__Bacteria;p__Bacteroidetes;c__Bacteroidia;o__Bacteroidales;f__Muribaculaceae;g__Muribaculaceae_unclassified;s__Muribaculaceae_unclassified
6512f7a2235b4c1e39b8aa08e47b5123	0	0	0	50	37	86	0	0	0	0	0	0	0	0	0	0	0	0	d__Bacteria;p__Bacteroidetes;c__Bacteroidia;o__Bacteroidales;f__Muribaculaceae;g__Muribaculaceae_unclassified;s__Muribaculaceae_unclassified
7d7888f4554ec0ebac67a232e1800626	9	9	0	0	0	5	9	0	0	24	0	16	11	0	43	11	0	7	d__Bacteria;p__Firmicutes;c__Clostridia;o__Clostridiales;f__Clostridiales_unclassified;g__Clostridiales_unclassified;s__Clostridiales_unclassified
3c2934680d564f24be3099a620adb243	0	0	0	12	24	19	0	0	0	11	0	4	8	0	0	0	0	7	d__Bacteria;p__Actinobacteria;c__Actinobacteria;o__Micrococcales;f__Micrococcaceae;g__Rothia;s__Rothia_unclassified
9aa07db297cb6d379dab879fbb06c78d	0	43	11	0	0	0	0	0	0	0	0	0	0	0	0	0	0	0	d__Bacteria;p__Bacteroidetes;c__Bacteroidia;o__Bacteroidales;f__Muribaculaceae;g__Muribaculaceae_unclassified;s__Muribaculaceae_unclassified
33d66eced7718dd523639c7b74472b3f	0	0	0	0	0	0	0	0	0	0	0	0	0	0	0	0	0	0	d__Bacteria;p__Firmicutes;c__Clostridia;o__Clostridiales;f__Clostridiaceae;g__Clostridium;s__uncultured_Clostridium_sp.
1c1dc7f639c4445da197f8b58eae0006	0	89	40	3	0	0	0	0	0	0	0	0	0	0	0	0	0	0	d__Bacteria;p__Bacteroidetes;c__Bacteroidia;o__Bacteroidales;f__Tannerellaceae;g__Parabacteroides;s__uncultured_Parabacteroides_sp.
d9bb1a4f6f582e36bf068d7339e15c5a	0	0	0	0	13	0	8	0	0	0	0	0	0	0	0	0	0	0	d__Bacteria;p__Bacteroidetes;c__Bacteroidia;o__Bacteroidales;f__Muribaculaceae;g__Muribaculaceae_unclassified;s__Muribaculaceae_unclassified
3883a627dd6517e07d13d68224a33afa	28	0	35	0	19	0	0	0	32	0	0	0	0	0	0	0	0	0	d__Bacteria;p__Bacteroidetes;c__Bacteroidia;o__Bacteroidales;f__Muribaculaceae;g__Muribaculaceae_unclassified;s__Muribaculaceae_unclassified
fbf8d6cd7f2c05c0d1696af9c00e8fc0	8	0	19	7	0	0	0	0	0	0	0	0	0	0	0	0	0	0	d__Bacteria;p__Bacteroidetes;c__Bacteroidia;o__Bacteroidales;f__Muribaculaceae;g__Muribaculaceae_unclassified;s__Muribaculaceae_unclassified
5a7df261b941ed0990d98c9e75a3fbe0	0	0	0	0	0	0	30	0	0	0	0	0	0	0	0	0	0	0	d__Bacteria;p__Bacteroidetes;c__Bacteroidia;o__Bacteroidales;f__Muribaculaceae;g__Muribaculaceae_unclassified;s__Muribaculaceae_unclassified
8e64fc8a45958e050c64b351d842268d	0	0	37	46	0	32	0	0	0	0	0	0	0	0	0	0	0	0	d__Bacteria;p__Bacteroidetes;c__Bacteroidia;o__Bacteroidales;f__Muribaculaceae;g__Muribaculaceae_unclassified;s__Muribaculaceae_unclassified
e629338d9365eae6ee60042d118b99fe	0	0	0	0	0	0	0	0	0	0	0	0	0	0	0	0	0	0	d__Bacteria;p__Bacteroidetes;c__Bacteroidia;o__Bacteroidales;f__Muribaculaceae;g__Muribaculum;s__Muribaculum_sp.
e46e19cfcea05bed80356cd05b5bc11c	0	0	0	0	0	0	0	0	0	30	73	0	28	0	0	0	39	0	d__Bacteria;p__Firmicutes;c__Clostridia;o__Clostridiales;f__Clostridiales_unclassified;g__Clostridiales_unclassified;s__Clostridiales_unclassified
cba0cececbedd10c279666a0d19d0b43	0	0	0	0	0	0	0	0	11	0	0	0	0	0	0	0	0	0	d__Bacteria;p__Bacteroidetes;c__Bacteroidia;o__Bacteroidales;f__Muribaculaceae;g__Muribaculaceae_unclassified;s__Muribaculaceae_unclassified
ad53073ccc42044be70281b7afa19d59	21	36	43	27	7	0	0	0	0	0	0	0	0	0	0	0	0	0	d__Bacteria;p__Bacteroidetes;c__Bacteroidia;o__Bacteroidales;f__Muribaculaceae;g__Muribaculaceae_unclassified;s__Muribaculaceae_unclassified
64ea8c476137061a6d739500b10a62bf	0	42	0	0	17	0	0	0	0	0	0	0	0	0	0	0	0	0	d__Bacteria;p__Bacteroidetes;c__Bacteroidia;o__Bacteroidales;f__Muribaculaceae;g__Muribaculaceae_unclassified;s__Muribaculaceae_unclassified
71b79984c47c8e00b2fe52a18dff3f6a	0	0	0	0	35	0	0	17	0	0	0	0	0	0	0	0	0	0	d__Bacteria;p__Bacteroidetes;c__Bacteroidia;o__Bacteroidales;f__Muribaculaceae;g__Muribaculaceae_unclassified;s__Muribaculaceae_unclassified
85b8b7fef7c5d145b34970e3e5b777e6	0	0	0	0	0	0	0	22	34	0	0	0	0	0	0	0	0	0	d__Bacteria;p__Bacteroidetes;c__Bacteroidia;o__Bacteroidales;f__Muribaculaceae;g__Muribaculaceae_unclassified;s__Muribaculaceae_unclassified
3d843fda8ccb4ad3e32dd468c94604ec	0	0	0	0	0	32	0	0	58	0	0	0	0	0	0	0	0	0	d__Bacteria;p__Bacteroidetes;c__Bacteroidia;o__Bacteroidales;f__Muribaculaceae;g__Muribaculaceae_unclassified;s__Muribaculaceae_unclassified
326bfa5727372088271ec2415e8cf91b	0	0	0	0	0	0	0	0	0	0	0	0	0	0	0	0	0	0	d__Bacteria;p__Bacteroidetes;c__Bacteroidia;o__Bacteroidales;f__Muribaculaceae;g__Muribaculaceae_unclassified;s__Muribaculaceae_unclassified
805c48ef07b82e4770996017dfcaaf1f	0	0	0	0	0	0	0	0	34	0	0	0	0	0	0	0	0	0	d__Bacteria;p__Bacteroidetes;c__Bacteroidia;o__Bacteroidales;f__Muribaculaceae;g__Muribaculaceae_unclassified;s__Muribaculaceae_unclassified
4b4d7d79926e6aa2c9a5bdd0b5b8835a	23	0	0	40	106	0	0	0	0	0	0	0	0	0	0	0	0	0	d__Bacteria;p__Firmicutes;c__Clostridia;o__Clostridiales;f__Lachnospiraceae;g__Lachnospiraceae_unclassified;s__Lachnospiraceae_unclassified
97446c6809a1e982b64a2443ab0851e3	20	70	0	0	25	16	29	0	0	0	0	0	0	0	0	0	0	0	d__Bacteria;p__Bacteroidetes;c__Bacteroidia;o__Bacteroidales;f__Muribaculaceae;g__Muribaculaceae_unclassified;s__Muribaculaceae_unclassified
11cb9951cdcf46c276080d24539b63be	0	0	0	0	0	0	0	0	0	33	58	43	0	0	0	0	16	18	d__Bacteria;p__Firmicutes;c__Clostridia;o__Clostridiales;f__Ruminococcaceae;g__Oscillibacter;s__Oscillibacter_unclassified
c8af4cf8f14f1a497f780762f2b49c1a	0	0	15	0	0	0	0	0	0	0	0	0	0	0	0	0	0	0	d__Bacteria;p__Bacteroidetes;c__Bacteroidia;o__Bacteroidales;f__Muribaculaceae;g__Muribaculaceae_unclassified;s__Muribaculaceae_unclassified
4ca41ca763bfb07425eb22829aba1024	0	0	0	0	0	0	0	0	0	0	0	0	0	0	0	0	0	0	d__Bacteria;p__Bacteroidetes;c__Bacteroidia;o__Bacteroidales;f__Muribaculaceae;g__Muribaculaceae_unclassified;s__Muribaculaceae_unclassified
2b01f839a3c0261ec7f5c4e1e73de542	0	0	0	67	0	29	0	0	0	0	0	0	0	0	0	0	0	0	d__Bacteria;p__Bacteroidetes;c__Bacteroidia;o__Bacteroidales;f__Muribaculaceae;g__Muribaculaceae_unclassified;s__Muribaculaceae_unclassified
a678f51384372a5b711c1f0377c3e941	0	0	0	0	0	0	0	20	101	0	0	0	0	0	0	0	0	0	d__Bacteria;p__Bacteroidetes;c__Bacteroidia;o__Bacteroidales;f__Muribaculaceae;g__Muribaculaceae_unclassified;s__Muribaculaceae_unclassified
d474831d4b42937536f5d862d1423db2	0	0	0	0	0	0	0	14	9	0	10	11	14	23	19	27	9	0	d__Bacteria;p__Firmicutes;c__Clostridia;o__Clostridiales;f__Ruminococcaceae;g__Flavonifractor;s__Flavonifractor_sp.
954e1698289dddf7a41a0404642818e3	7	0	0	0	0	0	7	0	0	0	0	0	0	40	27	14	9	38	d__Bacteria;p__Firmicutes;c__Clostridia;o__Clostridiales;f__Ruminococcaceae;g__Oscillibacter;s__Oscillibacter_unclassified
ab2c864cb4df4aa10ed532b95c2770c7	0	0	0	0	60	54	17	0	0	0	0	0	0	0	0	0	0	0	d__Bacteria;p__Bacteroidetes;c__Bacteroidia;o__Bacteroidales;f__Muribaculaceae;g__Muribaculaceae_unclassified;s__Muribaculaceae_unclassified
8caf9c2e0fb57c4592db91dd0a245e25	0	0	21	0	0	0	0	0	47	0	0	0	0	0	0	0	0	0	d__Bacteria;p__Bacteroidetes;c__Bacteroidia;o__Bacteroidales;f__Muribaculaceae;g__Muribaculaceae_unclassified;s__Muribaculaceae_unclassified
3621583741f152dd31abd124ef0433c0	0	0	0	0	22	0	0	17	36	0	0	0	0	0	0	0	0	0	d__Bacteria;p__Bacteroidetes;c__Bacteroidia;o__Bacteroidales;f__Muribaculaceae;g__Muribaculaceae_unclassified;s__Muribaculaceae_unclassified
629cd6791910f2524256e0bec3622b00	0	0	0	43	0	0	0	0	0	0	0	0	0	0	0	0	0	0	d__Bacteria;p__Bacteroidetes;c__Bacteroidia;o__Bacteroidales;f__Muribaculaceae;g__Muribaculaceae_unclassified;s__Muribaculaceae_unclassified
5849eebfd648b68285ae5df4121c63e0	26	106	4	0	0	0	0	0	31	0	0	0	0	0	0	0	0	0	d__Bacteria;p__Firmicutes;c__Clostridia;o__Clostridiales;f__Lachnospiraceae;g__Lachnospiraceae_NK4A136_group;s__Lachnospiraceae_NK4A136_group_unclassified
2d2517301c92d31ed2fe5de8c301c64e	0	0	0	0	0	0	0	10	0	0	0	0	0	0	0	0	0	0	d__Bacteria;p__Bacteroidetes;c__Bacteroidia;o__Bacteroidales;f__Muribaculaceae;g__Muribaculaceae_unclassified;s__Muribaculaceae_unclassified
d7e319b96ffe22ed3c3de4fbb6cbb843	7	2	0	9	13	15	19	6	5	0	0	0	0	0	0	0	0	0	d__Bacteria;p__Actinobacteria;c__Coriobacteriia;o__Eggerthellales;f__Eggerthellaceae;g__Eggerthella;s__Eggerthella_sp.
999796455aa1b3522976285aae367527	0	0	0	0	0	0	0	0	0	0	0	0	0	0	0	0	0	0	d__Bacteria;p__Firmicutes;c__Clostridia;o__Clostridiales;f__Lachnospiraceae;g__Lachnospiraceae_unclassified;s__Lachnospiraceae_unclassified
687b49c09754f32bb74d4685a3ac8d92	0	0	0	0	36	18	0	0	0	0	0	0	0	0	0	0	0	0	d__Bacteria;p__Bacteroidetes;c__Bacteroidia;o__Bacteroidales;f__Muribaculaceae;g__Muribaculaceae_unclassified;s__Muribaculaceae_unclassified
2fc4ef99c24aa5b54d15e4d4e5348400	98	0	0	25	0	0	0	0	0	8	13	12	0	0	0	0	0	0	d__Bacteria;p__Firmicutes;c__Clostridia;o__Clostridiales;f__Clostridiales_unclassified;g__Clostridiales_unclassified;s__Clostridiales_unclassified
9355ca2dc872cc098d404779285d0572	13	26	0	32	30	23	0	0	13	0	0	0	0	0	0	0	0	0	d__Bacteria;p__Bacteroidetes;c__Bacteroidia;o__Bacteroidales;f__Muribaculaceae;g__Duncaniella;s__Duncaniella_muris
aadd4ae968cb9d7ed721adecde6d33cf	4	0	0	0	0	10	0	0	51	0	0	0	0	0	0	0	0	0	d__Bacteria;p__Firmicutes;c__Clostridia;o__Clostridiales;f__Ruminococcaceae;g__Ruminiclostridium;s__Ruminiclostridium_unclassified
39977c54fe9091fa02816cbbd116cc15	0	0	0	0	0	0	0	0	0	0	0	0	0	0	0	0	0	0	d__Bacteria;p__Firmicutes;c__Clostridia;o__Clostridiales;f__Ruminococcaceae;g__Ruminiclostridium;s__Ruminiclostridium_unclassified
14c59033344507a0e5f8d9601d216932	24	0	13	0	0	0	0	0	0	0	0	0	0	0	0	0	0	0	d__Bacteria;p__Bacteroidetes;c__Bacteroidia;o__Bacteroidales;f__Muribaculaceae;g__Muribaculaceae_unclassified;s__Muribaculaceae_unclassified
6b32e7203efd7131ecd6b96efe39c6e7	0	28	0	0	0	0	0	0	0	0	0	0	0	0	0	0	0	0	d__Bacteria;p__Bacteroidetes;c__Bacteroidia;o__Bacteroidales;f__Muribaculaceae;g__Muribaculaceae_unclassified;s__Muribaculaceae_unclassified
bc1d0ba9594bbe3758e155045fd5a072	0	20	28	0	0	0	0	0	0	0	0	0	0	0	0	0	0	0	d__Bacteria;p__Bacteroidetes;c__Bacteroidia;o__Bacteroidales;f__Muribaculaceae;g__Muribaculaceae_unclassified;s__Muribaculaceae_unclassified
db71ed4716d24f4e615f852796997ed6	14	10	28	0	0	0	0	0	0	0	0	0	0	0	0	0	0	0	d__Bacteria;p__Bacteroidetes;c__Bacteroidia;o__Bacteroidales;f__Muribaculaceae;g__Muribaculaceae_unclassified;s__Muribaculaceae_unclassified
7fcd6eac3925dbc48d1fe6014442557f	67	0	0	31	36	0	18	7	0	0	0	0	0	0	0	0	0	0	d__Bacteria;p__Firmicutes;c__Clostridia;o__Clostridiales;f__Lachnospiraceae;g__Anaerotignum;s__Anaerotignum_sp.
9e600a723d1b9216a510fe8ebb728391	22	0	0	35	0	0	100	0	0	0	0	0	0	0	0	0	0	0	d__Bacteria;p__Firmicutes;c__Clostridia;o__Clostridiales;f__Lachnospiraceae;g__Lachnospiraceae_unclassified;s__Lachnospiraceae_unclassified
4354ecbb58ca2c0094483a7568012920	0	0	0	0	0	0	0	0	0	0	0	0	0	0	0	73	91	0	d__Bacteria;p__Firmicutes;c__Bacilli;o__Lactobacillales;f__Lactobacillaceae;g__Lactobacillus;s__uncultured_Lactobacillus_sp.
f50c95e7834c6c970d216743abc22917	0	0	0	0	0	0	0	0	0	0	0	0	0	0	0	0	0	0	d__Bacteria;p__Bacteroidetes;c__Bacteroidia;o__Bacteroidales;f__Muribaculaceae;g__Duncaniella;s__Duncaniella_muris
88aaf7a8989d25371998be0d3379a7bf	0	0	0	0	0	0	0	0	0	0	0	0	0	0	0	0	0	0	d__Bacteria;p__Firmicutes;c__Clostridia;o__Clostridiales;f__Ruminococcaceae;g__Ruminococcus_1;s__Ruminococcus_1_unclassified
69e03915d84fe4bdc4482a38050a5f28	26	0	0	40	25	22	0	0	0	0	0	0	0	0	0	0	0	0	d__Bacteria;p__Bacteroidetes;c__Bacteroidia;o__Bacteroidales;f__Muribaculaceae;g__Muribaculaceae_unclassified;s__Muribaculaceae_unclassified
6f6f4b8e089d68ce3ac01cb6906b7185	0	42	0	0	0	0	0	0	0	0	0	0	0	0	0	0	0	0	d__Bacteria;p__Bacteroidetes;c__Bacteroidia;o__Bacteroidales;f__Prevotellaceae;g__Prevotellaceae_NK3B31_group;s__Prevotellaceae_NK3B31_group_unclassified
2e28a215e77067bee9bfd008e0d0909e	0	0	0	0	0	89	75	0	0	0	0	0	0	0	0	0	0	0	d__Bacteria;p__Firmicutes;c__Clostridia;o__Clostridiales;f__Ruminococcaceae;g__Ruminococcaceae_UCG-013;s__Ruminococcaceae_UCG-013_unclassified
78f76f1c22d12f97daa17e1a659a2f96	0	0	0	0	0	0	0	0	0	0	0	0	0	0	0	0	0	0	d__Bacteria;p__Bacteroidetes;c__Bacteroidia;o__Bacteroidales;f__Muribaculaceae;g__Muribaculaceae_unclassified;s__Muribaculaceae_unclassified
700ff960bca3b086b996e7a5365f34be	0	0	14	0	0	0	0	8	0	0	0	0	0	0	0	0	0	0	d__Bacteria;p__Bacteroidetes;c__Bacteroidia;o__Bacteroidales;f__Muribaculaceae;g__Muribaculaceae_unclassified;s__Muribaculaceae_unclassified
b7ca394809603fe3c9ffaba32b48e162	14	0	0	0	0	0	0	0	0	0	0	0	0	0	0	0	0	0	d__Bacteria;p__Bacteroidetes;c__Bacteroidia;o__Bacteroidales;f__Muribaculaceae;g__Muribaculaceae_unclassified;s__Muribaculaceae_unclassified
7d6dd2408dc43b63643566835d172e81	0	0	0	0	0	0	0	0	0	0	0	0	0	0	0	0	0	0	d__Bacteria;p__Firmicutes;c__Clostridia;o__Clostridiales;f__Lachnospiraceae;g__Lachnospiraceae_NK4A136_group;s__Lachnospiraceae_NK4A136_group_unclassified
b637448d1c0b0a04d56321f549d412e5	0	0	61	0	0	0	0	0	0	0	0	0	0	0	0	0	0	0	d__Bacteria;p__Bacteroidetes;c__Bacteroidia;o__Bacteroidales;f__Muribaculaceae;g__Muribaculaceae_unclassified;s__Muribaculaceae_unclassified
efb2aee0d840035986bbeb98590392e6	6	8	33	18	0	37	0	0	0	0	0	0	0	0	0	0	0	0	d__Bacteria;p__Bacteroidetes;c__Bacteroidia;o__Bacteroidales;f__Muribaculaceae;g__Muribaculaceae_unclassified;s__Muribaculaceae_unclassified
058ddfbbeef6ab3c79c20e45c345ba9b	0	0	0	0	0	0	0	22	11	0	0	0	0	0	0	0	0	0	d__Bacteria;p__Bacteroidetes;c__Bacteroidia;o__Bacteroidales;f__Muribaculaceae;g__Muribaculaceae_unclassified;s__Muribaculaceae_unclassified
b62fd07e2c96423bab395852c88fb147	0	7	4	0	0	3	7	0	0	10	10	3	0	4	0	56	9	4	d__Bacteria;p__Bacteroidetes;c__Bacteroidia;o__Bacteroidales;f__Tannerellaceae;g__Parabacteroides;s__Parabacteroides_unclassified
71973b158ce2f2a9bf5e4dd8f01790c2	0	0	30	0	0	0	0	0	98	9	0	8	0	0	0	0	0	0	d__Bacteria;p__Firmicutes;c__Clostridia;o__Clostridiales;f__Lachnospiraceae;g__Eubacterium]_xylanophilum_group;s__Eubacterium]_xylanophilum_group_unclassified
ad865ce905398a9f4d324037988b4f14	0	0	0	0	0	0	0	0	0	0	0	0	0	43	0	0	31	58	d__Bacteria;p__Firmicutes;c__Bacilli;o__Lactobacillales;f__Lactobacillaceae;g__Lactobacillus;s__Lactobacillus_reuteri
e3e618b6c0b173feb5ba627d9a96d485	0	0	0	0	0	0	0	0	0	0	0	0	0	106	0	0	0	0	d__Bacteria;p__Firmicutes;c__Bacilli;o__Lactobacillales;f__Lactobacillaceae;g__Lactobacillus;s__Lactobacillus_sp._L-YJ
edb80d0ec4484ad2bf23bc26165798db	0	0	0	0	0	0	0	0	0	0	0	0	0	0	0	0	0	136	d__Bacteria;p__Proteobacteria;c__Deltaproteobacteria;o__Desulfovibrionales;f__Desulfovibrionaceae;g__Desulfovibrio;s__Desulfovibrio_sp.
d42bb88dae22c326fcb1762885ee7726	28	27	0	12	6	0	0	0	0	0	0	0	0	0	0	0	0	0	d__Bacteria;p__Bacteroidetes;c__Bacteroidia;o__Bacteroidales;f__Muribaculaceae;g__Muribaculaceae_unclassified;s__Muribaculaceae_unclassified
379e405459ad4e14fef8eb967301672b	0	0	0	0	4	15	0	0	0	0	0	0	0	0	0	0	0	0	d__Bacteria;p__Bacteroidetes;c__Bacteroidia;o__Bacteroidales;f__Muribaculaceae;g__Paramuribaculum;s__Paramuribaculum_intestinale
95b71f81133a5f0b46d9658ec5c2c997	0	0	0	0	9	14	13	14	5	6	0	2	11	0	0	0	5	0	d__Bacteria;p__Actinobacteria;c__Coriobacteriia;o__Coriobacteriales;f__Eggerthellaceae;g__Enterorhabdus;s__Enterorhabdus_unclassified
1b4f595acab3ebd4e318630cc116040c	0	0	0	0	44	37	0	0	0	0	0	0	0	0	0	0	0	0	d__Bacteria;p__Bacteroidetes;c__Bacteroidia;o__Bacteroidales;f__Muribaculaceae;g__Muribaculaceae_unclassified;s__Muribaculaceae_unclassified
05b9c1e084bb0dfa9646a6600f1f46c7	0	0	0	0	0	0	8	0	0	0	0	0	0	0	0	0	0	0	d__Bacteria;p__Bacteroidetes;c__Bacteroidia;o__Bacteroidales;f__Muribaculaceae;g__Muribaculaceae_unclassified;s__Muribaculaceae_unclassified
cf4592c0957df79d137cf5cfdb3d7163	39	0	0	67	19	36	0	0	0	0	0	0	0	0	0	0	0	0	d__Bacteria;p__Bacteroidetes;c__Bacteroidia;o__Bacteroidales;f__Muribaculaceae;g__Muribaculaceae_unclassified;s__Muribaculaceae_unclassified
fa9990a81f39b122e555aa7b27251d1f	16	0	36	60	0	0	0	0	0	0	0	0	0	0	0	0	0	0	d__Bacteria;p__Firmicutes;c__Clostridia;o__Clostridiales;f__Ruminococcaceae;g__Ruminococcaceae_UCG-014;s__Ruminococcaceae_UCG-014_unclassified
35dc6145e97da30a6f6c7675244507f6	0	0	0	0	17	0	0	0	0	0	0	0	0	0	0	57	0	0	d__Bacteria;p__Firmicutes;c__Clostridia;o__Clostridiales;f__Ruminococcaceae;g__Ruminococcaceae_UCG-014;s__Ruminococcaceae_UCG-014_unclassified
d7c0b1f7659db54f8aeceb0b0305fb5f	0	0	0	0	0	0	0	0	0	0	0	0	0	0	0	58	102	0	d__Bacteria;p__Firmicutes;c__Bacilli;o__Lactobacillales;f__Lactobacillaceae;g__Lactobacillus;s__Lactobacillus_unclassified
16ff160d588aaff8d81bce14d050ac0f	0	0	0	0	48	0	62	0	0	0	0	0	0	0	0	0	0	35	d__Bacteria;p__Firmicutes;c__Clostridia;o__Clostridiales;f__Ruminococcaceae;g__Ruminococcaceae_UCG-010;s__Ruminococcaceae_UCG-010_unclassified
f30a14ff7136345dd5c7ddf4e59c9b4d	0	0	0	0	0	0	0	0	0	0	0	0	0	0	0	0	0	0	d__Bacteria;p__Bacteroidetes;c__Bacteroidia;o__Bacteroidales;f__Muribaculaceae;g__Muribaculaceae_unclassified;s__Muribaculaceae_unclassified
90f6a78c3791750e0753e00359ce042f	48	0	75	0	0	0	0	0	0	0	0	0	0	0	0	0	0	0	d__Bacteria;p__Firmicutes;c__Erysipelotrichia;o__Erysipelotrichales;f__Erysipelotrichaceae;g__Dubosiella;s__Dubosiella_unclassified
ea83c4377f9985322512350bd557d581	0	0	0	0	0	0	6	82	0	0	0	0	0	0	0	0	0	0	d__Bacteria;p__Firmicutes;c__Clostridia;o__Clostridiales;f__Ruminococcaceae;g__Ruminococcaceae_UCG-014;s__Ruminococcaceae_UCG-014_unclassified
fc60e8928e91c0076f12b3dde0cc93dd	21	0	16	0	0	0	0	0	0	0	0	0	0	0	0	0	0	0	d__Bacteria;p__Bacteroidetes;c__Bacteroidia;o__Bacteroidales;f__Muribaculaceae;g__Paramuribaculum;s__Paramuribaculum_intestinale
1adba14fdfa8cfb41c06657bcbcf1618	0	0	0	0	0	0	0	0	32	0	0	0	0	0	0	0	0	0	d__Bacteria;p__Bacteroidetes;c__Bacteroidia;o__Bacteroidales;f__Muribaculaceae;g__Muribaculaceae_unclassified;s__Muribaculaceae_unclassified
0d7bc7195d152953882b6e566e42a6b3	3	6	28	6	6	0	0	0	0	0	0	0	0	0	0	0	0	0	d__Bacteria;p__Bacteroidetes;c__Bacteroidia;o__Bacteroidales;f__Muribaculaceae;g__Muribaculaceae_unclassified;s__Muribaculaceae_unclassified
65ac51910c1e36b67f796b87cf88d505	0	37	0	0	0	0	0	8	45	0	0	0	0	0	0	0	0	0	d__Bacteria;p__Firmicutes;c__Clostridia;o__Clostridiales;f__Ruminococcaceae;g__Ruminiclostridium_9;s__Ruminiclostridium_9_unclassified
3a8889ea85cf16fc7778d338fd9a5fe4	0	0	0	0	35	49	15	4	30	0	0	0	0	0	0	0	0	0	d__Bacteria;p__Firmicutes;c__Clostridia;o__Clostridiales;f__Lachnospiraceae;g__Lachnospiraceae_NK4A136_group;s__Lachnospiraceae_NK4A136_group_unclassified
8a43e9ac3cd40e58fde64eade236a845	0	0	0	0	0	0	0	0	0	0	0	0	0	0	0	0	0	0	d__Bacteria;p__Bacteroidetes;c__Bacteroidia;o__Bacteroidales;f__Muribaculaceae;g__Muribaculaceae_unclassified;s__Muribaculaceae_unclassified
677d2e6de8d6c7422ca73988ab2ca722	0	0	0	0	0	0	0	0	0	0	0	0	0	0	0	0	0	0	d__Bacteria;p__Bacteroidetes;c__Bacteroidia;o__Bacteroidales;f__Muribaculaceae;g__Duncaniella;s__Duncaniella_muris
891faddd66a5a3494ef87898edb77af9	9	0	0	0	0	0	0	0	0	0	0	0	0	0	0	0	0	0	d__Bacteria;p__Bacteroidetes;c__Bacteroidia;o__Bacteroidales;f__Bacteroidales_unclassified;g__Bacteroidales_unclassified;s__Bacteroidales_unclassified
fe4df9f87b063198eb853a08e8f6577b	0	0	0	0	0	0	0	0	0	0	0	0	0	0	0	0	0	0	d__Bacteria;p__Bacteroidetes;c__Bacteroidia;o__Bacteroidales;f__Muribaculaceae;g__Muribaculaceae_unclassified;s__Muribaculaceae_unclassified
f8e8b52da2366b110b6be0f5d3def785	0	0	0	0	0	0	0	0	0	0	0	0	0	0	0	0	0	0	d__Bacteria;p__Bacteroidetes;c__Bacteroidia;o__Bacteroidales;f__Muribaculaceae;g__Muribaculaceae_unclassified;s__Muribaculaceae_unclassified
bee1ecda2f60aa09a48e5619e2750264	26	111	0	21	0	0	0	0	0	0	0	0	0	0	0	0	0	0	d__Bacteria;p__Firmicutes;c__Clostridia;o__Clostridiales;f__Lachnospiraceae;g__Lachnospira;s__uncultured_Lachnospira_sp.
6a32dd55c27379badfc5160c3230a397	23	51	34	50	0	0	0	0	0	0	0	0	0	0	0	0	0	0	d__Bacteria;p__Bacteroidetes;c__Bacteroidia;o__Bacteroidales;f__Muribaculaceae;g__Muribaculaceae_unclassified;s__Muribaculaceae_unclassified
c8e7f45bd5913082f6dab42d06e0f5e3	0	0	0	0	0	0	0	0	0	0	0	0	0	30	127	0	0	0	d__Bacteria;p__Bacteroidetes;c__Bacteroidia;o__Bacteroidales;f__Marinifilaceae;g__Odoribacter;s__Odoribacter_unclassified
c2fcdba35d452a394515a2f31f66e8ad	0	24	0	0	0	0	24	0	0	0	0	0	0	0	0	30	46	0	d__Bacteria;p__Firmicutes;c__Clostridia;o__Clostridiales;f__Lachnospiraceae;g__Lachnospiraceae_NK4A136_group;s__Lachnospiraceae_NK4A136_group_unclassified
c720ba5ebbac3006e14a397be12d78fa	0	0	0	0	0	24	77	0	0	0	0	0	0	0	0	0	0	0	d__Bacteria;p__Firmicutes;c__Clostridia;o__Clostridiales;f__Clostridiales_unclassified;g__Clostridiales_unclassified;s__Clostridiales_unclassified
04a9b68c6db67a757a5be197f638c26b	0	0	0	0	0	0	0	0	0	0	0	0	0	0	0	0	0	0	d__Bacteria;p__Bacteroidetes;c__Bacteroidia;o__Bacteroidales;f__Muribaculaceae;g__Muribaculaceae_unclassified;s__Muribaculaceae_unclassified
525c52071c212fc1326f589c5bac575e	0	0	0	0	26	0	0	17	0	0	0	0	0	0	0	0	0	0	d__Bacteria;p__Bacteroidetes;c__Bacteroidia;o__Bacteroidales;f__Muribaculaceae;g__Muribaculaceae_unclassified;s__Muribaculaceae_unclassified
17f81e54e57fd18026cb181d84a946b0	0	0	0	0	0	0	0	0	0	0	0	0	0	0	0	0	0	0	d__Bacteria;p__Bacteroidetes;c__Bacteroidia;o__Bacteroidales;f__Muribaculaceae;g__Muribaculaceae_unclassified;s__Muribaculaceae_unclassified
fec320daf5d7761ae925efe16551bc16	0	0	0	0	35	22	28	0	0	0	0	0	0	0	0	0	0	0	d__Bacteria;p__Bacteroidetes;c__Bacteroidia;o__Bacteroidales;f__Muribaculaceae;g__Muribaculaceae_unclassified;s__Muribaculaceae_unclassified
69f42e52b9a6d142591ff603b266e319	0	0	0	0	0	0	0	40	0	0	0	0	0	0	0	0	0	0	d__Bacteria;p__Bacteroidetes;c__Bacteroidia;o__Bacteroidales;f__Muribaculaceae;g__Muribaculaceae_unclassified;s__Muribaculaceae_unclassified
21d33537434690186ea199ee90111496	0	0	0	9	0	0	0	0	24	0	0	0	0	0	0	0	0	0	d__Bacteria;p__Bacteroidetes;c__Bacteroidia;o__Bacteroidales;f__Muribaculaceae;g__Muribaculaceae_unclassified;s__Muribaculaceae_unclassified
2f934e81f360bf94b0f1321a65164c18	0	0	0	0	101	48	8	0	0	0	0	0	0	0	0	0	0	0	d__Bacteria;p__Epsilonbacteraeota;c__Campylobacteria;o__Campylobacterales;f__Helicobacteraceae;g__Helicobacter;s__Helicobacter_unclassified
0d8578a76a12da3c01f56908a81c024f	11	0	0	0	19	79	8	0	0	0	0	0	0	39	0	0	0	0	d__Bacteria;p__Firmicutes;c__Clostridia;o__Clostridiales;f__Ruminococcaceae;g__Ruminiclostridium;s__Ruminiclostridium_unclassified
30f0b51d595b37f3570f646c33e851c0	0	0	0	0	0	0	0	0	0	0	0	0	0	44	0	0	55	57	d__Bacteria;p__Firmicutes;c__Bacilli;o__Lactobacillales;f__Lactobacillaceae;g__Lactobacillus;s__Lactobacillus_reuteri
0e9a5bb4ed58ad09f34e8c6c30c16e1c	0	0	0	0	0	0	0	0	0	0	0	0	0	0	0	0	0	0	d__Bacteria;p__Bacteroidetes;c__Bacteroidia;o__Bacteroidales;f__Muribaculaceae;g__Muribaculaceae_unclassified;s__Muribaculaceae_unclassified
8bb47666d58508e9b374f997fddd5fa4	16	47	0	40	0	0	0	0	0	0	0	0	0	0	0	0	0	0	d__Bacteria;p__Bacteroidetes;c__Bacteroidia;o__Bacteroidales;f__Muribaculaceae;g__Muribaculaceae_unclassified;s__Muribaculaceae_unclassified
31cdf82d26cdc7e8a54626da556926bc	21	0	10	0	0	0	0	0	0	0	0	0	0	0	0	0	0	0	d__Bacteria;p__Firmicutes;c__Firmicutes_unclassified;o__Firmicutes_unclassified;f__Firmicutes_unclassified;g__Firmicutes_unclassified;s__Firmicutes_unclassified
5090e635e006b4a8a16ad6c79818d3d9	0	0	0	0	14	16	21	0	0	0	0	0	0	0	0	0	0	0	d__Bacteria;p__Bacteroidetes;c__Bacteroidia;o__Bacteroidales;f__Muribaculaceae;g__Muribaculaceae_unclassified;s__Muribaculaceae_unclassified
a8ccc2f3aa7c614a87243268d55eed64	10	0	0	0	0	0	60	0	0	13	0	0	0	0	0	0	0	0	d__Bacteria;p__Actinobacteria;c__Actinobacteria;o__Actinomycetales;f__Actinomycetaceae;g__Actinomyces;s__uncultured_Actinomyces_sp.
2edf4f20df823c2137c1f26959824823	0	0	0	0	7	8	0	0	0	10	25	14	15	6	23	10	7	10	d__Bacteria;p__Firmicutes;c__Clostridia;o__Clostridiales;f__Family_XIII;g__Eubacterium]_brachy_group;s__Eubacterium]_brachy_group_unclassified
a879d8c09fb097670b0643c4a88abbc6	0	0	0	0	0	0	0	0	25	0	0	0	0	0	0	0	0	0	d__Bacteria;p__Bacteroidetes;c__Bacteroidia;o__Bacteroidales;f__Muribaculaceae;g__Muribaculaceae_unclassified;s__Muribaculaceae_unclassified
e3c534ecdc98e5fca8873802d28a9bab	0	0	0	0	0	0	0	0	0	0	0	0	0	0	0	0	0	0	d__Bacteria;p__Bacteroidetes;c__Bacteroidia;o__Bacteroidales;f__Muribaculaceae;g__Muribaculaceae_unclassified;s__Muribaculaceae_unclassified
1d566e26d00660764f53a977f80af28e	0	0	0	0	0	6	0	6	79	0	0	0	0	0	0	0	0	0	d__Bacteria;p__Bacteroidetes;c__Bacteroidia;o__Bacteroidales;f__Muribaculaceae;g__Muribaculaceae_unclassified;s__Muribaculaceae_unclassified
32acf58cbdc4fbc3edf4f70496e18a56	0	24	27	21	6	19	0	0	12	0	0	0	0	0	0	0	0	0	d__Bacteria;p__Bacteroidetes;c__Bacteroidia;o__Bacteroidales;f__Muribaculaceae;g__Muribaculaceae_unclassified;s__Muribaculaceae_unclassified
c01fa6c324e99dcce365055a7adf4e95	0	0	0	0	0	0	0	0	0	0	0	0	0	0	0	0	0	0	d__Bacteria;p__Bacteroidetes;c__Bacteroidia;o__Bacteroidales;f__Bacteroidaceae;g__Bacteroides;s__uncultured_Bacteroides_sp.
ddac6771f3527e0d2ffefaeb4c03f5a9	16	0	17	0	0	0	0	0	0	0	0	0	0	0	0	0	0	0	d__Bacteria;p__Bacteroidetes;c__Bacteroidia;o__Bacteroidales;f__Muribaculaceae;g__Muribaculum;s__Muribaculum_sp.
c33079b70cc11cd1dc3b336d640dd8f3	0	0	0	0	46	0	0	0	37	0	0	0	0	0	0	0	0	0	d__Bacteria;p__Bacteroidetes;c__Bacteroidia;o__Bacteroidales;f__Muribaculaceae;g__Muribaculum;s__Muribaculum_sp.
f64cafb46d13d8e5825677d185fa1d7e	46	0	0	0	0	0	0	0	0	0	0	0	0	0	0	0	0	0	d__Bacteria;p__Bacteroidetes;c__Bacteroidia;o__Bacteroidales;f__Rikenellaceae;g__Rikenellaceae_RC9_gut_group;s__Rikenellaceae_RC9_gut_group_unclassified
0cdd727208a9fbc70ce41cb05165f042	0	0	0	0	0	0	16	66	72	0	0	0	0	0	0	0	0	0	d__Bacteria;p__Bacteroidetes;c__Bacteroidia;o__Bacteroidales;f__Muribaculaceae;g__Muribaculaceae_unclassified;s__Muribaculaceae_unclassified
d8e80179a103f1c458721c2933fdf6bd	0	15	20	35	0	54	0	0	0	0	0	0	0	0	0	0	0	0	d__Bacteria;p__Bacteroidetes;c__Bacteroidia;o__Bacteroidales;f__Muribaculaceae;g__Muribaculaceae_unclassified;s__Muribaculaceae_unclassified
8ae4ac7de65ef17068939f147fbd3275	0	0	0	0	0	0	0	14	53	0	0	0	0	0	0	0	0	0	d__Bacteria;p__Bacteroidetes;c__Bacteroidia;o__Bacteroidales;f__Muribaculaceae;g__Muribaculaceae_unclassified;s__Muribaculaceae_unclassified
adc5cb192786c5f5b71d89aeff16e95b	0	0	0	0	30	0	0	0	0	0	0	0	0	0	0	0	0	0	d__Bacteria;p__Bacteroidetes;c__Bacteroidia;o__Bacteroidales;f__Muribaculaceae;g__Muribaculaceae_unclassified;s__Muribaculaceae_unclassified
15711d63168f2dc18b96c8dc7502e287	0	0	0	0	25	10	0	0	0	0	0	0	0	0	0	0	0	0	d__Bacteria;p__Bacteroidetes;c__Bacteroidia;o__Bacteroidales;f__Muribaculaceae;g__Muribaculaceae_unclassified;s__Muribaculaceae_unclassified
458ef5215250fc8482a337a44ff948f4	0	0	0	0	0	0	0	0	56	0	0	0	0	0	0	0	0	0	d__Bacteria;p__Bacteroidetes;c__Bacteroidia;o__Bacteroidales;f__Muribaculaceae;g__Muribaculaceae_unclassified;s__Muribaculaceae_unclassified
6b9cccced1fd31bd7f5b5b15156aa95b	0	0	2	0	0	0	0	27	22	3	4	26	22	0	0	0	0	0	d__Bacteria;p__Firmicutes;c__Clostridia;o__Clostridiales;f__Clostridiaceae;g__Clostridium;s__uncultured_Clostridium_sp.
ca0eb1b092edeff01cc3c9892bc63d42	0	0	0	12	0	0	40	6	12	0	4	11	0	10	0	0	0	0	d__Bacteria;p__Firmicutes;c__Clostridia;o__Clostridiales;f__Ruminococcaceae;g__Faecalibacterium;s__Faecalibacterium_unclassified
93b94918668f7ae27924931438600a0d	19	0	17	15	0	0	0	0	0	0	0	0	0	0	0	0	0	0	d__Bacteria;p__Bacteroidetes;c__Bacteroidia;o__Bacteroidales;f__Muribaculaceae;g__Muribaculum;s__Muribaculum_sp.
604d0f84f8aefe8f7c316901582a1009	0	0	9	0	0	0	0	0	39	0	0	0	0	0	0	0	0	0	d__Bacteria;p__Bacteroidetes;c__Bacteroidia;o__Bacteroidales;f__Muribaculaceae;g__Muribaculaceae_unclassified;s__Muribaculaceae_unclassified
a98456e76c22685c82e80b9e1e46e9cf	0	0	0	0	0	0	0	0	39	0	0	0	0	0	0	0	0	0	d__Bacteria;p__Bacteroidetes;c__Bacteroidia;o__Bacteroidales;f__Muribaculaceae;g__Muribaculaceae_unclassified;s__Muribaculaceae_unclassified
ee246209a24836ee4d7b1c80948fd0b8	0	0	0	0	0	0	0	43	10	0	0	0	0	0	0	0	0	0	d__Bacteria;p__Firmicutes;c__Clostridia;o__Clostridiales;f__Ruminococcaceae;g__Ruminococcaceae_UCG-014;s__Ruminococcaceae_UCG-014_unclassified
7abdc6c0da66e0d3225c5c6d8a8d8371	0	0	0	0	0	0	0	0	0	0	151	0	0	0	0	0	0	0	d__Bacteria;p__Firmicutes;c__Clostridia;o__Clostridiales;f__Ruminococcaceae;g__Ruminiclostridium;s__Ruminiclostridium_unclassified
34f35588426d85a03047ce704a281096	24	0	0	10	0	0	0	0	0	0	4	0	0	0	0	16	36	16	d__Bacteria;p__Firmicutes;c__Bacilli;o__Bacillales;f__Family_XI;g__Gemella;s__Gemella_unclassified
2f63f9f0dcf41cee937d88fd947426b1	48	0	7	35	9	8	5	4	0	0	0	0	0	0	0	0	0	0	d__Bacteria;p__Firmicutes;c__Clostridia;o__Clostridiales;f__Clostridiales_unclassified;g__Clostridiales_unclassified;s__Clostridiales_unclassified
bc936ea1c33fdb5f3e539a3baf975ea5	0	0	0	8	0	0	32	47	0	0	0	0	0	0	0	0	0	0	d__Bacteria;p__Firmicutes;c__Clostridia;o__Clostridiales;f__Ruminococcaceae;g__Ruminococcaceae_UCG-014;s__Ruminococcaceae_UCG-014_unclassified
8c58c7164890a5be5b8f4c5376404472	0	9	11	0	0	0	0	2	0	0	0	0	0	0	0	0	0	0	d__Bacteria;p__Bacteroidetes;c__Bacteroidia;o__Bacteroidales;f__Muribaculaceae;g__Muribaculaceae_unclassified;s__Muribaculaceae_unclassified
caca9dc9d1ba822937df9fd70b8ff588	0	0	0	0	35	34	8	0	0	0	0	0	0	0	0	0	0	0	d__Bacteria;p__Firmicutes;c__Firmicutes_unclassified;o__Firmicutes_unclassified;f__Firmicutes_unclassified;g__Firmicutes_unclassified;s__Firmicutes_unclassified
623627d0a8b7265483231e48f62a93df	0	0	45	34	0	0	0	0	0	0	0	0	0	0	0	0	0	0	d__Bacteria;p__Bacteroidetes;c__Bacteroidia;o__Bacteroidales;f__Muribaculaceae;g__Duncaniella;s__Duncaniella_muris
a313beb501e5a1dfd95be4255d50fc5b	0	0	0	0	0	0	0	0	0	94	38	0	0	0	0	18	0	0	d__Bacteria;p__Firmicutes;c__Clostridia;o__Clostridiales;f__Lachnospiraceae;g__Lachnospiraceae_NK4A136_group;s__Lachnospiraceae_NK4A136_group_unclassified
82a792262b0bcaa7d012970ea5b7f677	0	18	20	18	0	0	0	0	0	9	0	25	0	0	0	0	0	0	d__Bacteria;p__Firmicutes;c__Clostridia;o__Clostridiales;f__Lachnospiraceae;g__Lachnospiraceae_unclassified;s__Lachnospiraceae_unclassified
f0dddc53470e0a0f58303e30bed482f5	0	32	0	0	16	0	0	0	19	0	0	0	0	47	29	0	0	0	d__Bacteria;p__Firmicutes;c__Clostridia;o__Clostridiales;f__Clostridiaceae;g__Clostridium;s__Clostridium_sp._Clone-24
f183109fafde69793e1fd7deb208bbae	0	0	0	0	6	39	0	9	62	0	0	0	0	0	0	0	0	0	d__Bacteria;p__Firmicutes;c__Clostridia;o__Clostridiales;f__Lachnospiraceae;g__Anaerostipes;s__Anaerostipes_sp.
81c1ec6b7591f2e0748e10317f244f20	0	0	0	0	0	0	0	0	0	0	0	0	0	0	0	0	0	0	d__Bacteria;p__Bacteroidetes;c__Bacteroidia;o__Bacteroidales;f__Muribaculaceae;g__Muribaculaceae_unclassified;s__Muribaculaceae_unclassified
885b3834bc75ec194931815d662f19fc	0	23	0	7	0	0	0	0	0	0	0	0	0	0	0	0	0	0	d__Bacteria;p__Bacteroidetes;c__Bacteroidia;o__Bacteroidales;f__Muribaculaceae;g__Muribaculaceae_unclassified;s__Muribaculaceae_unclassified
e5400356daabbc5a41f935af70513043	8	0	10	0	0	17	0	0	0	0	0	12	0	10	0	0	0	8	d__Bacteria;p__Proteobacteria;c__Alphaproteobacteria;o__Rhizobiales;f__Bradyrhizobiaceae;g__Bradyrhizobium;s__Bradyrhizobium_japonicum
f69b9dcfd5d32f66272d0ab9c8e19c7d	0	0	0	0	0	0	0	0	0	0	0	0	0	0	74	0	0	75	d__Bacteria;p__Firmicutes;c__Clostridia;o__Clostridiales;f__Ruminococcaceae;g__Ruminiclostridium_5;s__Ruminiclostridium_5_unclassified
ae734039d37c788913d0778852a77194	0	0	0	0	0	0	0	0	0	0	0	0	0	0	0	0	0	0	d__Bacteria;p__Firmicutes;c__Clostridia;o__Clostridiales;f__Lachnospiraceae;g__Lachnospiraceae_UCG-006;s__Lachnospiraceae_UCG-006_unclassified
c8ba3bd6094b9d2a2f33f1e9b128b08b	0	0	0	0	0	0	0	0	9	0	0	0	0	0	0	0	0	0	d__Bacteria;p__Bacteroidetes;c__Bacteroidia;o__Bacteroidales;f__Muribaculaceae;g__Muribaculaceae_unclassified;s__Muribaculaceae_unclassified
22f2faaf07850463d606a27bbd0334b5	0	0	0	0	36	48	8	0	0	0	0	0	0	0	0	0	0	0	d__Bacteria;p__Firmicutes;c__Clostridia;o__Clostridiales;f__Lachnospiraceae;g__ASF356;s__ASF356_unclassified
a355aa26843be54f1b12e60a4adc6dda	0	0	0	0	0	0	0	5	0	0	0	0	0	0	0	0	0	0	d__Bacteria;p__Bacteroidetes;c__Bacteroidia;o__Bacteroidales;f__Muribaculaceae;g__Muribaculum;s__Muribaculum_sp.
f33da884f9552b66ee58553e7679d75a	28	0	0	0	0	0	0	0	35	0	0	0	0	0	0	0	0	0	d__Bacteria;p__Bacteroidetes;c__Bacteroidia;o__Bacteroidales;f__Muribaculaceae;g__Muribaculaceae_unclassified;s__Muribaculaceae_unclassified
dddbc9fef6cbca22e8c9b520b4a3af33	0	0	0	0	0	0	0	0	0	0	0	0	0	0	0	0	0	0	d__Bacteria;p__Bacteroidetes;c__Bacteroidia;o__Bacteroidales;f__Muribaculaceae;g__Muribaculaceae_unclassified;s__Muribaculaceae_unclassified
701bc5aca328043ecbacfd604ba92ec1	0	0	0	0	37	25	0	12	0	0	0	0	0	0	0	0	0	0	d__Bacteria;p__Bacteroidetes;c__Bacteroidia;o__Bacteroidales;f__Muribaculaceae;g__Muribaculaceae_unclassified;s__Muribaculaceae_unclassified
db9adca212e58fbe5cbeaba4081d53ef	0	0	0	0	35	17	12	18	26	0	0	0	0	0	0	0	0	0	d__Bacteria;p__Firmicutes;c__Clostridia;o__Clostridiales;f__Ruminococcaceae;g__Candidatus_Soleaferrea;s__Candidatus_Soleaferrea_unclassified
a331bcc59d8ceda91071ec60138efeb5	0	0	0	13	0	0	0	0	0	0	0	0	0	0	0	0	0	0	d__Bacteria;p__Bacteroidetes;c__Bacteroidia;o__Bacteroidales;f__Muribaculaceae;g__Muribaculaceae_unclassified;s__Muribaculaceae_unclassified
5c127780cb0772119d1f747fd398ebf2	0	0	0	0	0	0	0	0	0	0	0	0	0	0	0	0	0	0	d__Bacteria;p__Bacteroidetes;c__Bacteroidia;o__Bacteroidales;f__Prevotellaceae;g__Alloprevotella;s__Alloprevotella_unclassified
a2ef41885ffeef484da84e8d8f945eb1	0	0	0	0	0	0	0	0	0	0	0	0	0	0	0	0	0	0	d__Bacteria;p__Firmicutes;c__Clostridia;o__Clostridiales;f__Ruminococcaceae;g__Ruminococcaceae_UCG-014;s__Ruminococcaceae_UCG-014_unclassified
e60fc8450cf956b660b30696dccb341c	26	11	53	38	0	0	0	0	0	0	0	0	0	0	0	0	0	0	d__Bacteria;p__Bacteroidetes;c__Bacteroidia;o__Bacteroidales;f__Muribaculaceae;g__Muribaculaceae_unclassified;s__Muribaculaceae_unclassified
a0d5bbf8a0d5d67871f56678215b2a1c	34	0	35	28	11	7	0	0	9	0	0	0	0	0	0	0	0	0	d__Bacteria;p__Bacteroidetes;c__Bacteroidia;o__Bacteroidales;f__Muribaculaceae;g__Muribaculaceae_unclassified;s__Muribaculaceae_unclassified
7e5b001133367c012cf18572d533dfa5	0	0	0	0	0	0	0	0	0	0	0	104	43	0	0	0	0	0	d__Bacteria;p__Firmicutes;c__Clostridia;o__Clostridiales;f__Clostridiales_unclassified;g__Clostridiales_unclassified;s__Clostridiales_unclassified
f444efba1e58a00c89bf388a864702d3	9	0	0	0	0	0	0	30	0	0	0	0	0	0	0	0	0	0	d__Bacteria;p__Firmicutes;c__Clostridia;o__Clostridiales;f__Ruminococcaceae;g__Ruminococcaceae_UCG-014;s__Ruminococcaceae_UCG-014_unclassified
30faa6301afddc33c979b10953c7c3c6	0	0	6	14	0	0	0	0	0	0	0	0	0	0	0	0	0	0	d__Bacteria;p__Bacteroidetes;c__Bacteroidia;o__Bacteroidales;f__Rikenellaceae;g__Rikenellaceae_RC9_gut_group;s__Rikenellaceae_RC9_gut_group_unclassified
27f2bd2fb0d0c85b5343170e2bc5d3ba	18	8	52	12	0	0	0	0	0	0	0	0	0	0	0	0	0	0	d__Bacteria;p__Bacteroidetes;c__Bacteroidia;o__Bacteroidales;f__Muribaculaceae;g__Muribaculaceae_unclassified;s__Muribaculaceae_unclassified
65269bee571000f344aaaac1fc85b903	0	0	0	0	0	0	0	0	0	0	0	0	0	0	0	0	0	0	d__Bacteria;p__Bacteroidetes;c__Bacteroidia;o__Bacteroidales;f__Muribaculaceae;g__Duncaniella;s__Duncaniella_muris
67657c760d7c29bb3f477814474ff9c8	0	0	0	0	0	0	0	0	0	0	0	0	0	0	0	0	0	0	d__Bacteria;p__Bacteroidetes;c__Bacteroidia;o__Bacteroidales;f__Muribaculaceae;g__Muribaculaceae_unclassified;s__Muribaculaceae_unclassified
082f1258470becc9b21b21f1408c3696	0	0	11	0	0	0	0	0	0	0	0	0	0	0	0	50	64	13	d__Bacteria;p__Firmicutes;c__Clostridia;o__Clostridiales;f__Lachnospiraceae;g__Marvinbryantia;s__Marvinbryantia_unclassified
a5c4526629524b1e61ac0f73b30e584f	0	0	0	0	0	0	0	0	0	0	0	0	0	0	0	0	0	0	d__Bacteria;p__Bacteroidetes;c__Bacteroidia;o__Bacteroidales;f__Muribaculaceae;g__Muribaculaceae_unclassified;s__Muribaculaceae_unclassified
124859a699d525567a5bfd2cfc4aabea	26	0	0	21	0	0	0	86	0	0	0	0	0	0	0	0	0	0	d__Bacteria;p__Firmicutes;c__Clostridia;o__Clostridiales;f__Ruminococcaceae;g__Ruminiclostridium_9;s__Ruminiclostridium_9_unclassified
5b34f7bc6c322d723e59cad420889874	0	0	0	0	0	0	0	0	29	0	0	0	0	0	0	0	0	0	d__Bacteria;p__Bacteroidetes;c__Bacteroidia;o__Bacteroidales;f__Muribaculaceae;g__Muribaculaceae_unclassified;s__Muribaculaceae_unclassified
d031b78ec70d11e262c1e3a368eb22ab	0	0	0	0	0	0	0	0	0	0	0	0	0	0	0	0	0	0	d__Bacteria;p__Bacteroidetes;c__Bacteroidia;o__Bacteroidales;f__Muribaculaceae;g__Muribaculaceae_unclassified;s__Muribaculaceae_unclassified
fc1ab8181cdeb898d9d0fab7cf99653e	0	21	16	0	0	0	0	0	0	0	0	0	0	0	0	0	0	0	d__Bacteria;p__Bacteroidetes;c__Bacteroidia;o__Bacteroidales;f__Muribaculaceae;g__Muribaculaceae_unclassified;s__Muribaculaceae_unclassified
a2753476742e63345a2fe8c116338fc9	0	0	0	45	0	0	0	0	0	0	0	0	0	0	0	0	0	0	d__Bacteria;p__Firmicutes;c__Clostridia;o__Clostridiales;f__Ruminococcaceae;g__Flavonifractor;s__Flavonifractor_sp.
fcf873c1bed9aaf7e5c1685ec0b178e6	0	0	0	0	0	0	0	0	0	0	0	0	0	0	0	0	0	0	d__Bacteria;p__Bacteroidetes;c__Bacteroidia;o__Bacteroidales;f__Muribaculaceae;g__Muribaculaceae_unclassified;s__Muribaculaceae_unclassified
e0a4fbbc9aef17f2ad3b048c1049ec4e	19	0	47	37	0	0	0	0	0	0	0	0	0	0	0	0	0	0	d__Bacteria;p__Bacteroidetes;c__Bacteroidia;o__Bacteroidales;f__Muribaculaceae;g__Muribaculaceae_unclassified;s__Muribaculaceae_unclassified
66b2b31f80aceab7f1bdcce19a4b4d57	0	0	0	0	0	146	0	0	0	0	0	0	0	0	0	0	0	0	d__Bacteria;p__Firmicutes;c__Clostridia;o__Clostridiales;f__Clostridiales_unclassified;g__Clostridiales_unclassified;s__Clostridiales_unclassified
63475c784fda38616b243a5913b4a501	0	0	0	0	0	0	0	0	0	0	0	0	0	0	0	0	0	0	d__Bacteria;p__Bacteroidetes;c__Bacteroidia;o__Bacteroidales;f__Muribaculaceae;g__Muribaculaceae_unclassified;s__Muribaculaceae_unclassified
1e8217f3e6eaf0c02d08c57f0e8cced9	35	0	0	0	41	0	0	0	0	0	0	0	0	0	0	0	0	0	d__Bacteria;p__Actinobacteria;c__Coriobacteriia;o__Coriobacteriales;f__Eggerthellaceae;g__Enterorhabdus;s__Enterorhabdus_unclassified
2ebc3058e13cef1b41f1020f392c8e88	0	0	10	0	0	0	0	0	0	0	0	0	0	0	0	0	0	0	d__Bacteria;p__Bacteroidetes;c__Bacteroidia;o__Bacteroidales;f__Muribaculaceae;g__Muribaculaceae_unclassified;s__Muribaculaceae_unclassified
d644c0528e2a6d93e5559562c046231f	0	0	0	0	0	14	0	0	13	0	0	0	0	0	0	0	0	0	d__Bacteria;p__Bacteroidetes;c__Bacteroidia;o__Bacteroidales;f__Muribaculaceae;g__Muribaculaceae_unclassified;s__Muribaculaceae_unclassified
5d64b1fa147763cfec745ed1a9229ce9	62	0	18	25	0	0	0	0	0	0	0	0	0	0	0	0	0	0	d__Bacteria;p__Bacteroidetes;c__Bacteroidia;o__Bacteroidales;f__Muribaculaceae;g__Muribaculum;s__Muribaculum_sp.
a66033c8a2f39bddc342d75f743952cf	0	0	0	0	0	0	0	0	0	0	0	0	7	0	0	7	0	0	d__Bacteria;p__Bacteroidetes;c__Bacteroidia;o__Bacteroidales;f__Muribaculaceae;g__Muribaculaceae_unclassified;s__Muribaculaceae_unclassified
9acc087f082577d35557426b5369efe6	0	0	0	24	0	0	67	0	0	0	0	0	0	0	0	0	0	40	d__Bacteria;p__Firmicutes;c__Clostridia;o__Clostridiales;f__Ruminococcaceae;g__Ruminococcaceae_UCG-014;s__Ruminococcaceae_UCG-014_unclassified
0646635efc58476d5f617ce80bf1509b	8	0	0	13	0	0	0	16	9	0	0	0	0	0	0	0	0	0	d__Bacteria;p__Firmicutes;c__Clostridia;o__Clostridiales;f__Ruminococcaceae;g__Candidatus_Soleaferrea;s__Candidatus_Soleaferrea_unclassified
9ab0327de226db1356bcf9cce8ade876	0	0	0	0	0	0	0	0	0	0	0	0	0	0	0	0	0	0	d__Bacteria;p__Bacteroidetes;c__Bacteroidia;o__Bacteroidales;f__Prevotellaceae;g__Alloprevotella;s__Alloprevotella_unclassified
16552ad4085178b471647262b5e077a9	0	0	85	59	0	0	0	0	0	0	0	0	0	0	0	0	0	0	d__Bacteria;p__Bacteroidetes;c__Bacteroidia;o__Bacteroidales;f__Muribaculaceae;g__Duncaniella;s__Duncaniella_muris
a55722c97c74373c2a588bf19c50fdb8	0	0	0	0	0	0	0	0	0	35	49	0	0	0	0	24	0	35	d__Bacteria;p__Proteobacteria;c__Deltaproteobacteria;o__Desulfovibrionales;f__Desulfovibrionaceae;g__Bilophila;s__uncultured_Bilophila_sp.
100259c184491c4f55406c9ffe3bcb2a	0	25	0	53	0	0	0	0	0	0	0	0	0	0	0	0	0	0	d__Bacteria;p__Bacteroidetes;c__Bacteroidia;o__Bacteroidales;f__Muribaculaceae;g__Muribaculaceae_unclassified;s__Muribaculaceae_unclassified
02fd92e2092eac16c709a3e6053a367d	0	0	0	0	0	0	0	0	0	0	0	0	0	0	0	0	0	0	d__Bacteria;p__Bacteroidetes;c__Bacteroidia;o__Bacteroidales;f__Muribaculaceae;g__Muribaculum;s__Muribaculum_sp.
5020bab9d15f3065253c1b4fe53bba1f	0	0	12	0	0	0	0	0	0	0	0	0	0	0	0	0	0	0	d__Bacteria;p__Bacteroidetes;c__Bacteroidia;o__Bacteroidales;f__Muribaculaceae;g__Muribaculaceae_unclassified;s__Muribaculaceae_unclassified
9f0b40cc888d863fc3b46b14a8f1c2c6	0	0	0	0	0	0	0	0	0	0	0	0	0	0	0	0	0	0	d__Bacteria;p__Bacteroidetes;c__Bacteroidia;o__Bacteroidales;f__Muribaculaceae;g__Muribaculum;s__Muribaculum_sp.
4ed8670f4520b9c8beb901a8015ca59e	0	0	0	0	0	0	0	0	0	0	0	0	0	0	0	0	0	0	d__Bacteria;p__Firmicutes;c__Clostridia;o__Clostridiales;f__Ruminococcaceae;g__Ruminococcaceae_UCG-014;s__Ruminococcaceae_UCG-014_unclassified
2f54b2f8855d6bd8575a896972c9366a	0	0	0	0	0	0	0	0	0	12	0	18	16	0	87	0	0	9	d__Bacteria;p__Firmicutes;c__Clostridia;o__Clostridiales;f__Lachnospiraceae;g__Lachnospiraceae_unclassified;s__Lachnospiraceae_unclassified
1bc8ee158e97420c7c6ed74df5eebf6a	0	0	0	0	8	13	0	5	0	0	0	0	0	0	0	0	0	0	d__Bacteria;p__Firmicutes;c__Clostridia;o__Clostridiales;f__Ruminococcaceae;g__Intestinimonas;s__Intestinimonas_unclassified
a81e4b0ce9015c801617eaa740a6eb18	23	5	15	10	0	8	0	0	0	0	0	0	0	0	0	0	0	0	d__Bacteria;p__Bacteroidetes;c__Bacteroidia;o__Bacteroidales;f__Muribaculaceae;g__Muribaculaceae_unclassified;s__Muribaculaceae_unclassified
328a47412f97414d2506db3d0d5cdca7	0	0	0	0	0	0	7	0	0	0	0	0	0	0	0	0	0	0	d__Bacteria;p__Bacteroidetes;c__Bacteroidia;o__Bacteroidales;f__Muribaculaceae;g__Muribaculum;s__Muribaculum_sp.
3654df7777095de016701aed6f917802	0	0	29	0	0	0	0	0	0	0	0	0	0	0	0	0	0	0	d__Bacteria;p__Bacteroidetes;c__Bacteroidia;o__Bacteroidales;f__Muribaculaceae;g__Muribaculaceae_unclassified;s__Muribaculaceae_unclassified
fc56f03550ca0d5b6a2cfdd36b7a4569	0	0	46	26	0	0	0	0	0	0	0	0	0	0	0	0	0	0	d__Bacteria;p__Bacteroidetes;c__Bacteroidia;o__Bacteroidales;f__Muribaculaceae;g__Muribaculum;s__Muribaculum_sp.
5f0ebe889140d5aadcf79b395bde8ae9	0	0	0	0	0	0	33	0	0	0	0	0	0	0	0	0	0	0	d__Bacteria;p__Firmicutes;c__Clostridia;o__Clostridiales;f__Clostridiales_unclassified;g__Clostridiales_unclassified;s__Clostridiales_unclassified
35138246927c5012501f94b87694eeb3	45	0	97	0	0	0	0	0	0	0	0	0	0	0	0	0	0	0	d__Bacteria;p__Bacteroidetes;c__Bacteroidia;o__Bacteroidales;f__Muribaculaceae;g__Muribaculaceae_unclassified;s__Muribaculaceae_unclassified
be511887247f9d852a3fd3ee0f830628	0	0	0	0	44	35	0	0	0	0	0	0	0	0	0	0	0	0	d__Bacteria;p__Firmicutes;c__Clostridia;o__Clostridiales;f__Lachnospiraceae;g__Lachnospiraceae_NK4A136_group;s__Lachnospiraceae_NK4A136_group_unclassified
f86f74effe52d5f94caf9a8ed5a1a10e	0	0	0	0	0	0	0	0	0	16	47	19	12	0	0	19	13	0	d__Bacteria;p__Firmicutes;c__Clostridia;o__Clostridiales;f__Ruminococcaceae;g__Ruminiclostridium_9;s__Ruminiclostridium_9_unclassified
c73ad1f52e6ec327e3e7751d6f8c923e	0	0	0	11	41	27	6	21	0	0	0	0	0	0	0	0	0	0	d__Bacteria;p__Firmicutes;c__Clostridia;o__Clostridiales;f__Ruminococcaceae;g__Anaerotruncus;s__Anaerotruncus_sp.
be235080be4d29435d4178907df3c8db	0	0	0	0	0	12	0	0	0	0	0	0	0	0	0	0	0	0	d__Bacteria;p__Bacteroidetes;c__Bacteroidia;o__Bacteroidales;f__Muribaculaceae;g__Muribaculaceae_unclassified;s__Muribaculaceae_unclassified
3f83347fc976841d5a86450b8a1f7afe	9	18	20	39	0	3	6	0	0	0	0	0	0	0	0	0	0	0	d__Bacteria;p__Bacteroidetes;c__Bacteroidia;o__Bacteroidales;f__Muribaculaceae;g__Muribaculaceae_unclassified;s__Muribaculaceae_unclassified
b8aa35e191f5cafeebeb7db0da2962f0	0	38	50	0	0	0	0	0	0	0	0	0	0	0	0	0	0	0	d__Bacteria;p__Bacteroidetes;c__Bacteroidia;o__Bacteroidales;f__Muribaculaceae;g__Muribaculaceae_unclassified;s__Muribaculaceae_unclassified
83962a8b94bcb0e9101fee65af09d669	0	41	0	0	0	0	0	0	77	0	0	0	0	0	0	0	0	0	d__Bacteria;p__Bacteroidetes;c__Bacteroidia;o__Bacteroidales;f__Muribaculaceae;g__Muribaculaceae_unclassified;s__Muribaculaceae_unclassified
08e0971f6997633221d8a3f16b0546b2	5	0	0	0	3	0	0	24	4	11	0	4	17	8	0	10	0	0	d__Bacteria;p__Actinobacteria;c__Coriobacteriia;o__Coriobacteriales;f__Eggerthellaceae;g__Enterorhabdus;s__Enterorhabdus_unclassified
10def059533850b398a2ebd16cf2c45f	0	0	0	0	0	0	0	0	0	114	0	0	0	0	0	26	0	0	d__Bacteria;p__Firmicutes;c__Clostridia;o__Clostridiales;f__Clostridiaceae;g__Clostridium;s__Clostridium_sp._R4
5fa12f8c1b11da8c6e7fa72a125315d3	0	0	0	0	0	0	0	0	0	0	82	0	0	0	0	39	0	19	d__Bacteria;p__Firmicutes;c__Clostridia;o__Clostridiales;f__Ruminococcaceae;g__Ruminococcaceae_UCG-014;s__Ruminococcaceae_UCG-014_unclassified
805a23adf4f7b2b02dae21a27b366d4a	0	0	0	0	0	0	0	0	0	0	0	0	0	0	0	0	0	0	d__Bacteria;p__Bacteroidetes;c__Bacteroidia;o__Bacteroidales;f__Muribaculaceae;g__Muribaculaceae_unclassified;s__Muribaculaceae_unclassified
acb2c243fddf9cb6df04f31d9927616a	0	48	0	0	0	0	0	0	0	0	0	0	0	0	0	0	0	0	d__Bacteria;p__Bacteroidetes;c__Bacteroidia;o__Bacteroidales;f__Muribaculaceae;g__Muribaculaceae_unclassified;s__Muribaculaceae_unclassified
66a985b6fa3a39a196b30de9e5e375aa	0	49	0	0	0	0	0	0	0	0	0	0	0	0	0	0	0	0	d__Bacteria;p__Bacteroidetes;c__Bacteroidia;o__Bacteroidales;f__Muribaculaceae;g__Muribaculaceae_unclassified;s__Muribaculaceae_unclassified
1c86154d1ab4d8ddcb180f27d8661751	0	0	44	0	0	0	0	5	0	0	0	0	0	0	0	0	0	0	d__Bacteria;p__Bacteroidetes;c__Bacteroidia;o__Bacteroidales;f__Muribaculaceae;g__Muribaculaceae_unclassified;s__Muribaculaceae_unclassified
020d038ed0e773d1e70653fcb1f87452	9	7	7	15	0	0	0	34	20	0	0	0	0	0	0	0	0	0	d__Bacteria;p__Actinobacteria;c__Coriobacteriia;o__Coriobacteriales;f__Eggerthellaceae;g__Enterorhabdus;s__Enterorhabdus_unclassified
94347d9d468f1fb8b7773b8cce7b1691	0	0	0	0	0	0	0	0	0	0	0	0	0	0	0	0	0	0	d__Bacteria;p__Bacteroidetes;c__Bacteroidia;o__Bacteroidales;f__Muribaculaceae;g__Muribaculaceae_unclassified;s__Muribaculaceae_unclassified
2d8382265a1dcf43e7c06f540a92a0bc	0	0	0	0	0	0	0	0	0	74	22	23	20	0	0	0	0	0	d__Bacteria;p__Bacteroidetes;c__Bacteroidia;o__Bacteroidales;f__Muribaculaceae;g__Muribaculaceae_unclassified;s__Muribaculaceae_unclassified
0a009dfa43841731361e5c217d1b1c0e	0	0	0	0	0	0	0	0	0	0	54	85	0	0	0	0	0	0	d__Bacteria;p__Firmicutes;c__Erysipelotrichia;o__Erysipelotrichales;f__Erysipelotrichaceae;g__Dubosiella;s__Dubosiella_unclassified
416e7654ab7952cd068fdb74f7fb1c2e	0	0	0	0	23	10	25	4	0	0	0	0	0	0	0	0	0	0	d__Bacteria;p__Bacteroidetes;c__Bacteroidia;o__Bacteroidales;f__Muribaculaceae;g__Muribaculaceae_unclassified;s__Muribaculaceae_unclassified
89233dacb05fc347e51da2ea22fa29b2	0	0	0	0	50	0	0	0	26	0	0	0	0	0	0	0	0	0	d__Bacteria;p__Bacteroidetes;c__Bacteroidia;o__Bacteroidales;f__Muribaculaceae;g__Muribaculaceae_unclassified;s__Muribaculaceae_unclassified
abe4d672a68b8e4c4e07c3dad09238cc	0	0	0	0	0	0	0	0	0	0	0	0	0	0	0	0	0	0	d__Bacteria;p__Bacteroidetes;c__Bacteroidia;o__Bacteroidales;f__Muribaculaceae;g__Muribaculum;s__Muribaculum_unclassified
3ce0f9074b4c92a69f6ad327d0ed9de8	20	65	0	54	0	0	0	0	0	0	0	0	0	0	0	0	0	0	d__Bacteria;p__Bacteroidetes;c__Bacteroidia;o__Bacteroidales;f__Muribaculaceae;g__Muribaculaceae_unclassified;s__Muribaculaceae_unclassified
213cece71c52495c5da4b58fadf7e708	0	0	0	0	96	27	16	0	0	0	0	0	0	0	0	0	0	0	d__Bacteria;p__Firmicutes;c__Clostridia;o__Clostridiales;f__Clostridiales_unclassified;g__Clostridiales_unclassified;s__Clostridiales_unclassified
a880bdb0dfbf519609410ea5f2bfc762	0	0	0	0	0	0	0	0	0	11	17	12	28	37	0	12	13	8	d__Bacteria;p__Firmicutes;c__Bacilli;o__Lactobacillales;f__Lactobacillaceae;g__Lactobacillus;s__Lactobacillus_crispatus
ee0d083eef8ae955b6d0df95c010ef5b	0	0	0	0	3	17	10	3	0	0	0	0	0	0	0	19	49	0	d__Bacteria;p__Firmicutes;c__Clostridia;o__Clostridiales;f__Ruminococcaceae;g__Ruminococcaceae_UCG-009;s__Ruminococcaceae_UCG-009_unclassified
dbcfc208eabfbe712b4a8f3734351d0c	17	0	0	30	0	0	0	0	8	0	0	0	0	0	0	0	0	0	d__Bacteria;p__Bacteroidetes;c__Bacteroidia;o__Bacteroidales;f__Muribaculaceae;g__Muribaculum;s__Muribaculum_sp.
de163861c96dd0d765ce03ef5541f797	0	0	0	0	30	0	0	0	0	0	0	0	0	0	0	0	0	0	d__Bacteria;p__Bacteroidetes;c__Bacteroidia;o__Bacteroidales;f__Muribaculaceae;g__Muribaculaceae_unclassified;s__Muribaculaceae_unclassified
35bc28f40055938ffa8e34fe6694fcd9	0	0	0	0	0	0	0	0	0	0	0	0	0	0	0	0	0	0	d__Bacteria;p__Bacteroidetes;c__Bacteroidia;o__Bacteroidales;f__Muribaculaceae;g__Muribaculaceae_unclassified;s__Muribaculaceae_unclassified
8067906658c05ad0a64b1c83d6b18516	0	0	0	0	0	0	11	0	0	0	0	0	0	0	0	0	0	0	d__Bacteria;p__Bacteroidetes;c__Bacteroidia;o__Bacteroidales;f__Muribaculaceae;g__Muribaculaceae_unclassified;s__Muribaculaceae_unclassified
5eb6c18308df49f4f8e52887168ccedc	0	0	0	0	0	10	13	0	0	0	0	0	0	0	0	0	0	0	d__Bacteria;p__Bacteroidetes;c__Bacteroidia;o__Bacteroidales;f__Muribaculaceae;g__Muribaculaceae_unclassified;s__Muribaculaceae_unclassified
e8e4e1bdfbd1e829c7ee5dd7a8fa6225	0	0	0	0	0	0	0	0	25	0	0	0	0	0	0	0	0	0	d__Bacteria;p__Bacteroidetes;c__Bacteroidia;o__Bacteroidales;f__Muribaculaceae;g__Muribaculaceae_unclassified;s__Muribaculaceae_unclassified
759fb1f7148fcef43d3d49757b81ba93	0	0	11	6	0	2	0	8	53	0	0	0	0	0	0	0	0	0	d__Bacteria;p__Bacteroidetes;c__Bacteroidia;o__Bacteroidales;f__Muribaculaceae;g__Muribaculaceae_unclassified;s__Muribaculaceae_unclassified
e2cb42ddebf54d4ff93944fbd07a934f	0	0	0	0	0	0	0	4	0	0	0	0	0	0	0	0	0	0	d__Bacteria;p__Bacteroidetes;c__Bacteroidia;o__Bacteroidales;f__Muribaculaceae;g__Paramuribaculum;s__Paramuribaculum_intestinale
30e04fbc8cd62e2960dd55d8b263208d	0	0	0	0	0	0	0	0	0	0	0	0	0	0	0	0	0	0	d__Bacteria;p__Bacteroidetes;c__Bacteroidia;o__Bacteroidales;f__Muribaculaceae;g__Muribaculum;s__Muribaculum_intestinale
034299356c86f4c9f060b68bf6a255ab	0	0	0	0	0	0	96	0	0	0	0	0	0	0	0	0	0	0	d__Bacteria;p__Firmicutes;c__Clostridia;o__Clostridiales;f__Ruminococcaceae;g__Ruminococcaceae_UCG-014;s__Ruminococcaceae_UCG-014_unclassified
dc9f53918d63a7c2f01a93a829064a47	0	0	0	0	0	0	0	0	0	60	0	0	0	77	0	0	0	0	d__Bacteria;p__Firmicutes;c__Clostridia;o__Clostridiales;f__Clostridiales_unclassified;g__Clostridiales_unclassified;s__Clostridiales_unclassified
5869442bd6e497fd4f3ba43dfdcb654d	60	0	18	11	31	0	0	0	0	11	0	6	0	0	0	0	0	0	d__Bacteria;p__Firmicutes;c__Clostridia;o__Clostridiales;f__Lachnospiraceae;g__Lachnospiraceae_NK4A136_group;s__Lachnospiraceae_NK4A136_group_unclassified
80f3beb1e280e5eaae1d2e3200f688d0	0	0	0	0	0	0	0	0	0	0	0	0	47	12	78	0	0	0	d__Bacteria;p__Firmicutes;c__Clostridia;o__Clostridiales;f__Ruminococcaceae;g__Ruminiclostridium;s__Ruminiclostridium_unclassified
bc6eff7080ab657d1e14ea9ff8fa90ce	10	10	0	0	10	27	0	0	7	0	0	0	0	0	20	27	0	0	d__Bacteria;p__Firmicutes;c__Clostridia;o__Clostridiales;f__Oscillospiraceae;g__Oscillibacter;s__uncultured_Oscillibacter_sp.
ea77ad80e08a39ab85514d400b8980f5	0	0	0	10	0	0	0	0	0	0	0	0	0	0	0	0	0	0	d__Bacteria;p__Bacteroidetes;c__Bacteroidia;o__Bacteroidales;f__Muribaculaceae;g__Muribaculaceae_unclassified;s__Muribaculaceae_unclassified
f194c7d7e075ba59157e63ff2f421c92	0	0	0	0	0	0	0	0	0	0	0	0	0	0	0	0	0	0	d__Bacteria;p__Bacteroidetes;c__Bacteroidia;o__Bacteroidales;f__Muribaculaceae;g__Muribaculaceae_unclassified;s__Muribaculaceae_unclassified
b325d8bb41d6be3edacade7d23430618	12	0	0	0	0	0	0	0	10	0	0	0	0	0	0	0	0	0	d__Bacteria;p__Bacteroidetes;c__Bacteroidia;o__Bacteroidales;f__Muribaculaceae;g__Muribaculaceae_unclassified;s__Muribaculaceae_unclassified
ecc6ab9598bb183e352b7c6633cafb86	0	0	0	0	0	0	0	0	0	0	0	0	0	0	0	0	0	0	d__Bacteria;p__Bacteroidetes;c__Bacteroidia;o__Bacteroidales;f__Muribaculaceae;g__Muribaculaceae_unclassified;s__Muribaculaceae_unclassified
876e1f6d125c1e6334a407ca531ad37d	8	0	0	0	0	0	0	54	10	0	0	0	0	0	0	0	0	0	d__Bacteria;p__Firmicutes;c__Clostridia;o__Clostridiales;f__Ruminococcaceae;g__Ruminococcaceae_UCG-014;s__Ruminococcaceae_UCG-014_unclassified
8e4e712a4551f0273f025e560f7576f3	30	0	0	11	0	0	0	48	0	0	0	0	0	0	0	0	0	0	d__Bacteria;p__Firmicutes;c__Clostridia;o__Clostridiales;f__Ruminococcaceae;g__Eubacterium]_coprostanoligenes_group;s__Eubacterium]_coprostanoligenes_group_unclassified
2c6681bf449befb6e72364adbcbc62c3	0	0	0	29	0	0	0	0	0	0	0	0	0	0	0	0	0	0	d__Bacteria;p__Firmicutes;c__Clostridia;o__Clostridiales;f__Lachnospiraceae;g__Eubacterium]_xylanophilum_group;s__Eubacterium]_xylanophilum_group_unclassified
7ad901cc77e6a18d79fb444576e74bf7	0	0	0	0	10	0	10	25	6	0	0	0	0	0	0	0	0	0	d__Bacteria;p__Firmicutes;c__Clostridia;o__Clostridiales;f__Peptococcaceae;g__Peptococcaceae_unclassified;s__Peptococcaceae_unclassified
88c591e39cb1925a9471f2f563e6cc8a	0	0	0	0	0	0	0	0	0	0	0	0	0	0	0	0	0	0	d__Bacteria;p__Bacteroidetes;c__Bacteroidia;o__Bacteroidales;f__Muribaculaceae;g__Muribaculaceae_unclassified;s__Muribaculaceae_unclassified
1a675efb1a75717f9f0c058b950c20d0	0	0	0	0	0	0	0	0	0	0	0	0	0	0	0	0	0	0	d__Bacteria;p__Bacteroidetes;c__Bacteroidia;o__Bacteroidales;f__Muribaculaceae;g__Paramuribaculum;s__Paramuribaculum_intestinale
0dc699e217eec1a6062edb68df106c07	0	0	0	0	0	20	0	0	0	0	0	0	0	0	0	0	0	0	d__Bacteria;p__Bacteroidetes;c__Bacteroidia;o__Bacteroidales;f__Muribaculaceae;g__Paramuribaculum;s__Paramuribaculum_intestinale
c541b8ee5b13beef087fe2262c6e7c84	0	61	0	0	0	0	0	0	0	0	0	0	0	0	0	0	0	0	d__Bacteria;p__Bacteroidetes;c__Bacteroidia;o__Bacteroidales;f__Muribaculaceae;g__Muribaculaceae_unclassified;s__Muribaculaceae_unclassified
8288c5182d731db84f27f4ed94f61f9f	0	0	0	0	0	0	0	0	0	31	14	14	19	18	33	0	6	0	d__Bacteria;p__Proteobacteria;c__Deltaproteobacteria;o__Desulfovibrionales;f__Desulfovibrionaceae;g__Bilophila;s__uncultured_Bilophila_sp.
e44c496863aa299cbc97e4278624c1a9	0	0	0	0	0	0	8	0	0	0	0	48	31	0	0	0	48	0	d__Bacteria;p__Firmicutes;c__Clostridia;o__Clostridiales;f__Clostridiaceae;g__Clostridium;s__Clostridium_sp._Clone-49
80f208438fa7c38c3d260f4ef9de4fe1	0	0	0	0	0	0	0	0	0	0	0	0	0	0	0	0	0	0	d__Bacteria;p__Bacteroidetes;c__Bacteroidia;o__Bacteroidales;f__Muribaculaceae;g__Muribaculaceae_unclassified;s__Muribaculaceae_unclassified
41b32ffbac3f7964b9199c2b71492e14	0	27	0	14	21	32	0	13	6	0	0	0	0	0	0	0	0	0	d__Bacteria;p__Firmicutes;c__Clostridia;o__Clostridiales;f__Ruminococcaceae;g__Ruminiclostridium;s__Ruminiclostridium_unclassified
4217d19e81833c28a9a8df3a99bd7930	0	0	0	0	0	0	0	0	0	0	0	0	0	0	0	0	0	0	d__Bacteria;p__Bacteroidetes;c__Bacteroidia;o__Bacteroidales;f__Muribaculaceae;g__Muribaculaceae_unclassified;s__Muribaculaceae_unclassified
12c1617442951b8e9342df020691f55c	0	15	13	16	0	3	0	0	0	0	0	0	0	0	0	0	0	0	d__Bacteria;p__Bacteroidetes;c__Bacteroidia;o__Bacteroidales;f__Muribaculaceae;g__Muribaculaceae_unclassified;s__Muribaculaceae_unclassified
36e22ef6b85c6a5213b5237405e23705	0	26	0	15	0	9	0	0	0	0	0	0	0	0	0	0	0	0	d__Bacteria;p__Bacteroidetes;c__Bacteroidia;o__Bacteroidales;f__Muribaculaceae;g__Muribaculaceae_unclassified;s__Muribaculaceae_unclassified
f3680415d86e87e139da792263a4a94c	0	8	53	0	0	0	0	0	0	0	0	0	0	0	0	0	0	0	d__Bacteria;p__Bacteroidetes;c__Bacteroidia;o__Bacteroidales;f__Muribaculaceae;g__Muribaculaceae_unclassified;s__Muribaculaceae_unclassified
488aa91a9b211d244a4a9663caa56a3b	0	0	0	11	0	0	0	0	0	0	0	0	0	0	0	0	0	0	d__Bacteria;p__Bacteroidetes;c__Bacteroidia;o__Bacteroidales;f__Muribaculaceae;g__Muribaculaceae_unclassified;s__Muribaculaceae_unclassified
d528c52e219fe446a8b9252fd00eee09	0	0	0	0	0	0	0	0	0	0	0	0	0	0	0	0	0	0	d__Bacteria;p__Bacteroidetes;c__Bacteroidia;o__Bacteroidales;f__Prevotellaceae;g__Prevotellaceae_NK3B31_group;s__Prevotellaceae_NK3B31_group_unclassified
f1a94e078403cb67b90e2c9d26bd170c	0	0	0	0	0	0	0	0	0	0	73	0	38	0	0	0	0	0	d__Bacteria;p__Firmicutes;c__Clostridia;o__Clostridiales;f__Ruminococcaceae;g__Ruminiclostridium_9;s__Ruminiclostridium_9_unclassified
9a988938a203ae3c6a829c760d86e00a	0	0	0	0	0	0	33	0	0	0	15	0	0	0	0	20	0	0	d__Bacteria;p__Firmicutes;c__Clostridia;o__Clostridiales;f__Ruminococcaceae;g__Ruminococcaceae_UCG-014;s__Ruminococcaceae_UCG-014_unclassified
d284d92ad14a530fd02f22286b134594	0	0	0	0	0	0	0	0	0	0	0	0	0	0	0	0	0	0	d__Bacteria;p__Firmicutes;c__Erysipelotrichia;o__Erysipelotrichales;f__Erysipelotrichaceae;g__Allobaculum;s__Allobaculum_unclassified
7fc882a60322fc360489f1263d275d39	0	0	0	0	0	0	0	0	0	3	0	21	29	60	0	20	0	0	d__Bacteria;p__Firmicutes;c__Bacilli;o__Lactobacillales;f__Aerococcaceae;g__Globicatella;s__Globicatella_sulfidifaciens
ba50b9c954ba5b7b8d4cb9fd5dc228f1	0	0	0	0	0	0	26	0	0	0	0	0	0	0	0	0	68	0	d__Bacteria;p__Firmicutes;c__Clostridia;o__Clostridiales;f__Clostridiaceae_1;g__Clostridium_sensu_stricto_1;s__Clostridium_sensu_stricto_1_unclassified
2df3385b37d73b0e13fc630defdb8469	0	48	0	0	4	0	0	5	0	0	0	0	0	0	0	0	0	0	d__Bacteria;p__Bacteroidetes;c__Bacteroidia;o__Bacteroidales;f__Muribaculaceae;g__Muribaculaceae_unclassified;s__Muribaculaceae_unclassified
55030995e797ac438044f8471c31a676	0	0	0	0	0	0	13	54	0	0	0	0	0	0	0	0	0	0	d__Bacteria;p__Firmicutes;c__Clostridia;o__Clostridiales;f__Ruminococcaceae;g__Ruminococcaceae_UCG-014;s__Ruminococcaceae_UCG-014_unclassified
ac02bfc2b6276d544ecd1f2c44d5d8ae	0	0	14	0	0	16	5	0	0	0	0	0	0	0	0	0	0	0	d__Bacteria;p__Bacteroidetes;c__Bacteroidia;o__Bacteroidales;f__Muribaculaceae;g__Muribaculaceae_unclassified;s__Muribaculaceae_unclassified
cac3050e7f7b8a8723c14027a93910b6	0	0	6	0	0	0	0	0	0	0	0	0	0	0	0	0	0	0	d__Bacteria;p__Bacteroidetes;c__Bacteroidia;o__Bacteroidales;f__Muribaculaceae;g__Muribaculaceae_unclassified;s__Muribaculaceae_unclassified
482d69c65e3efc7f70bb665841eb9867	29	0	0	25	0	0	0	0	0	0	0	0	0	0	0	0	0	0	d__Bacteria;p__Bacteroidetes;c__Bacteroidia;o__Bacteroidales;f__Muribaculaceae;g__Muribaculaceae_unclassified;s__Muribaculaceae_unclassified
b536f944e2db14b385c7596aed72274b	0	36	30	23	0	0	0	0	0	0	0	0	0	0	0	0	0	0	d__Bacteria;p__Bacteroidetes;c__Bacteroidia;o__Bacteroidales;f__Muribaculaceae;g__Muribaculaceae_unclassified;s__Muribaculaceae_unclassified
d1dd67bdb32efe14cf837e381132d75b	0	0	0	0	0	0	0	22	36	0	0	0	0	0	0	0	0	0	d__Bacteria;p__Bacteroidetes;c__Bacteroidia;o__Bacteroidales;f__Muribaculaceae;g__Muribaculaceae_unclassified;s__Muribaculaceae_unclassified
b7c2ea46e59612922316126d5f98d3aa	23	0	29	18	0	0	0	0	43	0	0	0	0	0	0	0	0	0	d__Bacteria;p__Bacteroidetes;c__Bacteroidia;o__Bacteroidales;f__Muribaculaceae;g__Muribaculaceae_unclassified;s__Muribaculaceae_unclassified
94852d4f05131ffb342f19a02340fd2e	0	0	0	0	0	0	0	31	43	0	0	0	0	0	0	0	0	0	d__Bacteria;p__Bacteroidetes;c__Bacteroidia;o__Bacteroidales;f__Muribaculaceae;g__Muribaculaceae_unclassified;s__Muribaculaceae_unclassified
8a385a17f5c8dbb193bdf82f5a1ef568	0	0	0	0	0	0	0	0	0	0	0	59	0	0	0	0	37	36	d__Bacteria;p__Firmicutes;c__Clostridia;o__Clostridiales;f__Ruminococcaceae;g__Intestinimonas;s__Intestinimonas_unclassified
50f1c0aa243270c6002a84d00ec2c381	0	13	15	17	15	19	0	0	11	0	0	0	0	4	0	0	0	5	d__Bacteria;p__Firmicutes;c__Negativicutes;o__Selenomonadales;f__Acidaminococcaceae;g__Phascolarctobacterium;s__Phascolarctobacterium_unclassified
902f8b584380ad9ac41cbc91786e1905	0	0	0	0	0	0	0	0	0	0	0	0	0	0	0	0	40	92	d__Bacteria;p__Firmicutes;c__Clostridia;o__Clostridiales;f__Lachnospiraceae;g__Eisenbergiella;s__Eisenbergiella_sp.
29e79daa4479bbd4c5a7bdae9a98ed34	0	0	0	0	0	0	0	0	0	0	0	0	0	0	0	0	0	0	d__Bacteria;p__Bacteroidetes;c__Bacteroidia;o__Bacteroidales;f__Muribaculaceae;g__Muribaculaceae_unclassified;s__Muribaculaceae_unclassified
0e3da0ebdd96a7737ec93ad2d91f5a08	0	0	0	0	7	0	0	0	0	0	0	0	0	0	0	0	0	0	d__Bacteria;p__Bacteroidetes;c__Bacteroidia;o__Bacteroidales;f__Muribaculaceae;g__Muribaculaceae_unclassified;s__Muribaculaceae_unclassified
43b30d0701a273cf3ef1255892892906	0	0	0	0	0	0	0	7	0	0	0	0	0	0	0	0	0	0	d__Bacteria;p__Bacteroidetes;c__Bacteroidia;o__Bacteroidales;f__Muribaculaceae;g__Muribaculaceae_unclassified;s__Muribaculaceae_unclassified
fc4632eb4b0c8c8efc73a63b4b3df50d	0	0	0	0	0	0	0	0	40	0	0	0	0	0	0	0	0	0	d__Bacteria;p__Bacteroidetes;c__Bacteroidia;o__Bacteroidales;f__Muribaculaceae;g__Muribaculaceae_unclassified;s__Muribaculaceae_unclassified
c5df395553f61914f1817b94747ae034	0	0	0	16	0	0	0	0	0	0	0	0	0	0	0	0	0	0	d__Bacteria;p__Bacteroidetes;c__Bacteroidia;o__Bacteroidales;f__Muribaculaceae;g__Muribaculaceae_unclassified;s__Muribaculaceae_unclassified
a7d455113dc106cc5bee4dca3e412bc8	0	0	0	0	0	0	0	0	11	0	0	0	0	0	0	0	0	0	d__Bacteria;p__Bacteroidetes;c__Bacteroidia;o__Bacteroidales;f__Muribaculaceae;g__Muribaculaceae_unclassified;s__Muribaculaceae_unclassified
0bd1695e9ebd35c37910ee3c1fffe276	0	0	0	0	70	62	0	0	0	0	0	0	0	0	0	0	0	0	d__Bacteria;p__Bacteroidetes;c__Bacteroidia;o__Bacteroidales;f__Muribaculaceae;g__Muribaculaceae_unclassified;s__Muribaculaceae_unclassified
b4b0c2371558acdddd3eae89cb948b97	0	0	0	0	0	0	0	0	0	41	90	0	0	0	0	0	0	0	d__Bacteria;p__Firmicutes;c__Clostridia;o__Clostridiales;f__Lachnospiraceae;g__Lachnospiraceae_unclassified;s__Lachnospiraceae_unclassified
1ca25e43405ba267c60cb11dbd31be0a	20	3	0	8	0	0	0	29	10	8	0	4	4	0	0	5	9	0	d__Bacteria;p__Firmicutes;c__Clostridia;o__Clostridiales;f__Ruminococcaceae;g__Ruminococcaceae_UCG-004;s__Ruminococcaceae_UCG-004_unclassified
73136b05cc3604b5a5a02919fef7f2a3	0	0	0	0	0	0	0	0	0	75	56	0	0	0	0	0	0	0	d__Bacteria;p__Firmicutes;c__Clostridia;o__Clostridiales;f__Ruminococcaceae;g__Intestinimonas;s__Intestinimonas_unclassified
9e61a97d7258a259910b36f638ac994f	0	19	2	0	0	0	0	0	0	0	0	0	0	0	0	0	0	0	d__Bacteria;p__Bacteroidetes;c__Bacteroidia;o__Bacteroidales;f__Prevotellaceae;g__Prevotella;s__uncultured_Prevotella_sp.
ba1ab9aba683685febd5e74166f5f343	0	0	0	0	0	0	0	0	0	0	0	0	0	0	0	0	0	0	d__Bacteria;p__Bacteroidetes;c__Bacteroidia;o__Bacteroidales;f__Muribaculaceae;g__Muribaculaceae_unclassified;s__Muribaculaceae_unclassified
a5dc479d8aac945b3b1851d4b8eac5f4	0	0	0	0	0	0	0	0	53	0	0	0	0	0	0	0	0	0	d__Bacteria;p__Bacteroidetes;c__Bacteroidia;o__Bacteroidales;f__Muribaculaceae;g__Muribaculaceae_unclassified;s__Muribaculaceae_unclassified
e931c768c3b10f371b7eb0e5d0ea3bb5	14	12	14	0	0	0	0	0	0	0	0	0	0	0	0	0	0	0	d__Bacteria;p__Bacteroidetes;c__Bacteroidia;o__Bacteroidales;f__Muribaculaceae;g__Muribaculaceae_unclassified;s__Muribaculaceae_unclassified
9892b5d9e6fdc3674a3e759c789d91d9	0	0	0	0	0	0	4	0	0	0	0	0	0	0	0	0	0	0	d__Bacteria;p__Bacteroidetes;c__Bacteroidia;o__Bacteroidales;f__Muribaculaceae;g__Muribaculum;s__Muribaculum_unclassified
9b6ce6efebb2d876acf8a804b14c8575	0	77	0	0	27	27	0	0	0	0	0	0	0	0	0	0	0	0	d__Bacteria;p__Bacteroidetes;c__Bacteroidia;o__Bacteroidales;f__Muribaculaceae;g__Muribaculaceae_unclassified;s__Muribaculaceae_unclassified
a27649996fccdebd66854317f5a3434e	0	0	64	67	0	0	0	0	0	0	0	0	0	0	0	0	0	0	d__Bacteria;p__Bacteroidetes;c__Bacteroidia;o__Bacteroidales;f__Muribaculaceae;g__Duncaniella;s__Duncaniella_muris
15ef7de3ec710be7b6f87393e2cc48c2	0	0	0	10	17	0	40	15	22	0	0	0	10	0	0	0	0	0	d__Bacteria;p__Proteobacteria;c__Alphaproteobacteria;o__Rhizobiales;f__Bradyrhizobiaceae;g__Bradyrhizobium;s__Bradyrhizobium_elkanii
a496da6756716982a9b7e2484524674e	0	0	16	0	0	0	0	0	0	0	0	0	0	0	0	0	0	0	d__Bacteria;p__Bacteroidetes;c__Bacteroidia;o__Bacteroidales;f__Tannerellaceae;g__Parabacteroides;s__uncultured_Parabacteroides_sp.
e9016c6ef8f31a4dab521b69e51c0ec7	0	0	0	0	0	0	0	0	0	0	0	0	0	0	0	0	0	0	d__Bacteria;p__Firmicutes;c__Clostridia;o__Clostridiales;f__Lachnospiraceae;g__Lachnospiraceae_unclassified;s__Lachnospiraceae_unclassified
0ac461e6125968e0375ce20488ff121d	0	0	0	0	0	0	0	0	0	0	0	0	0	0	0	0	0	0	d__Bacteria;p__Bacteroidetes;c__Bacteroidia;o__Bacteroidales;f__Muribaculaceae;g__Muribaculum;s__Muribaculum_sp.
688380ea95735e75d0c8b12f64f8541a	0	0	0	50	0	0	0	0	10	0	0	0	0	0	0	0	0	0	d__Bacteria;p__Bacteroidetes;c__Bacteroidia;o__Bacteroidales;f__Muribaculaceae;g__Muribaculum;s__Muribaculum_intestinale
75c8d12e72b12ab8907ff8061a6d9aea	0	0	0	0	0	0	0	0	0	0	0	0	0	0	0	0	0	0	d__Bacteria;p__Bacteroidetes;c__Bacteroidia;o__Bacteroidales;f__Muribaculaceae;g__Muribaculaceae_unclassified;s__Muribaculaceae_unclassified
53bb6850e791c6e3ff83cfe20e7a17da	0	0	0	0	0	0	0	0	22	14	0	32	5	0	0	0	8	45	d__Bacteria;p__Firmicutes;c__Clostridia;o__Clostridiales;f__Clostridiales_unclassified;g__Clostridiales_unclassified;s__Clostridiales_unclassified
57ffcda523f20870604cf1e70a5bb1a7	0	0	0	5	0	0	0	0	0	0	0	0	0	16	0	5	0	0	d__Bacteria;p__Firmicutes;c__Bacilli;o__Lactobacillales;f__Streptococcaceae;g__Streptococcus;s__Streptococcus_equinus
d0af33887c6db4ee9d09f54fe9c642a1	0	0	0	0	0	0	0	0	0	0	0	0	0	0	64	23	9	33	d__Bacteria;p__Firmicutes;c__Clostridia;o__Clostridiales;f__Lachnospiraceae;g__Lachnospiraceae_NK4A136_group;s__Lachnospiraceae_NK4A136_group_unclassified
4ab307390e34bad6acc8369d581915d0	0	0	0	0	42	0	0	0	0	0	0	0	0	0	0	0	0	0	d__Bacteria;p__Bacteroidetes;c__Bacteroidia;o__Bacteroidales;f__Muribaculaceae;g__Duncaniella;s__Duncaniella_muris
3f912decd0d4b77d08b97c0ba3d43599	0	10	15	11	0	0	0	0	0	0	0	0	0	0	0	0	0	0	d__Bacteria;p__Bacteroidetes;c__Bacteroidia;o__Bacteroidales;f__Muribaculaceae;g__Muribaculaceae_unclassified;s__Muribaculaceae_unclassified
b4bfd3a6f7869a46a50d35bdd9cc7701	0	0	0	0	0	0	0	46	71	0	0	0	0	0	0	0	0	0	d__Bacteria;p__Firmicutes;c__Clostridia;o__Clostridiales;f__Lachnospiraceae;g__Lachnospiraceae_NK4A136_group;s__Lachnospiraceae_NK4A136_group_unclassified
fd45859fc4f4e8d4534e8669da8dab34	0	36	0	0	0	0	0	10	17	0	0	0	10	0	0	0	0	0	d__Bacteria;p__Firmicutes;c__Clostridia;o__Clostridiales;f__Clostridiales_unclassified;g__Clostridiales_unclassified;s__Clostridiales_unclassified
03bfff7c57cae6f07ba60848999fc12c	0	0	0	0	0	0	0	0	0	0	0	0	0	0	103	0	0	25	d__Bacteria;p__Firmicutes;c__Clostridia;o__Clostridiales;f__Lachnospiraceae;g__Lachnospiraceae_unclassified;s__Lachnospiraceae_unclassified
5271fae12c11e36d9f525622234dd0d0	0	0	0	0	0	0	0	0	0	0	0	0	0	0	0	0	0	0	d__Bacteria;p__Bacteroidetes;c__Bacteroidia;o__Bacteroidales;f__Muribaculaceae;g__Muribaculaceae_unclassified;s__Muribaculaceae_unclassified
44bd6076164d18c81317b3d145858cd9	0	0	0	0	0	33	14	0	0	0	0	0	0	0	0	0	0	0	d__Bacteria;p__Bacteroidetes;c__Bacteroidia;o__Bacteroidales;f__Muribaculaceae;g__Muribaculaceae_unclassified;s__Muribaculaceae_unclassified
3fc1f42d237ff6e70ff0d2954df6186c	0	0	0	0	64	19	0	0	0	0	0	0	0	0	0	0	0	0	d__Bacteria;p__Bacteroidetes;c__Bacteroidia;o__Bacteroidales;f__Muribaculaceae;g__Muribaculaceae_unclassified;s__Muribaculaceae_unclassified
e19e07351ddbe8e07ec44f0c63e1b6f6	0	0	0	0	0	0	0	13	0	36	27	8	0	2	0	0	0	0	d__Bacteria;p__Proteobacteria;c__Deltaproteobacteria;o__Desulfovibrionales;f__Desulfovibrionaceae;g__Desulfovibrio;s__uncultured_Desulfovibrio_sp.
1a0f27e76506efc5683152553d64f0bd	0	0	0	0	0	0	0	0	0	0	0	0	0	0	0	0	0	0	d__Bacteria;p__Bacteroidetes;c__Bacteroidia;o__Bacteroidales;f__Muribaculaceae;g__Muribaculaceae_unclassified;s__Muribaculaceae_unclassified
6fe5464290393d13ea365689176dc848	6	0	14	25	0	0	0	0	0	0	0	0	0	0	0	0	0	0	d__Bacteria;p__Bacteroidetes;c__Bacteroidia;o__Bacteroidales;f__Muribaculaceae;g__Muribaculum;s__Muribaculum_sp.
779784f9e7adf451e160586659b6aa14	24	18	0	8	0	0	0	18	16	0	0	0	0	0	0	0	0	0	d__Bacteria;p__Firmicutes;c__Clostridia;o__Clostridiales;f__Lachnospiraceae;g__Lachnospiraceae_unclassified;s__Lachnospiraceae_unclassified
15e9529b2599ffd6a27caa1b94d0c446	0	20	0	73	0	34	0	0	0	0	0	0	0	0	0	0	0	0	d__Bacteria;p__Bacteroidetes;c__Bacteroidia;o__Bacteroidales;f__Muribaculaceae;g__Muribaculaceae_unclassified;s__Muribaculaceae_unclassified
7efe9029e814ab1ca9e080aaa6c91a78	0	127	0	0	0	0	0	0	0	0	0	0	0	0	0	0	0	0	d__Bacteria;p__Firmicutes;c__Clostridia;o__Clostridiales;f__Lachnospiraceae;g__Lachnospiraceae_unclassified;s__Lachnospiraceae_unclassified
b05803370f674464c638fc3c4dfaaf55	0	127	0	0	0	0	0	0	0	0	0	0	0	0	0	0	0	0	d__Bacteria;p__Firmicutes;c__Clostridia;o__Clostridiales;f__Lachnospiraceae;g__Lachnospiraceae_unclassified;s__Lachnospiraceae_unclassified
c913efa04b9a08355a2568f5c0216794	0	0	0	0	16	0	36	0	0	0	0	0	0	0	0	0	0	0	d__Bacteria;p__Firmicutes;c__Clostridia;o__Clostridiales;f__Lachnospiraceae;g__Lachnospiraceae_unclassified;s__Lachnospiraceae_unclassified
b20ccd77b63153264eaa1625390bd34e	0	0	0	0	0	0	0	0	0	0	0	0	0	0	0	0	0	0	d__Bacteria;p__Firmicutes;c__Clostridia;o__Clostridiales;f__Ruminococcaceae;g__Ruminococcaceae_UCG-014;s__Ruminococcaceae_UCG-014_unclassified
c553954584284a5440f937cc4c250f4c	0	0	26	0	12	0	0	0	0	0	0	0	0	0	0	0	0	0	d__Bacteria;p__Bacteroidetes;c__Bacteroidia;o__Bacteroidales;f__Muribaculaceae;g__Muribaculaceae_unclassified;s__Muribaculaceae_unclassified
e2cd45b6ac3323a67404330755b6fe1c	0	0	0	0	7	0	0	0	0	0	0	0	0	0	0	0	0	0	d__Bacteria;p__Bacteroidetes;c__Bacteroidia;o__Bacteroidales;f__Muribaculaceae;g__Muribaculaceae_unclassified;s__Muribaculaceae_unclassified
2fde85e4667c7344679617d57ba566bd	0	76	21	26	0	0	0	0	0	0	0	0	0	0	0	0	0	0	d__Bacteria;p__Bacteroidetes;c__Bacteroidia;o__Bacteroidales;f__Muribaculaceae;g__Muribaculaceae_unclassified;s__Muribaculaceae_unclassified
dcc01b76d3c7f0355462dbaf9d56ad6e	0	0	0	0	0	0	0	0	0	0	0	0	0	0	0	0	0	0	d__unclassified;p__unclassified;c__unclassified;o__unclassified;f__unclassified;g__unclassified;s__unclassified
2edc342c5ef49fc5de6c82700b28b73d	13	0	17	0	0	0	0	0	0	0	0	0	0	0	0	0	0	0	d__Bacteria;p__Bacteroidetes;c__Bacteroidia;o__Bacteroidales;f__Muribaculaceae;g__Muribaculaceae_unclassified;s__Muribaculaceae_unclassified
82f9e822a43d24b75f452f63a77281b1	0	0	0	0	0	0	0	0	0	0	0	0	0	0	0	0	125	0	d__Bacteria;p__Firmicutes;c__Clostridia;o__Clostridiales;f__Lachnospiraceae;g__Anaerotignum;s__Anaerotignum_sp.
e9b9377dcf5bd60f6d75a3bf55ebff2b	0	0	0	0	0	0	0	0	0	0	0	0	0	0	0	0	0	125	d__Bacteria;p__Deferribacteres;c__Deferribacteres;o__Deferribacterales;f__Deferribacteraceae;g__Mucispirillum;s__Mucispirillum_schaedleri
8dcfa8911c31f9a04f4f06dc0539dc5e	0	26	0	0	0	0	0	0	0	0	0	0	0	0	0	0	0	0	d__Bacteria;p__Bacteroidetes;c__Bacteroidia;o__Bacteroidales;f__Muribaculaceae;g__Muribaculaceae_unclassified;s__Muribaculaceae_unclassified
58c77f118d4b118b0d69ba10849cf468	0	0	0	0	0	0	0	0	0	0	0	0	0	0	0	0	0	0	d__Bacteria;p__Bacteroidetes;c__Bacteroidia;o__Bacteroidales;f__Muribaculaceae;g__Muribaculaceae_unclassified;s__Muribaculaceae_unclassified
7539438fa5f96b757c0f80eb88499e6d	0	0	0	0	0	0	0	0	0	0	0	0	0	0	0	0	0	0	d__Bacteria;p__Bacteroidetes;c__Bacteroidia;o__Bacteroidales;f__Muribaculaceae;g__Muribaculaceae_unclassified;s__Muribaculaceae_unclassified
67aafbeef1005ff29beefa130d138ac2	0	0	11	14	0	0	0	0	0	0	0	0	0	0	0	0	0	0	d__Bacteria;p__Bacteroidetes;c__Bacteroidia;o__Bacteroidales;f__Muribaculaceae;g__Muribaculum;s__Muribaculum_sp.
260e23cd49de64ee517cdea80c2d8723	58	0	0	15	0	14	0	0	0	0	0	0	0	0	0	0	0	0	d__Bacteria;p__Firmicutes;c__Clostridia;o__Clostridiales;f__Lachnospiraceae;g__Lachnospiraceae_unclassified;s__Lachnospiraceae_unclassified
2aaf09f7d08878088b0594a1089e6020	0	0	0	0	0	0	50	0	0	0	0	0	0	0	0	0	0	0	d__Bacteria;p__Proteobacteria;c__Gammaproteobacteria;o__Betaproteobacteriales;f__Neisseriaceae;g__Neisseria;s__Neisseria_unclassified
de06f5ea20b96aa989b422a9e802d5dc	0	30	18	0	0	0	0	0	0	0	0	0	0	0	0	0	0	0	d__Bacteria;p__Bacteroidetes;c__Bacteroidia;o__Bacteroidales;f__Muribaculaceae;g__Muribaculaceae_unclassified;s__Muribaculaceae_unclassified
6bce40ed6a6f8838085e84ed62812757	0	0	0	0	40	25	0	0	34	0	0	0	0	0	0	0	0	0	d__Bacteria;p__Bacteroidetes;c__Bacteroidia;o__Bacteroidales;f__Muribaculaceae;g__Muribaculaceae_unclassified;s__Muribaculaceae_unclassified
17406359889022a4e45076f14c9b09fc	0	0	0	0	28	29	0	0	0	0	0	0	0	0	0	0	0	0	d__Bacteria;p__Cyanobacteria;c__Melainabacteria;o__Gastranaerophilales;f__Gastranaerophilales_unclassified;g__Gastranaerophilales_unclassified;s__Gastranaerophilales_unclassified
de4481cc324c328df0cbf04e4f64c3a2	0	0	0	0	0	0	0	0	0	0	0	0	0	0	0	0	0	0	d__Bacteria;p__Bacteroidetes;c__Bacteroidia;o__Bacteroidales;f__Muribaculaceae;g__Muribaculaceae_unclassified;s__Muribaculaceae_unclassified
6076b85c5edb67c0329f90a9272b6c44	7	30	0	10	0	4	0	0	20	0	0	0	0	0	0	0	0	0	d__Bacteria;p__Firmicutes;c__Clostridia;o__Clostridiales;f__Clostridiales_unclassified;g__Clostridiales_unclassified;s__Clostridiales_unclassified
8de2669d020df753ac5ff28d3a8faf98	0	0	0	0	25	8	0	0	0	0	0	0	0	0	0	0	0	0	d__Bacteria;p__Bacteroidetes;c__Bacteroidia;o__Bacteroidales;f__Muribaculaceae;g__Muribaculaceae_unclassified;s__Muribaculaceae_unclassified
1d3d0b6b9aa3a493adc1656428fcf8cf	0	11	0	0	0	5	0	0	0	0	0	0	0	0	0	0	0	0	d__Bacteria;p__Bacteroidetes;c__Bacteroidia;o__Bacteroidales;f__Muribaculaceae;g__Muribaculaceae_unclassified;s__Muribaculaceae_unclassified
5134ff14bd90222bee5e68a7237d5883	41	32	0	39	0	0	0	0	0	0	0	0	0	0	0	0	0	0	d__Bacteria;p__Firmicutes;c__Clostridia;o__Clostridiales;f__Lachnospiraceae;g__Lachnospiraceae_NK4A136_group;s__Lachnospiraceae_NK4A136_group_unclassified
0024bfc9384fdef8cb83c2614d69fa07	0	0	0	0	0	0	0	27	17	0	0	0	0	0	0	0	0	0	d__Bacteria;p__Bacteroidetes;c__Bacteroidia;o__Bacteroidales;f__Muribaculaceae;g__Muribaculaceae_unclassified;s__Muribaculaceae_unclassified
1c7edd1fcf8ec050bdc659af418326bc	0	21	0	0	0	0	0	0	0	0	0	0	0	0	0	0	0	0	d__Bacteria;p__Bacteroidetes;c__Bacteroidia;o__Bacteroidales;f__Muribaculaceae;g__Muribaculaceae_unclassified;s__Muribaculaceae_unclassified
fe1ea9316675613089b22f72fd9b3551	0	0	0	0	0	0	0	0	0	0	0	0	0	0	0	0	0	0	d__Bacteria;p__Bacteroidetes;c__Bacteroidia;o__Bacteroidales;f__Muribaculaceae;g__Muribaculaceae_unclassified;s__Muribaculaceae_unclassified
9e3728079e25eb2f356cb3511bb737a8	0	0	0	0	0	0	0	0	0	0	0	0	0	0	0	0	0	0	d__Bacteria;p__Bacteroidetes;c__Bacteroidia;o__Bacteroidales;f__Muribaculaceae;g__Muribaculaceae_unclassified;s__Muribaculaceae_unclassified
3a511cffd449d676520301bbe9e6a394	0	0	0	0	19	19	0	0	0	0	0	0	0	0	0	0	0	0	d__Bacteria;p__Bacteroidetes;c__Bacteroidia;o__Bacteroidales;f__Muribaculaceae;g__Muribaculaceae_unclassified;s__Muribaculaceae_unclassified
245f5a7937d75b31f5b11a05bc9c574f	0	0	0	0	0	0	0	0	0	0	0	0	0	0	0	0	0	0	d__Bacteria;p__Bacteroidetes;c__Bacteroidia;o__Bacteroidales;f__Muribaculaceae;g__Muribaculaceae_unclassified;s__Muribaculaceae_unclassified
ddb421f31380faf7e5512addbc159887	0	0	0	0	12	30	45	0	0	0	0	0	0	0	0	0	0	0	d__Bacteria;p__Firmicutes;c__Clostridia;o__Clostridiales;f__Lachnospiraceae;g__Lachnospiraceae_NK4A136_group;s__Lachnospiraceae_NK4A136_group_unclassified
f982cc40387aa36d47e76adfc5952420	0	0	0	0	0	0	0	0	0	0	20	31	52	0	0	0	20	0	d__Bacteria;p__Firmicutes;c__Clostridia;o__Clostridiales;f__Ruminococcaceae;g__Oscillibacter;s__Oscillibacter_unclassified
e0e7dfe001c0fff940dd3bf6ee16bbcb	0	0	0	0	0	0	0	0	0	0	0	64	59	0	0	0	0	0	d__Bacteria;p__Firmicutes;c__Erysipelotrichia;o__Erysipelotrichales;f__Erysipelotrichaceae;g__Dubosiella;s__Dubosiella_unclassified
6226b03df8099ea48fa07eadece22ad1	0	16	2	0	0	16	9	2	6	0	0	0	4	0	14	0	0	0	d__Bacteria;p__Firmicutes;c__Firmicutes_unclassified;o__Firmicutes_unclassified;f__Firmicutes_unclassified;g__Firmicutes_unclassified;s__Firmicutes_unclassified
954d8c023dadf6b31e8520451f3a002c	0	0	0	0	0	0	0	0	0	0	0	0	123	0	0	0	0	0	d__Bacteria;p__Firmicutes;c__Erysipelotrichia;o__Erysipelotrichales;f__Erysipelotrichaceae;g__Dubosiella;s__Dubosiella_unclassified
2490a55b561828367501aab984b6b543	0	0	0	0	21	17	0	0	22	0	0	0	0	0	0	0	0	0	d__Bacteria;p__Bacteroidetes;c__Bacteroidia;o__Bacteroidales;f__Muribaculaceae;g__Muribaculaceae_unclassified;s__Muribaculaceae_unclassified
a08fec5c2d77d5850cbec52f53eabdbb	0	14	0	12	17	21	0	0	0	0	0	0	0	0	0	0	0	0	d__Bacteria;p__Bacteroidetes;c__Bacteroidia;o__Bacteroidales;f__Muribaculaceae;g__Muribaculaceae_unclassified;s__Muribaculaceae_unclassified
9de3d55d526407d9b6d93220f4d7b898	0	0	0	0	0	0	0	0	53	0	0	0	0	0	0	0	0	0	d__Bacteria;p__Bacteroidetes;c__Bacteroidia;o__Bacteroidales;f__Muribaculaceae;g__Muribaculaceae_unclassified;s__Muribaculaceae_unclassified
4082bf01705bedffdff8c3858d0b07eb	0	11	54	0	4	0	0	0	3	0	0	0	0	0	0	0	0	0	d__Bacteria;p__Bacteroidetes;c__Bacteroidia;o__Bacteroidales;f__Prevotellaceae;g__Prevotellaceae_UCG-001;s__Prevotellaceae_UCG-001_unclassified
33441b2af3174cbd8fe964c76ae6571b	0	0	19	13	0	0	0	0	28	0	0	0	0	0	0	0	0	0	d__Bacteria;p__Bacteroidetes;c__Bacteroidia;o__Bacteroidales;f__Muribaculaceae;g__Muribaculaceae_unclassified;s__Muribaculaceae_unclassified
68ce3de0547c165919888c0d4684a716	0	0	0	0	0	0	0	11	28	0	0	0	0	0	0	0	0	0	d__Bacteria;p__Bacteroidetes;c__Bacteroidia;o__Bacteroidales;f__Muribaculaceae;g__Muribaculaceae_unclassified;s__Muribaculaceae_unclassified
78a7583a660ebc0799a2f35825a0db27	9	0	27	12	0	0	0	0	0	0	0	0	0	0	0	0	0	0	d__Bacteria;p__Bacteroidetes;c__Bacteroidia;o__Bacteroidales;f__Muribaculaceae;g__Muribaculaceae_unclassified;s__Muribaculaceae_unclassified
1be12bf1ed3025d5521a47333edaf94e	0	0	0	0	48	63	0	12	0	0	0	0	0	0	0	0	0	0	d__Bacteria;p__Bacteroidetes;c__Bacteroidia;o__Bacteroidales;f__Muribaculaceae;g__Muribaculaceae_unclassified;s__Muribaculaceae_unclassified
2999e3a7008c65fc3e8e7820e5c2099d	0	0	0	0	0	0	0	23	79	0	0	0	0	0	0	0	0	0	d__Bacteria;p__Bacteroidetes;c__Bacteroidia;o__Bacteroidales;f__Muribaculaceae;g__Muribaculaceae_unclassified;s__Muribaculaceae_unclassified
37d920c33fe188238fb284b329a3339e	0	0	0	0	0	0	6	0	0	0	0	0	0	0	0	0	0	0	d__Bacteria;p__Bacteroidetes;c__Bacteroidia;o__Bacteroidales;f__Muribaculaceae;g__Muribaculaceae_unclassified;s__Muribaculaceae_unclassified
d9bebb1281bf201db6b88da8751ac551	0	0	24	0	0	0	11	0	0	0	0	0	0	0	0	0	0	0	d__Bacteria;p__Bacteroidetes;c__Bacteroidia;o__Bacteroidales;f__Muribaculaceae;g__Muribaculaceae_unclassified;s__Muribaculaceae_unclassified
4b88a23632b2e220db2ea85a05fd9227	0	0	0	0	0	0	0	0	0	0	0	0	0	0	0	0	0	0	d__Bacteria;p__Bacteroidetes;c__Bacteroidia;o__Bacteroidales;f__Muribaculaceae;g__Muribaculaceae_unclassified;s__Muribaculaceae_unclassified
53d75ab32e45cf72309c54f0596c6aab	0	0	0	0	0	0	0	0	0	0	0	0	0	0	0	0	0	0	d__Bacteria;p__Bacteroidetes;c__Bacteroidia;o__Bacteroidales;f__Muribaculaceae;g__Muribaculaceae_unclassified;s__Muribaculaceae_unclassified
7f0c1356d2a9672bf6752fb598e97e62	0	0	0	0	0	12	0	0	0	0	0	0	0	0	0	0	0	0	d__Bacteria;p__Bacteroidetes;c__Bacteroidia;o__Bacteroidales;f__Muribaculaceae;g__Muribaculaceae_unclassified;s__Muribaculaceae_unclassified
a8442da6d2755cfb7b9ccac0e09aac89	0	0	0	56	0	0	0	0	0	0	0	0	0	0	0	0	0	0	d__Bacteria;p__Bacteroidetes;c__Bacteroidia;o__Bacteroidales;f__Muribaculaceae;g__Muribaculaceae_unclassified;s__Muribaculaceae_unclassified
28a7ff9dd1e7008fb5a1f556198226f0	0	0	0	0	0	0	0	0	46	0	0	0	0	0	0	0	0	0	d__Bacteria;p__Bacteroidetes;c__Bacteroidia;o__Bacteroidales;f__Muribaculaceae;g__Muribaculaceae_unclassified;s__Muribaculaceae_unclassified
75ddc2b6e1bdb84ed249ba79ba7af8d6	0	0	0	0	0	0	0	0	0	0	0	0	0	0	0	0	0	0	d__Bacteria;p__Bacteroidetes;c__Bacteroidia;o__Bacteroidales;f__Muribaculaceae;g__Muribaculum;s__Muribaculum_sp.
61bbe07e47bdc2419ef319f37812a65f	0	0	51	38	17	0	0	0	0	0	0	0	0	0	0	0	0	0	d__Bacteria;p__Bacteroidetes;c__Bacteroidia;o__Bacteroidales;f__Muribaculaceae;g__Muribaculum;s__Muribaculum_sp.
1e86cee07ea7d104cddc024a447b078b	0	0	0	11	2	0	0	0	0	0	0	0	0	0	0	0	0	0	d__Bacteria;p__Bacteroidetes;c__Bacteroidia;o__Bacteroidales;f__Rikenellaceae;g__Rikenellaceae_RC9_gut_group;s__Rikenellaceae_RC9_gut_group_unclassified
7c6b3ba3e1e2a8b09f58a4b064b9c4b2	0	0	0	0	0	0	0	0	0	0	0	0	0	0	0	0	0	0	d__Bacteria;p__Bacteroidetes;c__Bacteroidia;o__Bacteroidales;f__Muribaculaceae;g__Muribaculaceae_unclassified;s__Muribaculaceae_unclassified
ce1372603372fdc06f41ca5a99babcf8	0	0	0	0	0	0	0	0	0	39	0	24	0	0	58	0	0	0	d__Bacteria;p__Firmicutes;c__Clostridia;o__Clostridiales;f__Clostridiales_unclassified;g__Clostridiales_unclassified;s__Clostridiales_unclassified
98a1342941554ef65853b41145e7f6c0	0	0	0	0	0	0	0	0	0	0	0	0	14	59	0	33	15	0	d__Bacteria;p__Firmicutes;c__Bacilli;o__Lactobacillales;f__Streptococcaceae;g__Lactococcus;s__Lactococcus_unclassified
fe1e1abff043dc7492814eddb486a7cc	54	10	0	27	0	0	0	0	0	0	0	0	0	0	0	0	0	0	d__Bacteria;p__Firmicutes;c__Clostridia;o__Clostridiales;f__Clostridiaceae;g__Clostridium;s__Clostridium_sp._Culture-41
56efcf610ef51cd4cce208c45189f390	0	0	0	0	0	0	0	0	0	0	0	0	0	0	0	0	0	0	d__Bacteria;p__Bacteroidetes;c__Bacteroidia;o__Bacteroidales;f__Muribaculaceae;g__Duncaniella;s__Duncaniella_muris
69b007cce869ce3cd88405247d043021	0	21	29	24	0	0	0	0	0	0	0	0	0	0	0	0	0	0	d__Bacteria;p__Bacteroidetes;c__Bacteroidia;o__Bacteroidales;f__Muribaculaceae;g__Muribaculaceae_unclassified;s__Muribaculaceae_unclassified
976c1c233a236a2a635b286fbb310b98	0	0	0	0	0	0	0	0	0	0	0	0	0	0	0	0	0	0	d__Bacteria;p__Bacteroidetes;c__Bacteroidia;o__Bacteroidales;f__Muribaculaceae;g__Muribaculaceae_unclassified;s__Muribaculaceae_unclassified
0e5384d0874cf1300f5cb15c4256a78c	29	0	50	15	0	0	0	0	0	0	0	0	0	0	0	0	0	0	d__Bacteria;p__Bacteroidetes;c__Bacteroidia;o__Bacteroidales;f__Muribaculaceae;g__Muribaculaceae_unclassified;s__Muribaculaceae_unclassified
6dedbd02d402d8c202c45dd5e2ddbf74	11	0	27	0	0	0	13	0	0	0	0	0	0	0	0	0	0	0	d__Bacteria;p__Bacteroidetes;c__Bacteroidia;o__Bacteroidales;f__Muribaculaceae;g__Muribaculaceae_unclassified;s__Muribaculaceae_unclassified
b9fc17f83707ce0c93910f89b5bebbb3	0	0	0	0	0	0	0	0	37	0	0	0	0	0	0	0	0	0	d__Bacteria;p__Firmicutes;c__Clostridia;o__Clostridiales;f__Lachnospiraceae;g__Lachnospiraceae_NK4A136_group;s__Lachnospiraceae_NK4A136_group_unclassified
36d6900e9062a957a491889b4b944a10	0	0	0	0	0	0	0	0	0	0	0	0	0	0	0	0	0	120	d__Bacteria;p__Firmicutes;c__Clostridia;o__Clostridiales;f__Lachnospiraceae;g__Eisenbergiella;s__Eisenbergiella_sp.
ed4a88eee1153201a2fe4a91f8fdd503	0	0	0	0	0	18	0	0	0	0	0	0	0	0	0	0	0	0	d__Bacteria;p__Bacteroidetes;c__Bacteroidia;o__Bacteroidales;f__Muribaculaceae;g__Muribaculaceae_unclassified;s__Muribaculaceae_unclassified
635406fa03f82058c489f222171a1918	0	19	0	30	14	13	7	0	0	0	0	0	0	0	0	0	0	0	d__Bacteria;p__Bacteroidetes;c__Bacteroidia;o__Bacteroidales;f__Muribaculaceae;g__Muribaculaceae_unclassified;s__Muribaculaceae_unclassified
2df075a4c9ff328907f72d017615ea16	0	0	0	0	0	0	0	0	0	0	0	0	0	0	0	0	0	0	d__Bacteria;p__Bacteroidetes;c__Bacteroidia;o__Bacteroidales;f__Muribaculaceae;g__Muribaculaceae_unclassified;s__Muribaculaceae_unclassified
c9aba5ec54f032d6df414f16dc08a35b	0	0	0	0	0	0	0	0	0	0	0	0	0	0	0	0	0	0	d__Bacteria;p__Bacteroidetes;c__Bacteroidia;o__Bacteroidales;f__Muribaculaceae;g__Muribaculaceae_unclassified;s__Muribaculaceae_unclassified
e8fbf237deee2769fce2059ebb61ba5b	0	0	0	17	0	0	0	0	0	0	0	0	0	0	0	0	0	0	d__Bacteria;p__Bacteroidetes;c__Bacteroidia;o__Bacteroidales;f__Muribaculaceae;g__Muribaculaceae_unclassified;s__Muribaculaceae_unclassified
0f6bf24e8cc822f496000de2dba9b4ec	0	0	0	0	0	0	0	0	0	0	0	0	0	0	0	0	0	0	d__Bacteria;p__Bacteroidetes;c__Bacteroidia;o__Bacteroidales;f__Muribaculaceae;g__Muribaculaceae_unclassified;s__Muribaculaceae_unclassified
d20ee00f1e2fa646cdaa96c7beb11b2c	0	0	0	0	17	0	28	0	0	0	0	0	0	0	0	0	0	0	d__Bacteria;p__Bacteroidetes;c__Bacteroidia;o__Bacteroidales;f__Muribaculaceae;g__Muribaculaceae_unclassified;s__Muribaculaceae_unclassified
f4733e1b16d9eab045696c9b8011ae22	0	0	0	0	0	6	22	0	0	0	0	0	0	0	0	0	0	0	d__Bacteria;p__Bacteroidetes;c__Bacteroidia;o__Bacteroidales;f__Muribaculaceae;g__Muribaculaceae_unclassified;s__Muribaculaceae_unclassified
d8d11103a1c85ed7d08cd51e134ccc62	0	0	0	0	0	0	0	9	24	16	23	12	17	18	0	0	0	0	d__Bacteria;p__Proteobacteria;c__Gammaproteobacteria;o__Aeromonadales;f__Aeromonadaceae;g__Aeromonas;s__Aeromonas_caviae
f195d5929ded89963806b7b93ad797f7	0	0	0	0	0	0	0	0	0	82	37	0	0	0	0	0	0	0	d__Bacteria;p__Firmicutes;c__Clostridia;o__Clostridiales;f__Lachnospiraceae;g__Lachnospiraceae_NK4A136_group;s__Lachnospiraceae_NK4A136_group_unclassified
c15bf793c8ba60a5e30e73bbcee6d9af	5	3	0	0	0	0	0	3	3	4	33	3	15	4	6	13	16	0	d__Bacteria;p__Firmicutes;c__Clostridia;o__Clostridiales;f__Christensenellaceae;g__Christensenellaceae_unclassified;s__Christensenellaceae_unclassified
3d813c7576a020e2a2745587b845a37e	0	0	0	0	0	0	0	0	0	0	0	11	0	13	0	42	53	0	d__Bacteria;p__Firmicutes;c__Clostridia;o__Clostridiales;f__Clostridiaceae;g__Clostridium;s__Clostridium_sp._Clone-24
9400fc94f8efcb54d0c1aa2abdff5081	0	0	13	0	0	0	0	0	0	0	0	0	0	14	0	11	15	0	d__Bacteria;p__Actinobacteria;c__Coriobacteriia;o__Coriobacteriales;f__Atopobiaceae;g__Coriobacteriaceae_UCG-002;s__Coriobacteriaceae_UCG-002_unclassified
7bf9d7ecd470a2b365c9dea2e4d75c9c	0	5	9	15	0	0	0	0	7	0	0	0	0	0	0	0	0	0	d__Bacteria;p__Bacteroidetes;c__Bacteroidia;o__Bacteroidales;f__Muribaculaceae;g__Muribaculaceae_unclassified;s__Muribaculaceae_unclassified
4c0923d5c1abb2de3e8971c48932b47f	0	0	0	0	0	0	0	0	0	0	0	0	0	0	0	0	0	0	d__Bacteria;p__Bacteroidetes;c__Bacteroidia;o__Bacteroidales;f__Prevotellaceae;g__Prevotella;s__uncultured_Prevotella_sp.
e3dc620696b32647c0e2a284fd84dde0	0	0	0	0	0	0	0	0	0	0	0	0	0	0	0	0	0	0	d__Bacteria;p__Bacteroidetes;c__Bacteroidia;o__Bacteroidales;f__Muribaculaceae;g__Muribaculaceae_unclassified;s__Muribaculaceae_unclassified
9830f98494392aacd6ed3e04f82d3e97	0	0	29	13	13	32	0	0	0	0	0	0	0	0	0	0	0	0	d__Bacteria;p__Bacteroidetes;c__Bacteroidia;o__Bacteroidales;f__Muribaculaceae;g__Muribaculum;s__Muribaculum_sp.
8869db34dc61e695487d3169ec6008c0	8	0	25	10	4	0	0	0	0	0	0	0	0	0	0	0	0	0	d__Bacteria;p__Bacteroidetes;c__Bacteroidia;o__Bacteroidales;f__Muribaculaceae;g__Duncaniella;s__Duncaniella_muris
44356b20e2d21ae04461cbd1e28e6891	0	0	0	0	0	0	0	0	0	0	0	0	0	0	0	0	0	0	d__Bacteria;p__Bacteroidetes;c__Bacteroidia;o__Bacteroidales;f__Muribaculaceae;g__Muribaculaceae_unclassified;s__Muribaculaceae_unclassified
f6cc165276dc0338321b093d029844a9	0	0	0	0	83	36	0	0	0	0	0	0	0	0	0	0	0	0	d__Bacteria;p__Firmicutes;c__Clostridia;o__Clostridiales;f__Lachnospiraceae;g__Roseburia;s__uncultured_Roseburia_sp.
3b95e6a8eeac9ce5085887c60f74ec04	0	0	0	0	0	0	0	33	86	0	0	0	0	0	0	0	0	0	d__Bacteria;p__Bacteroidetes;c__Bacteroidia;o__Bacteroidales;f__Muribaculaceae;g__Muribaculaceae_unclassified;s__Muribaculaceae_unclassified
5359496b0af0e4c13c0b63dae0f17678	0	0	0	0	0	0	0	0	0	0	0	0	0	0	0	0	0	0	d__Bacteria;p__Firmicutes;c__Clostridia;o__Clostridiales;f__Ruminococcaceae;g__Ruminococcaceae_UCG-014;s__Ruminococcaceae_UCG-014_unclassified
0141f07d20daa93c0368da0727200ffa	0	0	0	0	0	0	0	0	0	15	0	4	0	0	0	0	0	0	d__Bacteria;p__Bacteroidetes;c__Bacteroidia;o__Bacteroidales;f__Muribaculaceae;g__Muribaculaceae_unclassified;s__Muribaculaceae_unclassified
42587b935dec77dafdd13a705fc7d8fd	0	0	0	0	9	0	9	0	9	0	0	44	0	0	0	0	40	0	d__Bacteria;p__Firmicutes;c__Clostridia;o__Clostridiales;f__Clostridiales_unclassified;g__Clostridiales_unclassified;s__Clostridiales_unclassified
1e5e4eac6ab79537162fd9e4e8a07883	0	9	4	0	0	0	0	0	0	0	0	0	0	0	0	0	0	0	d__Bacteria;p__Bacteroidetes;c__Bacteroidia;o__Bacteroidales;f__Tannerellaceae;g__Parabacteroides;s__uncultured_Parabacteroides_sp.
748b736682f61b7b10ee379097b18b83	0	51	0	0	20	18	7	0	0	0	0	0	0	0	0	0	0	0	d__Bacteria;p__Firmicutes;c__Clostridia;o__Clostridiales;f__Clostridiales_vadinBB60_group;g__Clostridiales_vadinBB60_group_unclassified;s__Clostridiales_vadinBB60_group_unclassified
6b8411c2ff126f92a382af488e45862b	7	0	0	0	0	0	8	0	11	0	0	0	0	0	0	0	0	0	d__Bacteria;p__Bacteroidetes;c__Bacteroidia;o__Bacteroidales;f__Muribaculaceae;g__Muribaculum;s__Muribaculum_sp.
43c937f926b5582d421386e05c9fabdc	0	0	0	0	23	0	0	0	0	0	0	0	0	0	0	0	0	0	d__Bacteria;p__Bacteroidetes;c__Bacteroidia;o__Bacteroidales;f__Muribaculaceae;g__Muribaculaceae_unclassified;s__Muribaculaceae_unclassified
f5922d7dc0cd0a1eb29865f05e52d4c7	0	0	0	0	0	10	0	0	0	0	0	0	0	0	0	0	0	0	d__Bacteria;p__Bacteroidetes;c__Bacteroidia;o__Bacteroidales;f__Muribaculaceae;g__Muribaculaceae_unclassified;s__Muribaculaceae_unclassified
c2d9da7ebe1dbfff74178011e957bdd9	0	0	0	0	0	29	0	0	0	0	0	0	0	0	0	0	0	0	d__Bacteria;p__Bacteroidetes;c__Bacteroidia;o__Bacteroidales;f__Muribaculaceae;g__Muribaculaceae_unclassified;s__Muribaculaceae_unclassified
99d52d28fa724b91ffa5f6088e8901a1	0	0	0	0	0	0	0	0	0	0	0	0	0	0	0	0	0	0	d__Bacteria;p__Bacteroidetes;c__Bacteroidia;o__Bacteroidales;f__Muribaculaceae;g__Muribaculaceae_unclassified;s__Muribaculaceae_unclassified
b4e0adb2112585c9c061ac5cee007d52	23	0	8	5	0	0	0	15	13	0	0	0	0	0	0	0	0	0	d__Bacteria;p__Patescibacteria;c__Saccharimonadia;o__Saccharimonadales;f__Saccharimonadaceae;g__Candidatus_Saccharimonas;s__Candidatus_Saccharimonas_unclassified
115055ca5b993cc9f1038ba71f7442bd	0	20	14	41	0	43	0	0	0	0	0	0	0	0	0	0	0	0	d__Bacteria;p__Bacteroidetes;c__Bacteroidia;o__Bacteroidales;f__Muribaculaceae;g__Muribaculaceae_unclassified;s__Muribaculaceae_unclassified
e3536169fccbbbfbd175f8cd76222caf	0	0	0	0	0	0	0	0	0	0	0	0	0	0	0	5	31	81	d__Bacteria;p__Firmicutes;c__Clostridia;o__Clostridiales;f__Clostridiales_unclassified;g__Clostridiales_unclassified;s__Clostridiales_unclassified
8594de9a355a7275b18693da5d152ffb	0	0	0	0	0	0	0	0	0	0	0	0	0	0	0	0	0	0	d__Bacteria;p__Bacteroidetes;c__Bacteroidia;o__Bacteroidales;f__Muribaculaceae;g__Muribaculaceae_unclassified;s__Muribaculaceae_unclassified
51ed28f92186fbe44bf3e35327832263	74	0	0	19	0	0	0	0	0	0	0	0	0	0	0	0	0	0	d__Bacteria;p__Firmicutes;c__Clostridia;o__Clostridiales;f__Lachnospiraceae;g__Lachnospiraceae_unclassified;s__Lachnospiraceae_unclassified
f1464d0870843a908bbf1a6c23ceebd0	0	21	0	52	0	11	0	0	0	0	0	0	0	0	0	0	0	0	d__Bacteria;p__Bacteroidetes;c__Bacteroidia;o__Bacteroidales;f__Muribaculaceae;g__Muribaculaceae_unclassified;s__Muribaculaceae_unclassified
f1f4aa0f99f27fb8531f000894ae6ee7	8	0	0	21	0	5	0	0	0	0	0	0	0	0	0	0	0	0	d__Bacteria;p__Bacteroidetes;c__Bacteroidia;o__Bacteroidales;f__Muribaculaceae;g__Muribaculaceae_unclassified;s__Muribaculaceae_unclassified
8bc20901a12d27ab3c7145b0e944676f	0	0	5	0	0	0	0	0	0	0	0	0	0	0	0	0	0	0	d__Bacteria;p__Firmicutes;c__Clostridia;o__Clostridiales;f__Lachnospiraceae;g__Lachnospiraceae_NK4A136_group;s__Lachnospiraceae_NK4A136_group_unclassified
370fcfba21953013fc882b97b2c2733d	5	0	15	9	8	4	0	0	0	0	0	0	0	0	0	0	0	0	d__Bacteria;p__Bacteroidetes;c__Bacteroidia;o__Bacteroidales;f__Muribaculaceae;g__Muribaculaceae_unclassified;s__Muribaculaceae_unclassified
885189a4423cabd867ac8ffe7d34f491	0	0	0	0	18	19	17	17	24	0	0	0	0	0	0	0	0	0	d__Bacteria;p__Bacteroidetes;c__Bacteroidia;o__Bacteroidales;f__Muribaculaceae;g__Muribaculaceae_unclassified;s__Muribaculaceae_unclassified
9f0e986b940a6e2c6d67d6093cfbc500	0	0	0	0	0	0	0	0	0	0	0	0	0	0	0	0	0	0	d__unclassified;p__unclassified;c__unclassified;o__unclassified;f__unclassified;g__unclassified;s__unclassified
6275232859afef8b494443be36b77575	6	0	0	0	26	11	8	0	16	0	0	0	0	0	0	0	0	0	d__Bacteria;p__Firmicutes;c__Clostridia;o__Clostridiales;f__Lachnospiraceae;g__Lachnospiraceae_unclassified;s__Lachnospiraceae_unclassified
fb6e1b6014c1410ade4eac7ca234616e	0	0	0	6	0	0	0	6	0	0	0	0	0	0	0	0	0	0	d__Bacteria;p__Bacteroidetes;c__Bacteroidia;o__Bacteroidales;f__Muribaculaceae;g__Muribaculum;s__Muribaculum_sp.
9990cdbc5aae19f235a316500621f037	0	0	0	0	0	0	0	0	9	0	0	0	0	0	0	0	0	0	d__Bacteria;p__Bacteroidetes;c__Bacteroidia;o__Bacteroidales;f__Muribaculaceae;g__Paramuribaculum;s__Paramuribaculum_intestinale
430318dfaf0f875c30febddc9f0dade9	0	0	0	0	0	0	0	0	0	0	0	0	0	0	0	0	0	0	d__Bacteria;p__Bacteroidetes;c__Bacteroidia;o__Bacteroidales;f__Muribaculaceae;g__Muribaculaceae_unclassified;s__Muribaculaceae_unclassified
69a37c18fc97d9112a25caeb988e6269	0	0	0	0	0	0	0	0	0	0	0	0	0	0	0	0	0	0	d__Bacteria;p__Bacteroidetes;c__Bacteroidia;o__Bacteroidales;f__Tannerellaceae;g__Parabacteroides;s__uncultured_Parabacteroides_sp.
2809a6ac2f92fd306384116ff43a6a48	53	0	0	49	0	0	0	0	0	0	0	0	0	0	0	0	0	0	d__Bacteria;p__Firmicutes;c__Clostridia;o__Clostridiales;f__Clostridiales_unclassified;g__Clostridiales_unclassified;s__Clostridiales_unclassified
1625ea2fdbc8a5f6d6330e3588c0e2fd	0	75	0	0	0	0	0	0	0	0	0	0	0	0	0	0	0	0	d__Bacteria;p__Bacteroidetes;c__Bacteroidia;o__Bacteroidales;f__Muribaculaceae;g__Paramuribaculum;s__Paramuribaculum_intestinale
a6ee030f7d960554b1edf930ebdb664f	0	57	0	0	0	59	0	0	0	0	0	0	0	0	0	0	0	0	d__Bacteria;p__Firmicutes;c__Clostridia;o__Clostridiales;f__Lachnospiraceae;g__Lachnospiraceae_NK4A136_group;s__Lachnospiraceae_NK4A136_group_unclassified
35b1f4ff9ac811d5e75f4423e0bf203e	0	0	0	0	0	0	68	0	0	0	0	0	0	0	0	0	0	0	d__Bacteria;p__Firmicutes;c__Clostridia;o__Clostridiales;f__Ruminococcaceae;g__Ruminococcaceae_UCG-014;s__Ruminococcaceae_UCG-014_unclassified
cabfc8db8b24721f12ffdd23cc594714	0	0	0	0	0	0	0	0	0	32	59	24	0	0	0	0	0	0	d__Bacteria;p__Firmicutes;c__Clostridia;o__Clostridiales;f__Clostridiales_unclassified;g__Clostridiales_unclassified;s__Clostridiales_unclassified
1c585e25c7ec5fd8ca84b2e6c7013a75	0	0	0	0	0	0	0	0	0	20	0	29	32	21	0	0	13	0	d__Bacteria;p__Firmicutes;c__Erysipelotrichia;o__Erysipelotrichales;f__Erysipelotrichaceae;g__Dubosiella;s__Dubosiella_unclassified
e0bded071ce14b173e6722d7864420c5	0	0	0	0	0	0	0	0	0	0	0	91	24	0	0	0	0	0	d__Bacteria;p__Firmicutes;c__Clostridia;o__Clostridiales;f__Clostridiales_unclassified;g__Clostridiales_unclassified;s__Clostridiales_unclassified
d48849411f9ec930a2c9785117f33a3e	0	15	8	0	0	0	3	0	0	0	0	0	0	0	0	0	0	0	d__unclassified;p__unclassified;c__unclassified;o__unclassified;f__unclassified;g__unclassified;s__unclassified
a2ea35bd0dabc7d4226ebfef6095bf78	0	0	0	0	0	0	0	0	0	0	0	0	0	0	0	0	0	0	d__Bacteria;p__Bacteroidetes;c__Bacteroidia;o__Bacteroidales;f__Muribaculaceae;g__Muribaculaceae_unclassified;s__Muribaculaceae_unclassified
904f939245e645a7509290aa212dc9a3	0	0	0	0	0	0	0	0	0	0	0	0	0	0	0	0	0	0	d__Bacteria;p__Bacteroidetes;c__Bacteroidia;o__Bacteroidales;f__Muribaculaceae;g__Muribaculaceae_unclassified;s__Muribaculaceae_unclassified
07619a6ee81812a700a66dddc57966e2	0	0	0	0	0	29	0	0	0	0	0	0	0	0	0	0	0	0	d__Bacteria;p__Bacteroidetes;c__Bacteroidia;o__Bacteroidales;f__Muribaculaceae;g__Duncaniella;s__Duncaniella_muris
186ec1d8dc729e099b7eb316a02e02d1	0	0	0	0	0	0	0	0	0	0	0	0	0	0	0	0	0	0	d__Bacteria;p__Firmicutes;c__Clostridia;o__Clostridiales;f__Lachnospiraceae;g__Lachnospiraceae_unclassified;s__Lachnospiraceae_unclassified
fad36ba9fa8d25c4115f5027fa0e8c4e	0	0	0	0	0	0	0	0	0	0	0	0	0	0	0	0	0	0	d__Bacteria;p__Bacteroidetes;c__Bacteroidia;o__Bacteroidales;f__Muribaculaceae;g__Muribaculaceae_unclassified;s__Muribaculaceae_unclassified
e9c25c0596f4b2ffacc23cd333f2a9ec	0	19	0	18	0	13	0	0	0	0	0	0	0	0	0	0	0	0	d__Bacteria;p__Bacteroidetes;c__Bacteroidia;o__Bacteroidales;f__Muribaculaceae;g__Muribaculaceae_unclassified;s__Muribaculaceae_unclassified
ccdc6fe1720d77731a424085344ede4f	7	0	0	6	5	0	0	0	0	0	0	0	0	0	0	0	0	0	d__Bacteria;p__Firmicutes;c__Clostridia;o__Clostridiales;f__Ruminococcaceae;g__Ruminococcaceae_UCG-010;s__Ruminococcaceae_UCG-010_unclassified
f20bf425a009de743598ba415f462200	0	0	0	0	0	0	0	0	0	0	0	0	0	0	0	0	0	0	d__Bacteria;p__Bacteroidetes;c__Bacteroidia;o__Bacteroidales;f__Muribaculaceae;g__Muribaculaceae_unclassified;s__Muribaculaceae_unclassified
228a1d521434750200726454ba975e9d	0	7	0	17	0	0	0	0	0	0	0	0	0	0	0	0	0	0	d__Bacteria;p__Bacteroidetes;c__Bacteroidia;o__Bacteroidales;f__Muribaculaceae;g__Muribaculaceae_unclassified;s__Muribaculaceae_unclassified
ae5c3a016bcee13def0288899ecceeaa	0	0	17	0	0	0	0	0	0	0	0	0	0	0	0	0	0	0	d__Bacteria;p__Bacteroidetes;c__Bacteroidia;o__Bacteroidales;f__Muribaculaceae;g__Muribaculaceae_unclassified;s__Muribaculaceae_unclassified
073ebd42cd67185435cec0f710c8f304	0	0	0	0	0	0	0	0	32	0	0	0	0	0	0	0	0	0	d__Bacteria;p__Bacteroidetes;c__Bacteroidia;o__Bacteroidales;f__Muribaculaceae;g__Muribaculaceae_unclassified;s__Muribaculaceae_unclassified
deffe2fa2826025b6071c6f93790a760	0	0	0	0	0	0	0	0	3	0	35	0	0	0	0	27	30	0	d__Bacteria;p__Firmicutes;c__Clostridia;o__Clostridiales;f__Ruminococcaceae;g__Ruminococcaceae_unclassified;s__Ruminococcaceae_unclassified
7bb8beb4eddf24e7b1f3ca9dd0b3d60a	0	0	0	0	0	0	0	0	0	0	0	0	0	0	0	0	0	15	d__Bacteria;p__Proteobacteria;c__Alphaproteobacteria;o__Rhizobiales;f__Xanthobacteraceae;g__Xanthobacteraceae_unclassified;s__Xanthobacteraceae_unclassified
422005452d5430bc3681267effc8eec8	0	0	11	0	0	0	0	7	0	0	0	0	0	0	0	0	0	0	d__Bacteria;p__Bacteroidetes;c__Bacteroidia;o__Bacteroidales;f__Muribaculaceae;g__Muribaculaceae_unclassified;s__Muribaculaceae_unclassified
108dfb97b024c01ad52c2505101f2fbe	0	0	0	6	0	0	0	0	0	0	0	0	0	0	0	0	0	0	d__Bacteria;p__Bacteroidetes;c__Bacteroidia;o__Bacteroidales;f__Muribaculaceae;g__Paramuribaculum;s__Paramuribaculum_intestinale
f8eaf81e64959c1ff456c378fc352bdc	0	0	0	0	28	7	0	0	0	0	0	0	0	0	0	0	0	0	d__Bacteria;p__Bacteroidetes;c__Bacteroidia;o__Bacteroidales;f__Muribaculaceae;g__Muribaculaceae_unclassified;s__Muribaculaceae_unclassified
a1823b09e2ba650579f5e62a0ee171ce	0	0	0	0	0	0	0	0	0	0	0	0	0	0	0	0	0	0	d__Bacteria;p__Bacteroidetes;c__Bacteroidia;o__Bacteroidales;f__Muribaculaceae;g__Muribaculaceae_unclassified;s__Muribaculaceae_unclassified
57444bc83e1015847af7f763b0c75292	0	0	0	0	18	6	0	0	0	0	0	0	0	0	0	0	0	0	d__Bacteria;p__Bacteroidetes;c__Bacteroidia;o__Bacteroidales;f__Muribaculaceae;g__Muribaculaceae_unclassified;s__Muribaculaceae_unclassified
00b9c415f8030feceb62089f8daf2342	0	0	0	0	0	0	0	0	4	0	0	0	0	0	0	0	0	0	d__Bacteria;p__Bacteroidetes;c__Bacteroidia;o__Bacteroidales;f__Muribaculaceae;g__Muribaculaceae_unclassified;s__Muribaculaceae_unclassified
b6b435a23d9c04dfc767d540533ec2a0	0	29	32	22	0	0	0	0	0	0	0	0	0	0	0	0	0	0	d__Bacteria;p__Bacteroidetes;c__Bacteroidia;o__Bacteroidales;f__Muribaculaceae;g__Muribaculaceae_unclassified;s__Muribaculaceae_unclassified
c81afea89227ea4418302a9c1edceed9	0	114	0	0	0	0	0	0	0	0	0	0	0	0	0	0	0	0	d__Bacteria;p__Bacteroidetes;c__Bacteroidia;o__Bacteroidales;f__Bacteroidaceae;g__Bacteroides;s__Bacteroides_acidifaciens
8779290c5e15a66057f00c76eef68ff4	0	0	0	0	0	0	0	0	0	28	9	22	4	17	33	0	0	0	d__Bacteria;p__Firmicutes;c__Clostridia;o__Clostridiales;f__Ruminococcaceae;g__Ruminiclostridium_5;s__Ruminiclostridium_5_unclassified
0940c254199a838a0420e5411e43c6d6	0	0	0	0	0	0	0	0	0	38	0	0	0	0	0	0	42	33	d__Bacteria;p__Proteobacteria;c__Deltaproteobacteria;o__Desulfovibrionales;f__Desulfovibrionaceae;g__Bilophila;s__uncultured_Bilophila_sp.
c0f247b2330dde78335a646849f8dfd5	0	0	0	5	0	0	12	0	0	0	0	0	0	0	0	0	0	0	d__Bacteria;p__Firmicutes;c__Clostridia;o__Clostridiales;f__Family_XIII;g__Family_XIII_AD3011_group;s__Family_XIII_AD3011_group_unclassified
cbd97fa1343ee1fefa0c4a03c09fa182	10	0	15	3	0	0	0	0	0	0	0	0	0	0	0	0	0	0	d__Bacteria;p__Bacteroidetes;c__Bacteroidia;o__Bacteroidales;f__Muribaculaceae;g__Muribaculaceae_unclassified;s__Muribaculaceae_unclassified
7ea18de9b1e9f7aef23c439133a86070	16	0	0	0	16	0	0	0	23	0	0	0	0	0	0	0	0	0	d__Bacteria;p__Bacteroidetes;c__Bacteroidia;o__Bacteroidales;f__Muribaculaceae;g__Muribaculaceae_unclassified;s__Muribaculaceae_unclassified
1df365c505241c6e4abd42eb302c24f3	0	0	0	0	0	0	0	0	33	0	0	0	0	0	0	0	0	0	d__Bacteria;p__Bacteroidetes;c__Bacteroidia;o__Bacteroidales;f__Muribaculaceae;g__Muribaculaceae_unclassified;s__Muribaculaceae_unclassified
427711e5759804d6953eec7dbfe29fce	14	0	0	0	0	0	0	0	0	0	0	0	0	0	0	0	0	0	d__Bacteria;p__Bacteroidetes;c__Bacteroidia;o__Bacteroidales;f__Muribaculaceae;g__Muribaculum;s__Muribaculum_unclassified
c530ffa6c35c31a1b795e09332eb412c	0	0	0	3	0	0	0	104	0	0	0	0	0	0	0	0	0	0	d__Bacteria;p__Firmicutes;c__Clostridia;o__Clostridiales;f__Peptococcaceae;g__Peptococcaceae_unclassified;s__Peptococcaceae_unclassified
2b4c13d2a387aa3adc3e26bed6c5f33b	0	0	0	0	0	0	0	0	0	0	0	0	0	0	0	0	0	0	d__Bacteria;p__Bacteroidetes;c__Bacteroidia;o__Bacteroidales;f__Muribaculaceae;g__Muribaculum;s__Muribaculum_sp.
830fe6e16c1fdf90b1377b04c7ba9f11	0	10	0	6	9	30	0	15	34	0	0	0	0	0	0	0	0	0	d__Bacteria;p__Firmicutes;c__Clostridia;o__Clostridiales;f__Ruminococcaceae;g__Ruminiclostridium;s__Ruminiclostridium_unclassified
2e8f5318762a74433c29f1b3cd2f7e27	0	0	0	0	0	0	0	0	0	48	0	0	64	0	0	0	0	0	d__Bacteria;p__Firmicutes;c__Clostridia;o__Clostridiales;f__Lachnospiraceae;g__Acetatifactor;s__Acetatifactor_sp.
7dbc4080fe843f76995d2773a38a5b8f	0	0	0	0	0	0	15	8	0	6	3	6	5	0	0	5	8	0	d__Bacteria;p__Firmicutes;c__Bacilli;o__Lactobacillales;f__Carnobacteriaceae;g__Trichococcus;s__uncultured_Trichococcus_sp.
4788a77ae2bea4d165f2c2beb760d499	0	0	0	0	0	0	0	0	0	2	0	0	0	0	0	24	0	86	d__Bacteria;p__Firmicutes;c__Clostridia;o__Clostridiales;f__Lachnospiraceae;g__Eisenbergiella;s__Eisenbergiella_sp.
aa77c19133d7c3c33d389b814ae480d3	0	0	0	0	0	0	0	0	0	0	0	0	0	0	0	0	0	0	d__Bacteria;p__Bacteroidetes;c__Bacteroidia;o__Bacteroidales;f__Muribaculaceae;g__Muribaculaceae_unclassified;s__Muribaculaceae_unclassified
e2bf9263c1307e1eaf759b23ecb31300	0	0	0	0	0	0	0	0	0	0	0	0	0	0	0	0	0	0	d__Bacteria;p__Bacteroidetes;c__Bacteroidia;o__Bacteroidales;f__Muribaculaceae;g__Muribaculaceae_unclassified;s__Muribaculaceae_unclassified
32d28b599bd4739ddd10a1819760e1ad	13	0	40	25	0	0	0	0	0	0	0	0	0	0	0	0	0	0	d__Bacteria;p__Bacteroidetes;c__Bacteroidia;o__Bacteroidales;f__Muribaculaceae;g__Muribaculaceae_unclassified;s__Muribaculaceae_unclassified
a81d3466e2e7563d56da66592ba4ebcf	0	0	0	0	0	8	0	0	71	0	0	0	0	0	0	0	0	0	d__Bacteria;p__Bacteroidetes;c__Bacteroidia;o__Bacteroidales;f__Muribaculaceae;g__Muribaculaceae_unclassified;s__Muribaculaceae_unclassified
b69a9fcbef146588a01cf42a7b009565	0	0	0	0	0	0	0	0	7	33	71	0	0	0	0	0	0	0	d__Bacteria;p__Firmicutes;c__Clostridia;o__Clostridiales;f__Ruminococcaceae;g__Ruminiclostridium_9;s__Ruminiclostridium_9_unclassified
b63ed315a5733893033774e2491cad47	0	11	0	12	14	13	31	0	15	5	0	10	0	0	0	0	0	0	d__Bacteria;p__Actinobacteria;c__Actinobacteria;o__Corynebacteriales;f__Mycobacteriaceae;g__Mycobacterium;s__Mycobacterium_unclassified
0539a06355e397e4880e6dca48e8d0f0	57	0	0	7	0	0	0	0	0	0	26	0	0	11	0	0	0	10	d__Bacteria;p__Firmicutes;c__Clostridia;o__Clostridiales;f__Lachnospiraceae;g__Lachnospiraceae_unclassified;s__Lachnospiraceae_unclassified
9daf6afe2b9f537063dd2fc4d95832ed	0	0	0	20	29	22	0	3	0	0	0	0	0	0	37	0	0	0	d__Bacteria;p__Firmicutes;c__Clostridia;o__Clostridiales;f__Lachnospiraceae;g__Kineothrix;s__Kineothrix_sp.
146a0b5b0fc78df1d46b6b74548e7c94	0	0	0	29	17	30	0	0	0	0	0	0	0	0	0	0	0	0	d__Bacteria;p__Bacteroidetes;c__Bacteroidia;o__Bacteroidales;f__Muribaculaceae;g__Muribaculum;s__Muribaculum_sp.
e488166340e15f98c0ebff7f68dc27c5	0	0	26	22	0	0	0	0	0	0	0	0	0	0	0	0	0	0	d__Bacteria;p__Bacteroidetes;c__Bacteroidia;o__Bacteroidales;f__Muribaculaceae;g__Muribaculaceae_unclassified;s__Muribaculaceae_unclassified
a93c6a62a28b9ae3342f9050ea5c2b50	0	0	0	0	0	27	61	0	0	0	0	0	0	0	0	0	0	0	d__Bacteria;p__Firmicutes;c__Clostridia;o__Clostridiales;f__Ruminococcaceae;g__Ruminiclostridium_6;s__Ruminiclostridium_6_unclassified
732ac028c79ef8e9861bd72204e9fa43	0	0	0	0	0	0	0	0	35	0	0	0	0	0	0	0	0	0	d__Bacteria;p__Bacteroidetes;c__Bacteroidia;o__Bacteroidales;f__Muribaculaceae;g__Muribaculum;s__Muribaculum_sp.
a26c6e9a69d47881797befb7ebaf0bd7	14	0	7	5	0	0	0	0	0	0	0	0	0	0	0	0	0	0	d__Bacteria;p__Firmicutes;c__Clostridia;o__Clostridiales;f__Christensenellaceae;g__Christensenellaceae_R-7_group;s__Christensenellaceae_R-7_group_unclassified
dffd95ca3cc42e06566b2dac74c7f824	0	0	0	0	0	0	0	0	0	0	0	0	0	0	0	0	0	0	d__Bacteria;p__Bacteroidetes;c__Bacteroidia;o__Bacteroidales;f__Prevotellaceae;g__Prevotella;s__uncultured_Prevotella_sp.
047bf7198ff8502af36c79800471ab24	0	0	0	15	7	9	0	0	18	0	0	0	0	0	0	0	0	0	d__Bacteria;p__Bacteroidetes;c__Bacteroidia;o__Bacteroidales;f__Muribaculaceae;g__Muribaculum;s__Muribaculum_sp.
a7cbcabb4a0b8533107a54c696b1041b	0	0	0	0	0	0	0	0	0	0	0	0	0	0	0	0	0	0	d__Bacteria;p__Bacteroidetes;c__Bacteroidia;o__Bacteroidales;f__Muribaculaceae;g__Muribaculum;s__Muribaculum_sp.
1f64017d1a3b6d50aec36f5f5e1b7b77	0	0	0	42	0	52	0	0	0	0	0	0	0	0	0	0	0	0	d__Bacteria;p__Bacteroidetes;c__Bacteroidia;o__Bacteroidales;f__Muribaculaceae;g__Muribaculaceae_unclassified;s__Muribaculaceae_unclassified
0c26fd30c6d3a3a129f3ce7995803b73	0	0	0	0	6	0	0	0	0	0	0	0	0	0	0	0	0	0	d__Bacteria;p__Firmicutes;c__Clostridia;o__Clostridiales;f__Ruminococcaceae;g__Ruminococcaceae_UCG-014;s__Ruminococcaceae_UCG-014_unclassified
dd45d960b026a4c39bc4a0b18b3dc13c	0	0	0	0	0	0	0	0	22	0	0	0	0	0	0	0	0	0	d__Bacteria;p__Bacteroidetes;c__Bacteroidia;o__Bacteroidales;f__Muribaculaceae;g__Muribaculaceae_unclassified;s__Muribaculaceae_unclassified
52c57fd3fd2a3861587c8f8234776755	35	0	0	75	0	0	0	0	0	0	0	0	0	0	0	0	0	0	d__Bacteria;p__Firmicutes;c__Clostridia;o__Clostridiales;f__Lachnospiraceae;g__Lachnospiraceae_NK4A136_group;s__Lachnospiraceae_NK4A136_group_unclassified
334e78ea8c420595ac073a606387fe21	0	0	0	0	0	0	0	0	0	18	56	35	0	0	0	0	0	0	d__Bacteria;p__Firmicutes;c__Clostridia;o__Clostridiales;f__Ruminococcaceae;g__Oscillibacter;s__Oscillibacter_unclassified
30cef48be5fb35e3004955a74c4012ec	0	0	0	0	0	0	0	0	0	0	0	0	0	11	98	0	0	0	d__Bacteria;p__Bacteroidetes;c__Bacteroidia;o__Bacteroidales;f__Muribaculaceae;g__Muribaculum;s__Muribaculum_sp.
00d30653fb914d92e1e5a87c05f63a50	0	0	0	0	0	0	0	0	0	0	0	0	0	0	0	0	0	0	d__Bacteria;p__Firmicutes;c__Clostridia;o__Clostridiales;f__Clostridiales_unclassified;g__Clostridiales_unclassified;s__Clostridiales_unclassified
1ea38857a7410e734be6c66bacd6e5ac	0	0	0	0	0	0	0	11	15	0	0	0	0	0	0	0	0	0	d__Bacteria;p__Bacteroidetes;c__Bacteroidia;o__Bacteroidales;f__Muribaculaceae;g__Muribaculaceae_unclassified;s__Muribaculaceae_unclassified
1d7fb865e08bbe7256cf15f4300fcc24	0	0	23	0	0	0	0	0	0	0	0	0	0	0	0	0	0	0	d__Bacteria;p__Bacteroidetes;c__Bacteroidia;o__Bacteroidales;f__Bacteroidaceae;g__Bacteroides;s__uncultured_Bacteroides_sp.
979182197265969dc732334d9d786ac9	0	0	0	0	0	0	0	0	15	0	0	0	0	0	0	0	0	0	d__Bacteria;p__Bacteroidetes;c__Bacteroidia;o__Bacteroidales;f__Muribaculaceae;g__Muribaculaceae_unclassified;s__Muribaculaceae_unclassified
9178eacb2a26acb5dc2de8543270f97b	0	50	0	59	0	0	0	0	0	0	0	0	0	0	0	0	0	0	d__Bacteria;p__Bacteroidetes;c__Bacteroidia;o__Bacteroidales;f__Muribaculaceae;g__Muribaculaceae_unclassified;s__Muribaculaceae_unclassified
f633453da568a178fb2a7076723251e0	5	0	0	19	0	0	16	5	12	9	8	5	9	0	0	0	0	0	d__Bacteria;p__Firmicutes;c__Clostridia;o__Clostridiales;f__Lachnospiraceae;g__Lachnospiraceae_unclassified;s__Lachnospiraceae_unclassified
5337fb4f96b129e5d63d4129fdebb13c	33	46	0	0	0	0	0	0	0	0	0	9	0	0	0	0	0	0	d__Bacteria;p__Firmicutes;c__Clostridia;o__Clostridiales;f__Clostridiaceae;g__Clostridium;s__Clostridium_sp._Clone-49
f40e9ca2da8b30f31c7e04279ab3f2f6	0	0	0	25	0	0	34	0	0	0	0	0	0	0	0	0	0	0	d__Bacteria;p__Firmicutes;c__Clostridia;o__Clostridiales;f__Lachnospiraceae;g__Lachnospiraceae_unclassified;s__Lachnospiraceae_unclassified
4c4f42ed64b10c9e098b94629d48ffdb	0	0	18	23	0	0	30	0	0	0	0	0	0	0	0	0	0	0	d__Bacteria;p__Bacteroidetes;c__Bacteroidia;o__Bacteroidales;f__Prevotellaceae;g__Prevotella_9;s__Prevotella_9_unclassified
3ae926f992979c6e3566094518f39379	0	50	0	23	0	0	0	0	14	0	0	0	0	0	0	0	0	0	d__Bacteria;p__Bacteroidetes;c__Bacteroidia;o__Bacteroidales;f__Muribaculaceae;g__Muribaculaceae_unclassified;s__Muribaculaceae_unclassified
2d18ca18d0123b71437b4308a3fa940c	0	0	0	0	0	0	0	0	0	0	0	0	0	0	0	0	0	0	d__Bacteria;p__Bacteroidetes;c__Bacteroidia;o__Bacteroidales;f__Muribaculaceae;g__Muribaculaceae_unclassified;s__Muribaculaceae_unclassified
ef46c740959c42dd8943c6017eecd8f7	0	0	0	0	0	16	0	0	29	0	0	0	0	0	0	0	0	0	d__Bacteria;p__Bacteroidetes;c__Bacteroidia;o__Bacteroidales;f__Muribaculaceae;g__Paramuribaculum;s__Paramuribaculum_intestinale
16242b8b9e8b26c249ea50eb88cba3bb	0	0	0	57	0	0	0	0	0	0	0	0	0	0	0	0	0	0	d__Bacteria;p__Bacteroidetes;c__Bacteroidia;o__Bacteroidales;f__Muribaculaceae;g__Muribaculaceae_unclassified;s__Muribaculaceae_unclassified
fa68a6cbef423e99f564d25b1c3f04d4	0	10	11	8	0	0	0	0	0	0	0	0	0	0	0	0	0	0	d__Bacteria;p__Bacteroidetes;c__Bacteroidia;o__Bacteroidales;f__Muribaculaceae;g__Muribaculaceae_unclassified;s__Muribaculaceae_unclassified
c739b88e4c3e70a0719d74a9bd4493c3	0	0	0	0	0	0	0	0	0	0	0	0	0	0	0	0	0	0	d__Bacteria;p__Bacteroidetes;c__Bacteroidia;o__Bacteroidales;f__Prevotellaceae;g__Alloprevotella;s__Alloprevotella_unclassified
5e5467cece5428b2d93f55135a68115d	13	19	9	62	0	0	0	0	0	0	0	0	0	0	0	0	0	0	d__Bacteria;p__Bacteroidetes;c__Bacteroidia;o__Bacteroidales;f__Muribaculaceae;g__Muribaculaceae_unclassified;s__Muribaculaceae_unclassified
5585943d4b3e9626e43595fe8a751f79	0	0	0	0	49	0	0	0	0	0	0	0	0	0	0	0	0	0	d__Bacteria;p__Bacteroidetes;c__Bacteroidia;o__Bacteroidales;f__Muribaculaceae;g__Muribaculaceae_unclassified;s__Muribaculaceae_unclassified
e862a447a1def07e5667b13d65909f1e	0	0	0	0	0	0	0	0	0	57	50	0	0	0	0	0	0	0	d__Bacteria;p__Firmicutes;c__Clostridia;o__Clostridiales;f__Clostridiales_unclassified;g__Clostridiales_unclassified;s__Clostridiales_unclassified
0ae5c81a1e2bc901e2c47b3816313bed	0	0	0	0	0	0	0	0	0	33	74	0	0	0	0	0	0	0	d__Bacteria;p__Firmicutes;c__Clostridia;o__Clostridiales;f__Ruminococcaceae;g__Ruminiclostridium_9;s__Ruminiclostridium_9_unclassified
6b2b4035892eaa7ed6cc0b3c7967a95a	0	0	0	0	0	0	0	0	0	0	0	0	0	0	0	0	0	107	d__Bacteria;p__Firmicutes;c__Clostridia;o__Clostridiales;f__Lachnospiraceae;g__Eisenbergiella;s__Eisenbergiella_sp.
b746808f433593211a77122d09122620	0	0	0	0	8	9	11	0	0	0	0	0	0	0	0	0	0	0	d__Bacteria;p__Bacteroidetes;c__Bacteroidia;o__Bacteroidales;f__Muribaculaceae;g__Muribaculaceae_unclassified;s__Muribaculaceae_unclassified
3cd95dd6f81a171047a84cc5efce2ddb	0	0	0	0	0	7	0	0	0	0	0	0	0	0	0	0	0	0	d__Bacteria;p__Bacteroidetes;c__Bacteroidia;o__Bacteroidales;f__Muribaculaceae;g__Muribaculaceae_unclassified;s__Muribaculaceae_unclassified
a08ca133754dd585c1a796e016e99e11	0	22	15	0	0	0	0	0	0	0	0	0	0	0	0	0	0	0	d__Bacteria;p__Bacteroidetes;c__Bacteroidia;o__Bacteroidales;f__Muribaculaceae;g__Muribaculum;s__Muribaculum_intestinale
ff5831ad595293ecd6c90fe27f28d42b	0	0	0	0	0	0	0	0	0	0	0	0	0	0	0	0	0	0	d__Bacteria;p__Bacteroidetes;c__Bacteroidia;o__Bacteroidales;f__Muribaculaceae;g__Muribaculaceae_unclassified;s__Muribaculaceae_unclassified
673eb46b577768fb5ce0eda067d9b00c	0	0	0	0	0	0	0	11	23	0	0	0	0	0	0	0	0	0	d__Bacteria;p__Bacteroidetes;c__Bacteroidia;o__Bacteroidales;f__Muribaculaceae;g__Muribaculaceae_unclassified;s__Muribaculaceae_unclassified
979f5485f6cc9492045f31a936251140	0	0	0	0	20	0	0	0	0	0	0	0	0	0	0	0	0	0	d__Bacteria;p__Bacteroidetes;c__Bacteroidia;o__Bacteroidales;f__Muribaculaceae;g__Muribaculaceae_unclassified;s__Muribaculaceae_unclassified
45618c2d9528d608d6dd24f7852c161a	0	0	0	0	0	0	0	8	0	0	0	0	0	0	0	0	0	0	d__Bacteria;p__Bacteroidetes;c__Bacteroidia;o__Bacteroidales;f__Muribaculaceae;g__Muribaculaceae_unclassified;s__Muribaculaceae_unclassified
9a2aa1899c2eb5dbde31df473cd05b24	0	61	0	46	0	0	0	0	0	0	0	0	0	0	0	0	0	0	d__Bacteria;p__Bacteroidetes;c__Bacteroidia;o__Bacteroidales;f__Muribaculaceae;g__Muribaculaceae_unclassified;s__Muribaculaceae_unclassified
f36fda224ac0301eb06648bd707e102f	0	0	0	0	0	4	0	0	0	0	0	0	0	0	0	0	0	66	d__Bacteria;p__Proteobacteria;c__Deltaproteobacteria;o__Desulfovibrionales;f__Desulfovibrionaceae;g__Desulfovibrio;s__Desulfovibrio_sp._enrichment_culture_clone_Jdgsrb021
5f8f3e40ee8ceec83c838341026ff630	0	0	0	0	29	0	0	0	0	0	0	0	0	0	0	0	0	0	d__Bacteria;p__Bacteroidetes;c__Bacteroidia;o__Bacteroidales;f__Muribaculaceae;g__Muribaculaceae_unclassified;s__Muribaculaceae_unclassified
dfbc868ae4576cedb82328eca731952c	0	0	0	0	0	13	0	0	16	0	0	0	0	0	0	0	0	0	d__Bacteria;p__Bacteroidetes;c__Bacteroidia;o__Bacteroidales;f__Muribaculaceae;g__Muribaculaceae_unclassified;s__Muribaculaceae_unclassified
de88975314bf0f43fb37c371d3f86cce	8	0	0	0	0	6	0	0	0	0	0	0	0	0	0	0	0	0	d__Bacteria;p__Bacteroidetes;c__Bacteroidia;o__Bacteroidales;f__Muribaculaceae;g__Muribaculaceae_unclassified;s__Muribaculaceae_unclassified
6bf940a03ea25113d03006c0be53adfb	0	0	0	0	0	0	0	0	31	0	0	0	0	0	0	0	0	0	d__Bacteria;p__Bacteroidetes;c__Bacteroidia;o__Bacteroidales;f__Muribaculaceae;g__Muribaculaceae_unclassified;s__Muribaculaceae_unclassified
14f9101098e8f61e0a8cdd78fe96fdaa	0	0	0	0	0	0	0	0	0	0	0	0	0	0	0	0	0	0	d__Bacteria;p__Bacteroidetes;c__Bacteroidia;o__Bacteroidales;f__Muribaculaceae;g__Muribaculaceae_unclassified;s__Muribaculaceae_unclassified
9b1c92f5a7bc60eb63a12988236930b2	6	0	0	16	0	0	0	0	0	0	0	0	0	0	0	0	0	0	d__Bacteria;p__Bacteroidetes;c__Bacteroidia;o__Bacteroidales;f__Muribaculaceae;g__Muribaculaceae_unclassified;s__Muribaculaceae_unclassified
27905648644c87012d783429daac7448	0	0	0	0	0	0	0	0	0	0	0	0	0	0	0	0	0	0	d__Bacteria;p__Bacteroidetes;c__Bacteroidia;o__Bacteroidales;f__Muribaculaceae;g__Muribaculaceae_unclassified;s__Muribaculaceae_unclassified
3cedbc2b4706ba4db269a613c9b6ebc0	0	14	11	21	0	0	3	0	0	0	0	0	0	0	0	0	0	0	d__Bacteria;p__Bacteroidetes;c__Bacteroidia;o__Bacteroidales;f__Marinifilaceae;g__Odoribacter;s__Odoribacter_unclassified
7c42bdc4b9cc990692e0b12674b5b55b	9	0	19	0	0	0	0	0	0	0	0	0	0	0	0	0	0	0	d__Bacteria;p__Bacteroidetes;c__Bacteroidia;o__Bacteroidales;f__Muribaculaceae;g__Muribaculum;s__Muribaculum_sp.
d28b044f9ae5e293d31f666ed99ffa74	0	13	7	0	0	0	0	0	0	0	0	0	0	0	0	0	0	0	d__Bacteria;p__Bacteroidetes;c__Bacteroidia;o__Bacteroidales;f__Rikenellaceae;g__Alistipes;s__Alistipes_unclassified
60fcd83cbbf0ae0e3e7e35f7eb8bbda6	0	0	0	0	0	0	0	0	0	0	0	0	0	0	0	0	0	0	d__Bacteria;p__Bacteroidetes;c__Bacteroidia;o__Bacteroidales;f__Muribaculaceae;g__Muribaculaceae_unclassified;s__Muribaculaceae_unclassified
cce3f5457d1811581ed7b24f64b2e7b0	0	0	0	0	106	0	0	0	0	0	0	0	0	0	0	0	0	0	d__Bacteria;p__Patescibacteria;c__Saccharimonadia;o__Saccharimonadales;f__Saccharimonadaceae;g__Candidatus_Saccharimonas;s__Candidatus_Saccharimonas_unclassified
1de56f9d98ff56395bffb8ec1fc570a0	0	0	0	0	0	0	0	0	0	0	0	0	0	0	0	0	0	0	d__Bacteria;p__Firmicutes;c__Clostridia;o__Clostridiales;f__Lachnospiraceae;g__Lachnospiraceae_UCG-008;s__Lachnospiraceae_UCG-008_unclassified
ffbc79534737995e2c26b1569e2ba045	0	0	0	0	0	0	0	0	0	5	0	100	0	0	0	0	0	0	d__Bacteria;p__Actinobacteria;c__Actinobacteria;o__Micrococcales;f__Micrococcaceae;g__Enteractinococcus;s__Enteractinococcus_unclassified
39ea1015999004d200c03ea9d5e0430a	0	0	0	0	0	0	0	0	0	24	45	24	0	12	0	0	0	0	d__Bacteria;p__Actinobacteria;c__Coriobacteriia;o__Coriobacteriales;f__Atopobiaceae;g__Coriobacteriaceae_UCG-002;s__Coriobacteriaceae_UCG-002_unclassified
0740b4cd1c89cb77ae09f60108dd1a0d	0	0	0	0	0	0	0	0	0	0	105	0	0	0	0	0	0	0	d__Bacteria;p__Firmicutes;c__Clostridia;o__Clostridiales;f__Ruminococcaceae;g__Ruminiclostridium_9;s__Ruminiclostridium_9_unclassified
4303b62f2e51d673d81303f585bcb1c5	6	0	0	6	7	6	10	0	0	0	0	0	0	0	0	0	0	0	d__Bacteria;p__Firmicutes;c__Bacilli;o__Lactobacillales;f__Lactobacillaceae;g__Lactobacillus;s__Lactobacillus_crispatus
4ab9915e3d81fc7bab04ba583a92cffa	0	0	0	0	38	16	0	0	0	0	0	0	0	0	0	0	0	0	d__Bacteria;p__Bacteroidetes;c__Bacteroidia;o__Bacteroidales;f__Muribaculaceae;g__Muribaculaceae_unclassified;s__Muribaculaceae_unclassified
7e334d721c3e87fc681cf619fe645fed	0	0	0	0	0	15	0	0	0	0	0	0	0	0	0	0	0	0	d__Bacteria;p__Bacteroidetes;c__Bacteroidia;o__Bacteroidales;f__Muribaculaceae;g__Muribaculaceae_unclassified;s__Muribaculaceae_unclassified
98b516df3460d93bd20ee8f0199a6809	0	0	0	0	0	0	0	0	0	0	0	0	0	0	0	0	0	0	d__Bacteria;p__Bacteroidetes;c__Bacteroidia;o__Bacteroidales;f__Muribaculaceae;g__Muribaculaceae_unclassified;s__Muribaculaceae_unclassified
d72acfe2fc27b13d86f3369214a820ce	0	0	76	0	0	0	0	0	0	0	0	0	0	0	0	0	0	0	d__Bacteria;p__Bacteroidetes;c__Bacteroidia;o__Bacteroidales;f__Muribaculaceae;g__Muribaculum;s__Muribaculum_sp.
b76336362bf74a751a32b541368b64bd	0	39	0	66	0	0	0	0	0	0	0	0	0	0	0	0	0	0	d__Bacteria;p__Bacteroidetes;c__Bacteroidia;o__Bacteroidales;f__Muribaculaceae;g__Muribaculaceae_unclassified;s__Muribaculaceae_unclassified
5465d4c6b0c1d6368a1a9b9103705042	0	0	0	0	0	0	0	0	0	0	7	0	0	0	58	0	0	39	d__Bacteria;p__Proteobacteria;c__Deltaproteobacteria;o__Desulfovibrionales;f__Desulfovibrionaceae;g__Bilophila;s__uncultured_Bilophila_sp.
21c0d8096af7ce2411ffea69852cfbf3	0	0	0	35	0	0	0	0	0	0	0	40	22	0	0	0	0	0	d__Bacteria;p__Firmicutes;c__Clostridia;o__Clostridiales;f__Lachnospiraceae;g__Lachnospiraceae_NK4A136_group;s__Lachnospiraceae_NK4A136_group_unclassified
702dc854fd8a3390ece9d495d13c57f6	0	0	0	0	0	0	0	0	0	0	0	0	0	0	0	30	74	0	d__Bacteria;p__Firmicutes;c__Clostridia;o__Clostridiales;f__Lachnospiraceae;g__Lachnospiraceae_unclassified;s__Lachnospiraceae_unclassified
ed2ad6dd12ecb9efdaa52c4d0ffb47cd	6	0	15	0	0	0	0	0	0	0	0	0	0	0	0	0	0	0	d__Bacteria;p__Bacteroidetes;c__Bacteroidia;o__Bacteroidales;f__Muribaculaceae;g__Muribaculum;s__Muribaculum_unclassified
d99dfe1642dc70e1fe5401f703021cf9	0	17	0	17	0	11	0	3	0	0	0	0	0	0	0	0	0	0	d__Bacteria;p__Bacteroidetes;c__Bacteroidia;o__Bacteroidales;f__Muribaculaceae;g__Muribaculaceae_unclassified;s__Muribaculaceae_unclassified
33260af32b19a0ee498cc6d5a51bb59a	14	0	0	0	0	0	0	0	0	0	0	0	0	0	0	0	0	0	d__Bacteria;p__Bacteroidetes;c__Bacteroidia;o__Bacteroidales;f__Muribaculaceae;g__Muribaculaceae_unclassified;s__Muribaculaceae_unclassified
1fdfe2506cc857982ba2e0e3417f3e28	0	0	0	0	0	0	0	0	0	0	0	0	0	0	0	0	0	0	d__Bacteria;p__Bacteroidetes;c__Bacteroidia;o__Bacteroidales;f__Muribaculaceae;g__Duncaniella;s__Duncaniella_muris
40865b035782670fa73717b2b23d0ab7	0	0	0	0	0	0	0	0	0	0	0	0	0	0	0	0	0	0	d__Bacteria;p__Bacteroidetes;c__Bacteroidia;o__Bacteroidales;f__Muribaculaceae;g__Muribaculum;s__Muribaculum_intestinale
865fcc5968d8e7f02124963b228f760e	0	67	27	0	0	0	0	0	0	0	0	0	0	0	0	0	0	0	d__Bacteria;p__Bacteroidetes;c__Bacteroidia;o__Bacteroidales;f__Muribaculaceae;g__Muribaculaceae_unclassified;s__Muribaculaceae_unclassified
bf9237999a1e5224d701c0c37819c81c	0	0	0	0	0	0	0	0	0	0	0	0	0	0	0	0	0	0	d__Bacteria;p__Bacteroidetes;c__Bacteroidia;o__Bacteroidales;f__Muribaculaceae;g__Muribaculaceae_unclassified;s__Muribaculaceae_unclassified
1e91dceb1b7f9620e897bf08cd6c3bb7	0	0	0	0	0	0	0	0	0	0	0	0	0	0	0	0	0	0	d__Bacteria;p__Bacteroidetes;c__Bacteroidia;o__Bacteroidales;f__Muribaculaceae;g__Muribaculum;s__Muribaculum_sp.
6f4eb45f97c32dd354adb911a5e731f9	0	0	0	0	0	0	0	0	58	0	0	0	0	0	0	0	0	0	d__Bacteria;p__Bacteroidetes;c__Bacteroidia;o__Bacteroidales;f__Muribaculaceae;g__Muribaculaceae_unclassified;s__Muribaculaceae_unclassified
cf1a56b8c7d6d44e6da7ed4bdc46b18d	0	13	0	9	0	0	0	0	0	0	0	0	0	0	0	0	0	0	d__Bacteria;p__Bacteroidetes;c__Bacteroidia;o__Bacteroidales;f__Muribaculaceae;g__Muribaculaceae_unclassified;s__Muribaculaceae_unclassified
af990b35ee6de1252492f516a8ec0d20	0	0	0	28	0	0	0	0	0	0	0	0	0	0	0	0	0	0	d__Bacteria;p__Bacteroidetes;c__Bacteroidia;o__Bacteroidales;f__Muribaculaceae;g__Muribaculaceae_unclassified;s__Muribaculaceae_unclassified
42630dad068c2e19b83db1da693eb46b	0	0	0	0	0	0	0	0	0	0	0	0	0	0	0	0	0	0	d__Bacteria;p__Bacteroidetes;c__Bacteroidia;o__Bacteroidales;f__Prevotellaceae;g__Prevotellaceae_unclassified;s__Prevotellaceae_unclassified
376b68adeb85ba297c51e351208f1365	0	0	0	0	0	0	0	0	0	0	0	0	0	0	0	0	0	0	d__Bacteria;p__Bacteroidetes;c__Bacteroidia;o__Bacteroidales;f__Muribaculaceae;g__Muribaculaceae_unclassified;s__Muribaculaceae_unclassified
dfb25b7b8f8ec7c11618ca7d8aa623e6	0	0	0	0	0	0	0	0	0	0	0	0	0	0	0	0	0	0	d__Bacteria;p__Bacteroidetes;c__Bacteroidia;o__Bacteroidales;f__Muribaculaceae;g__Muribaculaceae_unclassified;s__Muribaculaceae_unclassified
ba6092cd2266e2015ac0bc6ffd9d39a5	0	0	0	58	0	0	0	0	0	0	0	0	0	0	0	0	0	0	d__Bacteria;p__Bacteroidetes;c__Bacteroidia;o__Bacteroidales;f__Muribaculaceae;g__Muribaculaceae_unclassified;s__Muribaculaceae_unclassified
96c7ab21fbf7c0d17f634f5f311df7cc	0	0	0	24	0	37	0	0	42	0	0	0	0	0	0	0	0	0	d__Bacteria;p__Bacteroidetes;c__Bacteroidia;o__Bacteroidales;f__Muribaculaceae;g__Muribaculum;s__Muribaculum_sp.
78f5b53413ff89b4a64864d09ebefbe1	0	0	0	0	0	0	0	0	0	0	0	0	0	0	0	0	0	0	d__Bacteria;p__Bacteroidetes;c__Bacteroidia;o__Bacteroidales;f__Muribaculaceae;g__Duncaniella;s__Duncaniella_muris
56d7cf3fea79a02a319d1c83652c58e3	0	0	0	0	0	0	0	0	0	0	0	0	0	0	0	0	0	0	d__Bacteria;p__Bacteroidetes;c__Bacteroidia;o__Bacteroidales;f__Muribaculaceae;g__Muribaculaceae_unclassified;s__Muribaculaceae_unclassified
a5eec7763968f38975825ff977bb3c2f	0	0	0	0	0	0	0	0	0	0	0	0	0	0	0	0	0	0	d__Bacteria;p__Firmicutes;c__Firmicutes_unclassified;o__Firmicutes_unclassified;f__Firmicutes_unclassified;g__Firmicutes_unclassified;s__Firmicutes_unclassified
9794614b8d1a145a1883973c80981bb8	0	0	0	0	0	9	3	0	10	12	6	4	7	0	17	4	3	13	d__Bacteria;p__Firmicutes;c__Clostridia;o__Clostridiales;f__Ruminococcaceae;g__Anaerotruncus;s__Anaerotruncus_unclassified
49e15ec6f43992f097dc1cc9a8a21ab7	0	0	0	0	0	0	0	0	0	0	17	0	18	0	0	28	39	0	d__Bacteria;p__Firmicutes;c__Clostridia;o__Clostridiales;f__Clostridiales_unclassified;g__Clostridiales_unclassified;s__Clostridiales_unclassified
8aae96134ff874a0823c4815e60201ee	0	0	0	0	17	0	0	0	8	0	0	32	17	0	0	0	21	0	d__Bacteria;p__Firmicutes;c__Firmicutes_unclassified;o__Firmicutes_unclassified;f__Firmicutes_unclassified;g__Firmicutes_unclassified;s__Firmicutes_unclassified
15b291c3c23414bda4d0470549a01541	0	0	0	0	34	52	0	0	0	0	0	0	16	0	0	0	0	0	d__Bacteria;p__Firmicutes;c__Clostridia;o__Clostridiales;f__Ruminococcaceae;g__Ruminiclostridium_9;s__Ruminiclostridium_9_unclassified
c04476c6905ddd101c5132a4725adaef	0	0	0	0	0	0	0	0	0	0	0	0	0	0	0	0	0	0	d__Bacteria;p__Firmicutes;c__Clostridia;o__Clostridiales;f__Lachnospiraceae;g__Lachnospiraceae_unclassified;s__Lachnospiraceae_unclassified
71a3698f93597184a7533ad1ba68819e	0	0	0	0	41	24	15	0	0	0	0	0	0	0	0	0	0	0	d__Bacteria;p__Firmicutes;c__Clostridia;o__Clostridiales;f__Lachnospiraceae;g__Lachnospiraceae_unclassified;s__Lachnospiraceae_unclassified
56441de9ffa89ba5a5e002bb0fe3e20b	0	0	0	15	25	0	0	0	0	0	0	0	0	0	0	0	0	0	d__Bacteria;p__Bacteroidetes;c__Bacteroidia;o__Bacteroidales;f__Muribaculaceae;g__Muribaculaceae_unclassified;s__Muribaculaceae_unclassified
98c94811c4c100484321d69961486985	0	0	0	0	0	0	0	0	33	0	0	0	0	0	0	0	0	0	d__Bacteria;p__Bacteroidetes;c__Bacteroidia;o__Bacteroidales;f__Muribaculaceae;g__Muribaculaceae_unclassified;s__Muribaculaceae_unclassified
571b51b09175f7adb3ad3c3dc1db596f	0	0	0	0	0	0	0	0	0	0	0	0	0	0	0	0	0	0	d__Bacteria;p__Bacteroidetes;c__Bacteroidia;o__Bacteroidales;f__Muribaculaceae;g__Muribaculaceae_unclassified;s__Muribaculaceae_unclassified
bf384271c35f8bbd24e24c73e010c7a5	7	12	0	0	0	0	0	0	0	0	0	0	0	0	0	0	0	0	d__Bacteria;p__Bacteroidetes;c__Bacteroidia;o__Bacteroidales;f__Muribaculaceae;g__Muribaculaceae_unclassified;s__Muribaculaceae_unclassified
59aae20ffbd1ef9bbbe076668c8dcde3	0	0	0	0	0	0	0	0	0	0	0	0	0	0	0	0	0	0	d__Bacteria;p__Bacteroidetes;c__Bacteroidia;o__Bacteroidales;f__Rikenellaceae;g__Rikenellaceae_RC9_gut_group;s__Rikenellaceae_RC9_gut_group_unclassified
347eaf13431b11e37f7e82eee19c8115	0	0	0	0	0	0	0	0	0	0	0	0	0	0	0	0	0	0	d__Bacteria;p__Bacteroidetes;c__Bacteroidia;o__Bacteroidales;f__Muribaculaceae;g__Muribaculaceae_unclassified;s__Muribaculaceae_unclassified
ce6db4a719475cd8c5a936e289f07cd7	102	0	0	0	0	0	0	0	0	0	0	0	0	0	0	0	0	0	d__Bacteria;p__Bacteroidetes;c__Bacteroidia;o__Bacteroidales;f__Muribaculaceae;g__Muribaculaceae_unclassified;s__Muribaculaceae_unclassified
090838352485948b45c3131460b36938	0	0	0	0	0	0	0	0	0	0	0	0	0	0	101	0	0	0	d__Bacteria;p__Bacteroidetes;c__Bacteroidia;o__Bacteroidales;f__Muribaculaceae;g__Muribaculaceae_unclassified;s__Muribaculaceae_unclassified
e5eee6c5b5c9a114c056d1b7a74c23ee	0	0	0	0	0	0	0	0	0	0	0	0	0	0	101	0	0	0	d__Bacteria;p__Firmicutes;c__Firmicutes_unclassified;o__Firmicutes_unclassified;f__Firmicutes_unclassified;g__Firmicutes_unclassified;s__Firmicutes_unclassified
34e266bfc4e9c0d7ad099809b8852d3f	0	0	0	0	0	0	0	0	0	0	0	0	0	0	101	0	0	0	d__Bacteria;p__Firmicutes;c__Clostridia;o__Clostridiales;f__Lachnospiraceae;g__Eisenbergiella;s__Eisenbergiella_sp.
64c45e814e526e1d9419ba38448f4947	0	0	0	0	21	0	0	0	14	0	0	0	0	0	0	0	0	0	d__Bacteria;p__Bacteroidetes;c__Bacteroidia;o__Bacteroidales;f__Muribaculaceae;g__Muribaculaceae_unclassified;s__Muribaculaceae_unclassified
c8e482fbb5157a06ea5763f239d9469f	0	0	0	43	0	0	0	0	0	0	0	0	0	0	0	0	0	0	d__Bacteria;p__Bacteroidetes;c__Bacteroidia;o__Bacteroidales;f__Muribaculaceae;g__Muribaculaceae_unclassified;s__Muribaculaceae_unclassified
f18bb275b50b99bf2938cd57b18cf76f	28	0	23	0	0	0	0	4	0	0	0	0	0	0	0	0	0	0	d__Bacteria;p__Bacteroidetes;c__Bacteroidia;o__Bacteroidales;f__Muribaculaceae;g__Muribaculaceae_unclassified;s__Muribaculaceae_unclassified
fbae28d6a1060b5b9edf4b6576f242a4	18	0	20	23	0	0	0	0	0	0	0	0	0	0	0	0	0	0	d__Bacteria;p__Proteobacteria;c__Gammaproteobacteria;o__Betaproteobacteriales;f__Burkholderiaceae;g__Parasutterella;s__Parasutterella_unclassified
590812abdbc2c9ef1a8dd40a72dddad6	0	0	0	19	0	0	0	0	0	0	0	0	0	0	0	0	0	0	d__Bacteria;p__Bacteroidetes;c__Bacteroidia;o__Bacteroidales;f__Muribaculaceae;g__Muribaculaceae_unclassified;s__Muribaculaceae_unclassified
b212216c8daccf832858a9ebb6a7cb87	0	0	0	0	0	0	0	0	0	0	0	0	0	0	0	0	0	0	d__Bacteria;p__Bacteroidetes;c__Bacteroidia;o__Bacteroidales;f__Muribaculaceae;g__Muribaculaceae_unclassified;s__Muribaculaceae_unclassified
b703c0cf2b469285a9943cbad1b64737	0	0	0	0	0	0	0	0	0	0	0	0	0	0	0	0	0	0	d__Bacteria;p__Bacteroidetes;c__Bacteroidia;o__Bacteroidales;f__Muribaculaceae;g__Muribaculaceae_unclassified;s__Muribaculaceae_unclassified
18498bf56b1943072c326d862ce1d03e	0	0	0	0	0	0	0	0	0	0	0	0	0	0	0	0	0	0	d__Bacteria;p__Bacteroidetes;c__Bacteroidia;o__Bacteroidales;f__Muribaculaceae;g__Muribaculaceae_unclassified;s__Muribaculaceae_unclassified
527cb41a936d787a24a8ae6cced49133	0	0	0	0	0	0	0	0	0	0	0	0	0	0	0	0	0	0	d__Bacteria;p__Bacteroidetes;c__Bacteroidia;o__Bacteroidales;f__Muribaculaceae;g__Muribaculaceae_unclassified;s__Muribaculaceae_unclassified
c7c07d039a45065b28c81647ce4ded9f	0	0	0	0	0	0	0	0	0	0	0	0	0	0	0	0	0	0	d__Bacteria;p__Bacteroidetes;c__Bacteroidia;o__Bacteroidales;f__Muribaculaceae;g__Muribaculaceae_unclassified;s__Muribaculaceae_unclassified
df277956364c0aef3e7ee4016ccd3ca3	0	0	42	0	0	0	0	0	0	0	0	0	0	0	0	0	0	0	d__Bacteria;p__Bacteroidetes;c__Bacteroidia;o__Bacteroidales;f__Muribaculaceae;g__Muribaculum;s__Muribaculum_sp.
5be7566748659066b42e87a236c425f8	0	16	28	57	0	0	0	0	0	0	0	0	0	0	0	0	0	0	d__Bacteria;p__Bacteroidetes;c__Bacteroidia;o__Bacteroidales;f__Muribaculaceae;g__Duncaniella;s__Duncaniella_muris
560510144b5cb23ae606109a749107b6	0	0	0	0	0	0	0	0	0	17	48	14	21	0	0	0	0	0	d__Bacteria;p__Firmicutes;c__Clostridia;o__Clostridiales;f__Ruminococcaceae;g__Ruminiclostridium_9;s__Ruminiclostridium_9_unclassified
91c9e0419bfe8038aed98cba9b51cb9d	0	0	0	26	10	0	0	0	0	0	7	0	0	0	0	13	0	0	d__Bacteria;p__Proteobacteria;c__Gammaproteobacteria;o__Betaproteobacteriales;f__Neisseriaceae;g__Neisseria;s__Neisseria_unclassified
bd93b4d9b9ba3f9b36342baa29fbc1be	0	0	0	0	2	0	0	0	0	0	0	0	0	0	0	27	57	14	d__Bacteria;p__Firmicutes;c__Clostridia;o__Clostridiales;f__Peptococcaceae;g__Peptococcus;s__Peptococcus_unclassified
72f5688ad911dc5525f013d4a4a7ef7b	0	0	0	0	0	0	0	0	0	0	0	0	0	0	0	0	100	0	d__Bacteria;p__Firmicutes;c__Clostridia;o__Clostridiales;f__Clostridiales_unclassified;g__Clostridiales_unclassified;s__Clostridiales_unclassified
ef1c68664f27047588be3a1ea3cf9ec1	0	19	11	6	0	0	0	0	0	0	0	0	0	0	0	0	0	0	d__Bacteria;p__Bacteroidetes;c__Bacteroidia;o__Bacteroidales;f__Muribaculaceae;g__Muribaculaceae_unclassified;s__Muribaculaceae_unclassified
cb0cd72b0278af9a905d943b38c91459	0	0	0	0	15	8	22	0	0	0	0	0	0	0	0	0	0	0	d__Bacteria;p__Bacteroidetes;c__Bacteroidia;o__Bacteroidales;f__Muribaculaceae;g__Muribaculaceae_unclassified;s__Muribaculaceae_unclassified
4698767c33e25d3d985e919907787894	7	6	0	12	0	0	0	0	0	0	0	0	0	0	0	0	0	0	d__Bacteria;p__Bacteroidetes;c__Bacteroidia;o__Bacteroidales;f__Muribaculaceae;g__Muribaculaceae_unclassified;s__Muribaculaceae_unclassified
b635319e668c5413b29976e9d01402f3	0	0	0	0	0	0	0	0	0	0	0	0	0	0	0	0	0	0	d__Bacteria;p__Bacteroidetes;c__Bacteroidia;o__Bacteroidales;f__Muribaculaceae;g__Muribaculaceae_unclassified;s__Muribaculaceae_unclassified
96ff0cbf8d5349dbff07b808e78ceedf	0	20	17	0	17	8	0	0	0	0	0	0	0	0	0	0	0	0	d__Bacteria;p__Bacteroidetes;c__Bacteroidia;o__Bacteroidales;f__Muribaculaceae;g__Muribaculaceae_unclassified;s__Muribaculaceae_unclassified
c9bb30039a4dcd888f43d15208956c3a	0	0	0	0	37	0	0	0	0	0	0	0	0	0	0	0	0	0	d__Bacteria;p__Bacteroidetes;c__Bacteroidia;o__Bacteroidales;f__Muribaculaceae;g__Muribaculaceae_unclassified;s__Muribaculaceae_unclassified
9547178ab221d3d96bd0f30b8b482c20	29	0	0	0	0	71	0	0	0	0	0	0	0	0	0	0	0	0	d__Bacteria;p__Firmicutes;c__Clostridia;o__Clostridiales;f__Lachnospiraceae;g__Lachnospiraceae_unclassified;s__Lachnospiraceae_unclassified
eccd40eae9860eb52c8a95f1153c3a72	0	0	0	0	72	0	28	0	0	0	0	0	0	0	0	0	0	0	d__Bacteria;p__Firmicutes;c__Clostridia;o__Clostridiales;f__Lachnospiraceae;g__Kineothrix;s__Kineothrix_sp.
db087e97cbec3936bcce97b964808baf	0	0	0	0	0	0	0	0	0	0	0	0	0	0	0	0	0	0	d__Bacteria;p__Firmicutes;c__Clostridia;o__Clostridiales;f__Ruminococcaceae;g__Ruminococcaceae_UCG-014;s__Ruminococcaceae_UCG-014_unclassified
ce4bdeb3f8cbc914c889b05566fcd4fd	0	0	0	0	0	0	0	0	0	30	0	0	0	0	0	0	69	0	d__Bacteria;p__Firmicutes;c__Clostridia;o__Clostridiales;f__Lachnospiraceae;g__Lachnoclostridium;s__Clostridium]_scindens
0fd1a64ac33b2d12d2e2a4ba4eded70e	0	0	0	0	5	0	0	0	0	0	94	0	0	0	0	0	0	0	d__Bacteria;p__Firmicutes;c__Firmicutes_unclassified;o__Firmicutes_unclassified;f__Firmicutes_unclassified;g__Firmicutes_unclassified;s__Firmicutes_unclassified
093c8b480725489722e16bef251d5357	0	0	0	0	0	0	0	0	0	0	33	12	8	0	0	14	21	11	d__Bacteria;p__Firmicutes;c__Clostridia;o__Clostridiales;f__Ruminococcaceae;g__Intestinimonas;s__Intestinimonas_unclassified
8c9801d0963df7be313def86979374b9	0	0	0	0	0	0	0	0	0	0	0	0	0	0	0	20	0	79	d__Bacteria;p__Proteobacteria;c__Deltaproteobacteria;o__Desulfovibrionales;f__Desulfovibrionaceae;g__Bilophila;s__uncultured_Bilophila_sp.
f8e34a675777c184835bf9518e34607b	0	0	0	0	0	0	0	0	0	0	0	0	0	0	0	0	0	0	d__Bacteria;p__Bacteroidetes;c__Bacteroidia;o__Bacteroidales;f__Muribaculaceae;g__Muribaculaceae_unclassified;s__Muribaculaceae_unclassified
a69423e22d9f617dade0c00ab403a67a	0	0	0	0	0	0	0	16	31	0	0	0	0	0	0	0	0	0	d__Bacteria;p__Bacteroidetes;c__Bacteroidia;o__Bacteroidales;f__Muribaculaceae;g__Muribaculaceae_unclassified;s__Muribaculaceae_unclassified
e74e5b23f6f1e3cab48a018c5d1e5d15	0	0	0	0	0	0	0	0	0	0	0	0	0	0	0	0	0	0	d__Bacteria;p__Bacteroidetes;c__Bacteroidia;o__Bacteroidales;f__Muribaculaceae;g__Muribaculaceae_unclassified;s__Muribaculaceae_unclassified
2fd7707461f85120394d57e11aaaad72	0	0	0	0	0	5	0	0	0	0	0	0	0	0	0	0	0	0	d__Bacteria;p__Bacteroidetes;c__Bacteroidia;o__Bacteroidales;f__Muribaculaceae;g__Muribaculaceae_unclassified;s__Muribaculaceae_unclassified
05529698e8eca6e8af561e60c82d29b1	0	19	0	0	0	0	0	0	0	0	0	0	0	0	0	0	0	0	d__Bacteria;p__Bacteroidetes;c__Bacteroidia;o__Bacteroidales;f__Muribaculaceae;g__Muribaculaceae_unclassified;s__Muribaculaceae_unclassified
bbc9d3b3b4ee8cdd2bd01482aa2fda43	0	0	0	0	0	0	0	0	19	0	0	0	0	0	0	0	0	0	d__Bacteria;p__Bacteroidetes;c__Bacteroidia;o__Bacteroidales;f__Muribaculaceae;g__Muribaculaceae_unclassified;s__Muribaculaceae_unclassified
a25634fdf375ae2818ce384a605c5d94	6	0	0	0	0	0	6	0	0	0	0	0	0	0	0	0	0	0	d__Bacteria;p__Bacteroidetes;c__Bacteroidia;o__Bacteroidales;f__Muribaculaceae;g__Muribaculaceae_unclassified;s__Muribaculaceae_unclassified
2db530a7e75c9613571f5555ee6aa9c8	0	0	0	0	0	0	0	0	0	0	0	0	0	0	0	0	0	0	d__Bacteria;p__Bacteroidetes;c__Bacteroidia;o__Bacteroidales;f__Muribaculaceae;g__Muribaculaceae_unclassified;s__Muribaculaceae_unclassified
c7f041cf06c0a8236c01aa78508cda31	0	0	0	0	0	0	0	0	0	0	0	0	0	0	0	0	0	0	d__Bacteria;p__Bacteroidetes;c__Bacteroidia;o__Bacteroidales;f__Muribaculaceae;g__Muribaculum;s__Muribaculum_sp.
eeccc70c26cf818bfe98b291c0f4214e	0	0	0	0	0	0	0	0	0	0	0	0	0	0	0	0	0	0	d__Bacteria;p__Bacteroidetes;c__Bacteroidia;o__Bacteroidales;f__Muribaculaceae;g__Muribaculum;s__Muribaculum_sp.
94fbb3a93b2fdbe10d56bc72eefa1d42	0	0	0	0	0	0	0	0	3	0	0	0	0	0	0	0	0	0	d__Bacteria;p__Bacteroidetes;c__Bacteroidia;o__Bacteroidales;f__Muribaculaceae;g__Muribaculaceae_unclassified;s__Muribaculaceae_unclassified
77db0450855c9e5e502cb56ae1b703f2	0	0	0	0	0	0	0	0	27	0	0	0	0	0	0	0	0	0	d__Bacteria;p__Bacteroidetes;c__Bacteroidia;o__Bacteroidales;f__Muribaculaceae;g__Muribaculaceae_unclassified;s__Muribaculaceae_unclassified
7bcc9a1bd0314561644ce8e9549371e0	0	26	0	8	16	0	0	0	0	0	0	0	0	0	0	0	0	0	d__Bacteria;p__Bacteroidetes;c__Bacteroidia;o__Bacteroidales;f__Muribaculaceae;g__Muribaculaceae_unclassified;s__Muribaculaceae_unclassified
a4065db4f2cdcb4d3c67fc93e94b5c6b	0	45	0	35	0	0	0	0	0	0	0	0	0	0	0	0	0	0	d__Bacteria;p__Bacteroidetes;c__Bacteroidia;o__Bacteroidales;f__Muribaculaceae;g__Muribaculaceae_unclassified;s__Muribaculaceae_unclassified
73fecc79d34990552f573442556ff175	0	21	49	29	0	0	0	0	0	0	0	0	0	0	0	0	0	0	d__Bacteria;p__Bacteroidetes;c__Bacteroidia;o__Bacteroidales;f__Muribaculaceae;g__Muribaculaceae_unclassified;s__Muribaculaceae_unclassified
[truncated: 15,113 more rows]

## Sheet: Domain
	Group
	ND									HFD
[truncated: 3 more rows]

## Sheet: Phylum
	Group
[truncated: 22 more rows]

[truncated: 5 more sheets: Class, Order, Famliy, Genus, Species]
