# Supplementary material for: High-fat diet-induced L-saccharopine accumulation inhibits estradiol synthesis and damages oocyte quality by disturbing mitochondrial homeostasis
Source: Gut Microbes. 2024 Oct 16;16(1):2412381. doi: 10.1080/19490976.2024.2412381 (PMC11485700; doi:10.1080/19490976.2024.2412381)
Supplement: Supplemental Material [file KGMI_A_2412381_SM5753.zip › KGMI_A_2412381 (1)/Additional file 4 Data S3.xlsx]

## Sheet: RNA-seq of ovary
	Group
	ND-FMT					HFD-FMT
Gene_name	ND-FMT1	ND-FMT2	ND-FMT3	ND-FMT4	ND-FMT5	HFD-FMT1	HFD-FMT2	HFD-FMT3	HFD-FMT4	HFD-FMT5
Gm43738	0.0001	0.0001	0.0001	0.0001	0.0001	0.528349	2.18863	0.715037	0.56829	0.865518
Rps12-ps24	2.38924	1.33553	1.27125	1.65249	1.68557	32.169	34.5835	3.64488	40.4684	6.27004
Napepld	12.0806	10.4928	9.05937	8.45154	9.32419	2.50577	3.10007	1.43236	5.53345	2.36723
Gm14150	1.31536	1.77534	1.33588	2.05054	2.22294	40.3389	26.5117	1.94943	23.3024	1.75205
Zfp740	4.23648	3.22733	3.9439	2.83431	4.02922	18.2044	4.91518	17.0289	5.08515	19.4147
Srcap	0.99823	0.636096	0.651104	0.514908	0.648529	7.35505	5.57919	1.44954	1.84794	0.50346
Pakap	5.0685	3.2372	5.14848	3.80107	11.3552	11.592	14.757	15.9894	13.11	10.9254
Ttbk2	1.74789	2.05798	2.06512	1.7276	0.0787699	0.0538837	0.390049	0.0925266	0.321485	0.0722436
Trp53i11	15.1191	28.7326	20.4837	22.1608	25.3475	6.13677	9.87693	10.8887	16.0065	10.2968
Gm6937	0.0001	0.0001	0.0001	0.0001	0.0001	0.0001	0.0001	0.0001	3.35752	2.92461
Abi2	0.773328	4.87736	0.478375	4.42826	0.672286	0.506266	0.557569	0.384709	0.463483	0.409031
Gm13010	0.387743	0.43807	0.274852	0.279697	0.283731	0.751386	9.99692	5.76808	0.440428	0.270392
Irak2	1.32468	2.0618	1.98527	1.4911	2.29871	2.30288	4.59314	5.22289	2.98352	4.99834
Aoc1	0.11084	0.0371334	0.0140385	0.170502	0.0180381	0.23195	2.01591	1.96926	0.0632633	0.20456
Bpifb6	0.811807	0.322654	0.407318	1.36949	0.220001	0.805567	10.6665	39.1482	0.297414	0.694951
Odr4	4.26637	3.49227	3.84211	11.4532	4.12297	12.93	13.2488	11.0296	10.7661	13.2357
Usp46	1.90116	1.45479	1.97552	2.23046	7.50855	6.54768	8.77931	9.49638	7.15048	7.5304
Nfe2	0.117659	0.0404644	0.0001	0.0225316	0.0589684	0.0821135	0.740197	2.07587	0.148108	0.125796
Rpl35a-ps3	155.125	150.729	154.325	155.878	118.709	79.8525	68.6184	16.7487	10.1011	62.0422
Lrp11	3.66822	8.06004	2.27736	5.26191	3.85165	1.31066	1.94456	2.32367	2.27989	1.69173
A2m	0.216638	0.300055	0.0687753	0.0528664	0.151405	0.434695	3.55074	0.739408	0.197609	0.229652
Nek7	1.71756	11.0679	2.05544	10.3992	1.98411	1.50294	1.54539	1.69202	1.77909	1.4424
Ube2q2	10.5094	9.00132	9.84928	11.3769	9.93614	6.20285	6.18822	5.90968	6.69444	7.11175
Gm26532	0.44013	0.541356	0.582431	0.424773	0.502279	12.3061	11.1273	0.409499	0.30863	0.432433
Phf20l1	4.22368	2.88603	2.40281	2.96186	2.77253	4.55854	5.31233	6.27032	3.17607	8.67066
Insr	7.63725	3.32498	1.14831	2.24424	1.42583	0.84309	1.73503	1.05992	0.972321	0.790382
Gm44510	1.08326	0.347326	0.381893	1.15543	0.896172	2.64901	2.95237	2.12301	1.01601	1.9201
Srp14	33.4423	29.6029	28.2109	33.9685	58.4007	64.5951	38.2555	83.2803	68.0801	75.3432
Gm28557	2.26522	0.444987	0.828533	2.46164	0.535017	0.24826	0.470334	0.398664	0.319046	0.490032
Fbln5	1.9599	2.29925	1.95853	3.9381	2.06462	3.72225	4.89189	5.74137	4.08242	4.48644
Pagr1a	0.198099	0.469492	0.114727	0.336828	0.694002	29.6989	0.628453	0.247185	0.481441	0.231546
Gm14698	0.890289	1.5524	2.40304	0.403579	1.73321	0.696866	0.367363	0.474189	0.500694	0.440313
Kif28	0.0001	0.0340393	0.0001	0.0001	0.0330701	0.0350433	0.426668	0.0322803	0.433805	0.0317972
Ifngr1	7.17157	8.34257	9.21469	7.38633	8.19436	19.8992	7.91787	8.47816	19.8427	21.0368
Gas2l1	5.86968	3.86438	4.43817	3.82905	4.06169	6.66029	7.35062	7.9196	5.63231	7.42204
Tmed1	16.0323	10.1471	13.1225	18.5223	13.6081	25.7156	23.9001	16.396	28.9139	26.8127
Tnpo1	11.6177	11.3965	1.81782	1.6133	1.60806	1.57186	1.75855	1.5451	1.95023	1.47742
Slc39a7	16.5107	27.4673	41.597	38.257	32.3943	19.1188	17.0017	13.0599	19.1385	21.7255
Hba-a2	19.7707	29.856	38.4421	39.2552	22.1198	27.1296	128.698	181.064	38.5573	38.7907
Rnf13	3.45738	8.0316	7.95402	7.65764	7.29371	2.87076	3.51356	5.82894	2.69651	3.70182
Hbb-bs	21.9801	36.608	47.3544	47.0302	25.7642	31.311	152.638	225.513	43.418	43.9601
Gm6430	1.30836	0.943762	1.04476	1.29309	1.00244	1.1846	27.9092	1.97513	1.24448	1.09418
Hmgcr	8.31606	8.00303	6.05374	7.72594	7.78192	7.03056	24.4471	29.6258	7.39575	12.1749
Hba-a1	17.3256	26.8245	38.0362	36.2982	21.003	23.3922	121.083	164.035	33.8583	35.3239
Saa3	1.2699	1.24195	0.31728	2.07062	0.406392	1.00965	13.7068	24.3065	0.241777	0.896765
Clic3	3.76074	2.85689	1.52345	2.93157	1.44259	3.36585	20.5663	19.7648	1.89951	2.74937
Pttg1ip	14.883	10.5895	11.1281	10.9555	11.0455	55.7197	11.596	64.2619	12.5085	10.322
Gm48898	0.0001	0.022633	0.013654	0.041098	0.043978	0.023301	0.541333	0.464251	0.017382	0.042285
Ces2a	0.435934	6.67828	0.765804	2.76655	1.97962	5.94359	11.039	37.2918	1.15335	8.21493
Hbb-bt	9.03441	15.5426	18.8936	23.9136	12.6712	12.9551	73.2121	104.341	21.0447	20.6079
Atg14	6.70783	6.52217	3.40063	7.35472	2.93041	2.45429	2.99135	2.53887	3.62396	2.57213
Gm8210	2.05406	2.00771	1.22978	1.47004	1.19745	2.23466	1.24224	1.32025	49.9385	1.5956
Cited1	4.65856	2.2022	2.62386	3.40254	1.86304	3.66026	18.795	19.6273	2.79475	2.46956
Hsd17b7	15.0758	28.3818	5.25663	48.965	8.46395	14.9268	248.756	310.828	6.80475	32.2902
Tnfrsf9	0.986354	4.05602	0.647553	4.10168	1.85393	1.63918	11.7068	28.0075	2.28873	4.82134
Ugt1a1	2.84724	0.0001	0.057249	0.0001	1.3027	0.081571	0.0001	0.0001	0.0001	0.025392
Slc6a7	1.65921	1.33037	1.68469	1.92967	0.835553	1.13004	7.67034	8.73266	1.6351	2.10095
Retnla	0.477861	0.540053	5.58068	0.453316	2.66985	0.511769	0.0001	0.0001	0.444441	0.28283
H3c15	1.37764	1.23928	1.04343	1.11182	1.38071	1.37987	7.35666	8.85384	0.886788	1.52517
Sv2c	0.0120077	0.105884	0.0282572	0.0447994	0.108043	0.0365635	0.567821	1.03669	0.0289562	0.09809
Gm28035	0.580323	0.485009	4.76888	0.151493	0.503973	0.25978	0.359184	0.426954	0.243083	0.234246
Slc35e2	1.55224	7.7265	1.29167	1.67484	1.42338	8.0912	9.88851	16.6205	1.05847	8.16736
Insig1	18.1752	19.1138	15.364	20.4287	19.4346	19.7816	46.4734	61.1996	19.3772	20.9954
Bace2	3.89781	4.08511	2.02913	5.97946	2.39559	2.30615	32.8639	28.4744	1.88502	3.48476
Mvd	12.3832	12.2621	5.78228	9.66855	8.65865	10.4159	37.1791	37.7219	8.57637	13.3862
Rpl27-ps3	14.7048	52.8293	22.8678	75.5572	40.5315	11.0218	10.1956	23.2039	22.7682	21.9306
Gpx3	530.195	148.109	159.329	525.747	179.121	692.253	783.77	397.905	516.858	769.306
Gm18562	3.43228	2.41172	1.87359	1.1828	2.43028	1.76293	0.209724	0.08105	0.419792	0.716367
Gm8942	7.05076	9.05216	6.23051	7.29544	10.1804	21.6393	4.67548	23.8235	19.1856	16.778
Gm43720	0.011025	0.0001	0.028729	0.0001	0.0001	0.31676	0.407607	0.0001	0.113572	0.0001
Atp1a3	10.3132	8.2543	5.23973	8.34325	7.48731	6.7723	28.4551	36.866	6.49222	10.1192
Snapin	19.4023	40.4648	31.8207	39.4412	41.7252	30.8525	22.2296	17.6801	22.2226	16.4272
Ryr1	0.167363	0.0419002	0.0391242	0.183252	0.0702367	0.162444	1.19643	0.56921	0.0444111	0.0957671
Diaph1	7.55711	8.2788	3.55137	2.30612	2.78857	8.49094	8.78664	9.34314	9.20156	8.50432
Mapkapk3	7.75814	4.77393	4.95691	4.91308	3.55945	5.40209	14.2589	24.6249	5.40292	5.50444
Wnt5a	10.8458	8.29191	11.0457	6.87472	7.52539	4.60348	6.37226	5.19139	5.4933	8.00803
Pik3c2g	1.51996	0.543769	0.478835	0.819106	0.905752	1.62198	4.02553	6.02982	0.378487	0.712212
Snap91	0.239832	0.291479	0.267499	0.458322	0.207061	0.301582	1.99351	0.981162	0.358088	0.302427
Rps12-ps4	83.5879	64.8598	15.3685	21.2229	15.1858	19.3437	13.4553	16.5017	19.3851	15.0233
Cldn18	0.685587	0.619984	0.0205164	1.27618	0.0826222	0.200392	9.90785	11.9178	0.173432	0.387488
Napg	4.48158	4.40253	4.16048	4.15337	4.40737	0.823604	1.19946	4.14929	1.12052	2.89982
Stc1	9.71794	19.3258	9.61202	15.9369	23.3835	9.2945	14.0602	8.48028	5.77607	7.19503
Baiap3	0.462239	1.5987	0.45126	2.51797	0.294619	0.46654	12.9883	12.4177	0.344628	1.50515
Zc3h11a	1.16372	0.851797	1.44074	0.680989	0.978141	1.13014	1.19393	12.8914	1.44257	0.66638
Gm38056	0.256701	0.134928	0.207718	1.23507	1.1964	0.116254	0.164995	0.234011	0.290609	0.137652
Unc13d	5.80919	2.8335	1.8405	2.98919	2.24441	3.18292	21.0957	14.755	2.48473	2.63753
Rpl35a-ps2	131.791	94.4758	127.067	161.425	113.255	190.256	165.467	122.331	242.828	206.69
Igkv8-30	2.47712	0.774779	7.20869	0.675457	1.08493	0.69208	0.864397	0.322439	0.905064	0.564576
Zbtb12	16.7746	14.2093	7.03485	13.0152	11.924	5.28435	10.1442	6.9219	2.57028	7.83388
Gm5790	0.8103	0.916517	0.882392	1.0852	0.064587	0.132138	0.26968	0.245078	0.227006	0.329102
F10	0.543387	0.853496	0.170461	1.11151	0.419436	0.463295	4.36308	4.95944	0.484089	0.816896
Homer2	0.468917	0.89535	0.468253	0.310748	0.562029	0.497603	2.78219	3.25025	0.190454	1.03613
Gm4617	53.138	48.034	68.6069	73.952	59.3941	116.627	71.9292	103.618	82.7025	84.1537
Nr1d1	24.2782	30.28	22.3041	20.9235	22.1674	39.4477	43.7598	30.2281	26.7622	27.8067
Cav1	5.43178	3.91904	3.41172	4.06266	7.72935	27.6112	4.78274	4.03517	17.6658	4.63417
Rpl5-ps1	1.25042	2.52098	36.0741	37.0656	7.97389	9.89677	3.89211	1.86755	3.16226	2.878
Gm15543	40.0578	31.0285	21.1892	33.626	24.7196	25.7495	77.5249	137.776	29.247	46.3331
Zc3h11a	0.083926	7.1e-05	0.253795	0.0001	0.185607	23.9733	0.02238	0.0001	0.042781	0.0001
Gm31621	0.26119	0.316328	0.233616	0.344534	0.200839	0.433731	1.44553	1.69828	0.164048	0.339838
Gm6093	2.00359	0.970058	3.40171	0.763237	2.02303	0.338088	0.75909	0.864034	1.36983	0.520556
Plbd1	10.9546	11.3026	6.93419	13.3211	10.8069	11.3366	33.318	47.2944	7.71621	12.2658
Gm7298	0.413975	1.13273	0.267958	1.51276	1.30853	1.14796	4.66263	5.21331	0.93347	1.14651
Gm47015	0.597015	1.02839	0.669161	0.668131	0.721179	0.843394	2.50349	1.73823	0.948202	1.31603
Uckl1os	0.106647	0.0902716	0.0879227	0.0001	0.0611102	0.575022	0.0463124	0.695215	0.0579292	0.21529
Atp6v0c-ps2	5.46708	1.94459	1.40654	0.940885	22.0465	0.969647	0.401759	3.73068	0.696615	0.800156
Cpeb4	5.91923	2.1349	4.55731	3.62088	4.53729	0.535223	4.86914	0.605786	0.548593	0.463194
Tlcd4	1.5469	0.577239	0.494984	1.03481	0.409426	0.953115	1.94623	5.64402	0.519424	1.74654
Lhcgr	58.196	50.065	50.974	63.5268	21.7234	43.6579	152.949	124.401	75.2607	53.3349
Syngap1	3.7671	2.95496	2.48735	2.25973	2.97929	5.58015	5.06527	3.59585	2.97885	4.97651
Nagk	5.20588	6.47701	5.30349	4.74135	4.5555	7.91512	6.99433	7.99344	8.14861	6.12252
Tmem72	1.5555	0.639106	0.719807	0.410164	0.765534	0.699252	0.473946	0.247546	0.295499	0.312416
Taok3	2.86636	2.88383	2.92461	2.32708	2.30696	1.49961	2.33908	1.80447	1.65796	1.5487
Arvcf	2.47567	1.71453	1.63948	2.3003	1.46659	2.42301	3.63892	3.79151	3.50269	2.06503
Pip4p1	6.6771	10.1966	7.8567	9.39228	10.8434	13.4245	12.2283	10.1286	12.7554	14.0869
Cd244a	3.43708	0.342839	0.321657	0.302086	0.959984	0.595896	0.381813	0.182513	0.316093	0.214805
Gsta3	4.15415	4.47713	5.53998	4.76087	5.40619	2.82908	3.33559	2.2496	3.78964	3.68506
Spns2	5.81626	7.229	3.09426	6.99056	2.84419	5.41614	18.6642	15.0957	4.35693	8.63965
BC048559	0.172415	0.11172	0.0120795	0.413064	0.0773859	0.209791	1.86273	1.98631	0.0753795	0.0895426
Gm45855	28.6506	32.8314	18.967	33.6458	28.2144	12.9809	20.8293	15.3674	25.7164	12.1987
Fgfr3	0.363846	0.40185	0.41433	0.494349	0.456091	0.559122	0.922529	1.14209	0.671821	0.506552
Runx1	5.79654	4.78306	3.91746	2.9903	4.45152	3.51606	2.8009	2.13467	2.59713	3.6401
Coro6	0.88756	2.0844	1.46702	1.21331	1.1185	0.603089	0.678001	0.414436	0.83143	0.972987
Pitpnm2	10.1255	9.24228	8.70388	8.65289	8.07947	8.66516	29.1813	33.7802	6.36645	9.2314
Ttpal	0.562899	0.655602	0.816568	0.601636	0.529356	0.463002	2.39943	3.8796	0.759807	0.472446
Slc25a34	1.41809	1.78393	1.8593	2.02125	1.571	1.45504	6.49911	5.40936	2.70405	1.66417
Aatk	0.484832	1.06921	0.469904	1.88198	0.45597	0.415167	7.46768	5.04919	0.507827	1.1543
Rhod	11.5462	8.5741	5.34554	9.84641	7.41226	8.18361	21.8814	30.4987	9.08898	11.03
2010003K11Rik	0.517439	0.767488	0.584337	1.27832	0.606787	0.550326	1.51009	8.65971	0.720205	0.955284
S100a9	0.115124	0.569405	0.872297	0.749496	0.981904	1.2743	1.83299	1.23327	0.613451	5.02182
Star	208.324	83.7079	72.5486	75.0006	63.497	144.163	431.549	422.683	60.8407	95.3945
Sqle	12.7448	12.1428	6.08015	11.5534	8.64475	9.34438	25.5733	52.5726	6.94049	13.3924
Gm49322	0.812987	0.880524	0.764239	0.934661	1.09886	5.91001	1.22371	1.96721	0.71941	0.834395
Nudcd3	5.26425	5.23363	5.66379	10.7632	4.97682	10.5105	5.60639	11.372	11.2251	11.203
Mrip-ps	1.18969	1.48671	0.725103	0.823338	0.603763	0.429187	0.777042	0.309536	0.258517	0.210267
Uaca	2.31405	2.35501	2.30817	1.85724	1.877	2.50136	4.97957	4.51613	2.87549	2.20008
Gm49392	1.57489	2.83386	0.0001	1.0775	5.23364	0.01024	0.0001	0.615911	0.020566	0.460491
Gm10074	9.43677	10.1725	6.72324	5.73666	7.64997	5.1248	2.62423	3.84102	3.63196	4.57248
Bpifa2	1.01527	0.659602	0.47769	0.613646	1.08351	0.319211	0.356059	0.305053	0.0440893	0.473268
Cyp51	19.9998	19.3646	10.7807	16.4464	14.0072	13.1445	39.9991	79.0236	11.3912	20.9658
Olfml3	7.2429	7.63807	3.04229	6.46604	11.5044	6.5695	1.64377	5.24646	2.53675	2.40952
Ptgds	4.51584	4.99853	2.76449	4.37871	3.30224	4.74021	10.0164	21.9106	2.70723	4.57694
Prss30	0.385929	1.04129	0.994597	1.43316	1.84487	0.769878	0.371076	0.427533	0.454598	0.636884
Serpina1e	8.38883	5.5324	2.62877	0.345441	0.793251	1.77122	1.74385	0.279083	0.149111	0.0698474
4930524O07Rik	0.196595	0.127657	0.0001	0.136025	0.18871	0.319595	0.475325	0.276034	0.32424	0.453798
Tmem169	0.103009	0.0586804	0.301824	0.117145	0.0903733	0.390594	0.377752	0.224783	0.308791	0.270481
Amdhd1	0.813596	0.558566	0.11007	0.471849	0.181344	0.353746	4.04077	3.18299	0.22115	0.283861
Gpsm1	9.71736	4.5863	12.5729	12.4315	5.69204	15.2232	13.3439	13.6711	17.2122	10.497
Osbpl6	1.20185	0.839205	1.08047	0.936463	0.967028	2.6379	1.45243	0.987829	1.29309	1.64553
Tm7sf2	2.76357	3.625	1.8871	4.75279	2.6406	3.41566	10.043	14.7747	1.99078	3.56238
Ecm1	54.3541	25.3128	30.9113	22.38	25.0851	35.3352	72.8776	107.221	29.7747	34.6057
H2bc21	10.6053	10.7304	7.41862	13.1939	7.65618	11.444	29.9331	41.9791	6.96715	8.67843
Gm2423	3.83467	2.54749	6.07983	10.6559	5.90498	3.39427	1.8591	2.76663	3.05738	3.46866
4930431P19Rik	0.847484	1.27553	0.847929	0.689447	0.62256	0.0209321	0.0486056	0.737239	0.0156905	0.0014856
Fmnl3	11.0118	19.4348	10.141	20.1291	14.9757	9.36288	45.435	58.5607	10.7723	25.9271
Cyp4f17	4.1271	4.3646	4.30486	3.5837	5.03656	3.56759	3.47566	1.48058	2.81445	1.60685
Pex1	4.43899	3.25985	2.62939	3.66054	2.23382	3.26372	13.4973	10.2588	2.69294	2.50923
Thoc2l	0.682593	1.63037	0.387963	1.40745	1.75657	2.22636	1.81913	2.39844	1.9599	1.98055
Lipg	16.8871	37.3857	6.60473	29.5889	19.3349	8.45004	91.4273	155.426	10.4198	41.1029
Gm44186	0.265025	0.182318	0.112145	0.220677	0.077345	0.24604	0.798928	0.884511	0.083815	0.362888
Fbxl12	2.61811	2.35282	1.96311	2.95689	2.32621	3.53583	3.43338	3.34362	3.15997	4.35311
Igkv5-43	2.15064	0.300917	0.71637	1.39453	0.955627	1.66775	3.79685	6.43259	1.05125	1.98722
Mkx	4.07665	6.76586	2.83362	2.35111	2.93869	2.82535	2.53309	1.30831	2.26846	2.10297
Gm15429	0.253975	0.55921	2.30633	0.743536	0.466503	2.84735	2.87696	1.95887	4.00853	0.451129
Gm47938	0.249264	2.01926	0.151125	5.12629	0.104435	0.248047	29.5203	26.4265	0.190022	1.44651
Trim21	4.10208	4.32563	5.12672	3.8275	5.15835	3.98048	1.73356	3.44502	2.95295	2.10796
Rps12-ps9	182.969	190.002	129.694	199.148	142.297	274.44	239.438	175.429	212.876	232.552
Zmiz1os1	0.251863	0.254117	0.261621	0.24045	0.191855	0.347456	1.46901	0.548417	0.217358	0.234616
Nfia	3.36444	6.4129	10.2873	3.46781	5.90091	11.177	9.78064	9.16149	5.32303	10.5052
Ikbkg	1.44728	0.795101	2.74912	2.92868	0.840492	0.646634	1.12163	0.877211	1.08573	0.912273
Gm37446	0.041462	0.014617	0.022104	0.134481	0.040385	0.62917	0.795265	0.0001	0.045236	0.024112
F2rl3	0.427526	0.10386	0.230544	0.337282	0.227167	0.486475	0.542303	0.467383	0.521252	0.790585
Snhg20	9.85864	2.72808	4.57532	6.32602	8.38028	2.95647	4.79944	4.02453	2.9587	3.64588
Gm14506	1.81657	1.64141	0.995535	0.970958	2.24202	0.872498	0.231527	0.436079	0.919333	0.866026
Cradd	3.88079	3.79105	4.19605	5.4084	4.15307	3.8946	2.89804	2.83124	2.47896	2.30101
Tll2	0.310352	0.281059	0.0482987	0.33636	0.0868817	0.244489	2.30832	0.608873	0.0912257	0.306396
Kcnj16	0.21069	0.232552	0.0464534	0.739873	0.0149215	0.222997	2.58232	5.56432	0.0001	0.289087
Pus10	3.22143	2.85921	2.85209	2.72705	3.42464	5.24673	4.51816	3.84707	2.9694	5.43951
R3hdm2	21.64	21.4027	17.0473	15.1379	20.8354	31.0134	19.9169	26.4883	21.6932	27.3583
Rnasek	13.3793	12.7922	9.05992	17.0217	14.7021	14.3702	14.3629	73.3453	14.3909	17.0005
Sec11a	15.761	16.4544	15.1935	17.6913	15.8961	11.6418	13.6033	10.8071	13.5364	12.4625
Gm9242	0.348302	3.63439	1.70454	0.240504	0.620604	0.181641	0.245548	0.841053	0.021615	0.375151
Gpatch4	13.7544	12.4919	13.0198	12.3457	10.7614	4.19651	3.40644	3.19891	12.2467	11.4885
Gm35189	4.91777	3.5395	4.44716	4.86125	3.87215	4.92724	17.6971	10.2481	3.86285	4.92616
Pcdhga2	3.08323	1.98331	2.27318	0.154805	0.325224	0.20956	0.44314	0.182433	0.481122	1.24926
Cela3b	0.57447	0.53175	1.02074	0.588691	0.73589	0.576996	1.4767	2.00151	1.18718	1.4891
Gm16477	20.0964	18.5788	23.8368	54.3708	48.0385	33.1395	47.4208	54.5867	59.1747	80.0041
Stard4	3.9296	5.13215	3.32148	4.33454	3.59342	3.28881	8.9978	16.4214	2.99046	5.31237
Ankrd24	3.97147	4.42032	5.31447	2.58837	4.49997	2.77679	3.10106	3.04306	3.218	2.13722
Fbxl16	2.23781	1.91312	0.900747	2.24392	1.35694	0.200582	4.26878	21.5066	1.08917	1.94456
B830017H08Rik	0.192585	0.0001	0.0242105	0.00313698	0.0495305	0.0565772	0.670146	0.948367	0.00401148	0.0309715
Spag4	0.383998	0.449086	0.202628	0.525096	0.203388	0.666271	0.65993	0.652779	0.68301	0.537693
E330035G20Rik	0.637803	0.244853	0.0867448	0.721942	0.0996912	0.309602	5.55161	2.35608	0.0449921	0.0947371
Hmgcs1	86.9372	53.2486	39.19	54.0858	45.5872	53.3023	157.026	195.559	36.6721	64.0075
Gm9727	4.71992	1.02436	2.63991	2.62106	2.14463	0.724128	1.57176	0.906744	1.80153	1.11782
Snx9	21.2908	25.0679	21.7333	23.6958	21.0289	20.5866	40.2124	73.0399	21.8395	23.5502
Mcf2l	0.502113	0.519112	0.432866	0.537628	0.60273	0.54375	1.61891	1.43993	0.523325	0.496406
Epb41l5	2.73123	2.1989	2.02155	2.51913	2.13272	2.90257	5.83394	5.76959	1.71129	2.3251
Thrsp	1.90176	2.34819	2.69359	2.841	3.21673	2.35952	9.17113	10.9253	1.70069	2.63414
Gm10273	11.1111	11.7876	8.5635	0.337046	0.563378	3.48484	0.107509	1.06356	0.162678	2.49932
Dpp6	3.21156	1.72369	2.10157	0.837671	1.60141	1.37535	1.13511	0.91141	1.27887	1.13749
Lss	5.25727	4.22641	2.13023	3.63537	2.72246	3.16919	11.6739	15.5888	2.16995	3.48587
Gm42715	11.9485	8.81283	11.3278	8.44492	9.84313	5.55014	8.46903	7.06023	8.38925	8.23901
Trim40	1.82037	0.790693	1.20018	0.512753	1.31078	0.790831	0.731898	0.475031	0.38837	0.520483
Odf3l1	0.0001	0.137062	0.103759	0.279309	0.134913	0.0001	3.28391	1.86434	0.0001	0.128341
Nfe2l1	16.1571	9.78997	16.4092	9.82782	11.2102	10.2571	14.8626	10.1204	20.6187	63.1212
Iglc2	1.22907	1.42368	4.06872	2.92814	3.62719	0.918132	1.09297	1.95655	1.24113	1.0569
Npr3	2.82035	2.50332	2.31894	1.55003	2.72838	1.66506	2.02815	1.22927	1.34737	1.77533
Cys1	0.607906	0.56492	1.24064	0.633447	1.92548	0.162131	0.543402	0.604667	0.576285	0.44768
Elovl5	97.7626	110.506	89.0753	128.084	78.8951	99.0245	221.296	273.716	86.894	108.978
Ube2d3	6.06948	10.4554	6.57678	6.31974	5.91305	7.85104	10.1121	11.0386	10.4387	7.89339
Ptms	109.577	173.855	103.251	102.955	100.927	193.887	97.3402	181.863	189.788	155.934
Phlpp2	1.44994	4.17945	4.67235	3.91878	4.78175	1.26198	1.31301	4.23224	2.03496	0.598911
Gng13	3.43509	6.9205	4.31211	3.92867	4.15383	9.11525	4.10767	7.29269	6.5002	11.7683
Fam205a3	1.03314	0.0001	0.934717	0.0001	0.175945	0.0001	0.125491	0.0001	0.0001	0.0001
Msmo1	18.5904	22.896	14.0085	22.4987	18.8341	17.3911	33.3678	73.8165	15.6315	23.8828
Fads2	56.977	44.6639	55.8772	53.4882	37.9341	43.19	62.8969	106.533	84.1223	55.6643
Cdh23	0.158874	0.0768196	0.177219	0.0341583	0.0786094	0.0452667	0.0650012	0.0139226	0.0587589	0.0468339
Rab11fip4	1.17236	1.28135	1.36193	1.11173	1.01539	1.18411	3.23354	2.85785	1.41689	1.10252
Gm43442	2.28493	6.04237	4.9489	3.2834	7.06863	2.1494	1.65467	3.13393	2.59126	2.40499
Plch2	4.3447	4.26078	1.63297	4.76165	2.33972	3.84326	10.8421	8.15921	2.43002	5.46188
Rps25	129.745	93.7819	150.325	189.23	154.313	110.03	78.8538	131.609	98.0493	98.4128
Gm6170	8.703	6.91738	7.54077	6.35802	5.67499	7.38147	7.49622	7.06803	11.0187	28.393
Cish	5.34195	2.74662	3.61148	3.45327	2.92407	1.91113	16.4324	14.1954	2.90824	2.67753
Glis1	0.0331922	1.21908	0.230646	0.540083	0.418653	0.122731	0.876531	7.78404	0.271552	0.676057
AU021092	39.7037	29.1284	52.3156	39.0649	32.0693	54.3508	31.9291	69.6006	55.5278	54.4422
5330417C22Rik	2.66924	1.2171	0.0845447	1.2021	0.2391	0.717067	8.70285	9.89658	0.279159	0.864621
H4c9	2.9358	4.53741	2.76549	5.40809	4.24563	3.90851	11.0899	19.0705	3.77717	3.23891
Prn	0.0001	0.0001	0.115227	0.0001	0.0686	0.632797	0.0001	0.420291	0.0001	0.89987
1810055G02Rik	4.7578	3.78823	4.93258	5.29896	6.1028	8.13556	4.38861	9.06068	4.83251	12.2451
Galnt18	2.89602	6.17791	3.49477	6.72238	3.08119	3.83637	14.8029	10.177	3.48247	8.19192
Rpl15-ps2	22.58	5.4183	20.7423	9.68028	5.32655	8.94102	5.57108	5.27354	8.29094	4.91238
Asgr1	1.23601	3.37019	1.25763	1.86811	6.29664	0.79509	2.03246	0.950909	1.83197	1.10959
Pacs2	4.703	4.01579	4.45937	7.84589	9.44821	4.2191	5.18215	3.70544	4.13369	3.26396
A630001O12Rik	0.0001	0.067791	0.0001	0.166484	0.0001	0.130475	0.620608	0.95686	0.0001	0.063156
Rpl10-ps1	5.25682	8.92043	7.47402	60.9685	11.6058	9.9758	115.784	9.36126	41.5891	103.045
Hemk1	4.43342	3.16036	4.40639	3.94025	2.92656	3.81644	7.01856	18.0943	3.49793	2.79393
Apol7b	0.142895	0.993937	0.0172933	0.422007	0.0893505	0.502389	2.30748	3.94319	0.0857308	0.163852
Tmem161a	6.13962	4.34479	5.89467	4.55911	4.76208	10.0409	10.7437	11.345	3.92388	4.22934
Gm50388	9.9651	7.92676	10.6104	9.76223	10.0806	9.78378	12.0532	10.9546	18.4458	13.576
H4c8	1.30079	2.49199	1.22483	2.47799	1.24962	2.20017	4.80548	5.6079	1.99755	2.68682
Arpp19	13.6897	17.1925	12.1743	10.7205	6.95598	8.20995	7.80989	9.01141	7.30698	10.472
Fam205a4	0.925109	0.0001	0.64585	0.0001	0.122746	0.0001	0.120746	0.0001	0.0001	0.0001
Gramd1b	11.8087	9.30857	8.78767	26.3333	8.90348	7.20013	9.41392	5.64599	11.4294	8.07202
Gm13167	5.27323	5.71271	8.48961	7.2075	5.78564	3.3344	2.85133	5.63699	3.55205	4.00829
Ackr2	0.235227	0.0579988	0.389842	0.0994429	0.0605435	0.274515	0.0755138	0.785804	0.548506	0.488486
Zfp28	1.54417	1.47962	3.26896	2.42659	3.69947	1.49225	0.978136	0.250279	1.29927	2.31536
Gm16130	0.227331	0.457088	0.051055	0.951272	0.060271	0.206247	4.40753	2.28508	0.064181	0.260352
Gm3716	0.0926458	0.343233	0.0558229	0.312959	0.0370846	0.0365952	1.02134	1.6464	0.0740241	0.276672
Cyp2e1	6.47083	1.94992	7.97656	1.06548	1.42315	2.21823	3.21052	0.775562	1.13736	0.744239
Bmper	4.29515	3.66185	3.74509	2.27649	3.77452	2.64712	2.45582	1.4557	3.23624	2.08807
Hmgb1	13.6207	16.0761	39.1489	18.8262	14.5199	15.0138	13.0691	12.8511	15.0467	13.6581
Rsbn1	4.71865	2.72355	4.46292	1.7352	1.65523	1.56886	2.6407	1.62474	1.59209	1.97904
Gm20427	14.5701	11.4229	4.37376	5.63565	7.25411	12.7965	11.5768	16.2989	14.4668	10.4307
Chdh	1.75681	2.72375	3.11034	2.31578	2.59376	1.37887	1.61257	1.77014	2.28762	1.43785
Adra2a	0.199773	0.713533	0.423311	0.823441	0.272795	1.10299	1.45277	0.625672	0.551532	0.858085
Ube2v2	1.07243	0.910394	2.61375	3.51538	2.81904	1.17261	0.909003	1.05461	0.365327	2.12057
Abhd14b	6.72657	4.59042	11.7462	6.43389	15.9347	12.2061	22.1682	23.4148	12.897	5.87635
Rftn1	4.58086	5.54043	5.0201	5.4309	5.36158	4.57228	4.15033	1.6734	4.56118	1.77581
Kmo	0.0557361	0.125723	0.045025	0.295209	0.191392	0.0283447	0.859099	0.871068	0.196712	0.154329
Rasd2	2.01416	2.81212	1.67492	2.17748	2.04323	2.35054	3.69085	5.76408	2.03554	3.15785
Rpl7a-ps3	1.53793	22.7811	1.49711	5.73052	2.12344	3.42046	2.02284	3.71128	1.69711	1.92984
Agap1	2.62704	1.94891	1.51948	1.81536	5.33527	1.55194	1.66405	1.19402	2.10455	1.90875
Gm8319	5.47324	3.93778	3.63157	5.81818	4.82704	28.5581	3.53318	6.44859	6.39231	4.35413
Sptbn5	0.232336	0.106855	0.160559	0.179975	0.080901	0.093227	0.801954	0.381927	0.16608	0.181532
Apol6	2.27584	1.50252	0.239722	2.35924	0.481515	0.597525	7.98193	10.4413	0.510718	1.1858
Dpt	8.80479	3.57331	5.77867	2.77803	3.36604	3.48854	2.96152	2.72592	3.2454	1.88877
Stab2	0.400124	0.716851	0.850835	0.398132	0.483359	0.409133	1.18841	1.88748	0.746384	0.762746
Emb	6.49446	3.88533	4.16211	3.44649	3.70974	5.1744	7.14809	10.7321	3.7344	5.25929
Lime1	3.14053	2.38555	6.70021	13.2618	2.37327	2.08302	1.53355	3.13021	4.91141	2.14832
Rell1	6.44737	5.21185	1.51562	1.06033	1.47113	5.21177	4.55613	6.90853	6.24136	6.02524
Adam11	2.2388	1.15969	1.14651	1.28867	1.13654	0.616979	1.09446	0.717243	1.05238	0.860475
Rpl10-ps3	8.10561	16.5574	15.3762	72.0686	16.4778	14.9827	119.457	13.4979	50.5783	116.446
Snx19	4.25611	8.65906	3.78546	3.33182	8.53752	3.73314	4.38044	3.38512	4.04872	3.45438
Gm26513	0.317926	0.5222	0.725474	0.146461	0.49026	0.250845	0.125847	0.198721	0.298061	0.198082
Bicdl1	2.33958	1.93113	2.23789	1.37534	1.71242	2.3772	3.07942	3.98594	2.23026	2.15311
Aldh3b1	35.8384	19.6691	17.5956	27.3515	15.87	20.8566	51.1889	48.6123	24.8106	28.6553
Mamdc2	5.70081	17.6543	13.0376	6.55601	11.7389	8.57764	7.29159	5.65632	5.62495	8.56836
Mindy3	2.7909	2.23606	3.83026	2.53463	2.4673	4.30946	3.72855	4.53474	2.59875	4.12637
Neat1	34.3188	33.9735	36.5585	36.3127	30.5322	39.575	48.8517	60.8471	30.1774	42.7022
Pla2g5	7.27602	6.61135	5.65761	6.90371	5.52677	5.12292	11.8083	12.5513	8.50415	7.98832
Ephb2	1.56037	0.725011	0.70673	1.49797	0.676721	1.46746	5.16497	2.24416	0.602279	0.791574
Gm10095	287.015	126.28	133.726	160.569	214.8	150.723	115.404	125.492	144.858	129.076
Rab11fip1	0.859814	0.703653	1.00662	0.731416	0.864709	0.540764	0.749984	0.218008	0.511551	0.576696
Ptgfr	21.3045	30.2159	11.1498	27.9968	23.3092	7.59742	64.8359	94.2286	16.7218	38.5865
Cib3	1.02023	0.677518	0.995352	0.698253	0.305271	0.449058	0.320346	0.136661	0.418859	0.539737
Marchf1	0.255273	0.239109	0.200876	0.122513	0.200934	0.431577	0.264822	0.378353	0.224336	0.409004
Gm9299	5.25981	0.354283	1.06583	0.09456	0.053164	0.073372	1.0402	0.257907	0.066289	0.111721
Dpep1	2.25876	3.53895	4.22499	3.12732	3.85473	2.98493	4.41351	4.89028	7.81165	5.56302
St8sia2	0.263509	0.662039	0.312571	0.615729	0.514178	0.909231	1.84268	1.01965	0.261451	0.534892
Atp2b3	6.15274	1.16596	2.29695	1.54967	2.89397	2.03741	1.71311	1.27739	1.4658	1.54105
Dlgap1	0.699608	0.522942	0.808997	0.723751	0.688153	1.82961	1.27985	0.565091	0.86659	0.722201
Ldlr	10.0318	6.92933	5.88222	6.93111	6.41154	7.10061	15.6584	14.9175	6.26085	8.07118
Zfp467	10.6202	6.32798	10.8446	11.6702	10.8048	2.41125	7.53462	2.57449	6.63322	10.9027
Hadhb	22.9685	19.4789	21.2295	23.291	19.056	23.3683	26.2847	28.2172	25.118	27.3337
Sfrp4	124.731	357.982	114.481	251.339	293.904	95.8275	633.737	800.484	178.887	434.99
Hp	6.05636	3.08434	2.13798	3.11295	2.77554	4.05646	14.6153	24.0759	0.469004	1.75796
Pygo2	4.67539	4.6597	9.67313	6.61234	8.50999	9.752	13.7	4.09191	8.33734	17.5938
Gm36595	0.162632	0.383858	0.391943	0.715873	0.532513	0.769321	0.618077	1.74097	0.420746	0.838272
Kif26a	3.26326	2.58979	1.95068	3.09785	2.243	3.20765	5.85713	7.00045	2.71688	1.93341
Gm20537	0.0001	0.604282	0.0207795	0.0001	0.00217499	0.0001	4.21578	1.38359	0.0001	0.437433
Kdf1	0.716065	0.712146	0.861084	0.632881	0.883251	0.694873	2.17283	2.18172	0.600147	1.08743
Olfr558	0.791015	0.862364	0.726936	1.03105	0.824042	0.779083	1.70134	1.9455	0.987289	1.38887
Zfp644	1.70455	1.59079	3.77569	3.60454	1.60994	4.29493	3.47343	3.46168	2.94724	3.57339
Ablim1	23.2224	1.95643	22.8662	16.2847	16.3276	2.59896	3.11576	2.02428	15.9608	11.8807
Ssu2	4.20755	3.67	0.408858	5.29325	0.990644	2.11201	30.2824	10.986	0.642775	1.7903
Sc5d	26.3318	20.9169	39.7463	28.5522	26.6385	22.568	48.0684	75.9454	37.2994	25.5378
Rps27a-ps2	125.369	148.538	100.92	111.019	143.5	98.3613	78.1869	120.896	89.2361	90.4958
Parm1	24.6238	6.17728	5.24973	5.78195	5.70663	6.43122	6.5984	5.22249	4.81751	4.55253
Lsm10	12.439	10.3629	19.4199	19.1985	11.4981	22.6954	19.285	20.8024	21.1965	18.5588
Caskin1	4.57801	4.18975	6.60967	6.25603	4.36757	4.50558	10.5191	6.14718	8.75336	6.05115
Ncoa2	0.947983	3.94231	1.07763	0.85587	0.942319	0.852545	1.09935	0.732454	1.01202	0.77015
Gm11449	2.5502	2.37907	1.29239	1.31546	1.25867	2.96582	2.6273	2.07424	4.31155	3.67876
Ctsw	0.591585	0.843665	1.03914	0.875933	0.791647	1.07949	1.61672	1.16542	1.19352	1.53897
Lrrc3	0.995585	1.07826	1.33292	1.2351	1.21084	1.0888	2.52636	3.14756	1.40655	1.18936
Gm11843	5.58774	17.7159	8.92879	11.3224	38.1875	5.07138	4.72331	6.50562	9.34255	15.0982
Itpr2	3.34058	2.42614	2.87941	2.94293	2.54694	3.12026	7.69506	5.45611	2.63701	2.10594
Gm13245	2.42582	3.4234	2.22627	1.5787	4.35446	1.16291	1.41791	1.27607	1.3494	2.01641
Chrm3	0.155268	0.279994	0.255532	0.183319	0.193582	0.0506832	0.11044	0.0541359	0.245739	0.0655236
Idi1	15.2405	12.9971	10.8636	12.4362	9.59236	9.58204	13.6957	68.257	7.13318	15.4121
Ccdc115	12.2012	11.2459	11.9205	11.8473	10.9369	3.79046	5.06896	11.3712	11.6992	5.86951
4930453N24Rik	4.87026	5.68498	4.90488	6.33639	5.57342	6.20933	1.78372	2.15152	5.25994	1.96967
Aplp1	1.38239	2.20986	1.39522	0.974646	2.29499	1.82033	3.1054	4.71974	1.75571	2.09004
Pcmtd2	8.79394	19.3973	8.02142	7.86878	9.21439	7.0921	8.61451	7.31681	6.96298	7.17282
Tuba1a	123.672	189.972	110.436	165.53	164.568	158.188	192.729	298.355	128.033	252.408
Tmem129	8.38179	8.4827	2.45995	7.71882	7.91674	2.33544	3.51111	4.17982	2.62304	7.87682
Id1	22.8293	24.7464	26.7877	25.01	18.6379	23.5833	27.345	50.6574	39.3146	22.3296
Rpl7a-ps11	326.963	572.417	631.707	361.829	340.133	351.193	279.607	295.729	295.244	424.882
Eln	2.72428	2.94626	2.9514	2.58711	2.85072	3.4497	4.10674	4.9052	2.87007	3.19716
Dysf	2.73967	2.9562	2.34499	2.88408	2.28775	3.04258	4.78257	4.13663	2.5638	3.30319
Mmp15	7.14177	7.25459	4.95021	5.7422	6.02843	6.63948	11.5037	9.32215	5.31714	9.18436
Zdhhc22	0.229314	0.334216	0.280541	0.377562	0.41386	0.123436	0.286944	0.220643	0.135514	0.121546
Epdr1	49.325	54.851	31.1984	47.1969	41.9782	32.389	98.041	104.533	37.6856	59.1957
Tle2	21.9815	21.2737	17.8549	21.8672	18.0414	20.7582	38.4619	32.9127	16.8115	25.1008
Gpr182	1.80008	2.01715	2.21362	1.70779	2.56641	1.87755	4.0948	5.03287	2.0467	2.55094
Rps2-ps6	0.807582	2.0995	1.17351	10.3577	1.488	0.986343	1.11625	1.5258	2.04925	1.20818
Mapkap1	10.3823	9.10729	9.24191	13.2976	14.7077	13.4676	14.1407	14.1549	15.0635	14.9613
Mgst2	13.3662	11.2836	9.73021	9.77465	22.6018	24.9975	21.5615	11.4859	16.9672	17.6466
Ostf1	8.8923	7.66314	5.94102	9.47436	8.01008	7.80768	8.16427	23.1593	8.56373	10.3654
Sell	0.0915056	0.107278	0.0473799	0.0426578	0.0726716	0.120373	0.179322	0.0651873	0.131619	0.18578
Gm14027	1.50375	1.52846	1.88789	2.92539	1.49987	1.46289	0.553216	0.878649	1.34875	0.92899
Cyyr1	1.4314	1.18288	0.980378	1.12685	0.856308	0.688796	3.05969	3.50238	1.05436	1.10842
Slc25a25	2.15823	1.01526	1.71288	1.20799	1.1869	1.82832	2.80589	2.8823	1.73191	1.42141
Bend6	0.276831	0.104838	0.207956	0.101886	0.263671	0.0266438	0.0628664	0.0693699	0.143893	0.145482
Shank2	0.213813	0.240611	0.171455	0.277651	0.247598	0.181282	0.167911	0.113288	0.0488986	0.152506
Ptprc	0.384645	0.850111	0.577704	0.244153	0.377348	0.843128	0.900132	0.301442	0.993781	0.902102
5530601H04Rik	2.14552	1.80145	2.1219	2.25571	2.53635	2.32003	1.72959	1.13523	1.36822	1.09876
Tbc1d8	9.84115	8.48738	8.20462	9.06668	8.05045	8.11929	13.7193	24.2664	8.88351	7.74509
Fam167b	4.19928	5.94846	4.40471	6.18671	5.62088	6.02671	8.33778	9.46999	7.32581	7.11436
Olfr1034	1.37594	1.23408	1.09039	1.18654	1.73506	0.956343	0.798874	0.823788	0.832027	1.05882
Folr2	2.02725	0.984254	2.3961	1.68657	2.68197	1.59224	1.53137	0.777569	1.17257	0.403941
Slc28a2b	0.267538	0.191205	0.487898	0.411977	0.344795	0.948001	0.338542	0.299067	0.550868	0.832032
Fam205a2	0.702321	1.63645	0.509704	0.490657	1.31714	0.571002	0.88933	0.367999	0.443962	0.285769
Gm11639	0.0553537	0.226616	0.0897317	0.13555	0.417721	0.0715843	0.118087	0.0207369	0.0787078	0.143884
Ccdc141	4.48533	2.98469	4.42441	2.23904	4.38476	2.80049	3.13879	2.50406	2.7814	2.46086
Sesn3	8.43586	12.0181	6.22711	9.95195	7.53915	7.99673	16.0553	23.973	5.54935	12.9791
Iglv1	6.09067	11.9748	12.3571	5.85886	4.12067	5.65743	2.7982	7.46681	2.54411	3.66501
Dlk1	0.287674	0.412121	0.748602	0.157271	0.579811	0.169099	0.070958	0.120205	0.427685	0.278008
Dgat1	12.3566	8.55035	8.13572	7.79859	8.77655	9.40631	11.7852	36.0276	6.61217	9.56036
Gm37530	0.080081	0.066585	0.358768	0.040626	0.223236	0.292322	0.343376	0.309166	0.352523	0.246589
Aicda	1.09415	1.65716	1.88291	1.24294	1.64434	1.29848	0.749076	0.782702	1.18883	0.822832
Dnajb4	5.33701	6.37106	7.10866	7.05948	6.19105	2.28491	2.85171	5.64726	3.09818	7.55524
Lpin3	13.9107	8.17707	5.18516	5.73064	7.09643	5.35373	7.20993	4.9059	4.1549	5.7521
Ces2e	1.64853	1.68049	1.98769	2.04418	1.85576	2.22366	2.8432	3.24504	2.97563	1.93851
Gm46522	3.2186	1.99547	2.70266	5.50955	5.34017	5.46993	4.94285	5.46021	5.09899	9.21227
Aldh1l1	7.72165	4.69863	4.36705	7.23367	4.46256	4.69	13.6732	12.656	6.5389	5.20776
Mxd4	13.4971	13.3909	13.5374	13.4427	13.9986	6.79911	13.7937	6.85616	14.7746	8.12491
Zfp959	2.74638	0.733495	4.04277	4.38973	3.90036	0.966081	0.738477	1.59458	0.491246	3.80074
Dynlt1f	14.9274	12.857	10.547	13.9891	14.4551	17.4894	18.5241	16.623	14.2898	15.7495
Pcx	13.5326	8.79668	13.0036	14.6125	8.63171	11.5323	15.3918	19.2535	16.152	13.9275
Gm11427	0.255013	0.176037	0.273227	0.158696	0.24137	0.412917	0.465378	0.242442	0.476529	0.302229
Fmod	2.68838	2.27324	2.48902	2.42223	2.20215	3.04905	4.34709	3.28809	3.15856	2.829
Wbp1	13.5234	13.0656	12.8808	16.8843	13.5707	16.7949	18.9956	15.4449	18.9699	17.4763
Aurkaip1	10.2709	10.693	8.96054	21.1547	10.7161	10.681	22.3439	24.2013	11.2937	23.6859
Vnn3	0.788304	0.165487	0.226499	0.274291	0.281528	0.338728	0.986952	2.24628	0.175002	0.338479
Anapc13	19.1578	19.3773	17.4523	21.6271	18.152	22.0554	23.2841	28.8325	22.0847	22.1134
Ltf	1.82943	1.92897	1.49143	1.25857	1.32938	1.88732	0.613359	0.970582	0.725315	0.59427
Bbs7	2.16119	1.73984	2.02368	1.98535	2.1766	2.97671	2.7626	2.68004	2.812	2.18914
Gm50230	0.05993	0.149922	0.269537	0.110329	0.0001	0.245652	0.425895	0.343743	0.470607	0.064635
Fah	8.0699	6.96675	5.97213	7.15931	6.02572	8.75564	10.094	11.9846	7.81969	7.19999
Treml2	0.0985527	0.22946	0.0774696	0.0856341	0.19586	0.0377927	0.0654728	0.0779157	0.00969364	0.111592
Fdps	36.4373	26.7143	13.6844	27.3956	21.3905	20.2422	59.494	86.1658	15.4892	26.3443
Coch	2.93454	4.74907	4.04383	2.24157	4.20226	7.26387	4.84943	5.22192	5.42089	3.15668
Snca	0.469191	0.426847	0.693224	0.434726	0.48373	0.780812	1.1898	1.19312	0.385557	0.677739
Gm9320	13.8012	16.6731	13.8643	27.4366	17.7839	12.6014	15.6607	9.46775	11.18	13.1025
Zbtb8os	5.53899	4.17422	4.76913	5.54546	5.03854	4.51982	2.85525	3.78628	4.33218	2.95465
Trio	1.58699	1.2878	1.60346	1.02779	1.18319	1.20295	2.20392	1.16138	1.78652	2.85823
Soat2	0.555298	0.623292	0.251328	0.460916	0.415284	0.551337	1.15313	1.59197	0.208099	0.938888
Map3k7	15.327	15.0659	14.63	14.7411	15.2957	11.8174	14.1831	10.5146	14.5157	8.34975
Gm19276	0.034712	0.0870342	0.0586205	0.197149	0.0883338	0.107521	0.338584	0.294867	0.0534734	0.208214
Rgs7	0.607991	0.466937	0.174855	0.642007	0.134533	0.475349	2.31279	0.764703	0.153543	0.706127
Asap1	8.51298	11.3693	7.7082	9.43276	7.19407	8.18649	13.7091	15.4728	7.83098	13.053
9930038B18Rik	0.290047	0.213348	0.345274	0.307749	0.204078	0.086075	0.194504	0.224072	0.139191	0.115174
Panx2	0.424362	0.266554	0.359176	0.295887	0.277472	0.173419	0.0667283	0.211381	0.210757	0.240634
Zfp451	3.72482	3.98597	4.11804	3.82722	4.11539	2.2006	3.0786	3.65105	4.00524	2.10589
Gpx4	107.496	108.686	99.6	138.163	97.2385	111.32	151.738	187.63	124.122	119.271
Ywhaz	51.7953	69.2988	61.1178	54.4258	63.5204	57.7801	65.4653	97.0102	79.2995	71.2057
Dph1	9.69176	8.5453	9.55119	10.9919	4.70462	5.06693	5.58733	4.39855	6.02168	9.05467
Paqr7	14.0824	8.99433	11.643	9.37414	11.5529	13.0446	16.5034	15.3585	12.4024	12.123
Reep5	36.0167	36.0504	28.7713	32.499	34.1867	30.2444	53.1144	62.7722	33.2697	37.1542
Gkn3	0.912295	0.396002	1.10179	1.04229	0.638194	0.608456	0.239123	0.682893	0.303888	0.260845
Naip1	1.48072	0.201132	0.247091	0.329423	0.354617	0.406161	0.264586	0.138294	0.213709	0.279173
Anxa8	0.190775	1.81329	0.335057	0.135053	2.74951	0.031027	0.141595	0.248434	0.248884	1.02556
Scarb1	119.114	50.2765	41.6242	80.8984	41.7324	58.2004	144.318	185.672	64.8838	69.2843
Bmp5	0.113026	0.0725411	0.272113	0.109213	0.299373	0.517886	0.35352	0.0870818	0.493875	0.275282
Hoxaas2	0.460004	0.20768	0.382132	0.0339646	0.0524236	0.190641	0.13483	0.0393896	0.0367703	0.0382515
Igkv4-72	0.641474	0.447948	40.4533	0.895324	2.87693	1.91107	0.66838	0.622784	6.49666	0.0001
Bdh1	3.1646	1.71687	1.59907	3.07506	1.45038	2.08244	4.84933	7.07559	2.31969	1.82454
Itgav	1.36746	0.842679	1.11007	8.86499	0.968293	11.6319	0.983655	9.58867	1.08925	9.35133
Dynap	0.676395	0.7287	1.04639	0.935752	1.02061	2.65648	1.36246	0.577174	1.83441	1.26152
Tor1b	4.51865	6.32055	7.15628	3.29791	3.26409	3.5367	3.22487	2.9301	4.88409	2.49758
Batf2	0.609893	0.302404	0.468553	0.333323	0.310509	0.118677	0.199344	0.279144	0.368018	0.0941874
Cpz	2.38058	3.00006	3.16094	2.44837	2.70548	3.48958	4.74207	3.37414	3.48091	3.83119
Gm4865	0.596909	0.808041	0.839189	0.482044	0.367537	0.358445	0.167516	0.24912	0.452032	0.455889
Plekhd1	12.8516	11.052	9.82649	16.4322	12.063	13.8433	25.8824	22.0784	12.5632	10.3977
Acox3	4.74966	3.52733	4.77925	4.36538	4.72259	4.03945	8.09691	6.28817	5.0071	4.79089
Gm17081	3.22462	0.86522	1.62695	1.5295	0.939719	0.864562	0.86915	0.734046	1.53196	0.82977
Apof	0.3992	0.307581	0.370915	0.288178	0.387866	1.08327	1.21478	0.944013	0.15748	0.175378
Zfand5	10.4053	5.86837	11.4606	10.2202	5.13464	4.27561	4.67415	10.247	4.60139	5.71504
A430035B10Rik	0.201069	0.169343	0.156925	0.19523	0.124416	0.410229	0.292753	0.255537	0.25347	0.188615
Efhd1	87.641	53.8411	53.5947	63.4505	53.3298	55.1215	95.1577	156.16	59.0311	67.8275
Ppfia3	0.190172	0.25256	0.213535	0.30968	0.156592	0.420481	0.231043	0.530026	0.36792	0.237209
Arhgef2	4.13625	4.56275	5.6269	3.46658	4.21513	4.12052	6.66265	4.81128	5.90843	6.1803
Gm13160	3.42145	2.59937	4.07428	4.62496	1.00051	1.90799	1.22272	0.369243	2.41896	2.15129
Xlr3a	1.06177	3.65623	1.43653	0.916329	1.84943	1.12429	1.30456	1.35432	0.773966	0.783035
Ccl2	2.27227	2.20968	0.320908	1.54754	3.76297	0.470915	1.11658	0.180456	1.09851	1.72997
Plekhg1	2.78741	3.15062	1.25344	2.46876	0.683042	3.02913	3.76276	2.67128	2.92896	3.41653
Kifc3	10.9491	9.46089	8.62289	8.49102	8.6501	9.50356	17.5294	14.688	9.16777	8.92576
Rps20	44.9359	82.1064	50.1337	104.695	87.5308	59.0194	45.7525	53.4467	61.8375	56.0234
Gm45767	0.285911	0.192754	0.323296	0.438974	0.284437	0.594786	0.327217	0.954785	0.545425	0.217877
Rps24-ps3	13.5272	16.2849	15.3424	17.4716	16.4501	29.2901	10.5057	26.194	25.423	23.7369
Gm5620	2.63229	0.857516	0.946279	1.63471	6.8397	1.01189	1.18152	1.14942	1.68192	1.59689
Gm5451	6.1025	26.1357	13.1989	5.1823	22.6045	8.37054	4.36127	14.4669	7.88073	4.28573
Fads1	51.7663	41.1142	37.7865	42.5722	37.2158	36.4348	58.9486	87.5667	41.5269	50.7784
Plekha5	6.13923	7.53828	6.01148	6.06275	6.91578	6.48182	10.4541	12.7048	5.78994	7.05673
Chl1	0.0492788	0.0990349	0.107941	0.0602272	0.0573323	0.0320824	0.0684375	0.0344851	0.0402724	0.0345842
5031410I06Rik	0.379894	1.12124	0.689181	0.542742	0.836061	0.430129	0.372833	0.299512	0.363229	0.631119
Calu	56.1179	37.8698	59.3401	86.3631	56.0377	52.1982	51.4532	16.1215	58.0385	16.1174
Slc41a3	2.85127	2.8508	3.45026	8.13419	2.62838	3.00122	7.11745	5.56442	9.90848	5.9064
Hacd1	4.80357	3.20027	3.0874	4.10889	3.09253	5.60175	4.55423	6.85639	5.23003	3.55896
Sppl2b	4.11722	4.11188	3.2923	6.41577	6.12022	3.6672	2.96853	3.894	3.80806	3.11132
Ubr2	12.9268	11.6485	12.4969	10.0682	12.6704	7.25723	12.7409	7.86773	10.9741	8.30497
Gm26670	0.287933	0.497075	0.155181	0.488776	0.222189	0.202679	0.193132	0.125125	0.129141	0.259053
Oxr1	9.76812	3.42151	3.82179	4.06085	3.50073	7.63116	4.15706	7.88897	7.70054	7.83544
Tnni2	0.690878	1.08741	1.21975	0.955117	0.837953	0.166297	0.564335	0.623537	0.747599	0.580429
Gm14414	35.8138	20.3766	11.819	46.678	14.4083	51.0575	27.1167	28.8713	50.9391	45.003
Ptprn	1.3189	2.10486	0.185122	0.40611	1.99808	0.174181	0.217328	0.0911351	0.378409	1.55026
Zzz3	2.73806	3.67646	5.25651	3.89138	3.28308	7.0432	2.94153	2.57668	7.05854	6.9617
Chpt1	3.76355	3.29467	3.36974	3.18799	3.0018	3.56012	3.9411	4.59556	3.59932	5.22572
Pgk1-rs7	1.63645	0.976986	1.03599	1.52	0.975387	1.09657	2.87212	1.48787	1.3848	3.30247
Rergl	0.969714	1.09448	1.47422	0.456692	1.51616	0.0001	0.423401	0.695283	0.848454	0.382066
Apc2	0.213408	0.147034	0.243527	0.12714	0.192593	0.293592	0.424011	0.213353	0.318842	0.173592
Ctnna3	0.141619	0.244659	0.203051	0.179475	0.294092	0.1506	0.120783	0.163074	0.0864269	0.107783
Cd300lg	3.38609	4.84617	3.27364	5.01005	3.29187	2.92596	9.63845	11.4594	3.53801	3.66657
S100a1	59.9569	49.2275	60.9774	56.5139	55.6659	52.9758	66.7639	108.991	70.2747	62.4572
Tmigd1	0.877256	0.607276	0.446499	0.862349	1.03991	0.581933	0.18654	0.471714	0.577721	0.341705
Atp8a2	0.243691	0.316206	0.260601	0.341459	0.395444	0.184218	0.175111	0.197607	0.306013	0.182438
Kcnk3	23.1459	11.1799	9.09298	13.0298	8.61861	16.7897	39.5847	30.9601	8.62091	8.85708
Pikfyve	1.47055	1.75063	1.59328	0.965692	0.865011	1.42344	1.84275	2.036	1.70527	1.74963
Rdh11	12.5805	12.2454	10.4324	9.85976	11.5115	10.7905	17.5928	24.2547	11.0051	11.4846
Alox12	1.89359	1.51516	1.86682	1.9361	1.86495	2.15301	3.11831	3.48612	2.0019	1.90131
Lysmd4	1.59829	2.936	3.22882	3.13189	1.89968	1.11487	2.0139	1.05939	1.45697	2.74313
Gna14	10.4137	6.89446	8.51705	8.66135	7.87447	9.37433	11.846	11.2407	10.7164	9.77555
Gm11110	0.260627	0.35774	0.469409	0.433719	0.210013	0.821943	0.578911	0.351091	0.709801	0.444073
Ccr7	0.548968	0.671737	0.300174	0.18722	0.45529	0.125189	0.042601	0.089983	0.202427	0.531236
Xylt1	2.8624	2.03555	1.81368	1.89911	1.40172	2.13103	6.64828	4.0943	1.20126	1.81469
A430027H14Rik	2.91279	4.47396	2.82872	2.72099	4.10762	2.86665	2.04146	2.01164	1.94363	2.63315
Gm28913	2.54842	2.36323	5.28135	3.17737	6.01696	3.03217	1.96655	1.81717	2.37011	2.22484
Bgn	95.053	70.4409	51.36	49.4818	67.8694	45.6306	60.252	49.7593	34.8336	62.2414
Tmem44	1.14927	1.69785	0.94567	1.28129	1.13084	1.48283	2.0747	1.6845	1.53605	1.56993
Nptx1	0.068119	0.201088	0.05257	0.105442	0.072298	0.043308	0.217316	0.443758	0.103663	0.232459
Ebp	18.0685	16.6221	12.5436	17.4769	14.7543	15.528	24.4339	34.1568	15.3192	16.7224
Gm8172	18.1587	35.0247	10.9112	55.0878	23.7957	6.71478	17.9218	17.7109	11.2308	29.8882
Gm28187	0.803687	2.99552	0.273825	1.75479	1.2344	0.691258	4.84608	5.79241	0.415145	4.01879
Mcts2	12.9714	10.8955	10.0979	13.8229	10.2096	15.2879	17.1544	15.8516	14.7442	13.7668
Clvs2	0.0547079	0.148547	0.123037	0.175659	0.098467	0.037273	0.0452222	0.0698305	0.12539	0.0385115
Samd8	6.63571	0.312762	5.63715	0.681394	0.240088	5.3796	6.17124	7.75096	5.64804	5.42924
Nat8f5	0.759869	0.322016	0.228822	0.842173	0.23573	0.488848	1.32231	2.81327	0.280408	0.451301
Lrrc47	6.63638	4.68556	6.73448	4.54895	5.13877	4.4472	6.06029	4.61276	5.50478	25.0896
Gm17641	0.871828	3.04907	3.08175	1.03841	2.44167	2.01193	0.663766	0.675741	0.760883	1.77116
6430550D23Rik	0.071334	0.515196	0.350559	0.126631	0.259828	0.0468553	0.105793	0.0601827	0.113238	0.287062
Hirip3	8.25757	7.34126	11.624	6.26828	6.58969	13.8032	10.3981	8.71907	10.6124	8.57041
Fgd5	4.02	5.29482	5.09159	4.45538	5.25281	5.97308	6.99967	7.12207	5.83721	4.36557
AC160138	1.88591	2.50523	1.13911	1.55156	2.78333	2.24082	2.8581	2.72838	2.96934	6.07599
Mapk4	0.240323	0.340062	0.0506386	0.284084	0.150765	0.181503	1.21541	0.474023	0.273391	0.135098
Tmem189	7.9342	8.05475	7.2054	7.4725	7.43501	7.89536	7.49318	12.8324	12.2043	8.68343
Gm11518	131.088	95.323	125.156	113.155	135.878	173.099	119.395	144.156	144.978	150.75
9330159M07Rik	0.62663	0.629462	0.711748	0.582587	0.925439	0.610169	0.269029	0.375965	0.414186	0.596745
Kalrn	0.960255	1.88569	0.90717	1.64603	1.17716	1.03916	2.6446	3.19012	0.965793	1.8849
Ahdc1	1.45499	3.82583	1.20966	1.03369	1.08028	5.04837	1.02406	5.99167	1.54139	1.67901
Gm13023	2.72529	5.21373	9.93305	3.70261	7.11598	2.37998	4.06852	3.15085	3.9201	4.71923
H4c11	0.156589	0.27697	0.385754	0.773152	0.106381	0.520379	1.18939	1.63389	0.17889	0.310731
Gm28424	1.35746	1.4426	1.32254	1.76822	1.45158	1.27249	0.94245	0.898645	0.729202	0.797678
Hoxa4	0.49291	0.549117	0.870097	0.917836	0.694796	1.08106	0.955982	1.26073	1.52585	0.783555
Esr1	0.878079	0.235997	3.7119	0.408387	0.438835	2.8178	3.00568	2.75373	0.36992	2.97063
Gm3571	14.9718	12.9551	5.52933	12.7169	11.3952	9.3501	28.2154	40.552	6.84989	11.5135
Cacna1h	8.28057	7.21557	8.75988	7.44939	6.83314	7.82972	12.1236	8.29335	10.4176	8.2627
Sod3	24.2386	20.2963	21.6778	20.7241	16.3981	18.151	24.8747	31.4779	30.6174	23.1537
Atxn7l3	8.16218	20.2002	20.2425	20.8845	8.52571	13.9946	10.5291	15.1484	6.09608	4.24542
Dele1	7.75356	6.02855	6.33118	7.09533	6.86592	9.21754	9.49262	7.75176	9.97802	5.69757
Gm15516	3.02958	10.8374	4.19579	44.8031	22.8554	32.8139	2.97495	93.6486	40.5317	34.5255
Gm27000	0.115359	0.177191	0.837625	0.197668	0.0001	1.24381	0.0001	0.155519	4.43524	0.056073
Ankrd9	1.018	0.498965	0.663149	0.989139	0.73633	1.24848	1.88785	1.75842	0.778303	0.571594
Spag1	4.47712	3.42044	1.50795	4.168	2.17721	3.17939	6.97553	10.0426	1.76347	3.36339
Gm26660	2.0763	1.45835	1.32264	1.44851	1.5213	1.74894	4.02454	2.91664	1.22034	1.55127
Nsun7	0.365248	0.274667	0.505382	0.383342	0.66453	0.328071	0.278254	0.155681	0.133945	0.403996
Gm7104	0.334307	0.491826	0.750156	0.602046	0.55144	0.375936	0.436079	0.261736	0.327489	0.256803
Svep1	0.443481	0.354849	0.320164	0.183186	0.43431	0.348547	0.59474	0.721737	0.403743	0.468267
Aacs	4.93465	5.59225	4.1716	5.10221	4.91674	4.54057	8.45548	8.79989	5.11587	5.92762
Cst8	71.8645	40.0141	22.8148	43.5942	25.7141	29.5225	150.856	134.384	19.7951	31.1377
Cmbl	33.0968	19.0132	18.336	21.7731	21.4301	24.9543	38.2904	44.0614	20.4671	24.3985
Mtfr1	10.3185	10.3907	7.3109	10.5017	10.955	10.2617	12.5493	14.4203	11.6792	12.1531
Yy2	1.30635	2.25755	0.709014	2.10875	0.317031	0.320537	0.000992	0.061328	1.59642	6.6e-05
Gm5586	6.8357	8.1267	6.34303	7.10014	8.78339	11.2328	10.344	8.39373	10.2414	10.3635
Dpysl4	25.2158	13.2072	7.26027	17.6416	9.39868	12.0332	46.3701	34.4968	9.04046	15.7702
Nmrk1	1.89465	1.62207	1.46496	1.67302	1.7971	1.70722	1.64344	7.61805	1.14691	1.99143
Gm4294	50.9743	66.4381	21.6513	51.8819	25.6453	59.4471	21.8492	91.5247	60.4595	101.875
Dsc2	1.91915	2.07932	0.900522	2.19741	1.13688	2.53336	5.84022	1.77317	1.16808	1.96017
Kcnmb2	0.298639	0.2417	0.387637	0.395623	0.382917	0.308865	0.577651	1.31973	0.261747	0.517153
Fzd1	30.1634	15.9601	16.1707	8.12867	24.4517	14.1105	13.3797	8.55173	14.1064	16.9331
Mst1	0.29878	0.131418	0.100258	0.095754	0.041731	0.190655	0.465735	0.694856	0.032424	0.14022
Dusp1	9.02043	12.9174	2.75336	7.55636	3.68842	8.07747	24.0399	13.8933	3.14977	12.0486
Wdr46	13.6422	11.3558	9.9767	11.184	9.57591	8.35609	8.36403	9.21062	6.29812	10.4198
Fndc3b	11.0029	15.3455	12.3948	15.4317	13.8112	13.2582	11.2586	11.8539	2.62084	1.68187
Mesd	8.17312	6.28651	21.9299	6.42215	5.95616	5.76373	7.50628	6.57541	8.22994	4.43947
Guf1	5.28934	4.06251	5.14451	4.86925	5.19153	2.83924	3.48092	3.7059	3.90966	5.24069
Gm10638	0.443273	1.14566	0.308045	1.00313	0.816177	0.719492	1.15248	2.20798	0.573082	1.68315
Gata2	0.799343	1.49638	0.809114	0.630112	0.856087	0.814473	1.46178	2.18209	1.06367	1.31531
Gng10	14.2085	12.0402	12.7147	14.7811	12.4467	16.6972	18.6999	17.8177	14.8025	15.8433
Syn2	0.299088	0.319901	0.358143	0.227572	0.260254	0.491772	0.276819	0.383691	0.560789	0.437204
Rpl31-ps9	8.53983	7.31266	9.36375	15.9845	32.9508	9.54986	9.86182	7.63947	10.3743	7.68262
Col6a6	2.38936	2.38529	2.23368	2.13717	2.17179	1.9786	4.66489	6.18956	1.46471	2.28006
Slc16a11	0.750622	2.36492	1.70208	0.843703	3.67442	0.426919	1.08476	0.758483	1.68111	1.29294
Dhtkd1	2.39858	2.35431	2.92905	2.73562	2.17418	2.12807	2.32169	1.32341	1.59823	2.00963
Nsdhl	18.2886	18.4026	9.44801	15.4145	12.9241	12.6854	29.3721	39.7335	10.7383	15.4862
Gm5869	14.3951	12.9511	14.1123	15.7172	15.1136	20.6147	14.1306	16.9789	19.7394	20.2931
Gm11263	8.59293	4.31083	6.23869	9.22309	9.45783	9.06943	7.71872	12.4303	11.6484	13.3276
Lama5	2.87316	2.93032	2.80737	1.95945	2.78842	2.5141	6.38	3.87297	2.57015	2.62218
Serpinc1	0.485542	0.418246	0.531804	0.357185	1.30582	0.416209	0.793817	1.31509	0.484502	2.30783
C3	18.5996	6.42535	10.9885	3.08382	11.4416	9.6537	8.14411	5.19397	5.26023	4.37238
Gm32219	2.04384	3.42781	0.839971	3.55313	4.04908	1.59383	7.02939	11.1817	1.61317	4.115
Gm46339	0.338781	0.507316	0.719868	0.395982	0.587815	0.372549	0.366299	0.133936	0.407293	0.258933
Elavl2	0.219196	0.287509	0.296012	0.238568	0.292968	0.335361	0.48215	0.263279	0.443621	0.407037
Crcp	6.41187	5.93925	6.73295	7.49887	5.9054	6.99751	6.63292	17.0065	8.71404	6.36866
Rorc	5.83538	4.53475	6.3096	4.18753	6.1143	4.79333	4.19552	2.13565	4.39173	4.23499
Gucy2e	0.124575	0.188097	0.294944	0.114537	0.278612	0.0546085	0.126993	0.0933775	0.159787	0.146545
Cyp2d9	0.448997	0.471415	0.234051	0.0871291	0.00423105	0.207778	0.286401	0.00593661	0.013627	0.0001
Slc22a1	0.524927	0.502707	0.26511	0.108509	0.356725	0.258831	0.234827	0.132431	0.22058	0.0838367
Ece1	39.8496	43.6997	41.9462	39.5748	41.1202	36.9719	35.9289	32.9168	30.0603	35.5409
Gm16026	0.225088	0.219157	0.156834	0.0923738	0.269164	0.283118	0.243282	0.417135	0.375952	0.268178
AC139579	1.81772	3.12855	0.233357	0.653806	0.499943	0.271273	1.429	0.378468	0.265529	0.366196
Ahctf1	4.26204	3.75968	4.28514	3.67919	3.86059	3.79356	2.27679	3.78732	2.37838	3.37203
Pcsk5	8.84546	6.92811	7.02776	5.4594	6.96247	6.66313	5.79311	5.1365	5.90908	5.18645
Deup1	0.160181	0.184256	0.0944543	0.190682	0.266392	0.204567	0.427536	0.326928	0.199858	0.346916
Rusc1	5.16196	3.06899	3.21602	3.31236	3.82342	2.96573	2.6179	2.7142	3.14473	2.63613
Selp	0.565788	0.236317	0.313677	0.369142	0.346136	0.21044	0.15903	0.222019	0.260845	0.280564
Dnaja4	14.9599	12.3345	10.5342	11.3074	10.5397	10.5416	23.995	23.0588	11.4042	10.7879
Mllt10	6.0428	4.93853	10.9011	4.76884	11.0744	5.20722	6.13774	4.94607	6.77757	4.43889
Alas2	1.306	0.837456	0.849375	0.908863	0.736382	1.25083	2.36849	3.41503	0.554164	0.513189
2810459M11Rik	0.018193	0.142101	0.041168	0.237678	0.098989	0.072683	0.342589	0.585743	0.126591	0.092282
Als2	2.20828	1.39877	1.60853	1.25914	1.72228	2.88367	1.64877	1.404	2.6472	2.38189
Myom2	0.161031	0.458052	2.15358	0.451537	0.533958	0.249765	0.372302	0.196074	0.872052	0.173653
Gm14418	0.545483	0.779258	0.606278	0.450483	0.210636	0.305957	0.226408	0.221346	0.107473	0.546209
Phyhipl	0.0358744	0.0263672	0.0644738	0.101597	0.100735	0.0120417	0.0381368	0.034562	0.0278287	0.0548785
Hmgcs2	306.584	321.133	343.547	278.6	335.324	336.577	340.477	339.342	454.75	399.92
Hltf	5.00234	2.63551	5.62175	3.52487	2.94538	3.11562	3.323	2.70473	2.86015	2.56983
Gm4895	0.398792	0.302236	0.379355	0.672001	0.303156	0.81369	0.45511	0.699805	0.984065	0.522564
Gpx1	161.051	93.1165	94.0037	130.354	97.6111	136.829	155.477	176.31	135.84	113.464
Bcl6b	4.42322	5.49469	3.93	4.16326	5.08169	4.92974	5.64433	6.31962	5.97613	6.39306
Rasgrp3	3.49912	3.41245	3.80451	3.82758	3.53482	3.43904	6.70952	7.03376	3.20819	3.73782
Prrt2	0.215223	0.0283297	0.152038	0.0693096	0.178233	0.0675195	0.192952	0.187624	0.343421	0.480326
Dagla	1.28141	1.57835	0.45262	1.23771	1.64042	1.88503	2.13803	1.61818	1.83695	1.51471
Rnf19b	37.9579	48.129	41.2682	32.5294	29.1196	31.7501	29.4488	25.6877	28.101	37.1982
Pcdhga9	0.307068	0.572386	1.17921	0.522557	1.2056	1.69642	0.242822	1.34146	1.04736	2.24925
Tpk1	3.37499	2.63841	2.81855	2.89248	2.80082	3.33272	4.30618	4.97642	3.16454	3.08297
Cox7a1	6.57157	3.88154	3.52035	6.77811	2.81496	3.36936	10.8198	12.8241	7.19347	4.16021
Plekhf1	3.88258	8.25714	4.20774	7.47942	5.04907	3.91272	12.5406	9.09422	4.11308	12.7339
Pam	13.6452	11.0131	10.9269	8.63015	10.1057	10.0604	19.2809	17.6933	11.2652	10.3668
Hoxd3	2.15518	2.99225	2.69365	2.47223	2.38141	2.41893	1.80989	2.01144	1.28751	1.65772
Cyb561	4.98393	5.69525	4.59084	4.30973	6.24957	1.65831	4.08846	4.69497	4.53448	3.29176
Hmbs	8.79371	7.41529	9.87193	9.20153	7.12291	11.268	12.5568	12.2548	8.42416	8.31794
Gm13470	1.63442	3.37399	2.4129	2.5005	2.14702	5.40998	2.15396	3.89439	2.50633	5.58715
Gm6286	15.0175	6.65486	17.4603	14.0575	10.4981	11.7233	13.2131	36.8871	30.5196	7.64568
Cd5l	4.55721	4.40269	4.45268	3.01114	3.81117	2.23256	2.01434	3.20373	4.57219	1.73479
Gpm6b	4.75977	3.65649	9.64568	2.99149	6.51259	3.17157	2.9092	2.54569	2.47444	6.99787
Sntb1	2.35548	1.97388	1.53019	1.04438	1.49584	1.39677	1.20925	1.07991	0.937054	1.2936
Cacna2d1	6.403	4.82943	4.28963	4.92114	5.0265	3.64962	4.76222	1.86421	4.4652	4.66412
Vegfa	29.1212	26.6323	22.7696	26.6711	23.5198	26.9222	32.119	45.8384	24.436	28.92
Nlrp10	1.67888	4.50754	2.66943	1.73771	5.67945	1.66969	2.01666	0.821784	2.37892	3.30251
Catip	0.764546	0.412387	0.318673	0.351682	0.510394	0.207123	0.245312	0.28041	0.275839	0.412374
E330012B07Rik	0.12758	0.145549	0.143552	0.252853	0.178747	0.432568	0.309776	0.288339	0.275322	0.117061
Sri	12.2605	9.24875	8.88514	10.1724	10.2547	14.9016	9.20136	14.9833	9.69775	14.0532
Acyp2	4.50779	5.07284	6.91774	5.73288	6.47884	7.03957	7.39322	9.05804	7.42389	7.94486
Gm26920	0.0001	2.25605	0.0001	1.97878	3.60682	0.563423	0.711916	0.0001	0.116002	0.0001
Pradc1	2.3953	1.7986	1.76052	2.46537	1.57641	3.5032	2.66047	4.9618	2.1008	1.59706
Mia	0.63445	1.20322	1.58869	1.31907	0.27877	0.97227	1.58798	4.38563	1.31247	1.09145
Wnt7b	0.320498	4.37674	0.268984	0.406036	3.11067	0.0721844	0.245155	0.106868	0.311964	2.26597
Rbfox1	0.22641	0.222536	0.339843	0.277603	0.318938	0.164069	0.116342	0.172332	0.249856	0.16703
Ceacam20	0.397271	0.179042	0.514171	0.28656	0.300182	0.214432	0.244162	0.139941	0.214691	0.187981
Bahcc1	2.38199	1.3879	2.3852	1.40236	3.83199	4.82075	2.32586	3.72014	4.48316	1.27729
Fgr	0.31104	0.336351	0.454428	0.334306	0.375691	0.441525	0.50197	0.401846	0.575616	0.799636
Tsr2	9.52004	11.4688	12.2664	12.554	11.8509	11.4166	6.71164	11.0889	8.66004	7.09662
Coq10a	10.0755	8.94481	10.246	4.09585	3.4702	8.83515	9.87071	10.277	11.7011	10.4202
Pappa	0.476986	0.745871	0.586366	0.405537	0.268499	0.399394	0.762619	1.37183	0.783244	0.468196
Ccnk	19.6086	17.6355	18.5537	17.4876	17.4992	17.6362	10.7177	15.1677	12.1209	16.8991
Gm49012	1.47587	1.8328	0.740365	2.01295	0.864602	1.08494	7.05553	2.73655	0.906764	1.0957
Fhdc1	5.1804	4.94808	9.3309	2.95016	2.54413	4.33238	8.64299	10.1801	12.5449	2.6661
Pbld1	0.0890103	0.157358	0.107393	0.183184	0.158519	0.230367	0.451314	0.228666	0.0932584	0.1867
Triqk	1.50598	0.920029	1.03597	1.4226	1.30615	1.96912	1.38738	2.42049	1.71505	1.24278
Cap1	30.6929	26.4797	26.2621	25.0058	27.6843	25.9855	28.6789	24.8999	31.1875	67.047
Mapk3	79.5536	72.7537	74.5942	75.6999	75.0876	70.4479	113.228	108.451	82.662	78.6218
Abca1	23.4561	20.7075	20.3715	23.3372	20.4763	22.3792	15.0538	17.513	15.4883	18.5923
Slc12a8	9.80945	3.87423	1.00229	3.90994	1.45693	2.68046	19.6102	15.9909	1.11246	3.22922
Gm6344	2.82608	4.31613	7.36768	6.90264	5.47298	6.15535	2.84269	2.73717	2.30128	2.76578
Scd1	10.4039	7.6758	5.11912	5.7647	6.11814	6.05277	10.1666	25.7814	4.49417	6.98987
Rgs6	0.131349	0.229773	0.0725316	0.120522	0.0769648	0.181258	0.231118	0.159103	0.136651	0.350982
Gm2309	0.0001	0.0001	0.173533	0.0001	0.0001	0.468909	0.0001	0.0001	0.465309	0.04915
Ces1d	4.7175	2.94577	5.16076	0.728876	3.83348	2.19105	1.95254	2.36276	2.027	2.25726
Metrn	2.22474	1.53523	2.58696	1.52463	1.16607	1.76224	2.81233	2.86958	3.93825	1.61493
2210418O10Rik	1.47032	0.645162	1.27132	3.14148	0.0793933	0.368754	0.803979	0.13223	0.38025	1.33398
Mgll	4.57174	6.59301	1.39301	4.44108	5.90554	1.80382	5.76259	2.0959	1.61025	3.06085
Ms4a6d	3.17057	4.14522	5.17676	3.3765	4.70632	2.70282	2.12692	2.73562	3.61806	3.38978
4930458D05Rik	0.369599	0.472821	0.422554	0.307585	0.444625	0.311722	0.29047	0.116521	0.276676	0.260945
Traf3	1.20707	0.346238	0.600397	0.426738	0.59608	3.55515	0.72606	0.398989	0.737379	0.479198
Cdc42se1	29.9907	27.8028	25.3289	26.1411	25.9997	20.9121	10.9135	29.7607	26.8008	10.8175
Enc1	12.7823	11.3269	27.6348	29.9733	12.9463	13.9432	10.6612	11.8741	19.4725	12.5578
Vegfd	2.75016	3.29975	3.72778	4.83047	4.27976	4.86076	5.86006	5.96008	4.24306	4.23187
A530064D06Rik	0.203901	0.305249	0.282036	0.193843	0.157396	0.164136	0.085378	0.159605	0.193843	0.0957707
Rnft2	1.6531	1.1312	1.08331	1.0823	0.932867	1.92865	2.14876	1.54867	1.17745	1.30687
Aplp2	201.622	193.214	139.711	159.62	158.084	137.142	275.388	317.842	144.17	220.088
Sarnp	11.8798	13.132	13.2049	11.1175	10.2199	10.1999	16.0317	10.7942	17.9169	24.0743
Runx3	0.300241	0.370217	0.250282	0.273281	0.28108	0.410737	0.529691	0.685488	0.135449	0.604486
Cnnm3	4.18206	5.52691	5.2473	4.59385	5.06539	3.50205	5.03278	3.72622	2.66817	4.08169
Gm15682	38.2497	67.3474	72.4591	82.2265	52.0532	83.2136	60.1269	81.6398	90.1468	83.8779
Gm13456	37.6231	130.149	103.283	114.959	87.9554	81.1106	70.6975	50.3313	97.8271	39.6788
Pik3r3	3.79821	4.26388	4.01481	4.0657	3.6518	3.50637	5.94682	6.22972	4.72294	4.67317
Cisd1	18.7711	17.4112	16.6123	24.6706	18.5451	22.4721	26.18	36.9623	19.9529	19.2765
Pogz	7.5803	5.16421	5.81683	4.49193	2.63649	5.75567	7.20109	7.97505	6.92682	5.3854
Gm12848	0.28023	1.80542	0.736562	0.571123	1.40551	0.276407	0.40379	0.195187	0.391968	1.13466
Gm13502	6.19642	4.27214	0.690195	2.9436	2.54919	1.86335	9.90588	17.5131	2.40338	1.99479
Gm43425	0.111006	0.052047	0.19583	0.031856	0.095054	0.278169	0.293695	0.085152	0.154333	0.104356
Esyt2	11.2954	8.51611	4.07164	10.4471	11.9604	11.7841	11.7533	13.4153	11.3827	11.4225
Ftl1-ps1	17.0099	13.6554	6.36687	21.8653	15.1065	24.2576	14.383	36.8666	20.4687	12.1359
Plcb2	1.8422	1.12199	1.25633	1.26678	0.903257	1.40879	4.33033	1.78215	1.27525	0.929672
Gm45515	0.32784	1.51298	0.542313	1.16209	0.598074	0.403051	1.77496	4.25746	0.338285	1.35633
Sfrp1	14.9429	18.5565	15.0478	13.8361	17.8523	10.435	17.0651	11.6005	11.14	14.1521
Acsl4	40.0011	23.5179	11.8771	20.2125	18.1461	16.5928	53.1065	71.1389	13.0527	23.7526
Zfp239	1.23795	1.44417	1.56775	1.75555	0.207779	0.212304	1.27708	1.14496	0.257536	0.125214
Zfp791	2.61135	2.37071	2.92745	2.39942	2.75531	1.78807	2.25159	1.52547	1.85347	2.15834
Satb2	0.472146	0.393458	0.306166	0.262061	0.276017	0.202946	0.265033	0.157324	0.222437	0.280114
Slc47a1	2.07855	2.5317	1.32014	3.2491	1.62445	2.16788	6.9873	4.37594	1.27024	2.32335
Ncoa4-ps	7.61157	6.22178	12.1993	6.13178	6.81582	4.6289	5.94242	5.38455	7.30063	5.3157
Fuca2	3.07329	1.97188	2.31571	1.95472	1.68186	1.78904	3.82905	4.54859	2.46935	2.39018
Wdr81	5.96726	4.88533	4.97398	4.80668	5.48707	4.31138	4.91386	3.69197	4.98548	1.98894
Gm14419	0.429663	0.0656597	0.564694	0.382925	0.545684	0.200127	0.455496	0.123148	0.141374	0.020621
Zfp13	8.4454	5.93393	4.49896	5.45804	5.20518	3.56987	5.12881	3.37087	5.07903	4.78504
Cd8a	0.165668	0.42153	0.290309	0.347763	0.145489	0.499082	0.499724	0.25935	0.383598	0.587662
Rnf17	0.227422	0.693036	0.673512	0.24565	0.425738	0.305816	0.280441	0.225358	0.313687	0.311044
Isca1	7.54646	8.25883	8.58079	8.48384	8.27365	1.89736	6.85273	9.42032	6.97574	2.05696
Akap8	20.8644	13.7114	12.5446	13.6046	11.7103	12.432	11.9649	10.9641	11.7439	11.6362
Trim9	0.640499	0.424377	0.396777	0.394097	0.385174	0.271977	0.36589	0.276608	0.302482	0.382121
Fgfr4	2.17845	2.31926	3.02234	2.38496	2.33981	2.77228	3.33732	3.22691	3.66999	2.88476
Ctrb1	0.312897	0.751777	0.310522	1.18033	0.066656	0.137496	3.95158	2.69392	0.072568	0.348963
Slc9a2	0.0797851	0.123916	0.231696	0.0908292	0.159573	0.236403	0.150296	0.153753	0.517936	0.117147
1700124L16Rik	0.555985	0.407531	0.521469	0.62396	1.04567	1.01263	0.801064	1.87285	0.680641	0.782797
Hnrnpf	91.3923	117.257	53.7287	79.8302	96.0985	57.9521	53.7889	112.271	21.5565	53.6796
Taf4	10.378	9.58508	10.2689	8.02566	4.24324	4.03186	9.89658	3.69753	8.49425	3.1789
Wdr53	7.94322	7.6671	9.46959	10.0988	9.84959	5.55965	8.38415	5.87207	8.14724	5.88895
Actr1a	30.399	17.0419	17.0876	16.2523	30.9122	16.9296	17.3489	18.4035	17.5461	17.2137
Syt5	0.523781	0.837288	0.490562	0.529917	0.767873	0.22246	0.53801	0.361622	0.243084	0.557925
2810429I04Rik	0.058597	0.115411	0.143996	0.161464	0.130878	0.278366	0.180951	0.107936	0.22593	0.175487
Kctd20	7.74429	11.0944	11.6531	11.6388	8.9137	7.84674	6.34852	8.17563	11.4669	6.7807
Cited2	74.6787	57.9555	48.5231	56.0861	59.2946	44.8189	47.701	37.3238	48.4452	62.402
Spon1	2.00543	3.25172	6.03967	4.71283	3.43017	3.87952	4.63936	3.37156	8.73436	6.00796
Klhdc8a	1.29359	0.894258	0.669821	1.02971	0.865526	0.737572	0.73706	0.589957	0.63954	0.626469
Lncppara	1.97248	1.5607	2.42074	1.06871	1.90149	0.494842	1.59688	1.18943	0.812003	1.55941
Bach2	0.305672	1.14001	0.209589	0.674559	0.19468	0.687546	0.122517	0.121448	0.247333	0.164857
Zdhhc24	5.24778	2.86115	3.09905	0.805016	0.703149	3.64014	4.83025	4.01632	3.33953	4.7453
Fasn	13.5303	10.7672	17.7607	12.2491	11.0563	11.971	14.5554	19.8981	18.6999	14.5143
Plekhd1os	1.22767	0.686045	0.240327	1.01881	0.621503	1.45441	1.36877	1.94763	0.96446	0.745514
Smad1	7.62177	5.93126	4.94287	5.49691	6.15103	5.438	11.1949	12.1726	4.5805	6.53385
Gm6565	8.99054	8.706	10.9761	10.3089	10.0549	12.6909	10.5664	12.6515	13.9357	16.0321
St3gal1	13.4529	5.93592	5.00302	4.12741	5.38915	4.51737	5.79078	3.58646	4.12539	6.22538
Gm43080	0.498898	0.110229	0.341908	0.323527	0.219618	0.184458	0.191727	0.063681	0.222819	0.181919
Mpc2	3.95463	3.00024	2.45059	3.28176	2.77274	2.93628	5.05091	6.95441	2.7078	3.12381
Slitrk2	0.13383	0.203842	0.299368	0.287499	0.172339	0.0664446	0.129601	0.138469	0.187432	0.156708
Pck1	0.372229	0.251741	1.30033	0.153559	0.253946	0.276359	0.548846	0.11529	0.0812497	0.0489974
Insl6	2.86313	3.46543	2.88583	3.21693	1.26875	3.18516	7.64309	5.67566	2.51771	2.56682
Cmtm2a	3.79465	6.14214	5.77959	7.17853	5.55379	5.1632	8.64654	8.61847	9.66547	6.53788
Gm20559	4.58575	4.44936	5.92753	5.14754	5.6745	5.36777	8.74131	8.13107	4.99038	5.39282
Colec11	6.56749	8.7421	6.55143	7.6932	7.09439	9.19478	12.2724	11.8512	6.90542	7.54979
Ppp1r3c	3.06025	2.02331	2.39185	2.29819	3.16732	1.23325	2.34331	1.58542	1.83851	2.17664
P2rx1	0.280058	0.13524	0.340372	0.413773	0.0839425	0.303765	0.41754	0.69816	0.490967	0.25648
Ybx3	53.2541	50.5258	46.2092	36.4007	34.9004	49.704	29.2365	29.892	35.1439	34.0892
Gm10382	0.338749	0.806735	0.396087	0.568604	0.393867	0.854952	1.17312	0.696309	0.79612	0.519112
Cystm1	1.22353	1.77725	1.38275	1.53799	1.58565	1.42248	2.08173	3.86167	1.51211	1.72767
Macroh2a1	17.2039	19.6366	15.9138	18.0461	18.5205	17.6408	28.2242	27.1579	15.5634	20.055
Rab27a	28.4069	10.7711	3.04877	14.0843	3.74676	9.2442	60.1727	39.1199	5.01347	7.11899
Scd2	45.9442	25.6444	26.2432	64	22.5603	26.0289	35.7429	33.3906	27.1938	192.921
Vmn2r89	0.477908	0.183442	0.225787	0.206002	0.211953	0.0965004	0.42922	1.43456	0.159489	0.310179
Grin1	0.0116532	0.0632301	0.0890219	0.0758144	0.0607977	0.0375071	0.0977412	0.18701	0.0656124	0.161752
Gm42980	1.45931	0.982204	2.14662	1.84008	2.53612	1.19409	1.06355	1.14136	1.45612	0.851666
Phospho2	5.20666	3.57007	5.33033	5.3118	5.89098	6.16488	1.75186	1.20122	5.66994	1.16219
Cd177	1.31297	1.27126	2.04382	2.10867	1.37279	1.07782	5.17414	3.82418	1.42716	1.33969
C130046K22Rik	0.622929	0.307618	0.649956	0.589262	0.437902	1.2079	0.898758	1.21808	0.628616	0.437993
Slc7a8	44.7884	54.8246	51.3144	39.4458	49.087	35.512	34.7867	31.5397	36.0412	55.7891
Romo1	41.6128	41.3765	34.8153	50.1099	33.2966	42.4126	48.2992	56.1357	50.6528	48.8582
6430548M08Rik	8.6456	5.02776	3.81603	6.11092	3.63268	4.71614	14.6703	11.1228	4.11146	4.97409
Tmem82	0.48062	0.382272	0.635181	0.542077	0.372922	0.45761	1.50661	1.10414	0.415572	0.375742
Gm15917	0.723667	0.284672	0.577714	1.27338	0.121581	0.557078	3.47785	1.98117	0.215497	0.460629
Lrrn4cl	1.42495	1.22598	1.33669	1.07052	1.38124	1.06677	0.900225	0.891064	0.881877	0.838142
Car3	4.18597	3.70349	12.9542	1.74527	3.1873	4.86918	3.95864	1.35381	2.52727	2.73471
Gm21093	1.91329	0.54098	0.379937	1.3374	0.423363	0.462725	0.70113	0.468092	0.698079	0.384867
Psmd5	6.52469	4.66753	7.1825	7.88589	4.61165	6.81801	4.05136	4.22285	4.44282	4.50375
Serpina3n	2.35821	2.68239	1.07751	0.625593	2.9839	0.858264	0.48813	1.16966	1.03633	2.1343
Dact3	3.9136	5.11057	5.9114	5.22342	5.12928	6.52458	6.01575	5.90263	8.13117	5.3258
Stox1	0.240992	0.762429	0.306151	0.767413	0.352137	0.967412	0.312487	0.829911	0.951523	0.847779
Synm	15.7444	8.10079	10.9348	7.23888	9.00289	4.33338	10.5754	7.84829	8.36534	7.22195
Phactr1	0.138122	0.731793	0.291839	0.684551	0.899008	0.765226	0.141095	0.142782	0.317024	0.10882
Cd59a	5.50577	4.02023	11.3236	4.30765	5.20582	12.1156	11.788	9.64748	5.68416	4.43567
A930001C03Rik	0.160983	0.0592931	0.263397	0.130192	0.185812	0.0475952	0.52619	0.863201	0.120416	0.110828
Ovgp1	7.16829	1.03406	0.92467	0.968822	1.36685	1.4889	1.00208	2.17573	0.910534	0.330474
Bbx	1.14909	0.930336	1.04826	2.72963	1.18291	3.11078	2.1574	1.14895	3.11963	0.984672
Nectin2	31.6572	26.7078	27.7037	28.2222	24.7321	26.7069	34.0975	44.2788	30.4593	30.383
Ccdc33	0.246958	0.640169	0.187877	0.627548	0.327082	0.315568	1.62887	1.44225	0.0776509	0.483714
Cyp26b1	3.71045	3.03683	2.68965	2.12904	2.20181	1.98672	2.58452	1.67943	2.23449	1.87028
Ngfr	2.87893	3.46303	5.31451	3.7011	3.29401	3.07177	5.00266	5.31184	7.14739	4.17094
Skil	5.26808	6.56138	4.99364	5.04226	6.24864	4.53025	7.83692	9.32667	5.14208	8.10351
Angptl2	12.1811	8.1432	11.7385	10.1802	9.4873	8.86524	8.78549	8.03271	8.52218	8.51753
Gm23935	386.434	1025.53	631.297	727.703	622.862	464.445	274.536	697.137	185.11	668.772
Plpp1	12.4177	12.2098	10.7182	11.8888	11.1663	10.0638	18.9545	24.2225	11.1418	12.2554
Spata33	1.81778	1.47688	0.741563	2.45452	1.85384	0.747694	0.610783	0.396755	1.76437	1.65071
Slc39a4	0.798552	0.568672	0.483957	0.228829	0.483294	0.241574	0.197065	0.423745	0.371311	0.328751
D330023K18Rik	1.22556	1.25187	1.25847	1.54604	1.19888	1.969	1.94932	1.44465	2.00694	1.78442
Pcdhga3	0.708096	0.803016	0.729887	0.633322	0.564623	0.469268	0.580044	0.235399	0.692017	0.346702
N4bp2l2	3.23034	3.01331	2.33884	2.46568	2.35528	2.08191	2.17967	2.15033	1.98228	2.46947
Arg1	1.04553	1.47972	1.57398	0.995368	1.86227	1.42136	0.667601	0.419344	1.42962	0.459847
Gm11662	0.435544	0.72859	0.839728	0.929157	0.636992	1.23199	0.656584	1.20443	1.10626	1.2864
Apold1	2.2078	2.16261	1.03649	1.44737	1.28296	2.37614	2.71382	3.01447	1.2055	2.26381
Platr30	0.375117	0.028293	1.41739	0.0001	0.0001	0.886034	0.983165	0.906271	1.27662	1.52934
Rbfox3	0.155545	0.374501	0.298256	0.535052	0.134926	0.323215	0.224687	1.09706	0.612862	0.316911
Rgs11	21.189	14.713	19.7064	16.1804	20.3388	18.931	15.015	10.6436	16.0044	14.4152
Hlx	1.4269	1.54147	1.2776	1.33878	1.72148	1.67587	3.31864	1.77858	1.66012	1.75429
Adamtsl4	2.07028	1.54492	1.68334	1.20341	1.77444	1.55926	2.36514	5.3611	1.58636	1.34889
Cyp2u1	0.863306	0.778698	0.765196	1.05838	0.950055	0.470199	0.813244	0.405609	0.698855	0.719673
Gm34220	0.711315	0.84191	0.831402	0.794105	0.838772	1.29339	1.21693	0.977839	0.871386	1.19539
Gm48419	0.135471	0.398182	0.165417	0.103557	0.619454	0.144874	0.116215	0.06082	0.138886	0.282346
Uchl1	33.1499	72.641	39.7178	46.4232	91.8096	29.476	38.3446	30.3277	46.2257	63.0027
Wrn	3.0339	2.55193	2.47533	2.31652	2.87245	2.68449	2.05783	2.18619	1.26939	1.88316
Cacnb4	0.121509	0.501205	0.155552	0.212183	0.21275	0.158621	0.141887	0.0953432	0.177969	0.165127
Enho	0.854834	0.61542	1.19021	1.54555	1.34088	1.64819	1.6264	1.14842	2.12706	1.82195
Socs3	4.87261	7.23794	7.52088	6.4599	6.04662	7.1134	7.03261	5.4214	8.01756	15.1307
Piezo2	1.62757	2.27527	1.20933	1.49364	3.80367	1.15187	1.63403	0.900609	1.55165	2.14513
Akr1c14	68.5198	119.015	86.1125	90.9698	115.577	128.676	102.486	133.029	89.6651	125.328
Lgr4	12.0423	9.62181	6.34399	10.4392	9.28833	9.04543	14.8691	21.8008	6.49759	11.4268
Chchd10	45.3478	55.506	40.9295	49.947	58.9629	39.1785	41.0504	38.5268	39.0363	49.2034
Snrnp35	3.65814	3.17008	7.32988	4.65545	6.73811	7.92727	7.72225	4.12534	8.02487	7.52463
Slc7a2	7.24532	1.25689	5.63684	3.25295	1.3312	0.982595	1.30658	3.72784	3.80072	0.854002
Ass1	2.05409	3.58552	3.89533	8.89126	3.45209	6.16571	3.52194	9.22934	9.21463	4.58799
Klk1	3.6512	3.8902	3.44397	2.04931	4.41778	5.16622	1.84522	5.62064	8.00032	5.06261
Wdr77	6.14413	6.37977	8.97855	17.879	6.92779	7.97199	5.29906	7.57198	6.71529	6.38976
Alg6	1.65872	1.2289	1.2743	1.47171	1.67315	1.09208	1.0919	1.48135	0.881853	0.900605
Hoxb9	3.18601	2.49271	1.91157	3.32691	2.83396	2.89051	4.32944	6.09269	2.24211	3.57011
Tet3	4.77939	5.49028	1.43341	4.36895	1.42795	4.68876	5.33581	4.94557	4.47552	5.21364
Ccdc189	3.31886	3.29052	2.40235	2.68341	2.48874	3.59624	3.60385	3.63183	2.97149	4.43502
Prpf38b	14.5164	13.9313	12.3604	13.6967	13.8247	13.3731	10.792	9.94767	11.5646	11.8109
Hcn1	0.16474	0.416434	0.309966	0.580564	0.486811	0.202866	0.167254	0.303898	0.358534	0.27546
Gm13991	3.04963	3.85048	2.23102	9.70103	3.96373	2.67494	3.49979	2.68696	2.95968	2.72692
Pparg	6.8127	9.37993	8.61934	11.0007	9.43903	12.9924	7.00215	16.6257	9.74943	11.4771
Ccdc136	2.74824	2.25504	3.19356	1.2845	3.64381	1.90098	1.97228	1.66325	2.29889	1.59451
Dpy19l4	4.50147	2.18199	4.16091	4.35066	1.89165	4.46632	4.8104	4.41998	4.06545	4.38071
Acaa2	148.222	147.819	135.004	143.389	139.26	131.994	169.384	172.469	174.684	180.005
Tfdp2	1.92663	1.29878	1.91917	3.51706	0.585966	1.45051	1.12576	0.589804	2.05103	0.818712
Akr1c19	0.54527	0.340702	0.550324	0.280729	0.56551	0.249197	0.432932	0.287274	0.250185	0.308511
Cxcr4	13.9348	4.90821	6.7114	5.27271	4.39004	5.10437	4.76921	5.17854	5.23091	4.41557
Slco2a1	3.89529	5.28036	4.17658	4.6196	4.61626	2.98264	7.27081	6.90791	4.59043	6.58354
Gm26725	0.850318	2.70792	2.47672	1.51947	2.73375	0.984142	1.03512	0.951684	1.95002	1.56319
Gm41760	1.08972	0.717659	0.968895	0.881972	0.812804	0.629994	0.536196	0.613486	0.641383	0.621517
Azin1	14.2473	13.045	12.4498	12.3746	11.1648	8.28459	13.3727	9.71374	12.0231	8.41445
Pip5k1c	8.61649	11.7425	10.5232	7.76167	12.9079	7.36788	6.14051	14.2421	5.24874	2.87523
Paip2	42.7518	46.3378	22.6948	39.3095	44.8164	55.3067	41.2381	46.873	42.8415	52.7225
C4b	4.09233	4.08522	4.47132	2.04018	4.70747	2.7418	2.84833	2.89278	3.23483	3.02833
Peak1	9.97317	3.55014	10.0185	6.98001	9.23328	3.14607	9.41342	3.32099	8.27585	3.52652
Gfra4	1.0309	1.704	2.22991	1.6999	1.53894	2.89931	1.97624	1.73412	2.2938	2.38388
Tnxb	6.1092	8.01593	5.54916	8.41988	4.84758	4.12787	17.2818	11.7433	4.8815	7.81922
Wdr83os	26.5901	21.999	36.3491	37.3517	22.4771	20.7329	21.1921	24.1518	21.4373	25.2529
Neo1	18.077	12.3137	12.9891	16.1911	19.0562	12.0179	11.9632	9.6902	18.8527	10.5365
Lsamp	0.405704	0.474618	0.463874	0.465368	0.583425	0.344888	0.350972	0.291509	0.399447	0.403237
Aarsd1	8.3089	7.47927	10.7731	9.77185	10.4115	12.4257	9.37984	11.1613	11.0985	12.3483
Fxyd3	0.134562	0.0001	0.0001	0.00537335	0.212628	0.357935	0.0681939	0.0717644	0.425285	0.132374
Eml6	0.578841	0.818788	0.610729	0.753165	0.852064	0.83974	1.31359	0.899118	0.826096	0.894106
Rpsa-ps2	34.6193	53.989	54.8492	78.763	30.1921	62.0247	60.5573	53.8341	85.7685	62.7467
Pcbd2	15.6372	10.6406	15.478	16.8691	14.7292	17.4029	21.1572	20.2024	19.7452	16.4916
Gm7591	1.28949	0.865919	1.91537	1.53398	1.28324	2.16808	1.28276	1.6368	2.3612	2.95499
Nat8	1.02682	0.94514	0.764485	1.06148	1.03041	0.424737	2.06909	4.47006	0.648013	1.00074
Olfr920	0.380835	0.506366	0.359208	0.246074	0.575799	0.200907	0.295095	0.274257	0.254957	0.354223
4930511M06Rik	0.68295	0.547465	1.01759	0.544139	0.908473	0.674008	0.438825	0.534777	0.566417	0.302789
Gm17399	0.883197	1.16808	0.922044	1.37518	1.04347	2.58988	1.73964	1.33451	1.03216	1.38516
4930526A20Rik	0.455989	0.302996	0.307307	0.55622	0.802571	1.02649	0.760746	0.680006	0.567941	0.720879
Gm26881	1.01703	0.788382	0.781887	1.21351	1.12841	1.54138	1.71777	1.71078	1.14979	1.36918
Cpxm2	22.7722	2.4836	4.19467	1.98699	5.41057	9.92166	2.885	1.19381	2.72279	2.90247
4933407K13Rik	1.63451	1.87088	2.27098	0.974958	0.797184	0.916882	1.68981	0.769633	1.09236	0.69964
Gm6658	0.0232563	0.490617	0.121247	0.0291175	0.290143	0.780112	0.0252977	0.39711	0.368056	0.585784
Lrp2	0.224901	0.0603913	0.0828079	0.0191868	0.0769186	0.0762873	0.0296648	0.0868763	0.0302739	0.0212956
Jarid2	8.23001	7.64333	4.68906	4.88263	3.0322	3.93918	3.99788	4.15928	2.31353	6.33523
Bean1	8.15333	7.69958	6.92298	4.70647	4.78725	8.78638	9.31167	10.2265	7.82097	5.15518
P2rx7	1.81104	2.32046	4.47893	1.39582	2.18821	1.98119	1.86053	1.33448	1.88289	1.70915
A3galt2	0.229268	0.301902	0.218743	0.130081	0.267446	0.118283	0.145435	0.204277	0.155745	0.0903603
CT010467	1535.73	3322.28	2028.75	2264.06	1895.25	1650.98	1172.16	2348.81	893.803	2141.11
Olfr824	0.0156913	0.282863	0.0479518	0.401972	0.270248	0.0696039	0.235346	0.0584252	0.0215283	0.0729305
Zfp951	1.76727	2.39221	2.76075	2.44113	2.30191	2.04305	1.98553	1.8147	1.61796	1.33303
BC037039	0.572322	0.300991	0.432457	0.446362	0.545449	1.12479	0.49313	0.632635	0.599425	0.609267
Pex10	6.61179	3.20443	3.94324	5.1034	3.0952	4.5292	9.17075	9.70142	3.6792	3.74217
Pcyt2	16.3519	13.0874	12.4357	13.9439	13.8183	14.6203	23.8035	23.1388	11.7164	13.0323
Rasal2	1.22527	0.266135	0.47118	1.38688	1.26176	1.21386	1.33282	1.47872	1.32679	1.38022
Mobp	0.358564	0.0697368	0.141455	0.188612	0.13702	0.156058	0.114252	0.105688	0.0493748	0.103797
Gls	10.6958	12.8496	12.8749	12.9301	11.7723	13.3754	4.19289	11.35	11.3161	6.03441
Hmgn2-ps1	10.6125	7.4853	5.9618	9.59661	8.82788	15.2544	14.6426	11.4457	8.78087	9.41432
Gm42047	28.402	23.8218	28.8634	4.51502	21.8769	22.7956	14.9643	7.26697	17.5419	9.2842
Lrtm1	0.196974	0.0608642	0.192225	0.0824399	0.0961735	0.0627149	0.0778199	0.0662505	0.0355898	0.123876
Krcc1	7.14154	27.9291	28.4169	32.5225	27.35	5.69462	5.92303	26.3502	7.10238	28.3366
Snrk	11.282	1.25988	2.58473	8.83673	1.98071	8.86636	12.6431	12.3064	11.0522	1.46583
Dbp	47.3948	26.0172	21.9738	20.6193	21.3972	41.1783	46.6683	30.7527	31.2389	25.4877
Psmb1	28.2812	27.9516	32.3905	30.623	30.0868	28.0146	34.0426	36.1188	37.0223	37.7772
Psenen-ps	0.314616	2.66147	4.14721	1.66979	2.3849	1.34438	3.39836	10.1245	2.87498	3.02999
Lama1	29.3002	21.6905	29.4133	21.9916	25.3265	23.3566	21.5078	16.0812	26.5843	18.3512
1700030C10Rik	0.708289	1.74541	1.5044	0.586599	1.2517	1.21731	0.663805	0.594619	0.473157	0.689168
Echdc1	2.90741	3.1344	2.60067	2.67555	2.64829	3.20686	4.24458	4.89051	2.21218	3.43927
Gm49510	0.487567	0.0001	0.0001	0.433693	0.0001	0.0001	3.16371	3.74725	0.0001	0.0001
Tlcd1	10.5961	11.0266	9.62144	11.9049	9.02992	11.565	12.9373	14.3572	11.1824	11.3454
Drp2	0.391863	0.238673	0.437753	0.286142	0.166081	0.310968	0.342046	0.435555	0.649487	0.449062
Daxx	8.00975	6.97673	8.92439	7.62505	8.07378	10.1174	9.38372	10.3215	11.2414	7.08371
Napb	1.32263	1.05206	1.1043	0.971217	0.830374	0.827046	0.849515	0.713037	0.650972	0.875658
Eva1c	0.33736	0.237452	0.362345	0.270628	0.193769	0.472653	0.259207	0.837616	0.332175	0.294699
Scara5	3.89882	1.61376	1.81954	2.22528	2.17585	1.58583	1.58941	1.64757	2.25706	1.60969
Gm28042	2.35321	0.302412	2.643	0.725387	0.982628	1.47662	0.676144	0.918667	0.407015	0.604567
Hr	0.443843	0.191586	0.294788	0.277378	0.148716	0.176365	0.701084	0.734606	0.258558	0.290427
Fap	1.21405	0.749854	0.802421	0.649517	1.05365	0.740301	0.58044	0.404568	0.643013	0.815463
Gm15583	0.517755	0.942725	1.83169	1.83345	1.5083	1.90978	1.86872	1.79722	2.22425	1.61352
Gm43587	4.70449	6.35874	4.24538	2.1795	2.68608	3.20336	2.1329	3.11041	2.10237	1.88867
Clec3b	1.06884	0.816872	2.31275	1.15584	1.16166	0.824058	0.859478	1.19212	0.421747	0.727941
Resf1	11.2001	11.0359	5.98503	11.3232	7.89552	13.0135	3.50881	5.89652	7.16234	5.55313
Edn2	0.21588	4.58274	0.405341	1.31289	1.14791	0.734553	0.184698	0.485959	0.634792	19.4818
Cfap57	0.185493	0.281274	0.212984	0.096641	0.133742	0.188142	0.410856	0.295534	0.215652	0.301428
Rdh1	0.826176	0.704083	0.531547	0.285641	0.620406	0.663568	0.822669	2.07518	0.496181	0.546241
Rasgrp1	0.736395	2.18949	1.01354	2.11911	1.05102	0.839677	3.57224	3.84005	0.584084	2.69153
Gm5763	0.51901	0.854564	0.325752	0.477116	0.561267	0.652489	3.01737	0.423188	0.609597	0.313364
Myh7	0.1544	0.148737	0.114701	0.0938915	0.136911	0.0756277	0.0807651	0.0471024	0.138957	0.0711302
Sbsn	33.8192	11.0283	8.40255	6.9413	10.6329	11.8229	11.6479	8.97391	5.69588	9.9452
Adam17	11.5335	4.29964	11.227	5.19785	11.0513	12.1126	12.22	10.6169	10.8365	9.46257
Slco1a5	0.271822	0.548781	0.315413	0.21637	0.219584	0.213464	0.377676	0.821988	0.359449	0.73271
Gm38431	0.181813	3.57415	2.94478	0.253164	0.340511	0.102635	1.37038	1.08735	0.0629126	0.32321
Gm14410	5.68824	6.17195	6.59551	7.24101	6.44881	7.2757	8.89217	13.4414	5.90759	5.97845
Col17a1	0.110754	0.0349855	0.203619	0.202972	0.106835	0.110729	0.0446036	0.111476	0.0750471	0.00922843
Gabrb3	0.430116	0.243146	0.173589	0.148814	0.152558	0.180181	0.0814104	0.0973459	0.216104	0.133033
Slc17a5	1.95063	5.88677	5.3187	0.875355	5.26473	5.24898	6.04	6.57312	5.03103	5.26873
Tarsl2	3.53773	3.23437	3.12451	3.06052	3.54879	2.69749	3.00976	2.46591	2.60166	2.48179
Col7a1	0.633349	1.19332	0.433004	0.525388	1.78978	0.517155	0.743418	0.360799	0.475548	0.887595
Retsat	16.6822	10.781	11.5252	13.148	10.6005	11.765	21.2759	23.2135	11.756	11.4521
Ccn5	8.77646	31.2564	2.1805	15.4941	18.3594	4.42376	30.0185	46.1692	8.58106	49.0917
Gan	0.257064	1.18884	2.38664	0.94319	2.26773	2.07339	0.96727	0.187	0.193344	0.211101
Stk26	2.01045	2.35034	2.67968	1.05705	2.56192	4.24709	2.81564	2.73311	1.58136	2.94311
Hykk	1.05053	0.617149	0.899161	0.656467	0.798742	0.65406	0.537993	0.506884	0.593315	0.682471
Ghitm	62.5813	59.013	52.7002	60.5767	53.7475	53.308	74.6822	84.8371	58.1296	67.9584
Hoxb3	1.84149	0.879187	1.44576	1.50373	0.953482	1.70477	1.3095	1.9151	2.0102	2.02392
Fgf7	0.723972	0.868456	0.863909	0.757449	0.95858	0.734663	0.670875	0.424879	0.449055	0.657609
Cdh6	0.148097	0.149533	0.217938	0.174123	0.211736	0.111646	0.144694	0.0910135	0.167241	0.0864576
Asxl3	0.057425	0.106129	0.112682	0.0541427	0.112783	0.0466546	0.0426082	0.0468745	0.0726711	0.0753488
Olfml2a	8.48798	8.94684	9.1203	8.26905	11.7243	8.64915	12.3912	11.1984	10.88	11.5255
Ikzf1	0.565077	0.76205	0.19094	0.302872	0.326411	0.643909	0.718105	0.635054	0.55483	0.607003
Slc35b3	2.25939	2.02395	3.57814	3.34763	5.03464	4.42515	4.191	4.34111	3.731	4.08546
Gm37660	0.558947	0.756748	0.223953	0.17908	0.502158	0.19241	0.288039	0.171273	0.224714	0.409412
Gtf2a1l	0.411918	1.18406	1.52163	0.901625	1.31107	0.449929	0.665822	0.567919	1.01556	0.677025
Ecscr	6.91982	5.92749	4.9831	6.70322	5.34473	7.39676	7.4994	7.07066	5.59818	10.9251
Dcaf1	5.13343	3.89897	4.7508	4.8953	4.20404	4.01746	4.34707	3.61702	3.224	3.5239
Prcd	4.53159	6.28367	7.78158	8.95026	3.47564	7.59705	8.59879	12.7885	9.7842	4.35063
Prss35	416.999	141.443	147.534	162.858	159.209	168.741	181.9	132.308	143.421	148.331
Ralgds	4.37176	3.56435	4.12461	3.47203	4.76996	5.11861	6.08121	6.44976	3.60077	3.84891
Tmem138	6.09397	6.99023	5.9495	5.53119	3.0618	3.00081	5.04472	4.95813	3.23378	4.05348
Fyco1	6.61393	3.64274	5.91437	0.956599	5.96675	6.63728	1.68489	0.909606	1.24778	3.30394
Lingo3	0.101137	0.0001	0.0128892	0.109506	0.0001	0.0349746	0.277068	0.253894	0.0260906	0.0316786
Rpph1	6.55864	36.8113	10.1051	11.7674	12.4003	6.57458	3.35773	14.2937	1.2624	15.903
Nktr	2.46655	1.95722	2.71057	1.30074	6.17643	2.1801	4.26482	2.3123	6.50734	5.58749
Tns3	13.121	20.4001	6.13087	10.2935	13.8756	6.13483	45.8433	19.8118	5.76191	21.8804
Fbxo32	8.17456	9.53317	8.52075	6.6322	10.6582	7.6941	6.55845	5.79055	8.36222	7.5465
Afap1l2	7.79464	10.8884	11.6422	3.94066	6.53805	10.2521	12.3186	6.1388	12.3714	11.5504
Snhg12	7.39132	7.38149	9.44345	9.4794	9.47533	6.85743	7.45326	7.06176	7.4133	5.47669
Wtap	13.708	12.3061	9.77687	10.1798	9.85589	14.9167	9.15988	14.5626	14.5575	13.2404
Tnpo2	14.3687	12.8278	17.2205	13.9595	15.9446	14.9615	16.2336	7.85632	12.1454	8.95896
Pfkfb4	3.8829	4.55479	1.8565	4.3544	4.86827	4.39385	4.91991	6.08523	5.2288	4.57332
Npc2	60.1983	52.3789	39.048	49.6947	40.4915	41.2424	76.835	80.4544	45.5722	53.0184
Rgs5	19.7582	26.0428	15.2803	22.3254	23.1262	20.9114	40.1842	29.3898	16.4897	25.6213
Xlr	0.229562	0.152044	0.231674	0.368126	0.251121	0.132848	0.455832	0.364925	0.513816	0.508748
Ppp1r1b	0.386657	0.712167	0.407552	0.377843	0.345355	0.199708	0.232077	0.289292	0.321177	0.401127
Ctsl	84.1063	94.7482	90.5935	122.557	101.237	132.839	105.646	134.275	105.9	99.9078
Il33	3.79835	3.288	3.46355	1.77546	2.72197	2.06681	2.29274	2.30797	2.1072	2.35442
Esm1	1.44677	1.0502	0.533659	0.499749	0.60475	1.16432	0.322288	0.307101	0.31169	0.358395
Nts	0.533446	1.19263	0.321846	0.044612	1.05771	0.349085	0.086548	0.181222	0.0001	0.665268
Zbed5	4.43869	5.58657	5.14909	4.13331	4.56625	2.14828	3.98633	2.55551	4.63766	4.86478
Dag1	85.4003	77.4788	91.6407	67.8784	92.935	66.0832	73.499	58.6202	85.5626	65.9259
Zfp27	2.2081	2.54992	2.15817	2.1875	1.52981	3.1338	3.03833	1.65036	2.40445	3.78622
Smad2	7.22308	7.18008	2.84578	6.34052	2.94966	2.74026	2.97764	3.13846	2.98829	7.01093
Amotl2	8.35411	10.4626	11.9064	9.10546	7.5316	7.44907	8.97278	7.07904	7.80848	7.95232
Dlg1	4.81731	4.09934	3.24226	4.432	6.9211	2.57553	3.6809	4.85589	4.36075	2.66579
Slc24a3	1.80781	0.99177	1.68769	0.987432	4.60076	1.19704	1.79051	0.905172	1.69849	0.969847
Rab23	1.47111	1.53677	1.64006	0.569161	0.754137	1.77279	1.6057	1.57267	1.69439	1.34865
Gm13301	4.83453	3.35517	3.90058	2.0132	2.9548	2.15216	2.20604	1.96162	3.35957	2.1514
Park7	48.8714	46.5598	43.9677	48.4374	43.6105	53.7665	50.1998	52.0974	57.9446	51.0577
Colgalt1	36.2633	29.881	34.0689	32.9339	12.6944	31.9373	14.7698	10.2347	17.1672	31.6465
H2az1	109.091	145.531	100.517	131.333	175.066	104.323	85.1703	85.0647	124.166	138.76
Cfd	0.0001	0.0001	20.6773	0.165099	0.0001	0.0001	1.03523	1.72462	0.83712	0.122498
Amfr	46.0882	46.9931	43.736	42.4322	45.4344	42.2628	59.6641	66.5548	48.0452	45.6547
Zbtb7a	9.62273	6.75212	1.36783	2.89568	1.5609	6.69307	5.96909	6.81837	7.18148	6.84107
Rab6a	16.2	11.6981	29.2862	9.89336	27.4304	7.76612	13.1813	15.1615	14.9363	17.9469
Gm50461	0.93753	0.622	0.752824	0.901722	0.906705	0.847181	0.274338	0.368413	0.0001	0.62437
Steap1	1.08711	1.17213	0.611877	0.821638	1.38182	0.714803	0.482739	0.418346	0.663575	1.00068
Pcgf5	0.824638	0.413069	0.520102	0.397388	0.909633	0.981987	0.893347	1.01461	0.509071	0.762422
Lgi4	0.598861	1.24541	1.07935	0.86855	0.622331	0.274295	0.918602	0.587465	0.845598	0.191085
Inhbb	119.574	88.3045	61.6539	171.077	108.392	231.939	78.0005	184.479	111.028	125.757
Dync1i1	14.8527	12.1662	16.6236	13.0819	12.718	8.62667	13.3411	8.99778	13.8422	11.7998
Gm15482	0.179319	0.138899	0.270858	0.153651	0.21825	0.124635	0.114593	0.145816	0.117199	0.120592
Gm45140	0.920508	0.0152341	0.183591	0.069042	0.116183	0.125614	0.0494117	0.196367	0.0918708	0.127187
Gpr37	3.70291	2.17039	1.58854	2.43657	2.63119	1.81529	2.15479	1.23325	1.88343	2.3318
Bvht	10.1663	12.4856	12.421	9.41033	13.2812	17.0935	16.1488	17.0496	12.3543	11.2979
Fam133b	2.34588	3.55901	3.53795	4.53669	2.25514	2.27745	3.40774	1.93334	2.50613	2.33225
Dpysl5	2.54267	4.44748	4.87946	4.58851	6.64427	5.33172	3.33342	0.855747	4.51421	0.67404
Ahnak2	2.89118	1.94717	2.25253	1.04324	2.38822	1.74282	1.46863	1.30375	1.74032	1.81947
Ints7	6.24616	5.04721	6.41279	5.23132	5.57455	9.15163	6.30108	5.82512	5.72389	6.8624
Srr	9.68921	7.07244	9.81048	10.4808	6.49803	6.46574	7.54402	8.74295	5.63885	6.3609
Vps13c	2.34081	1.44638	1.85603	1.26808	1.59242	1.25414	1.75992	1.00389	1.41567	1.21963
Gm9169	3.15761	3.22639	2.27987	1.97088	2.7274	3.63274	3.71229	2.39056	4.76896	4.6391
Gm3550	0.274738	0.578916	0.739806	0.408884	0.506182	0.838701	0.317073	1.29403	1.04483	0.463028
Egfl7	11.7544	14.7354	11.9659	13.2802	12.3366	12.3028	14.9185	20.3485	14.7802	13.6471
Ccl22	0.233195	0.798673	0.350676	0.469338	1.05257	0.49199	0.278328	0.454609	0.219659	0.312139
Cebpg	6.08672	5.65392	6.3853	3.8294	5.08966	6.38226	7.31827	5.22316	6.85208	6.60359
9130604C24Rik	0.790791	0.821397	0.898119	1.08691	1.22283	1.52619	2.25705	0.99251	1.47555	0.881036
Smdt1	28.6852	17.9018	23.5541	27.8622	27.2086	25.2466	32.9657	34.9	27.6728	29.4057
Rpl9-ps4	120.889	84.195	99.0513	69.8991	80.351	94.4565	62.3429	66.3789	47.0363	89.1239
Ppp1r3b	0.413366	0.492242	0.441737	0.396803	0.359079	0.466036	0.964389	0.687375	0.468515	0.349529
Aig1	0.635824	1.22885	0.701318	1.12321	1.12057	1.04932	1.56668	1.56461	1.02425	1.11941
Gm10252	1.20011	0.978775	1.17664	2.19031	1.25621	2.41346	1.88274	1.66652	1.8718	2.07817
Tnfaip1	24.1228	22.3296	6.21015	5.77236	5.19961	22.3779	22.4046	6.5846	22.0391	23.5726
Tmem175	9.03034	8.56673	8.98005	8.07233	10.6235	7.86437	8.93482	4.572	6.97851	8.56243
Cfap54	0.0370911	0.0390165	0.0554813	0.00269061	0.0351187	0.0718425	0.0674371	0.0241016	0.0731218	0.0606358
Dcaf12l2	0.553584	0.236221	0.514874	0.41827	0.572474	0.368875	0.360052	0.283601	0.335554	0.134521
Slc27a4	11.9052	9.22041	8.72106	9.53445	10.1494	9.55351	15.7098	12.986	10.8136	10.0937
Dis3l	7.1778	4.78358	7.15067	6.87791	6.61521	6.65273	5.5507	4.66959	5.30175	4.38177
Acsl6	0.0385025	0.0792503	0.0721054	0.0290157	0.0460226	0.0543394	0.090369	0.0670376	0.132014	0.0699421
Wfikkn1	0.27272	0.463212	0.512719	0.396848	0.494582	0.772696	0.516523	0.511621	0.639811	0.629062
Pdzrn3	4.36931	5.53434	4.33179	3.33286	5.52298	4.07085	4.21887	3.06724	3.52072	3.79251
Sfrp2	3.23788	17.9467	7.20639	5.9908	43.1175	3.40067	4.34069	1.27707	5.71697	23.9563
Smim3	5.46379	5.31101	4.70546	6.16557	4.62928	5.37666	5.77028	9.18084	5.6971	5.79021
Ints11	12.8197	12.0264	11.7079	13.5039	12.2918	14.6091	15.1664	16.2324	12.6832	14.3121
Gm5884	4.24317	4.21372	4.448	4.05365	4.11683	5.37509	5.41692	6.00161	5.34546	4.67531
Emx2	9.83695	10.8646	12.4329	6.77349	11.9188	6.86039	9.82892	6.80808	8.1598	9.38556
Ccdc126	5.34332	3.82439	2.29549	4.15543	3.45893	3.0616	8.2696	9.80175	2.62184	3.69945
Rab40b	1.79	1.22565	1.56725	1.57643	1.27143	1.39013	2.31467	2.02821	2.08182	2.1289
Mtus2	0.35545	0.402481	0.15484	0.113914	0.495923	0.344933	0.146297	0.108592	0.168151	0.205852
Heg1	9.18507	2.76659	3.24684	1.3422	2.91814	15.1361	4.49149	3.06421	3.742	4.14525
BC002059	3.93456	3.09322	3.5235	4.10353	3.83545	7.18149	7.476	5.84932	2.59457	2.52844
Syngr1	2.11939	2.38647	2.73399	2.08847	2.83652	2.34234	4.10671	4.02034	2.58964	2.39401
Zfp965	0.205312	0.0001	0.42741	0.252024	0.0001	0.0535373	0.469386	0.0926451	0.819496	0.943628
Gm21399	14.6999	12.9731	10.4849	12.2139	9.71162	12.8008	16.4888	18.2789	14.0183	15.5363
Rps15a-ps4	2.44024	4.61824	4.7643	3.67904	3.53944	6.31865	5.88938	4.70078	4.42881	4.89207
Tmem202	0.502295	0.598182	0.497977	0.517418	0.627511	0.363418	0.359081	0.311776	0.393259	0.421662
Zfp93	2.82728	3.08454	3.10478	2.76575	3.35945	2.54966	2.28459	2.14098	2.6496	2.18709
Mfsd13a	5.17456	3.76311	3.5507	4.97349	4.68468	3.52123	8.66529	9.07776	3.75269	4.60351
F2rl1	0.740913	1.09126	0.724476	0.160914	0.807552	0.540029	0.223021	0.469588	0.469734	0.464435
Ro60	2.92682	2.42829	2.77589	2.72427	1.13915	2.97054	2.94589	3.03692	2.75404	3.49611
Magi1	4.08872	1.67646	1.68441	1.11692	2.10318	1.71975	4.17309	1.46401	3.60645	4.03726
Gm31392	1.80835	2.00398	2.52364	1.4754	3.06922	2.7206	1.45195	0.406714	1.11602	1.52334
Slc15a2	0.428606	1.50806	0.875663	1.42907	0.738466	0.175054	0.872219	2.1788	2.08927	3.01964
Gm6039	0.471563	0.579441	0.379122	0.239921	0.556414	0.450577	0.836669	0.59124	0.536545	1.00386
Npb	1.0142	0.841796	0.583384	0.719881	1.78913	0.500878	3.56791	3.36472	0.69622	0.770016
Sync	0.326658	0.278225	0.490958	0.208587	0.274851	0.551568	0.494419	0.314537	0.457857	0.490734
A930003O13Rik	0.219749	0.112659	0.0864783	0.194429	0.168649	0.105379	0.145501	0.0695261	0.115239	0.0610203
Tspan11	7.61798	2.9032	1.82964	2.53149	2.9285	2.12926	2.62753	1.62668	2.15535	3.8172
Tdg-ps2	0.907599	0.911662	1.03319	1.32135	0.829187	1.14419	1.40195	0.93543	2.68326	1.26976
Mrps21	76.2976	32.8702	72.4997	47.7625	76.5316	104.107	73.691	84.6183	90.1681	39.6055
Cst12	39.8897	20.0422	24.0652	24.4793	17.6594	27.4263	32.8523	74.7929	20.1935	20.9691
Cmtm2b	1.70816	1.4178	1.59808	1.43526	0.98422	1.71793	1.1286	0.332839	0.818101	0.449222
Ndufa12-ps	102.181	117.56	91.8846	27.3548	104.453	116.622	97.3654	113.933	122.551	126.717
Hck	6.91362	5.06327	2.5113	2.38396	3.14014	2.25292	2.66625	1.76148	2.95726	4.18486
Fam89b	11.5081	13.6284	9.85731	8.95238	7.47265	6.69627	8.02498	6.3991	10.6238	7.44086
Ccl7	1.44175	1.96443	0.0001	0.589977	6.02659	1.1878	0.350982	0.259239	0.890815	1.46678
Coro2a	8.20693	7.24673	10.7502	5.52964	14.1626	4.70319	11.7468	4.35042	8.75086	4.04249
Adrb1	0.339179	0.143698	0.282008	0.032925	0.0908338	0.199294	0.407369	0.440491	0.281326	0.19309
Gm39465	0.0001	0.035937	0.09426	0.085065	0.08341	0.087352	0.178747	0.170251	0.051977	0.087526
Gm10221	74.2026	62.2907	61.1729	84.9861	61.2118	77.6451	70.3219	94.1952	90.8111	86.6705
Pcdhgb1	1.84441	0.2637	0.35816	1.44206	0.262615	0.397979	0.373049	3.93455	0.883687	2.35375
Slc35g1	4.74138	4.73617	4.40278	4.49209	4.65527	4.68862	10.8935	6.59592	4.01241	3.74332
Ndfip1	24.0431	33.4177	22.3659	22.8296	28.1708	21.6095	30.3762	35.9226	32.847	33.567
Clca2	0.319738	0.246815	0.176013	0.153699	0.153356	0.087215	0.134544	0.204534	0.135226	0.105687
Hsf3	0.206083	0.442595	0.334107	0.536932	0.219711	0.294163	0.0824348	0.247817	0.254268	0.213827
Dlst	7.63681	6.81429	5.93587	6.09577	5.57601	5.79783	9.65379	9.03552	7.54846	6.08065
Slc40a1	10.837	16.8986	16.3786	11.1867	17.3519	12.3075	12.3135	9.29086	14.2205	12.0116
Gm42817	0.960119	1.59723	3.68819	1.70566	3.10776	1.55943	1.14654	1.06891	1.86635	1.3744
Afap1l1	4.86712	4.11495	5.35048	4.15172	5.23505	4.80364	6.67751	5.45952	5.94781	5.88227
Rchy1	11.3363	6.05894	5.44752	12.1168	11.8829	11.4279	10.8017	11.9982	10.4776	14.3341
Oaz1	41.7596	42.8509	41.0006	47.3405	38.1425	56.701	44.5057	48.2799	48.0447	44.8993
Sdc1	72.8069	67.1832	31.2262	32.0127	74.2963	29.9011	41.5893	44.0929	38.0258	57.5989
Zfp605	2.09249	1.01827	0.927575	1.56614	0.138269	1.76025	2.41902	1.81492	1.66572	1.49518
Fbln2	2.13324	3.91421	2.2093	3.75199	3.04542	1.40994	5.21464	6.67056	2.38739	5.46089
Rai14	14.3854	6.68631	6.74271	14.3137	7.99267	6.81223	18.7634	18.9994	7.48795	15.6056
Syne4	1.51057	1.66174	1.87755	1.93008	1.73199	2.16525	1.59953	3.55876	2.2547	1.95164
Ebpl	1.02627	1.09606	1.16118	1.18739	0.951688	1.12141	1.28184	1.45785	1.40943	1.31742
Degs1	31.3956	30.9767	17.5796	32.2941	30.8124	30.3348	34.0113	38.6775	36.312	30.8861
Gm5859	1.11762	0.403796	0.44113	0.530965	0.328344	0.408563	0.337028	0.301099	0.404545	0.369745
1700066B17Rik	0.443678	1.32726	0.975483	0.311123	0.892505	0.820676	0.220279	0.207085	0.59184	0.475773
Slc25a1	36.3934	36.4143	32.9511	40.2254	33.7937	33.9431	50.9685	64.0185	30.6844	37.3607
Bcl2l2	4.64828	15.4633	14.7309	12.7084	13.499	13.1	17.6506	16.9247	13.111	16.3624
Plpp6	9.62475	7.51587	7.00125	7.95358	6.6219	8.07612	11.8807	12.539	7.11982	8.38015
Atp5j2	33.6769	33.5527	24.2273	31.631	26.2043	38.1345	31.7012	30.2253	36.7588	36.4587
Gsg1l	34.0714	13.2449	10.3983	12.038	15.6566	16.3564	16.3077	6.55317	10.9514	12.636
Mup3	6.76493	4.676	1.83424	0.518003	0.667571	1.07539	3.02558	0.0001	0.0001	0.0001
Gm12178	2.89911	3.29845	4.03763	2.44578	2.03411	0.625311	1.81354	2.75032	2.06895	1.89878
Lrrc46	0.387132	0.180999	0.229792	0.698995	0.694651	0.497892	0.210575	0.088658	0.354786	0.042269
Kcnh1	1.48334	1.56272	1.45655	1.37702	1.54626	1.05139	1.58947	0.895018	1.32128	0.824675
Ihh	7.18061	8.69435	13.3431	17.1642	10.5791	18.4189	7.55597	19.8658	17.6488	10.9872
Slc35e3	8.28704	6.7708	4.65929	7.29074	6.64588	8.22179	12.2799	9.17321	5.42969	7.24154
Kcna5	0.887207	2.50314	0.795905	3.48013	1.2462	0.989593	6.10612	5.32069	0.480454	2.70588
Gm10599	6.0509	2.25538	2.58927	2.83276	1.87556	1.8322	2.17381	1.60584	3.39828	1.85324
Tor1aip2	3.51847	2.8246	2.83449	2.71129	9.55476	3.15303	3.06537	3.25661	3.38251	2.74288
Gm41041	1.88451	3.24163	1.92801	1.93644	1.69322	2.75797	1.58989	2.70293	2.07208	6.8963
Pdia4	132.951	245.762	119.161	141.209	264.741	142.087	128.198	86.8584	140.948	201.116
Mob3b	2.39007	2.34979	2.90628	1.99372	2.62176	1.87104	2.08224	2.08709	1.76702	1.91453
Atraid	17.7239	15.9944	17.6242	21.5904	15.1115	18.1299	22.9532	22.5051	19.7261	20.6511
E130218I03Rik	0.275217	0.1964	0.424776	0.486828	0.25651	0.222502	0.206355	0.093541	0.209489	0.295837
Tcte2	0.713261	1.09188	1.56764	1.15232	0.244446	0.275534	1.06052	0.263906	1.01025	0.188352
Rab11b	9.03451	18.7309	10.3718	10.9928	13.1875	11.5361	12.0898	12.558	28.8366	14.4578
Nnt	0.649442	0.375277	0.301727	0.286056	0.483697	0.414918	0.265081	0.294776	0.302447	0.164888
Plin4	38.3207	30.2497	7.80486	31.9307	12.5735	29.4236	104.599	45.5925	10.4283	11.2379
Spef1l	0.472722	0.446084	0.457266	0.319258	0.300794	0.309614	0.191041	0.180051	0.337221	0.2958
Tns1	13.9792	13.4119	14.0787	10.0274	13.2668	11.4646	13.888	7.4467	2.73149	12.1014
Echs1	18.3315	16.4651	14.429	19.2455	14.9455	15.8705	21.3131	24.8239	18.2395	17.4388
Angptl4	30.2492	27.2872	22.2237	29.1465	33.6056	32.0392	26.9581	32.6073	37.7272	36.1515
Tmem168	8.98982	9.37091	9.2685	9.71718	9.11394	9.86427	9.16486	1.46781	2.35382	8.82697
Gm7336	123.318	97.8044	95.0209	127.037	108.251	105.719	103.721	234.38	119.666	114.591
Vopp1	3.40492	0.304949	3.53894	4.04056	0.354652	3.9349	3.73226	4.45696	3.1287	4.07368
Epop	0.521354	0.417911	0.690818	0.624892	0.58251	0.684888	0.821821	0.93928	1.02639	0.543993
Armt1	3.10105	1.23077	2.87515	3.1739	0.976775	3.07159	3.32363	3.08448	2.71687	3.02415
Ak4	3.54372	4.12232	4.78155	3.45596	4.55716	4.23656	2.9268	2.34898	0.573529	3.91968
Reep2	10.3025	11.2481	12.3558	14.0771	11.865	9.99122	21.2509	16.0157	13.4717	13.1785
Gm50387	13.6878	16.0123	15.9108	18.3418	18.2787	18.8313	18.3761	18.8435	18.6971	20.8561
D630044L22Rik	0.349461	0.301346	0.348526	0.221299	0.174972	0.191438	0.161862	0.118346	0.242701	0.195206
Slc7a1	3.42191	4.27122	3.51724	2.68538	3.84383	2.14326	2.42246	2.62338	2.16958	4.54612
Cdc42bpb	19.8849	14.1907	23.1402	16.7183	18.9523	18.8244	20.6274	24.827	24.6108	19.1109
Pvt1	0.72825	0.91808	1.481	0.761104	0.895683	0.735096	0.713743	0.534915	0.746422	0.812764
Cyb561d1	3.6563	4.7502	2.42021	4.77846	3.54509	2.85931	7.4394	7.56052	2.7638	5.08229
Abca2	11.5293	7.79797	7.55204	6.99435	7.11099	7.54369	15.681	12.3091	7.43269	7.76568
Pak6	8.62055	7.42855	6.9813	7.01595	8.80862	7.91091	7.26599	3.2909	6.44478	6.24741
Gm19412	1.43232	1.21303	0.898491	1.6743	1.54794	1.52558	2.51254	2.50004	1.14167	2.06135
Lpcat2	3.3921	5.23333	3.44249	3.25457	6.1121	2.97394	3.54499	1.98286	3.4507	4.24489
Gm13611	3.72483	6.22766	4.34539	6.48021	6.51894	10.1858	5.91453	6.42735	8.63678	6.79857
Slc5a4b	0.643764	3.21211	0.453273	3.91018	1.65067	1.2129	4.78001	3.66856	1.81719	4.95674
Col15a1	19.2738	22.5895	14.3355	15.0234	25.4893	14.5027	18.006	7.25524	13.0084	22.3483
Pde3b	1.51506	1.62503	1.94204	1.1609	1.30451	1.74577	1.67785	2.13142	2.13941	1.6103
Tapbp	16.4201	12.4249	13.4649	19.8529	12.3956	10.5423	14.2782	12.5552	13.4874	10.3463
Grik4	0.157443	0.0990363	0.155263	0.178458	0.0908496	0.020878	0.113586	0.0490511	0.123784	0.107987
Brinp2	0.553364	1.88583	0.85426	0.83937	3.86628	0.381437	0.587656	0.235824	0.898423	2.40305
Spp1	15.5187	25.0636	12.019	4.71494	46.4398	5.42715	5.6353	12.9088	12.3203	26.4685
Gm14634	0.530991	0.474514	0.199413	0.490373	0.229714	0.387105	0.28753	0.166109	0.122468	0.25749
Ankrd29	0.724593	0.408648	0.413461	0.462441	0.485931	0.587794	0.798899	0.615741	0.737533	0.651016
Dnajc6	0.64624	0.363128	0.40378	0.150098	0.455764	0.57491	0.863798	0.629188	0.354631	0.477724
Mbnl2	6.74308	5.45184	5.87128	6.39936	7.88279	6.93647	5.32819	4.72725	6.15869	3.57795
Duxbl1	0.353841	1.13861	0.0518981	0.934897	1.18274	0.961586	0.118239	0.321344	0.135084	0.391902
Strbp	4.76984	2.65731	4.86982	2.65148	4.53196	5.59773	5.82613	3.65096	4.00798	4.45634
Arnt2	8.67164	15.1372	11.8634	8.00339	15.7399	10.2904	13.2638	6.75038	9.38435	7.69358
Zfp568	2.25476	2.60541	3.18233	2.8375	1.47166	2.72764	1.30063	2.61551	0.317871	1.15394
Fam110b	0.798212	0.98648	0.203085	0.315241	0.678197	1.94951	0.131996	0.0751709	1.50131	2.04657
Adprhl2	13.9803	15.9489	15.7716	17.703	9.31111	9.50382	9.71494	15.5676	12.6301	10.2539
Ndufc2	60.7967	64.9427	49.3241	73.7242	47.4429	60.4355	76.076	91.9854	58.4765	67.8137
Kcnd3	1.19485	1.88942	1.95757	1.74905	1.84808	2.42587	0.242292	1.65906	0.144557	0.558127
Adgrg3	0.311041	0.36381	0.381383	0.35715	0.228126	0.327945	0.537031	0.617956	0.421759	0.329996
Ric3	0.640691	0.45529	0.59756	0.431614	0.37136	0.38499	0.388373	0.155156	0.251449	0.559033
Kif3c	6.49008	5.24438	4.44269	2.81891	3.81333	2.48361	7.7133	5.59734	6.16141	7.5961
Map4	8.18886	10.5967	8.83016	8.73628	12.9243	13.179	12.5614	6.41458	14.417	12.8429
Wdr6	27.827	26.5192	29.2256	30.8423	26.5206	27.8012	36.9399	31.1144	36.3985	29.239
Aebp1	186.495	153.002	120.065	141.648	129.886	117.964	271.316	260.059	112.177	154.23
Gm10138	1.18727	1.08645	0.775546	0.706916	0.872432	0.75323	0.497389	0.679684	0.777304	0.612783
Podn	0.230596	0.433298	0.235736	0.185162	0.850983	0.256154	0.195143	0.126829	0.0326193	0.455746
Pgm2l1	2.02749	1.74243	1.81877	1.42203	1.96972	1.79762	1.34021	1.29214	1.43178	1.31963
Gabrd	0.23941	0.37311	0.0962967	0.0193652	0.176686	0.16965	0.326054	0.101571	0.583804	0.470371
Gm10451	1.01894	0.885219	0.902425	1.35542	0.60477	0.770093	0.525894	0.527206	0.282308	1.05866
Dhcr7	33.684	11.1102	6.38459	12.0155	8.17592	10.9143	33.5427	52.2945	7.24955	9.95239
Rpl17-ps9	24.5706	46.881	24.1144	25.196	20.2098	27.2693	18.5673	19.4802	23.3809	19.3469
Gm20683	6.06558	4.69953	2.63512	3.6949	4.81645	5.82955	6.13289	8.06096	4.46101	3.8628
Gm48342	0.429786	0.306491	0.154859	0.150241	0.037936	0.079919	0.572361	0.882316	0.244697	0.218308
Gm21698	0.475238	0.913885	0.538238	0.360092	0.579416	0.0378324	0.47292	0.32533	0.214684	0.60737
Wdfy1	3.74948	6.85092	4.27787	3.93952	4.55642	3.4134	3.51202	3.50049	3.60165	4.64926
Hnmt	3.33176	2.91232	3.59731	4.23292	3.10476	2.91721	5.18585	8.52024	3.61648	3.05893
Limd1	7.98949	3.70702	9.23493	6.52042	8.74403	7.87075	9.73223	8.46471	10.1494	7.90649
N4bp1	5.8968	4.32091	6.45127	5.20792	5.10069	5.18736	7.15878	7.36082	5.0864	6.70031
Sirt1	6.43547	7.12254	8.14429	7.01386	7.96247	6.51204	5.07894	6.38808	6.81528	5.81068
Hmgb1-ps9	2.63678	1.5059	1.89634	2.25439	2.2202	2.1829	1.12207	1.90309	9.83492	2.33606
Acat2	21.3511	12.3056	10.1374	15.2877	10.8236	13.9744	20.8159	49.387	9.7859	7.16593
Mtrf1	7.02862	6.9762	5.31901	6.09338	6.60153	5.51315	5.41466	4.8329	5.07844	4.89482
Gm2a	201.752	188.633	73.1679	157.132	126.836	117.272	319.773	231.866	108.076	210.145
B230334C09Rik	0.151543	0.098194	0.061336	0.031184	0.120988	0.096368	0.061076	0.047396	0.047222	0.030972
Dynlt1a	2.07733	5.31	2.80025	6.64704	3.10347	5.2223	4.72984	5.69849	4.86302	5.71907
AY512915	0.120371	0.254747	0.377912	0.393178	0.214083	0.184896	0.130808	0.172371	0.260179	0.148348
Fignl1	2.56154	0.244116	3.09616	0.359424	3.19197	4.56392	2.77137	2.43604	3.41951	2.27415
1700001G11Rik	0.934118	0.277013	0.207568	1.04436	0.529075	0.50596	0.455455	0.369415	0.210684	0.211852
Cmtm1	0.191948	1.23372	0.0389628	0.194943	0.0001	0.921896	1.92172	0.255697	0.590274	0.296341
Slc25a29	0.746934	0.682408	0.605914	0.927711	0.61696	0.936481	0.700841	1.08405	1.16283	0.981831
Cbr2	4.87487	2.12469	2.41348	1.66144	2.56752	1.13259	2.1802	1.89062	2.36883	1.90688
Fbxl3	11.6909	7.24558	7.26255	11.3563	8.07023	11.8902	7.07869	11.1324	12.3947	12.9043
Stub1	53.807	51.1826	50.6092	54.094	48.1266	56.2973	57.2891	69.2355	56.3232	54.6368
Trp53inp1	19.6737	18.1348	13.6562	15.1497	19.764	13.3387	15.5954	13.2471	14.2598	16.6216
Ramp2	12.9417	14.9305	14.0773	13.8579	15.386	15.3356	15.8106	18.139	16.2764	15.9852
Cacna1c	1.96398	1.57302	1.02416	1.8141	2.44954	2.68543	2.27877	1.84658	1.82686	2.17219
Cldn1	4.96604	3.47738	4.69006	3.74875	4.58069	4.65376	3.29885	3.24077	2.71738	3.18934
Enpp6	2.60787	1.73259	0.874662	1.80561	1.16143	1.63532	4.25678	3.73073	0.944378	1.33821
Lrrc23	0.614164	0.595081	0.464234	0.272803	0.583938	0.38618	0.383664	0.242033	0.272472	0.373032
Ano1	10.2903	9.56023	16.1174	8.87271	11.4003	10.3776	9.61723	3.78208	11.4411	8.83189
Alms1-ps1	0.602792	1.93272	1.62826	0.508555	2.20103	2.80152	1.38554	1.86955	1.78478	2.17494
Zkscan3	13.1451	4.0724	4.68096	10.5247	13.1811	13.1047	12.7725	10.1287	12.0327	11.1337
Gm10516	2.22898	2.1542	2.45007	1.80476	2.50639	1.52607	1.75678	1.49753	2.22616	1.46015
Trpm3	0.0475673	0.0319345	0.0166223	0.0201494	0.0620182	0.00865511	0.0292784	0.0156949	0.0153661	0.0369497
B3galnt2	3.70714	9.44878	3.92588	1.96599	2.42513	1.83021	4.91349	1.62136	2.10306	3.98534
Gm14287	7.55159	6.79404	4.58776	14.6806	7.50753	6.18897	6.88209	3.5361	3.2794	6.33283
Zfp12	6.74053	0.590095	7.83784	6.5877	7.46916	0.617101	6.74761	6.10107	1.22891	0.458555
D430019H16Rik	1.60884	2.06613	1.99222	1.41831	2.27327	1.68315	1.48732	1.32282	1.61204	1.15511
Trps1	1.61863	1.95272	1.8749	1.88838	2.00556	1.79666	1.50059	1.59723	1.6947	0.703529
Crat	5.5754	8.88555	7.58411	7.21195	5.61816	8.89473	9.56755	10.0006	8.45712	5.28023
Kif26b	1.31462	0.511577	0.597797	0.435707	0.886056	0.779801	0.572784	0.338613	0.572537	0.431456
Plxnb3	0.028	0.061765	0.027179	0.0903998	0.0529714	0.0508017	0.14208	0.0630222	0.136695	0.0434864
Ttbk1	0.0236129	0.0588431	0.0673457	0.0633599	0.0203882	0.0706542	0.0674778	0.0773667	0.0790313	0.0642374
Ntng1	0.612485	1.54531	0.787712	0.681438	1.38551	1.94866	1.38236	1.1413	1.09138	1.12797
Gm8213	1.88052	1.36921	1.33546	1.73183	1.44042	1.44113	2.19911	2.74885	1.99996	2.8022
Angpt1	2.81435	2.28312	2.85818	2.55407	2.23176	2.16165	3.07914	5.30629	2.58151	2.99196
Prlr	25.2485	15.8814	12.2063	16.968	9.66911	13.9835	29.4058	33.7098	8.55475	21.2988
C2	31.4651	23.4973	40.2711	22.4168	27.4503	33.7146	41.699	36.7326	35.7789	23.6427
Shisa4	2.93752	5.01006	2.89359	3.75905	4.21882	3.6151	2.89251	9.39566	3.74188	5.68125
Fgfr1op	2.31227	5.59552	2.1692	2.27134	1.87441	2.39398	1.8047	2.15175	2.2451	1.80841
Septin2	0.92802	29.4719	1.23739	0.580162	29.2166	0.544096	0.83999	18.7583	0.751996	1.23217
Plekhm3	1.74882	0.450524	1.76543	0.479132	2.00661	0.426431	0.539642	1.31802	1.36804	0.44022
Srgap3	4.99384	4.42663	5.88229	4.34103	4.87363	4.34813	3.51566	3.54657	4.98954	4.15574
Shisal2a	1.21254	1.06166	1.50147	1.94936	1.3427	1.31189	0.301959	1.34711	1.03051	0.422582
Prps2	20.0689	18.6165	23.6989	19.9198	19.9012	22.5858	16.9553	15.8768	15.9302	15.4345
Baalc	0.159419	0.527939	0.08772	0.271529	0.348996	0.015029	0.135459	0.212824	0.133389	0.267377
Arhgef15	2.31314	2.53212	2.32288	2.34917	2.22614	2.56575	3.55357	3.15628	2.37116	2.58936
Micu3	2.5028	2.36649	2.5126	2.62564	0.65117	0.7081	0.654087	0.625899	2.23798	2.66913
Dhcr24	28.2389	25.7203	26.4739	20.6781	21.444	17.1568	34.0663	36.6476	28.8714	28.697
9430085M18Rik	1.75418	1.56905	1.86213	2.06383	2.14706	1.72886	0.968768	1.17319	1.74366	1.08457
Gm18101	4.05566	3.65924	3.33727	2.62319	1.67197	3.64852	1.92421	1.12833	2.11972	1.34845
Rnase6	0.606374	0.394831	0.566471	0.155335	0.664976	0.71351	1.29834	0.53841	0.4696	0.579721
Rprm	0.576828	2.00132	0.281663	2.04357	1.63778	0.085256	1.05121	0.236756	0.288568	1.69599
Map2	0.113297	0.16717	0.495525	0.118988	0.852538	0.397722	0.882251	0.84961	0.232323	0.429934
Gm2629	0.472336	0.454555	0.507688	0.739971	0.916783	0.490932	0.338595	0.331082	0.468376	0.445012
Zfyve28	0.178792	0.187959	0.176391	0.1976	0.164542	0.191078	0.588685	0.377712	0.164066	0.0842277
Txndc2	12.435	9.11731	6.84043	10.4666	7.83693	7.3299	24.4427	14.4886	7.88367	8.5696
Chek1	3.0161	2.86847	3.54007	3.89534	2.70309	4.4402	3.88427	6.56319	2.96436	2.56185
Gm24119	2.61716	3.15637	2.6844	1.66614	3.0758	3.69804	4.26927	4.02042	3.90581	3.08685
Iglc1	2.90508	8.20999	20.2579	5.01386	3.3961	6.62949	3.31513	7.47042	4.03378	2.72328
Plk2	6.26368	8.79892	5.74153	6.3336	7.32041	6.27727	10.3488	8.32678	7.22997	8.94807
Gm49085	0.159002	0.18265	0.272212	0.210485	0.345451	0.52222	0.211667	0.316668	0.329792	0.294372
Gm20784	0.831636	0.586778	1.35231	0.594676	0.975801	0.98391	1.24039	0.7471	2.30656	1.1391
Aox1	11.0215	5.90259	8.66647	5.88434	8.79696	7.4228	7.65821	4.64193	7.17753	5.98243
Adamts16	0.72125	0.911179	1.42016	0.350031	0.895641	0.53311	0.713714	0.408861	0.886043	0.467375
Smarca2	14.0924	12.6576	12.1805	10.8331	12.9169	13.4675	8.43577	11.5252	7.50936	11.3235
Gm8226	302.938	55.4904	46.5774	343.942	249.042	324.586	263.829	274.313	284.042	317.642
Mup7	13.3523	4.53477	0.499771	0.0001	0.0001	0.0001	3.03774	0.0001	0.0001	0.0001
Glipr1	2.32067	2.60328	3.79416	3.46606	5.08868	3.38653	2.44241	1.86362	2.63738	2.39322
Efcab1	0.123039	0.434543	0.376203	0.493917	0.35388	0.312952	0.240306	0.17074	0.332509	0.0629651
Mthfd2	6.1194	6.34544	7.05191	7.90594	5.75005	6.53999	11.423	8.17855	8.33668	6.02267
Tmprss6	0.780013	0.393948	0.368757	0.623767	0.289172	0.466779	0.964794	1.39756	0.397566	0.465786
Tmco1	16.1137	13.6406	15.0096	15.7482	15.3573	15.7898	18.2387	20.5817	15.1241	17.0026
Fam78b	1.19959	1.50742	2.44041	0.643354	1.50322	0.946749	0.863821	1.11109	1.34356	1.00338
Irs2	4.06725	6.80243	6.17093	3.56816	7.34685	5.66726	4.46025	3.52525	3.95929	4.66298
D7Ertd443e	0.855817	0.554784	1.10805	0.745121	1.27814	0.75968	0.80518	0.602812	0.71876	0.486302
B4gat1	1.58875	5.21195	1.27777	3.6238	1.22119	2.94389	0.877913	1.37557	1.85513	1.42962
Hmgn2	52.6004	28.8313	56.988	72.5006	35.6769	28.7904	40.9497	54.7264	32.0119	36.248
Mpv17l2	14.4974	11.7204	8.10515	14.1894	10.2018	12.295	15.6994	18.9886	12.1906	13.9105
Syt14	1.28055	1.31749	1.16384	1.18056	1.49557	1.02977	0.946969	0.926315	1.0951	1.18861
1810064F22Rik	1.41245	1.63316	1.77186	0.808854	2.57359	1.44432	0.944279	0.838924	1.38117	1.25776
Rere	23.7278	8.68288	24.7197	15.9373	9.32427	22.4322	22.8364	18.1922	19.5058	20.5601
Musk	0.0320976	0.189054	0.276449	0.161408	0.253644	0.049447	0.187605	0.0613749	0.181297	0.0299108
Gm20632	5.20985	3.41848	1.26575	4.96431	3.14353	2.30792	10.319	4.59365	3.69586	5.23743
Fbxw28	4.49728	5.82468	11.7635	8.19829	7.58323	5.67448	5.92918	5.02532	7.2711	5.11668
Cntn3	0.501	1.00982	0.277532	0.877154	0.381483	0.371503	1.96947	1.17882	0.452987	0.721094
Bpifb1	0.397356	0.459213	0.54955	0.60954	0.434132	0.526196	0.622461	0.36454	0.894492	1.0288
Crb1	0.0513712	0.303827	0.295351	0.157625	0.381881	0.200395	0.151794	0.125011	0.177346	0.124326
Lsm5	2.93187	1.30268	5.87696	9.1421	4.90698	9.42657	5.08033	6.7924	7.69019	6.43084
Atg9a	6.79196	4.19406	4.54628	6.01197	5.23292	5.17095	7.24244	8.69258	5.31081	5.95926
Plppr2	8.80209	4.05644	3.25228	3.29988	7.07174	2.82644	4.82673	4.67074	3.03527	3.98417
Gm37691	0.856401	0.390174	0.502971	0.256133	0.325236	0.59639	0.959113	0.815214	0.348537	0.741945
Zfp169	0.474442	0.292424	0.350736	0.311873	0.133612	0.255412	0.0668325	0.0977266	0.318577	0.274931
Tmem9b	18.4842	18.2218	15.6862	17.4025	17.1947	15.2001	21.9006	24.2869	20.0411	20.5591
Smagp	6.02798	5.83673	7.5099	8.33525	8.04742	6.75979	4.23211	6.71453	5.11106	4.79474
Timm22	3.53967	3.28986	2.83298	3.65354	2.47256	3.54286	2.94628	7.47363	3.79293	2.83907
6820408C15Rik	0.548111	0.572477	0.832281	0.54627	0.636212	0.943415	0.900398	0.76134	0.818447	0.861111
Rasal1	0.418736	2.25588	0.36852	2.53792	0.844677	0.237364	2.43073	5.38571	0.428084	3.53846
Apol7e	3.76539	4.78396	3.30305	7.16029	7.34584	1.79068	15.3893	11.9381	3.40922	6.83777
Lhfpl1	0.191168	0.316377	0.336447	0.639399	0.996239	0.285909	0.33902	0.0001	0.311878	0.374714
Sh3bp4	9.71739	12.8306	14.1963	9.54348	12.3572	11.3353	9.47641	6.81792	11.368	9.98773
Saxo2	0.623884	0.483364	0.447648	0.427424	0.413276	0.457962	0.29441	0.219246	0.384602	0.370585
Gm43031	0.951705	0.491461	0.499591	0.503888	0.810567	1.08033	1.05021	1.22285	0.684205	0.605114
Slc30a1	4.19117	5.48226	5.86097	5.43615	4.98297	4.94268	7.26076	8.28388	5.77452	4.88385
Zfp346	11.1881	8.84353	10.4308	10.7645	9.43777	9.15762	9.82183	8.20495	8.60535	1.90795
Pmpca	38.0809	31.3	29.8966	31.8746	27.7856	33.3314	41.1801	42.5939	32.4104	33.041
2200002J24Rik	1.2948	1.88992	0.987345	1.42714	1.43726	1.24645	2.26154	2.08879	2.25368	2.22526
Uqcrq	34.6539	34.2077	22.848	39.7772	29.5304	32.5844	33.7872	48.9062	36.5659	38.464
6330562C20Rik	0.421523	0.709599	0.425128	0.780874	0.642357	0.733897	1.06301	1.01088	0.693827	0.808708
Gale	3.84132	2.43334	1.74032	2.41104	2.06358	2.88864	4.21502	5.31124	1.99704	2.50674
Nrtn	0.698457	0.323763	0.223411	0.516851	0.64456	0.425	0.417594	1.28514	1.06717	0.60166
Dnajc12	1.16305	1.4804	0.899005	1.25987	1.52211	0.802245	1.16382	1.09765	0.696537	0.963914
Hsph1	11.4801	15.3755	14.919	13.6814	14.0569	15.2501	10.2813	12.772	10.4098	10.0666
Cops2	39.6214	36.4917	33.9	35.1146	25.0462	25.1666	33.8695	24.7147	33.8583	26.0763
Bcap31	99.0524	100.308	91.4331	100.43	93.549	102.976	121.511	126.081	99.7696	100.465
Mecom	0.422229	0.132085	0.263259	0.291322	0.377264	0.354986	0.375415	0.515375	0.321827	0.443623
Rps8-ps2	15.5755	23.6055	24.3667	22.5256	24.5831	21.9602	12.0236	12.1205	19.351	20.6159
Pacsin1	0.133517	0.491785	0.386102	0.388196	0.563062	0.210284	0.198249	0.111802	0.474592	0.288275
Tgfbr1	19.5522	21.7465	17.9125	19.353	18.7372	21.0254	19.8827	31.8049	17.1743	23.3836
Phf3	2.29473	7.3561	7.80189	6.92771	8.04099	8.09223	2.51405	2.62578	7.47399	2.12813
Elmo3	3.69709	2.88026	3.5101	2.60837	3.65393	3.43395	4.0923	4.28173	4.27072	3.81242
Cln6	12.5938	13.2933	12.0276	14.3924	14.947	15.0656	9.95088	7.69735	12.5627	9.79857
Gm13301	1.52776	0.569452	0.653193	0.881097	0.430424	0.603229	0.610077	0.379021	0.652692	0.481974
Gm47528	4.99349	5.65489	6.60035	7.87481	5.33402	13.6589	7.11307	4.96767	6.07562	7.37387
Nrcam	1.58851	4.64418	0.801772	4.96686	1.69681	0.907607	8.28702	5.37447	1.75789	5.62947
Gm9115	0.400853	0.533393	0.411483	0.5239	0.426584	0.599552	0.607916	0.759059	0.827589	0.483255
Gm13212	4.68488	4.30199	4.68354	3.43106	5.01443	4.58136	3.48503	2.99997	3.45875	3.21627
Commd1	3.71256	3.87262	2.53236	3.18327	2.8923	5.292	3.24555	4.12773	3.37861	3.70899
Pdha1	26.4171	26.4771	26.2448	24.9889	25.5378	26.0429	30.2382	33.922	28.0599	28.3023
Slc6a14	0.326721	0.330883	0.533222	0.190879	0.288753	0.201828	0.150631	0.230015	0.239133	0.296241
Fut8	17.5337	17.8575	10.6755	18.1831	11.5226	12.4925	27.6315	22.5875	11.3746	20.288
Nwd1	0.113618	0.074579	0.106543	0.0621709	0.145601	0.0921233	0.0614716	0.074621	0.0626789	0.0485197
Cklf	3.3398	1.95477	2.96976	2.70111	2.32311	2.7965	2.54396	3.93934	3.10795	3.90238
AU015836	2.38883	4.00942	5.70059	4.5338	5.18672	3.6835	3.91582	2.85421	3.44748	3.05195
Pcdhb19	0.278989	0.365711	0.312603	0.397134	0.287138	0.350337	0.551	0.403323	0.286583	0.620752
9230116N13Rik	0.82257	0.833727	0.554579	0.815422	0.619937	0.629995	0.48782	0.608941	0.569146	0.351471
Ybx1	227.378	278.067	193.802	197.636	328.301	179.868	187.814	151.018	241.048	255.222
Taf1	3.71656	3.0177	3.71723	2.8252	3.40557	3.55397	3.84573	5.02199	4.87354	2.66164
D930036K23Rik	0.285694	0.279326	0.311058	0.22657	0.22419	0.231833	0.502061	0.394181	0.318229	0.403995
Rassf4	4.40174	3.55131	4.29238	3.59403	4.2616	3.83654	3.41771	2.68162	3.74603	3.19076
Cxcl1	1.1741	1.72895	2.10371	1.93347	2.42471	1.59503	0.752042	0.587641	1.9667	1.62265
Rffl	2.97146	2.48486	2.03648	1.35573	2.15955	1.07538	1.59579	0.434169	2.29633	2.33491
Ccdc65	0.0910493	0.263345	0.12914	0.438985	0.428239	0.85592	0.27294	0.206578	0.423401	0.460686
Gm6576	6.44189	4.14912	3.39559	5.89934	5.96714	7.47466	6.89347	5.89814	7.17949	6.03572
Rex1bd	11.2394	9.32381	9.36935	11.1606	11.0068	11.1352	12.7572	16.9251	10.9506	11.0386
Tm2d2	23.0526	23.834	20.8457	27.3671	15.3571	17.8401	15.7692	18.2106	16.8626	22.1361
Cx3cr1	1.64187	1.78957	1.85008	1.3688	2.07018	2.21276	2.61393	1.31464	2.06845	2.86891
AW554918	2.82991	2.80244	1.31374	3.38084	0.671253	3.93332	3.18625	2.55579	2.38343	3.09309
Gm12226	8.26617	4.89722	11.586	7.82756	9.83877	8.90224	5.29724	2.192	8.61167	0.306782
Cpeb3	1.44983	1.27493	1.24602	0.802269	1.1349	1.12965	1.43865	0.216019	0.878854	0.21148
Gm6789	7.73963	7.0207	6.19237	7.57859	6.82625	7.28519	7.29137	9.06612	9.67115	10.2358
Gm7432	26.9791	22.7178	23.0485	29.3418	27.0271	32.2753	29.9605	30.7283	29.3909	30.1318
1300002E11Rik	2.79642	3.07595	3.63135	3.1456	4.10401	3.09814	1.27445	2.66665	2.2702	3.47225
Arhgef10l	3.12015	3.00624	4.27004	2.30692	3.08368	3.30686	4.30413	2.07198	4.24775	6.03554
F13a1	1.18243	0.418507	0.631595	0.304973	0.676269	0.367208	0.587299	0.471596	0.390049	0.433523
Saa2	0.229885	3.41503	0.0374055	3.06025	1.79397	1.27756	5.50983	6.37116	0.310177	4.42253
Tnnt2	0.252305	0.545366	0.466303	0.666801	0.498875	0.928656	0.568441	0.508199	0.62048	0.633232
Maff	1.86951	2.66348	2.18199	1.52655	2.04585	1.69879	1.43677	2.90663	2.17279	6.12254
Gm13127	1.95741	1.76038	1.55643	2.13623	1.22968	1.82803	2.10523	2.05448	2.29119	3.25251
Magix	0.392079	0.450261	0.23272	0.302934	0.406466	0.481244	0.729778	0.529037	0.502514	0.293056
Aagab	10.0759	10.6861	9.94458	11.7022	9.33499	9.2799	11.9903	12.9013	12.4569	12.8347
Gnmt	1.81524	0.991692	0.675991	1.24514	1.28834	1.45436	1.13507	0.418529	0.281562	0.533958
H3c14	0.402118	3.88932	0.735423	3.34893	3.05217	4.16785	2.13465	6.93643	2.14715	2.88885
2310034G01Rik	0.622037	0.434995	0.245548	0.465239	0.42891	0.345112	0.699925	0.893795	0.63711	0.675979
Gm38383	0.264457	0.442185	0.571527	0.257183	0.279286	0.257536	0.248567	0.193381	0.305478	0.222915
Casz1	0.878325	0.614292	0.523792	0.369124	0.658528	0.272941	0.539783	0.316905	0.456053	0.635664
H1f3	0.095204	0.056733	0.114152	0.07678	0.03164	0.046503	0.201182	0.276987	0.033693	0.074694
Ushbp1	3.99693	4.54928	4.72965	4.21541	5.32583	4.62262	6.27611	6.18629	5.28556	4.35709
Ptp4a1	1.07391	0.651798	4.57706	3.94895	4.58261	4.59709	1.21909	0.956095	1.02166	1.38682
Vcam1	3.47524	3.48638	3.68339	2.12972	3.74045	2.14988	2.67842	2.67115	3.05281	2.84658
A530083I20Rik	0.0471517	0.12348	0.155047	0.050643	0.130508	0.0846881	0.0484257	0.0307472	0.0709467	0.0829337
Phlda1	3.32748	5.95899	2.91445	4.05219	4.58077	4.26825	6.15058	5.88391	3.37098	7.20873
Taf5l	10.426	3.50202	5.27817	9.74428	9.11053	9.09816	9.58215	9.80501	10.6734	8.8108
Lcn2	1.98401	0.987111	0.808541	0.874524	1.10323	0.611671	0.570222	0.921661	0.850448	1.09618
Pheta2	1.61446	1.81076	2.08375	1.63253	2.44138	2.45387	2.229	2.35357	2.38723	2.53472
Gm12666	0.953521	0.416263	0.0001	0.0001	0.0001	1.20257	0.941041	0.0001	1.53228	0.528682
Trak1	1.70071	1.66111	2.05817	1.65587	1.68154	1.54409	1.82863	2.5353	2.03057	2.57014
Exoc3l2	2.47014	2.43414	2.08903	2.42885	2.2347	2.58841	3.49966	3.56198	2.42903	2.35772
Arsi	0.929497	1.52354	1.31739	0.801317	0.937953	1.81722	0.934698	1.15546	2.31695	1.21008
Fancc	1.54957	3.13512	3.23486	3.13338	2.98732	3.35674	3.87634	2.77081	3.32563	3.76493
Kcne4	1.23704	1.1102	1.40337	1.52128	1.13934	1.53633	1.63717	1.73812	1.50071	1.77516
Zhx1	10.3344	7.43725	9.20821	8.34056	8.48906	8.21293	8.68192	5.30041	4.81775	8.88236
Bzw1	95.7355	104.259	90.1199	113.549	102.746	81.5433	85.1632	97.8006	107.429	39.7452
Gas2l3	1.43046	2.19784	1.59349	1.89956	2.46689	2.16473	1.34697	1.12701	1.22907	1.59913
C1galt1	12.7504	11.9546	13.0456	10.5541	13.2371	11.9838	10.6949	8.92368	10.9499	10.4054
Slc7a11	0.434753	0.43993	0.602377	0.339057	0.505909	0.275618	0.363388	0.461282	0.39441	0.246438
2900009J06Rik	1.34832	1.42817	1.5497	1.42246	0.881299	2.10913	2.42985	2.13439	1.77338	1.03671
Agbl2	0.21651	0.13994	0.165504	0.127263	0.10758	0.213231	0.30553	0.16346	0.17205	0.210523
Uap1	6.09219	9.12147	7.45603	9.55165	7.33434	7.81898	9.94706	14.8806	6.2787	9.45087
A730082K24Rik	0.67827	0.796492	0.944861	1.01901	0.782392	0.712854	0.610566	0.479193	0.873587	0.172357
Srxn1	16.375	13.863	3.43932	0.277316	13.5517	8.47425	13.8187	14.5875	13.6246	30.4935
Fam118b	2.30712	2.81916	2.8654	2.23191	2.89014	3.25216	2.776	3.93518	2.9227	2.82264
C1qtnf5	1.18064	1.66297	1.81822	1.63243	1.99851	1.25956	2.07751	1.37829	2.20016	4.6686
Tssk4	1.1065	1.06561	0.879317	0.660006	0.817615	0.301908	0.489211	0.657455	0.881805	0.762286
Rasl12	1.0435	1.02048	0.965713	1.21149	0.837693	1.14724	1.44186	1.46039	1.16693	1.14851
Pdlim4	21.2734	37.5963	19.9479	37.9433	30.5914	26.2175	39.9279	31.8882	31.7488	49.1839
Gm12751	64.286	23.6744	54.4734	64.842	53.0904	73.36	56.2934	66.2342	71.1488	59.0227
Aprt	22.2567	25.6087	15.5376	18.7857	20.3549	15.8486	13.9841	14.5197	20.2291	19.6108
Wfdc17	13.7468	10.6463	15.3312	11.72	15.4683	10.7885	8.03983	8.81568	11.8018	12.0352
Igkv6-15	1.73277	1.88551	4.71772	2.92167	1.86963	1.99964	0.730166	1.74008	2.32558	1.64993
Mmrn2	6.06667	6.35002	5.68837	4.65755	6.10303	5.71586	8.38856	8.50114	5.69504	6.19564
Mtcp1	1.17923	1.44959	1.36722	1.13676	1.32901	1.43581	1.79663	1.25744	1.84288	1.79162
Rpl30-ps1	7.32615	10.9828	11.4412	12.0496	7.66881	18.2394	21.8931	3.58633	29.5075	3.91901
Pcsk6	17.8758	14.0776	17.9865	10.8849	15.5679	12.0718	14.9629	11.5012	12.9999	13.0575
Chmp3	27.597	7.89096	10.3378	9.6036	9.29378	31.0472	12.2272	31.7861	9.09462	7.99095
Gm11223	5.85681	3.43143	7.61364	6.24415	2.38401	12.0692	6.15534	4.94968	8.48638	4.7042
Ebf1	0.648792	0.513458	0.544967	0.20775	0.580698	0.551784	0.921421	0.830208	0.620335	0.42604
Nrn1	109.836	61.7269	36.4069	57.2619	48.9205	59.2418	24.8434	43.6483	42.2243	69.9122
Zfp612	2.84381	3.77668	3.20179	2.96706	3.20207	3.59779	2.71689	2.47622	2.39853	1.53434
Alg2	22.2742	21.849	20.5858	22.2522	5.57807	19.6288	28.3865	26.3575	20.7295	23.2737
Phyhip	3.02424	4.59116	12.8622	10.1612	6.38232	7.96067	4.94603	10.724	16.5785	10.5824
Flt1	2.54423	1.90876	1.68772	1.71227	1.27979	1.92626	3.15613	2.86355	1.75459	1.62682
Gxylt1	6.67444	6.35176	6.22424	5.73506	5.95042	6.63057	0.857049	0.863376	6.16201	6.03949
Bsg	179.454	171.327	154.921	193.398	223.673	237.769	221.694	200.863	208.493	181.031
Tmem86a	243.462	148.906	209.367	264.324	152.313	237.571	172.798	237.654	299.807	262.379
Mlph	0.323284	0.306815	0.370515	0.219399	0.267124	0.225724	0.109873	0.268416	0.305427	0.0884784
Gstz1	9.39253	11.8621	9.47303	13.3469	12.3276	12.851	5.18849	11.8247	5.89893	8.87478
Plxna1	18.7361	16.1594	14.6457	15.574	15.4075	14.7033	25.5913	22.7648	15.2491	15.7041
Plin1	2.08692	2.34603	3.1304	5.55868	2.57548	3.1254	3.25954	4.47387	4.53057	4.7942
Ndufa1	84.5588	72.1454	74.1604	94.0753	65.7895	73.1959	94.1714	116.15	88.6271	88.1518
Rnf170	0.915186	0.50175	0.79457	4.45989	3.5218	0.597016	0.715072	0.619087	0.868216	3.16137
Vnn1	17.0056	20.6055	14.4989	15.4629	16.8444	15.0461	23.2311	29.5161	16.9527	16.2007
Lefty1	2.23826	1.40413	0.95634	1.05251	1.22063	1.19195	2.33167	3.26838	1.7484	1.07861
Hcn3	2.7256	1.661	1.85945	2.29675	1.96132	1.65782	2.54372	1.07632	1.54884	1.10012
Htr2b	1.27917	0.404573	0.887361	0.478287	0.85048	0.772858	0.422507	0.389771	0.439554	0.599858
Mug-ps1	0.538427	3.11177	1.14063	1.32301	3.55925	5.75876	1.69865	2.37257	1.93516	2.51202
Mmp11	56.845	100.086	70.7802	75.7822	104.914	62.2965	63.6908	37.499	75.1381	91.8545
Sox15	0.974385	1.29845	1.8602	1.38524	1.29873	0.985579	1.4718	0.555409	0.780933	0.857303
Fancf	4.23739	7.00364	3.10168	3.34013	3.43551	3.78632	1.98781	3.68256	3.13329	3.02762
Slc25a43	0.728104	0.48668	0.842514	0.683353	0.989286	0.91861	0.35729	0.297362	0.498077	0.453884
Kirrel3os	0.079645	0.161783	0.344592	0.360254	0.284529	0.376261	0.281241	0.37309	0.412199	0.371668
Gm10033	0.81577	1.11911	1.14169	0.778133	0.266248	0.453369	0.676585	0.347244	0.316543	1.02712
Gm15635	0.295092	0.208855	0.239739	0.274021	0.360971	0.418904	0.46192	0.470823	0.405185	0.215717
Gsk3b	9.28007	9.85353	8.69119	7.84162	0.946923	8.8195	1.20585	8.26876	2.21014	0.944786
Mx1	0.235997	0.215961	0.402749	0.132752	0.215534	0.238657	0.59223	0.373536	0.278656	0.256177
Ttc25	0.531869	0.401687	0.217415	0.261641	0.30751	0.143463	0.276415	0.226584	0.291784	0.255784
Efhb	0.655338	0.285633	0.669459	0.418659	0.3195	0.258252	0.406278	0.211283	0.462651	0.274237
Ier2	14.7425	22.8502	15.8963	19.6137	15.5921	17.6337	29.4488	17.7398	15.3014	28.1594
Steap3	12.9382	9.12564	10.9868	6.64016	10.9611	9.71784	8.76342	2.24975	9.02015	8.86638
E330034G19Rik	6.25162	8.59915	13.7622	11.1564	9.94408	8.46465	8.06331	7.15146	9.14862	6.60606
Fscn1	61.4258	72.1255	65.6609	84.0285	66.0274	69.1428	59.7008	52.196	64.9384	55.0263
Erc2	0.182043	0.153818	0.181154	0.113512	0.20917	0.109306	0.125088	0.117044	0.125916	0.121577
Irf4	0.191007	0.301559	0.318983	0.0434493	0.39063	0.0826437	0.121124	0.157092	0.234686	0.16969
9330162G02Rik	0.065234	0.07538	0.065197	0.034366	0.045547	0.081289	0.087808	0.08033	0.074779	0.05998
Gm4032	1.05639	0.717463	0.793824	0.743618	0.545689	1.64395	1.69096	0.992694	0.413321	0.959656
Ccdc22	4.73698	7.24623	5.39118	7.49286	7.29521	4.89115	3.97911	6.43321	6.28451	4.00852
Zscan29	5.14406	4.54967	4.25291	4.04155	4.47337	3.82173	4.24656	3.97295	2.73424	3.83531
Hpca	0.888023	0.199262	0.380045	0.173041	0.27647	0.277429	0.267065	0.233869	0.189398	0.242814
Pnma5	0.213449	0.170375	0.290084	0.158806	0.224076	0.400549	0.207515	0.216381	0.45153	0.241228
Gm6665	22.9894	25.8241	34.6288	28.9122	28.4397	30.2376	27.8784	29.9601	46.0194	35.4712
Vhl	9.54773	12.4575	11.9252	6.57765	10.8358	10.6733	12.0913	12.3269	12.9381	12.2687
H2bc4	29.7403	33.3189	21.6336	32.8546	29.3739	27.9946	49.3442	50.4598	24.0788	28.1161
Kxd1	38.2568	31.269	24.8723	50.6314	40.6527	19.5376	75.6914	31.0634	40.2717	76.6774
Uqcc1	7.43207	4.88504	4.36306	5.20872	4.51811	4.65954	7.56683	6.51435	5.43094	7.4391
Chchd5	11.1013	10.7613	9.78816	10.3792	10.6412	7.47512	7.75422	9.41161	6.4076	11.1817
Ndnf	0.280313	0.226457	0.401812	0.255507	0.298959	0.210922	0.159907	0.0830182	0.239225	0.334398
Gm43598	0.629685	0.455817	0.537147	0.33601	0.355379	0.343377	0.334582	0.435538	0.157272	0.292334
C030006K11Rik	4.11019	5.84436	3.15319	3.43445	2.81905	6.40817	4.6431	3.62432	4.02255	6.04557
Gm45110	0.624296	0.767591	0.986542	0.736219	0.676001	0.63124	0.674246	0.403364	0.589473	0.336233
Kif16b	5.05977	2.52436	4.46366	3.69337	3.74225	3.69448	4.04452	2.66174	3.09861	2.27551
Ctla2a	7.07632	8.05726	7.50379	7.36892	7.67977	8.33058	8.6021	11.7808	6.85315	9.69188
Ccne1	1.54382	1.52054	2.13179	2.44028	1.27712	3.18236	1.95288	2.06481	2.81553	1.65799
Dtx1	0.774893	2.42065	1.33034	1.89486	1.2947	0.943764	2.22785	3.66202	1.13218	2.79567
Ptgfrn	10.2975	8.93942	7.69806	6.34116	9.45004	6.4807	8.35927	5.55319	7.51364	8.18006
Ptpn6	4.21973	3.62504	4.41419	3.57627	3.82994	4.98623	5.97943	4.40627	4.96689	3.5716
Lims1	20.7299	15.6189	18.2248	19.2588	13.6487	19.5703	11.2045	8.49569	9.42197	21.0701
Rnf150	0.631551	0.614105	0.542523	0.313898	0.519683	0.404071	0.458082	0.343265	0.334981	0.478591
Gm29253	0.036593	0.282153	0.002215	0.355788	0.001066	0.595778	0.089501	0.943311	0.14473	0.01142
Gm10132	161.149	130.328	131.448	150.221	231.055	184.861	55.5118	143.077	115.89	131.378
Galnt16	0.715933	1.62935	0.796834	1.03466	1.27053	0.759838	0.772177	0.762155	0.831386	1.01478
3110083C13Rik	1.02284	2.16846	2.29491	2.12517	1.62777	2.16054	0.937578	0.458589	1.09487	1.52256
Psd2	0.310048	0.230952	0.237498	0.162774	0.169282	0.133849	0.0989443	0.148743	0.189048	0.19412
Tbata	0.417865	0.105486	0.434051	0.413022	0.25005	0.292718	0.23234	0.157969	0.276486	0.061661
Rph3a	0.253574	0.334339	0.80649	0.38695	0.397685	0.17674	0.327206	0.249459	0.401199	0.323969
Col22a1	0.882559	0.248687	0.294892	0.28417	0.296486	0.261147	0.312347	0.270098	0.345011	0.206581
Gm49871	0.665004	0.921483	0.898999	0.980555	1.0533	0.636316	0.863292	0.167976	0.535261	0.786784
Setd5	6.44872	9.25266	6.36637	8.99514	10.5595	10.3931	9.52249	8.53728	9.99823	9.50687
Ctdsp2	11.963	9.72656	13.2535	43.302	65.4789	52.6379	12.9763	40.0031	52.047	57.31
4930486L24Rik	34.0433	6.55954	8.85258	6.85357	2.74711	12.6343	7.85793	5.91382	2.56351	7.77514
Sp1	13.7226	14.8757	14.8941	14.1561	14.7096	0.678789	13.5014	13.9598	12.7813	0.57844
Ube3a	0.729068	0.953493	0.630936	0.581187	0.578396	1.1411	0.666433	0.823241	0.620213	1.04596
Pdap1	15.8595	15.3188	14.6448	19.1168	17.9727	14.5791	14.8276	13.0861	14.7116	14.5127
Dcaf10	3.98286	1.71488	3.95511	3.28502	4.80586	3.92918	3.80387	1.60029	2.19741	1.8795
Ankfy1	1.81041	1.09012	2.3246	1.037	1.57227	3.68856	2.13715	1.02724	2.44124	1.12762
Notch1	1.99409	2.14932	2.04482	1.49722	1.94301	1.92772	2.6744	2.42278	1.94013	2.29642
Gm15867	2.41645	3.47309	1.80515	3.36959	2.23515	4.02319	3.28529	2.77731	3.15741	5.48687
Gm28410	3.47906	1.79853	2.27001	3.30762	2.13916	3.28749	0.955833	1.98082	1.82658	1.15189
Pcolce	95.1934	62.5106	63.2374	71.1054	58.3399	57.444	114.09	119.979	62.8448	68.7357
Grina	69.6355	67.0526	67.0888	65.1092	73.8797	61.3139	53.4042	62.564	58.8306	61.8407
Camk1g	0.524853	0.447864	0.535296	0.68962	0.57733	0.33813	0.580755	0.286216	0.426843	0.324747
Gm48069	0.475112	1.06884	0.928862	1.50363	1.09286	0.955664	0.796109	0.405035	0.692724	0.617901
Hey1	1.55858	2.21834	1.49972	1.61746	1.71144	1.93786	1.68522	3.5771	1.73669	2.1685
Nudt2	18.8931	18.2484	14.8145	20.9381	14.8816	19.8928	20.6861	24.414	21.7294	18.9647
Igkv1-117	11.8047	4.32314	8.29438	4.42563	4.75981	7.93502	3.98758	4.79721	4.12696	1.91167
Exosc9	5.51175	5.88501	6.07205	5.59911	5.69283	7.4947	6.23058	6.04707	6.05172	7.51191
Lrig2	1.16628	2.71556	1.76185	1.41485	1.46878	1.77858	1.91431	0.86179	1.10897	0.842685
Hdac11	3.59384	2.9901	4.23898	2.40112	4.38528	5.24851	3.06338	4.31808	4.46171	4.41195
Khdc4	7.97486	9.32453	8.91497	8.24479	9.54247	9.39047	10.959	9.49806	9.71365	10.0492
Lox	3.19444	7.82661	3.60138	4.21365	8.99463	5.31347	5.02672	3.04727	2.20163	5.03092
Pik3ip1	4.88617	5.6623	5.57815	7.53269	6.28071	6.00143	4.59314	5.53729	10.3936	10.5686
Sema6a	2.38187	3.96573	4.01564	2.06963	1.20145	2.17468	1.56356	3.20971	1.32975	1.7202
AI838599	6.9436	1.93082	2.95602	2.21262	3.08174	3.28702	2.12263	2.15253	2.18713	2.90461
Fbxo41	0.287436	0.242879	0.308533	0.218891	0.392879	0.531979	0.298962	0.377135	0.340639	0.369433
Sar1b	46.1861	42.1944	34.8898	46.1219	42.4416	46.085	48.1298	57.2173	42.799	47.8066
Htr5a	0.090139	0.258638	0.197071	0.2209	0.156474	0.104068	0.150686	0.082269	0.184575	0.10158
Ksr1	6.91393	5.91663	12.9399	9.89021	7.1435	8.01652	7.80775	12.0522	14.1345	9.76962
Col23a1	1.4457	0.983965	1.33378	1.04844	1.09411	0.950447	1.19409	0.663727	0.95935	0.792077
Hagh	13.9344	14.0103	11.2347	16.5062	13.3475	14.5775	15.7227	21.0344	15.6446	14.5928
Gm8960	5.13969	3.63319	4.31747	4.64041	5.1857	5.65142	5.97373	5.11916	7.6476	4.81934
1700086O06Rik	1.92094	1.79198	1.71291	2.02672	1.84121	1.41981	2.9584	2.4744	2.54999	2.51142
Cfap100	0.169956	0.235023	0.247664	0.364231	0.130801	0.168529	0.121306	0.209926	0.188869	0.0654473
Klc2	19.6687	19.9221	25.2944	28.6493	23.6877	35.5753	20.7092	33.7918	29.5249	18.6249
H2aj	18.0369	16.0624	17.2491	17.7518	16.7249	16.7106	19.528	22.7761	19.5531	20.236
Tbx6	1.11684	0.904617	1.34382	0.892298	1.91187	1.00377	0.761397	0.881527	0.82548	0.969475
Il17rb	1.04753	0.662953	1.03701	0.627264	0.942803	0.487141	0.59918	0.604854	0.84182	0.684661
Rit1	7.07535	7.99651	7.554	8.5468	7.24384	7.03325	8.21165	9.79973	11.4753	8.77799
Cdc14a	0.711281	0.544401	0.626161	1.87888	0.526017	0.56024	0.558807	2.26166	0.858666	2.0429
Trim14	2.46577	1.49504	2.17914	1.56003	2.42344	1.21348	2.12028	0.972925	2.27344	0.99107
Sema4d	1.69385	2.42916	2.13131	2.37089	2.68323	2.13511	2.04181	1.74138	1.97259	0.398456
AI182371	0.634133	0.605612	0.450942	0.338225	0.423194	0.440054	0.363554	0.171757	0.455427	0.273503
Tent5a	4.36559	6.94912	4.83346	4.32176	6.33672	6.15578	2.93073	4.52556	3.70377	4.21199
Zfp873	2.72867	2.27206	2.51312	2.84809	2.72193	2.11445	2.91784	1.40185	1.94381	1.82558
Cadm4	14.2612	16.7527	7.22033	10.6994	18.2546	5.71791	12.4555	7.51947	9.13632	16.0164
Psma8	0.74664	1.4235	0.500214	0.919619	0.711545	0.513114	0.466993	0.514323	0.72006	0.810944
Lgals3	41.0773	47.3849	49.4905	32.4873	58.8875	34.3641	32.2691	31.8024	55.7688	36.6788
Gm21969	0.031155	0.013286	0.369958	0.243257	0.0001	0.006429	0.05596	0.0001	0.170687	0.005702
Tecr	71.0516	73.3115	59.1142	63.3627	66.2901	64.0059	81.4972	100.294	59.5055	76.6617
Dkkl1	0.427197	1.29564	1.08983	1.77398	1.49277	0.842601	0.304933	0.825539	1.27917	0.746252
Slc25a24	16.2565	16.1741	14.843	15.0282	18.4926	15.0327	12.0485	11.8005	14.2544	16.1588
Soat1	74.8502	62.846	71.7873	60.6161	60.8799	68.3168	61.2756	144.201	61.1382	63.1063
Mlxipl	6.10963	2.17932	3.56948	4.17846	2.53204	3.97238	3.26398	2.35576	2.96311	1.5313
Oosp2	1.54514	3.11967	5.38179	5.2956	3.3695	2.18835	3.04142	2.85262	2.47706	2.61984
Capg	23.9096	16.4704	17.719	16.4211	22.299	16.2213	13.5784	14.5423	21.3517	15.5282
Spag6	0.283321	0.531451	0.316193	0.215886	0.22794	0.280142	0.273308	0.20012	0.13816	0.182898
Isg20	6.79653	4.32231	3.28978	3.00785	3.80456	2.52305	3.50885	2.71959	2.71096	4.49863
Cfh	141.168	172.013	169.262	138.538	170.033	160.758	132.09	116.574	142.884	134.149
Stard7	15.9463	17.1801	12.3665	21.4266	13.1518	14.8142	15.1276	11.3329	14.5403	12.0365
Actg2	42.4628	53.8087	46.4514	51.6074	56.8178	59.9317	49.8683	56.5047	69.2679	49.7634
Kbtbd11	0.597619	0.769593	1.02463	0.845225	1.37934	0.910066	1.1958	1.462	1.10232	1.17964
Sacm1l	15.6485	10.8072	8.64073	8.41029	8.0204	10.3914	7.27419	6.5838	7.81407	9.8863
Gm7962	0.964881	0.840967	0.64577	0.748671	0.770638	0.949883	1.21635	0.986388	1.12091	0.910255
Dgkk	0.0484847	0.0864627	0.101083	0.120865	0.0555737	0.116299	0.0445463	0.176791	0.137782	0.138735
Sema3b	4.27458	5.29434	5.68329	6.12744	5.68483	3.51312	3.66084	4.44914	7.31672	2.09517
Dhrs13	5.75831	4.20628	2.90197	4.98119	4.15213	4.94837	7.16968	7.20729	4.17452	4.39526
Epor	1.135	0.655392	0.804882	0.437069	0.606069	0.593932	0.877283	1.8995	0.89242	0.90562
Tfpi2	1.59528	2.37997	0.862326	1.54984	2.30302	1.12636	1.00447	1.0553	1.16651	1.87577
Car8	0.378264	0.237187	0.361415	0.230242	0.337893	0.195609	0.427872	0.184941	0.117977	0.084925
BC048403	3.506	3.29943	1.66729	3.02426	3.12027	1.2007	3.6241	1.62489	3.01583	1.10089
Acss2	4.32114	1.8966	1.80085	2.20687	2.0077	1.84024	4.53607	7.69055	1.61211	1.47572
Car12	0.237138	1.33586	0.724058	0.772744	0.531242	0.465712	0.672947	0.32631	0.131283	0.752885
P3h2	6.30804	9.66131	7.80531	6.58233	9.94845	6.27015	7.08988	5.55697	4.3102	9.11005
Gys1	10.8159	7.78027	9.90265	10.2222	5.04899	9.86228	7.0854	6.29339	7.24681	4.83669
Pdcd1	3.31638	2.21317	2.54191	1.46213	3.18374	1.90446	1.29026	1.01846	3.15035	1.86506
Gm42568	0.245126	0.281447	0.475623	0.151212	0.191415	0.236642	0.679699	0.481682	0.176175	0.460009
Rgmb	4.17575	5.39956	6.12847	4.61504	6.55329	4.29846	5.25236	4.06189	4.24995	4.69612
Gm12397	1.38231	2.7494	3.7554	3.13935	4.8969	4.65098	4.35631	3.15442	5.33214	4.17327
Tagln3	0.510051	0.519061	0.655558	0.738145	0.546878	1.10896	0.855463	1.06296	0.511314	0.638876
Slc6a17	0.102525	0.235139	0.0941845	0.131904	0.202573	0.132359	0.0870854	0.0721199	0.0731583	0.15573
Rnf146	12.0828	10.5885	11.8245	13.8979	14.1421	13.2028	6.99243	10.996	4.62475	13.5965
AC167036	1.64936	0.692362	0.945011	0.954171	1.08837	0.871647	0.629152	0.445667	0.944482	0.823855
Ighm	6.74221	6.09889	36.3794	4.90096	7.29566	9.38891	8.1541	8.88038	8.37342	6.09125
Spef1	5.34044	6.13503	5.31361	3.65145	3.67003	8.94923	5.91914	6.6612	5.08653	3.54511
Ndufs8	46.95	43.0518	50.9465	56.4226	42.7695	58.8356	48.1626	62.232	55.7763	48.6867
Omt2a	2.84091	3.42063	6.12336	4.27986	4.19328	2.34543	3.74399	3.23584	4.06193	2.31701
Gm36958	0.132936	0.542107	0.601911	0.029526	0.205377	0.395637	1.43739	0.19935	0.3034	0.360225
C7	1.21717	3.46493	5.40425	2.14583	3.0952	1.01328	2.44617	1.0315	3.3119	2.74504
Rnd1	0.163398	0.240458	0.173664	0.350947	0.238595	0.324899	0.282069	0.429493	0.214801	0.407865
B3gnt4	0.966392	0.715192	0.586464	0.701042	1.05974	0.755573	1.07281	0.199459	0.379218	0.104194
Ccdc9b	10.2344	6.30644	3.79821	5.26566	4.82208	4.68078	6.4722	3.39055	5.7899	3.41802
Camk2b	0.252096	0.182753	0.190832	0.116656	0.278217	0.200644	0.143722	0.0837532	0.183897	0.105251
Fam122a	18.2001	17.3709	16.5412	17.3829	15.8895	20.9539	21.7125	25.3435	16.8293	17.1741
Haao	0.298629	0.133765	0.267221	0.089308	0.178837	0.160382	0.205391	0.0555132	0.0818284	0.12363
Klf11	13.0629	12.8972	14.1835	10.5837	13.704	11.4653	11.5541	10.973	11.1095	10.5476
Tomt	0.268211	0.361887	0.329901	0.341059	0.263746	0.194735	0.343976	0.222977	0.226747	0.168221
Nphs1	4.11798	2.59752	0.416346	0.344582	0.238896	0.866902	0.902616	0.932751	1.032	0.826582
Pappa2	0.148467	0.0977282	0.00888094	0.0001	0.0400192	0.0001	0.0209666	0.01727	0.0180245	0.0657143
Gm8292	20.5826	21.4639	21.3719	28.1969	26.9665	33.9311	24.0823	23.6769	36.0581	28.0982
Milr1	1.03364	0.951741	0.75324	0.939213	0.740054	1.12001	1.64819	1.13569	0.868652	1.01235
Hacd3	114.455	87.9252	90.8656	93.8659	83.1667	94.9343	136.513	146.183	80.5715	88.8676
Gm6225	0.182224	0.216812	0.309102	0.284804	0.619631	0.273492	0.257156	0.158935	0.235429	0.215312
Rsbn1l	2.758	2.16473	2.02834	2.24413	2.5517	1.87222	1.476	2.57572	1.74362	1.95819
Anks4b	0.255944	0.293639	0.359512	0.14649	0.518167	0.168636	0.257556	0.287042	0.168872	0.184234
S100a2	1.13391	0.735623	0.0637116	0.764729	0.287204	0.393631	1.89768	1.18098	0.371894	1.09198
Cd1d2	0.777178	1.14915	0.397068	0.64575	0.334048	0.632643	0.270902	0.369118	0.586986	0.342492
Evi2	0.092792	0.091968	1.28411	0.87616	0.223591	0.01578	0.179861	0.528686	0.450594	0.0674235
Ccnl1	11.9033	15.9111	14.8897	15.7315	13.9854	14.6023	9.47125	13.1748	13.2626	11.5234
Bco2	2.16759	1.76822	1.49487	1.82854	1.39088	2.20719	2.15196	2.91324	1.60507	2.16479
Olfr877	2.55771	0.151095	0.35753	0.402446	0.443999	0.740908	0.0390513	0.0668265	0.093519	0.95993
Rbms3	2.71939	2.38421	3.38338	2.63279	3.1202	3.18421	2.38456	3.07125	0.967578	0.449492
Rpl35a-ps6	90.6533	141.285	99.6246	146.139	149.031	161.59	91.402	197.127	166.818	134.993
Sema3f	4.24371	4.98822	3.70196	3.82012	4.96619	3.6147	5.28007	7.93014	3.84767	5.67144
Thg1l	5.23871	5.37966	6.34678	8.33649	6.53097	4.88932	5.34851	6.11177	5.08755	4.49627
Mrps7	30.4051	24.7878	22.7538	31.5106	24.4829	28.2042	31.379	38.1602	27.74	28.2131
3110045C21Rik	0.902364	1.02165	0.807318	1.47701	1.40707	1.26411	2.23915	2.79377	0.964331	0.832247
5430403G16Rik	3.10419	3.46824	2.42321	3.04479	2.3929	2.33608	3.09999	1.42764	1.99848	2.4133
Prpf3	5.33563	5.49155	5.56824	4.73722	6.80761	7.10734	5.45768	5.59015	7.80544	6.34508
Tmbim6	72.4117	75.0491	65.4096	68.6754	70.0803	65.5459	84.4433	97.7453	71.4066	77.7366
Tshz3	1.00125	1.24405	1.65559	1.23577	1.74	1.77189	1.57234	1.50567	1.65082	1.97718
Gsap	0.394436	0.385028	0.480273	0.519311	0.516218	0.515943	0.423284	0.274929	0.279867	0.245603
Cyfip2	20.2573	16.3849	9.9054	16.0524	16.3759	16.766	31.4086	19.8906	11.1237	17.2499
Gimap1	0.901656	0.741487	0.731027	0.859259	0.746523	0.924955	1.48553	0.793235	1.12675	0.862292
Etfrf1	7.41449	11.6057	10.2031	10.712	5.63172	6.16755	15.5344	12.5903	9.85159	12.4666
Klf3	5.77892	5.67502	6.00157	5.41089	5.43696	5.15771	8.15727	8.6759	5.32036	5.39621
Arhgef3	16.6433	16.6351	12.9177	12.7441	13.8474	12.3648	13.8492	9.4615	12.1757	14.4575
Add2	0.36544	0.312776	0.223415	0.30426	0.250175	0.276958	0.648279	0.34854	0.245185	0.415639
Gpld1	1.8588	1.25132	1.95417	1.10613	1.70359	1.20922	1.67737	0.825201	1.33486	1.03053
Best1	0.605907	0.530215	0.646592	0.731476	0.785098	0.931609	0.787682	1.16254	0.810963	0.656477
Lims2	3.25482	3.77616	3.40875	3.81681	3.9095	5.32276	4.71594	5.61257	3.15401	3.34827
Naip6	0.397546	0.24923	0.448584	0.411176	0.255831	0.348439	0.211637	0.218537	0.246415	0.272462
Ung	2.67866	2.90878	3.54661	3.36676	2.5831	3.61745	1.44356	2.31043	2.74398	1.80809
Cited4	40.9878	28.7851	12.8465	18.0494	26.8874	16.2267	20.7889	17.3502	13.1988	29.8563
Mettl27	2.76832	2.38775	2.62745	1.93049	7.67087	2.12092	4.12313	3.17898	7.24026	7.33048
Arhgap20	0.547393	0.617083	0.520459	0.405884	0.564984	0.396793	0.506613	0.443769	0.348733	0.374388
Rpsa-ps10	81.2331	67.6003	69.2872	73.8823	104.451	77.4014	50.1762	60.3853	64.6244	81.7472
Gprin2	0.284107	0.383189	0.166747	0.172162	0.318031	0.250646	0.212635	0.165852	0.156497	0.182564
Gm13237	17.3133	16.3204	16.1253	12.8136	13.5636	9.4594	16.6	16.1126	7.52883	8.20192
Gramd2	0.180058	0.223364	0.186392	0.0694139	0.145905	0.0899864	0.530262	0.328362	0.165249	0.113765
Gpr3	0.150992	0.728671	0.483589	0.51893	0.527609	0.359785	0.405155	0.275564	0.373598	0.214464
Ctsf	26.93	15.4275	15.8036	16.5521	16.6476	13.82	14.7966	18.2596	15.5772	14.4353
Ace	5.4337	6.42763	9.55871	4.61839	8.40818	3.17346	4.82646	3.75877	9.67464	5.27716
A230077H06Rik	0.249787	0.076427	0.179521	0.0620847	0.141683	0.105643	0.0527889	0.0550049	0.140156	0.0995107
Sorbs2	6.49991	5.8864	4.28709	4.0052	3.08122	3.62666	6.93693	7.37112	3.51275	7.75701
Gm6627	1.55996	1.73068	0.879142	1.67123	2.01427	0.976075	4.50345	2.1278	2.1985	1.17559
Igkv3-2	2.27856	1.187	2.43867	1.66512	1.86121	1.18464	2.38982	0.604442	1.48349	0.354948
Srd5a1	34.8039	20.0508	25.7083	29.3259	22.743	29.3919	16.9444	22.4349	20.1239	26.0052
Gtf2ird2	1.83899	0.818669	2.14098	1.53446	1.3476	4.12338	0.913428	0.580687	4.01143	1.60449
Acadl	92.4013	96.6648	85.0796	86.9719	93.4144	90.1137	102.124	111.842	96.4401	107.631
Crispld1	0.959648	0.7986	0.86074	0.979538	0.647214	0.604779	1.21642	1.98307	0.927425	0.893884
Prkcq	0.449028	0.451875	0.579511	0.49053	0.552515	0.658572	0.687148	0.700355	0.544369	0.572392
Zfp839	8.03642	7.94674	7.77999	6.68233	7.79341	6.67342	7.11499	6.8301	3.97324	6.84121
Baz1a	2.9884	2.53172	3.03681	2.53507	2.83467	2.99542	2.92619	3.18704	4.3143	2.98306
Cdk15	0.424436	0.00973417	0.220125	0.276958	0.413011	0.217096	0.131095	0.116144	0.213536	0.118699
Uqcr11	60.049	47.2063	40.2607	70.4981	49.2637	68.5165	56.9407	63.5668	66.5906	57.7574
Spata21	0.635772	0.85947	1.1385	0.767277	1.19812	0.474918	0.785926	0.540445	0.829767	0.73233
Dhx32	13.8319	16.601	12.0484	17.1552	18.3641	12.8965	12.9747	10.721	12.7013	16.9553
Sema3g	11.5051	14.976	16.959	20.1481	17.164	21.0718	17.1581	19.3393	22.2709	13.6898
Rassf9	0.403766	0.386487	0.389453	0.278373	0.240395	0.316542	0.234177	0.219958	0.270386	0.227452
Grm4	0.088841	0.340087	0.420756	0.278362	0.236334	0.161951	0.148863	0.221615	0.229537	0.165343
Dnmt3l	0.824476	0.894837	1.22664	0.967074	1.07892	0.818253	0.815534	0.554724	1.05899	0.490309
Ak1	8.82389	6.69533	4.49034	4.90124	7.49496	3.20945	6.4116	2.27753	6.20519	6.51312
Sgsm2	5.76955	6.47419	5.72773	5.27654	6.11043	1.9876	6.35808	6.42216	5.40067	2.36334
Ttll1	5.8675	5.2791	4.86105	5.38851	4.80449	3.88925	5.34631	4.2604	3.8481	4.12282
Mgp	285.983	360.315	190.782	224.802	343.851	159.797	238.231	213.92	209.261	331.307
Chmp4c	0.439069	0.451345	0.346367	0.281164	0.530156	0.286484	0.273636	0.31112	0.383581	0.308271
Gm9432	0.254249	0.772908	0.722011	1.02072	1.04593	1.0465	0.437899	1.48711	1.28764	1.44637
Nradd	7.50091	8.99002	7.06424	7.57188	7.62025	6.73355	8.95628	9.26091	9.17207	12.4354
Ppih	4.06926	2.02303	2.28786	4.21551	3.55275	2.99454	2.37732	2.07761	3.14626	1.57569
Eng	24.2146	23.2869	15.6069	19.7703	17.0249	17.4738	27.56	34.3586	16.529	22.5322
Sox18	17.018	24.8887	20.5174	19.959	20.587	20.3583	21.4218	33.8909	21.6171	22.9432
Rnaseh2b	3.12577	3.49258	3.42188	4.33347	3.52238	5.01876	3.8752	4.41428	3.97273	3.74563
Grin2b	0.295782	0.323186	0.505931	0.269565	0.329828	0.203481	0.24111	0.178644	0.38239	0.315924
5430430B14Rik	1.18627	2.06629	1.56295	0.932659	1.19213	1.22535	0.555497	0.603536	1.07793	1.4481
Rap1gap	3.65883	1.96089	2.69034	2.08057	2.53891	2.46881	2.10249	1.68964	2.24562	1.94748
Atad3aos	0.929912	1.10043	1.2271	0.939352	0.72415	0.900243	0.726918	0.507959	0.751023	0.687895
Cdk6	0.804289	4.01442	4.37701	0.778223	4.20534	4.3171	3.67012	3.81352	3.39812	4.10788
Hjurp	42.3112	39.3686	48.4381	41.7454	51.1549	42.8865	37.046	31.129	38.6246	44.0376
Agl	2.18198	1.87597	3.21002	2.42431	2.03133	1.96876	2.18718	1.56917	2.20781	1.8323
Myo1a	2.28112	1.20838	1.74396	1.16426	1.41808	1.32761	1.06249	1.11956	1.63637	0.793274
9230111E07Rik	1.53666	0.949387	2.45587	0.758198	2.1	0.455947	1.39389	0.602918	0.723743	1.85262
Ssr2	81.0783	51.8798	76.9651	60.3576	66.2257	103.888	56.7315	53.2783	74.8383	109.5
Tmem119	4.27086	4.76533	6.19549	5.86116	6.04921	6.63457	4.29288	7.07423	9.63665	5.62122
Rapgef6	0.671994	0.378407	3.22432	2.64226	0.412722	2.91133	2.58834	2.53458	0.55128	2.84583
Nectin4	0.428001	0.413127	0.473861	0.381215	0.612414	0.353081	0.294014	0.316365	0.411333	0.308881
Gm10231	38.7442	23.4668	23.442	41.5711	23.9077	27.8365	27.3783	58.4224	33.4748	43.2938
S100a13	22.7196	17.0815	15.3313	19.4934	20.315	15.5513	22.9609	37.5585	20.261	20.5467
Dcn	116.962	72.7474	115.702	62.3846	91.1485	90.1336	72.5473	58.5611	94.4686	69.3355
Gm11695	1.03932	0.639846	0.440476	0.707751	0.610484	0.152916	2.23366	3.34291	0.237856	0.313643
Cthrc1	0.773914	2.62189	0.451476	1.22004	2.27215	0.516775	0.693788	0.65308	0.612704	2.12272
Dctn6	21.1648	20.9402	21.3121	18.5844	22.3449	24.1626	21.2326	23.3773	22.5312	25.6227
Kansl3	14.6679	17.3988	19.3901	15.7088	10.1752	18.1296	17.3279	15.8061	19.4669	17.8316
Adm	1.52855	6.58312	1.84328	6.56029	4.7234	2.51656	10.1534	7.57233	1.96966	9.57238
Gm2223	1.91526	1.0822	1.49653	1.11425	1.80409	1.7391	1.76161	1.59075	2.27079	2.29232
Pcdh19	0.116524	0.164223	0.0865607	0.093717	0.104215	0.190854	0.12921	0.171522	0.0930651	0.19052
2310033P09Rik	20.3271	19.0661	17.7613	17.7414	15.353	20.8344	22.3608	20.3336	21.3494	19.9219
Optc	0.526404	0.232969	0.326828	0.190072	0.408453	0.433511	0.527154	0.333267	0.615992	0.452403
Gstm7	21.7569	17.3867	20.0201	20.6908	14.6329	17.2577	25.0986	25.0418	24.6255	18.4179
Cd163	0.838871	0.562884	0.871961	0.412646	0.756623	0.613902	0.643152	0.54048	0.392726	0.387428
Slc25a48	1.66928	0.909483	1.46534	1.26915	1.22967	0.893659	1.08236	0.872783	1.19931	0.996287
Ccdc152	0.999319	0.411259	0.783001	0.342324	0.68371	0.366361	0.405597	0.251864	0.525055	0.609791
Cldn12	6.16401	6.79867	6.47259	3.84838	6.67062	6.58228	7.05582	7.35168	6.57466	7.42877
Pdzd4	3.08105	1.06032	3.56575	2.15738	3.52135	3.86974	3.1501	2.87052	3.74395	3.34234
Ipmk	3.18394	3.68158	3.78686	3.41342	2.76425	3.68727	3.61894	2.07925	2.39152	1.84388
Zfp382	0.695459	0.642931	1.17689	0.739665	0.621774	0.485531	0.862962	0.525132	0.585851	0.142561
Maats1	0.424518	0.172986	0.208771	0.185721	0.137541	0.164926	0.231153	0.0655377	0.126234	0.167608
Btg1	25.0481	28.9072	36.1174	25.9605	33.4869	24.909	24.0701	23.6568	29.1978	27.5165
Atp6v0e2	84.0551	40.8305	30.9489	49.9984	35.3792	46.8492	98.3939	76.7057	40.7954	41.961
4833439L19Rik	26.8299	32.0374	31.7008	28.6142	28.2318	26.4645	35.0967	46.0073	27.6362	32.9418
4930481A15Rik	3.42294	4.03417	4.41549	3.47255	3.92567	3.87816	3.35239	1.72067	2.73522	3.42402
Mrgbp	6.3083	7.01721	8.20642	7.14066	7.34734	11.3325	7.62886	8.22138	8.07186	6.82833
Prkg2	0.419771	0.735336	0.14897	0.165159	0.343381	0.232002	0.0873543	0.10482	0.11141	0.557423
Rpl18	78.0112	79.0524	74.462	84.6687	84.791	76.0091	58.3237	65.0527	81.9095	69.0712
Ttc30a2	0.699797	0.602654	0.577777	0.382399	0.386213	0.575025	0.707216	0.736523	0.677166	0.868782
Rc3h1	3.80549	4.48189	4.62888	3.60407	4.6948	3.80495	3.80204	3.94491	4.04015	1.09519
Katnal2	0.647629	0.524196	0.835729	0.701171	0.501365	0.639112	0.436581	0.301677	0.475356	0.53231
Gm9830	0.584487	1.18056	7.4408	0.555799	7.9665	0.843536	5.89658	0.681249	0.92465	0.409858
Grap	4.03932	4.07336	4.05656	2.94949	4.06232	3.90893	4.82086	5.61611	4.19413	4.90238
Tmem88	4.66233	5.07196	3.56756	6.55756	4.58762	5.59013	6.90986	7.02864	4.65602	6.15064
Gm26797	0.687536	0.431499	0.383609	0.0751808	0.312848	0.362636	0.786328	0.558521	0.596316	0.446994
Cntnap5a	0.286833	0.656287	0.070568	0.429231	1.04272	0.068236	0.275095	0.047113	0.151882	0.835801
Rpl27-ps1	2.9964	1.51043	2.15315	4.31419	2.1067	1.93273	1.5137	2.40758	1.79932	1.4626
Zfp846	0.823533	0.648087	1.70479	1.50573	0.771171	1.573	0.598537	0.900449	0.51909	0.260044
Rccd1	1.67949	1.77228	1.73349	2.06963	1.44777	1.67119	1.57029	1.31484	1.1374	1.39118
Mthfr	3.39601	2.41761	3.14456	2.64677	2.35004	2.49318	5.36802	3.38476	3.68704	2.15886
Kcng4	0.243125	0.363312	0.259128	0.822447	0.383982	0.267875	0.661127	0.277382	0.920487	0.953602
Prelid3a	0.386339	0.260692	0.475709	0.163651	0.287146	0.167816	0.285662	0.248843	0.167712	0.21464
Galnt15	12.5975	14.7499	21.6471	12.6695	18.0004	14.5836	11.8601	12.998	15.9141	12.4859
Pgp	13.6926	11.2566	11.5141	12.9211	10.8687	10.6186	14.6165	19.0134	13.4958	12.4404
Cdh5	26.1969	26.3384	23.6411	21.8526	28.2318	25.7716	31.2452	30.8528	26.4476	26.8631
B3gnt2	6.5879	6.86914	2.34496	0.950586	0.972677	0.90112	8.44914	9.05536	2.41099	7.56974
Nlrp4e	0.505507	0.670195	0.775038	0.607934	0.604579	0.49261	0.595315	0.379561	0.579334	0.2866
A130010J15Rik	1.34612	1.28306	1.16636	1.34202	1.36704	1.22942	1.06793	0.912299	1.27826	0.249328
Lrrc4c	0.456591	0.421474	0.422684	0.432551	0.265133	0.152045	0.345182	0.205792	0.327034	0.395444
Jaml	0.0650417	0.359981	0.260538	0.303664	0.170661	0.0824353	0.158082	0.278314	0.120285	0.0775501
Pcdhb7	1.07048	1.5501	1.18849	0.9125	1.63612	1.5053	1.57064	1.76583	1.2682	1.86149
Klhdc7a	1.34145	0.772513	0.867785	0.711791	0.635486	0.0001	0.68857	0.498746	0.598789	0.613491
4930516B21Rik	4.45246	5.96997	4.1111	4.87462	4.72091	4.30357	5.03981	3.20566	2.27009	3.77606
Pccb	25.7862	25.4492	24.4956	27.5232	22.8783	22.7796	33.6025	31.5888	29.2246	25.5157
Ly6c1	10.4911	9.97584	8.90526	11.0762	10.011	9.53091	13.0764	16.4847	10.0386	10.9957
Emc1	6.52894	7.89814	5.90074	5.94859	7.51639	6.62085	6.3415	5.29827	5.50807	5.11786
Ttc12	11.0872	5.70013	7.21618	5.4287	6.99831	6.41892	5.74067	5.26653	6.03519	6.59252
Zc3h6	3.28412	2.19709	3.05269	2.56146	2.5599	2.3081	2.83295	1.26741	2.35004	2.23827
Olfml2b	5.61473	10.0923	5.18548	6.55203	15.5441	3.86724	6.38629	3.60082	5.67675	11.9708
Gm12418	1.52798	1.99651	2.33209	2.86969	2.13643	2.24493	2.9804	2.13245	4.12208	2.76232
Dram1	2.64923	3.30613	2.41114	2.49185	3.33172	1.81538	2.40954	2.05831	2.47505	2.52077
5730507C01Rik	0.498009	0.616755	0.557215	0.59292	0.994775	0.71377	0.292991	0.389363	0.317031	0.58485
Taf9b	5.39626	5.11269	5.28883	5.1105	1.5445	4.87045	5.88872	6.44878	5.47303	5.77637
Siglech	0.169819	0.192907	0.382718	0.313978	0.188509	0.272431	0.0351101	0.147316	0.221572	0.119407
Ttpa	3.65092	1.99445	2.9731	2.80653	1.9846	2.14554	2.00339	1.86119	2.42955	2.17805
Praf2	15.7784	17.484	15.6094	19.769	18.941	20.8218	15.1636	14.4598	6.49075	12.4015
Mxra8	66.8207	46.9098	41.48	32.1679	57.8185	34.9594	39.4639	32.4415	45.608	52.2611
Kcnmb4	1.36364	1.60055	0.897242	1.3845	1.83897	0.553205	0.65905	1.11509	1.43051	1.44692
Sft2d1	6.88688	8.06975	7.95436	6.33555	7.29821	9.61971	8.38106	9.63822	7.06077	7.88165
Gm5539	1.79516	1.43012	3.0341	1.63345	3.27292	1.82121	9.9485	0.917969	2.04312	2.39167
Shroom3	2.8788	4.82633	3.45144	2.2849	3.49966	3.06852	6.99416	3.40228	2.63771	4.59828
4933440N22Rik	0.243933	0.137907	0.416238	0.057742	0.866871	0.968659	0.136526	0.985658	0.767135	0.130654
Usp49	2.33315	3.01879	1.62697	3.19058	3.88919	3.5544	3.4761	2.90474	3.20991	3.76029
Gm9795	0.772749	1.30605	0.579836	1.77291	1.27337	2.1073	1.2129	1.25746	1.4979	2.00717
Spata9	0.482566	0.795984	0.457376	0.941306	0.425146	0.442978	0.333677	0.477561	0.442514	0.482186
Tesk2	2.48173	3.19899	2.56019	2.25342	2.47195	2.96355	1.7634	2.41976	1.46715	1.59136
Rps23-ps1	38.799	50.0635	51.2392	65.475	77.0616	76.1097	45.2152	97.3247	59.5659	64.1897
Slc8a2	0.595621	0.454503	0.374122	0.076921	0.370722	0.151019	0.269596	0.212225	0.372807	0.236263
Cables2	10.4224	10.9476	10.0793	10.3908	9.46986	11.1287	12.7341	12.2592	10.0924	11.6283
Ccdc3	14.7455	27.934	28.5706	33.8459	23.4897	24.5126	21.0389	22.1958	18.2443	21.3249
Gm32699	0.862926	0.632557	0.747026	0.514438	0.668499	0.590933	0.584158	0.484586	0.420788	0.424181
Rbm3-ps	4.20337	4.37532	5.16498	5.99262	3.46043	4.36745	5.3421	6.02269	6.29538	8.14131
Cables1	16.7517	34.1679	41.1036	30.7734	39.3659	39.1142	21.0099	16.8175	27.8558	26.8432
Marchf8	11.8996	12.169	13.3337	12.6454	12.9258	8.36576	11.4966	10.2266	12.6271	11.945
Cox6c2	9.30462	10.8283	5.79251	13.4408	7.83224	12.1269	8.99765	14.8873	10.8006	15.4413
Gstm1	482.189	388.518	559.291	370.001	381.457	484.636	465.788	439.985	558.669	506.958
Gm20605	5.73526	6.48852	7.5503	5.8731	7.15714	7.14922	7.95313	7.05778	8.481	6.83357
Gm19461	0.484798	0.580717	0.538519	0.392793	0.353112	0.356276	0.940154	0.54299	0.75478	0.562687
Mfsd4b3-ps	0.602877	0.372056	0.546418	0.532061	0.419952	0.454676	0.545829	0.185993	0.265143	0.273306
Gm44066	1.31026	2.51738	2.17872	2.29311	2.78657	2.95412	1.84136	9.23995	1.52869	1.32538
Gm18782	0.314737	0.642665	0.580708	0.459783	0.925065	0.63212	0.401363	0.271141	0.395234	0.282417
Nr5a1	56.7741	74.1705	80.8257	82.4388	70.5978	79.1606	62.2868	90.9746	88.634	92.0069
Gcgr	0.345566	0.438279	0.425951	0.532553	0.425361	0.558397	0.270576	0.15501	0.380056	0.146403
Myo5b	1.46808	1.94497	2.73796	1.62567	2.10555	1.50388	1.78704	1.44441	1.8781	1.46079
Xpnpep2	2.85001	0.272178	0.25108	0.167644	0.220849	0.442391	0.536167	0.610139	0.161227	0.360985
Patz1	7.60778	3.95957	5.21685	4.80887	5.68792	4.77216	4.89013	4.18178	5.07961	3.78582
Gm44621	0.154259	0.892616	0.700916	0.926546	0.675719	0.582219	0.533469	0.373724	0.231849	0.470237
C5ar1	2.05997	2.53037	2.13955	1.93738	2.24171	2.01479	3.26451	5.21069	1.59251	2.08709
Gm12715	134.775	178.849	134.263	106.469	121.99	47.4423	77.3427	134.303	97.1795	173.781
Ypel4	2.55191	1.82875	2.07804	1.22154	1.82079	2.40608	1.36145	0.828722	1.16902	1.37298
Itpk1	14.6533	8.9742	9.03377	9.11031	10.1063	8.29738	8.93007	10.0661	7.17389	8.77538
4931406C07Rik	4.15214	4.95631	5.24314	4.84129	4.84706	4.81136	2.06479	5.27465	3.0579	4.36092
Nol4l	8.17899	4.00743	3.51549	4.2814	3.3301	4.29848	10.2039	7.08824	4.42079	3.5491
Pebp1	182.492	160.813	149.33	178.876	152.455	184.843	187.039	188.158	182.635	174.666
Prkab1	13.6648	13.8867	13.5858	12.3152	14.3825	14.3	15.6133	15.4761	13.8918	17.1938
Hadha	40.9102	39.0958	38.3972	37.7373	38.7107	38.4985	42.2989	41.307	49.9628	44.4305
Gm47140	1.52974	1.02487	0.838595	1.65717	1.43781	1.27674	1.0715	0.649791	0.881491	0.84021
Tbc1d2	0.773262	0.742231	0.621837	0.405529	0.441222	0.506609	0.533763	0.323145	0.37147	0.511893
Adh7	5.0774	2.4528	2.38697	1.56726	2.28364	2.62119	1.53926	1.39942	2.53159	2.29952
Gm47920	0.754438	1.07418	0.916881	0.774082	0.617757	0.292177	0.86452	0.71896	0.269888	0.681249
Tirap	2.65777	2.40681	2.80493	2.28346	2.83367	0.935701	2.24827	2.17389	2.33494	2.47205
Eml4	6.8728	9.23257	4.16186	9.30802	4.23579	10.3644	4.31351	8.26024	10.2092	9.07095
Gm49768	7.32683	6.329	5.83459	4.70348	6.74791	6.32744	4.91267	4.28868	3.09608	5.06855
Trib1	1.87661	3.35856	1.64902	3.19795	2.37645	2.12573	4.06036	2.48072	1.77458	5.64286
Emid1	1.24103	1.63955	1.11751	1.22475	1.13259	1.13116	1.57102	1.76177	1.57461	1.95989
Swsap1	4.5313	4.33544	4.8136	6.01816	4.43249	5.71533	5.68382	6.58194	5.24446	5.88724
Actr2	18.5495	19.1123	18.1341	17.3088	17.8579	16.1882	21.7928	24.6225	18.7564	20.6865
Akap9	5.08173	3.7882	4.25185	3.4204	3.86976	3.77648	3.66499	3.16679	3.69507	3.45618
Kmt5c	12.4749	11.9191	13.3747	11.4552	7.37812	14.196	14.2339	13.1001	12.0146	11.6427
Mipol1	1.13433	0.973693	1.08188	1.27471	1.24299	0.85641	1.01281	0.84592	0.937726	0.982477
Pde1b	2.56042	2.60924	2.2007	1.6484	3.06075	2.03889	2.09069	1.46514	1.86817	2.26353
Gm31718	0.322837	0.631896	0.137771	0.230246	0.348832	0.222187	1.00262	0.671791	0.188314	0.50547
Dleu2	2.14462	2.18337	1.86872	1.00032	2.21806	2.37285	0.688667	1.77737	0.62989	1.50914
Hspa12b	4.57505	5.05477	5.64441	4.4068	4.72342	5.62998	5.85132	6.37954	5.22484	5.29345
Odf3b	0.412067	0.518793	0.523597	0.300314	0.137793	0.128553	0.386798	0.167351	0.208517	0.318467
D7Ertd128e	1.17057	0.117352	0.574833	0.664847	0.223532	0.291806	1.75888	2.8087	0.239329	0.079627
Ccnd3	1.94565	6.30662	2.46834	4.24432	3.60119	3.5696	2.24049	2.21869	4.3077	2.07313
Itga7	0.774297	0.791609	0.692043	0.736755	0.665364	0.762687	1.01443	1.11137	0.793275	0.806417
Chst15	3.38335	4.52302	4.8034	3.44295	4.07152	1.03685	4.54682	0.835595	4.16416	4.0138
Oprl1	0.736479	0.408929	0.35285	0.408238	0.337018	0.438104	0.358379	0.281723	0.116866	0.367735
Gxylt2	3.2429	4.22507	3.17969	2.9111	3.12959	3.45427	4.2114	4.81969	2.52371	4.61131
Col5a2	11.3702	10.0674	8.51491	7.16594	13.0736	8.57486	9.58832	6.59434	8.83338	9.23291
Cd46	1.59088	1.8419	1.69426	1.63784	1.69953	1.15994	1.37855	1.34515	1.45138	1.60242
Mdh1	63.5844	53.5086	48.7953	64.2168	49.3665	57.4831	86.1998	59.4954	54.0395	61.3067
Gimap7	0.0499107	0.348233	0.348027	0.191658	0.288533	0.464178	0.337577	0.244967	0.40717	0.338925
Epo	0.0001	0.0001	0.0001	1.53936	1.75624	1.51543	2.42965	0.714341	1.79652	1.58869
Gm13586	1.35183	1.30523	1.31582	2.05182	0.96299	2.44868	2.15855	2.27457	1.5308	1.37718
Rapgef5	0.609472	1.34985	0.46379	0.582759	1.78125	0.350798	0.380312	0.498732	0.462916	1.55067
Rhbdl1	4.00767	1.99452	4.39586	2.7172	2.5176	1.27535	2.41253	3.9872	2.12701	1.54513
Abcc9	5.48024	4.78031	3.58123	3.14187	4.51829	2.86627	3.56317	3.32717	2.60782	5.19559
Tmem33	4.01072	4.09562	5.50014	4.21941	3.6384	3.667	6.76836	4.79798	3.75548	6.18995
Mettl14	1.59975	4.14068	1.41816	3.97524	1.13724	3.91816	4.03666	3.69181	3.89622	1.22097
Dmd	0.510658	0.393497	0.720971	0.306894	0.463193	0.345795	0.591644	0.332321	0.264147	0.312038
Hadh	42.6218	33.547	32.234	37.1849	31.3213	33.6467	42.8395	45.6839	38.4793	38.5223
Med28	4.4554	4.61291	5.38383	5.59906	5.31663	4.41047	9.8756	5.01096	5.82164	5.20702
Arl2	7.36491	7.91212	6.18778	7.19945	5.75031	5.92933	8.48279	8.85409	8.06066	8.93048
Gm10552	0.595053	0.791771	2.19546	1.31861	2.0414	0.667759	0.932789	0.765817	1.39604	0.990024
Coq10b	5.3878	5.72287	6.4368	4.72028	4.54729	4.27757	5.73663	10.4537	4.76209	7.02375
Wnt10a	1.76687	0.63867	0.43426	0.622491	0.94245	1.11342	0.655345	0.28507	0.346694	0.553945
Cabp7	0.499015	0.298982	0.205858	0.173862	0.515453	0.193908	0.210653	0.317187	0.102587	0.296691
Bhlhe41	1.34346	2.10005	1.51847	1.19706	1.61618	1.52607	2.48481	2.35879	1.81127	1.32896
Adarb1	1.36236	3.96896	2.26847	1.84502	4.3815	1.39598	2.19983	1.8167	2.00506	3.15284
Gm16118	3.57703	3.7276	2.09003	2.39668	4.02024	1.35828	2.13133	2.80989	2.86175	2.31794
Minar2	1.80994	2.3459	2.76924	2.15947	2.26633	2.41499	2.21664	0.508237	2.48387	0.556575
Fam189a2	7.07022	7.29708	6.79357	5.22293	6.81504	5.2117	5.64234	4.37483	6.55233	5.81136
Nol3	0.589714	0.1397	0.295725	0.734027	0.276249	0.137172	0.160381	0.191507	0.605416	0.214938
Nt5c3	8.48686	8.0472	8.44141	8.33529	8.38237	8.90327	10.4027	12.4319	8.11047	7.93032
Rab4b	12.9679	12.5704	13.3472	13.7101	8.83385	12.078	12.681	16.6301	16.2567	14.2776
Gm7292	0.146352	0.0239229	2.52767	1.86811	0.857587	2.15778	3.25373	1.86697	2.63058	0.224068
Nipsnap3b	16.7666	22.1104	17.9316	22.3499	18.954	21.172	18.9652	28.8263	21.2475	22.7853
Gm7694	6.80099	9.49102	7.76883	6.59932	8.76618	7.11896	6.8459	6.20214	5.63519	7.38194
Gm14296	0.772477	0.0213885	0.168185	1.00503	0.358576	0.152566	1.14992	1.54707	1.12161	0.179894
Mrps24	11.7792	10.1121	12.9414	16.0649	8.81161	10.8052	8.62866	10.2003	9.0103	10.1401
Cxcl9	0.337446	0.595359	0.425921	0.639039	0.452313	0.930502	1.18678	0.243869	0.389706	0.75932
Sspn	12.8849	11.6858	12.7189	11.3668	11.9797	11.8805	12.1797	4.80923	11.1459	10.6788
Gm8797	5.20525	6.60581	4.50914	5.42054	5.49112	6.82722	8.41628	7.10331	6.56437	5.3987
Jph2	2.09343	1.47724	1.8211	2.36913	1.68598	2.15868	2.45529	1.80218	2.6227	2.50464
Gm49024	0.820478	1.72415	1.3479	1.705	1.35593	2.54709	1.79238	1.6209	1.88344	1.46028
Gm32200	0.404379	0.402856	0.107397	0.170943	0.298914	0.100586	0.7452	0.633528	0.072896	0.700122
Foxa3	0.379888	0.321825	0.580014	0.645219	0.4192	0.388307	0.733699	0.746317	0.596474	0.730825
Gm16124	8.10391	9.13005	8.4602	8.73794	9.26199	6.86388	6.25785	7.35779	6.3507	7.70669
Neurl1b	0.826345	0.978699	0.878847	1.03723	1.16182	1.27216	1.289	1.36059	1.05602	0.989024
Etfb	70.2444	67.4645	78.0047	96.1875	68.4218	83.8786	79.7057	70.4505	100.99	95.7409
Smg6	7.1488	9.52771	10.3603	8.24616	9.84404	6.03294	11.0007	4.88095	9.86359	5.6304
Rpl18-ps2	3.27994	3.72018	3.41866	3.70631	4.43888	5.48981	4.1661	3.72906	4.6979	5.58281
Gbp4	1.5401	1.3261	0.558003	1.29747	1.85625	1.58566	1.81274	1.51266	1.82498	1.51509
Hcfc1r1	52.7065	45.3136	41.5872	49.206	32.6095	43.0812	50.9388	56.4507	51.3862	52.0068
Akna	2.33769	2.16275	3.14568	1.98082	2.46773	2.0974	2.25656	1.5697	2.07204	1.91745
Cttn	56.9171	64.4359	46.0136	56.7068	55.3602	49.104	81.1462	78.2983	48.6467	62.6701
Tcf15	0.425402	0.185062	0.537385	0.937202	0.539379	0.871111	0.322072	0.89049	0.833104	0.974912
C1d	10.8501	5.89311	4.29705	7.14102	10.1138	5.88136	11.4027	11.7808	11.0901	6.95116
Figla	0.389687	0.423365	0.309061	0.732108	0.974338	1.26584	0.236409	0.69533	1.15621	0.977557
3830403N18Rik	0.116699	2.72332	0.746963	1.19252	0.121457	0.416778	0.808015	0.658536	0.522912	0.379935
Zbtb2	2.32615	2.03436	2.70357	2.22705	0.418327	2.62814	2.35292	2.7114	2.77497	2.28056
Rps2-ps10	6.46513	6.89074	27.5338	23.0093	13.926	34.4863	5.05594	6.09344	35.1059	36.8076
Ccdc77	3.23213	2.98041	2.80835	3.30406	3.11183	2.75468	2.83783	0.923958	3.01729	2.76813
Snhg11	0.836163	6.06531	1.07983	6.47373	1.26356	0.843205	1.92594	4.95546	0.941171	0.941247
Sphk2	10.2612	9.82449	9.53256	12.2648	9.66142	8.31497	12.774	14.9199	12.2447	11.0969
Hint2	8.67233	7.4017	8.20223	9.75698	8.39609	8.54026	9.92591	11.0537	9.11381	11.4151
Nras	3.09541	3.19458	13.1612	14.1932	15.2618	15.1459	13.28	14.0333	7.48821	15.4441
Atp11a	6.37407	3.02295	11.1855	2.34	2.71631	3.65735	5.78865	3.8783	3.13672	2.29027
1600012H06Rik	18.058	26.3037	10.563	10.962	23.8157	23.6609	19.7956	4.75315	12.0507	5.51485
Strc	0.156714	0.09599	0.105388	0.116307	0.176455	0.21721	0.317612	0.0660226	0.170423	0.160693
Mapt	0.47763	0.104001	0.185143	0.135802	0.173873	0.153345	0.219315	0.0904925	0.172644	0.0817656
Tbp	2.40916	2.67347	2.70979	2.61944	2.31874	2.83064	2.07537	1.25038	2.3015	2.2311
Atp6v1h	6.82088	5.68402	5.18509	5.8773	5.13656	5.61804	7.25219	7.61723	5.73275	6.23546
Rpl10-ps5	124.646	145.582	133.002	147.386	154.303	154.802	62.914	134.645	145.044	87.9093
Stmn1	57.0303	76.8592	84.0632	81.8632	101.339	117.899	82.502	102.627	90.1638	66.6044
Xrcc3	12.3883	11.2099	10.1097	1.38266	10.6367	9.4553	1.52586	9.64038	7.04044	2.01616
Chst8	1.8781	6.92932	7.16461	2.80912	6.81572	7.22752	1.48756	9.39246	10.723	6.25832
Enpp2	10.4786	4.58308	7.89413	3.03154	5.50799	4.45658	4.02811	2.97856	8.03948	4.85821
Ucp2	32.0705	35.7137	36.109	39.6746	47.3904	34.0287	29.4625	37.6758	33.1673	31.6807
Dzip3	2.0348	2.65336	2.10754	2.99972	2.95983	3.63836	3.12644	2.75904	3.04789	2.40104
H2bc9	0.348131	0.385785	0.235704	0.379109	0.052471	0.313762	0.645191	0.810893	0.120611	0.321135
Pik3ca	4.36056	3.84412	4.66159	5.54711	6.03396	4.08573	6.84308	5.91928	5.0709	6.30733
Bcas1	0.192953	0.254243	0.269605	0.112393	0.0604119	0.2026	0.151856	0.351609	0.311747	0.275953
Mturn	14.3499	14.6243	12.364	10.2393	15.2142	11.8884	11.7242	8.80274	10.8892	14.1495
Igfbp7	264.606	348.623	266.902	323.3	330.701	287.584	331.253	393.721	315.826	395.679
Trf	39.0408	28.0269	33.2417	19.4276	26.3789	28.9954	24.5325	20.6417	26.507	24.1011
Tyw3	2.42795	2.60947	2.53533	2.39293	2.86372	2.22914	2.00263	2.04807	2.24696	2.02249
Gnpnat1	2.38793	2.87504	3.03747	3.04751	2.61101	1.97935	2.02517	2.94015	2.20303	2.22478
Erg	2.24549	2.65428	2.15207	1.89316	2.00474	1.91015	2.43997	0.794175	1.20896	2.04004
Sap25	1.37543	1.78804	1.69673	2.22471	1.53811	2.35859	2.07189	2.40119	1.93355	2.04352
Pcolce2	0.0131029	1.18129	0.113447	0.0716624	0.741129	0.04037	0.0807054	0.0128275	0.116556	0.711131
Mmgt2	6.10263	5.43103	4.68782	0.276686	5.65673	6.6563	7.99643	6.82493	4.63336	5.47918
Ndufaf4	1.41493	5.87281	1.74558	1.6412	1.55016	1.31044	5.23938	8.03458	1.6145	1.77597
Apbb2	0.896603	4.61329	2.77078	2.64136	4.21175	1.80253	0.765086	3.02597	0.654194	3.96684
4833408A19Rik	0.448577	0.668333	0.776113	1.24174	0.74496	0.9673	1.75669	1.45917	0.885076	0.467529
Mff	7.28832	9.03258	4.91001	9.1532	8.84929	6.48937	8.04735	4.75613	5.02489	8.37807
Gm38391	0.99195	0.898551	1.09866	0.774908	0.567176	0.674198	0.85724	0.538224	0.757654	0.491637
Gpr176	0.304456	0.004124	0.140266	0.169735	0.016239	0.12842	0.241315	0.151355	0.001689	0.807797
Gm11703	18.1224	28.6893	24.0605	29.3171	35.4282	23.6352	19.1363	20.2364	22.7677	24.1382
Rps16-ps2	190.415	227.196	217.455	252.275	198.727	201.16	152.37	173.195	220.115	199.237
Crabp2	10.217	14.035	11.916	30.0921	10.9659	14.6887	7.09657	12.5428	16.9305	7.59177
Ism2	0.311761	0.233462	0.527263	0.418155	0.310095	0.330028	0.615456	0.259503	0.819992	0.523973
Tsc1	4.79508	3.81332	4.21782	3.2258	3.86764	3.01924	3.96178	2.53675	4.32201	3.10118
Sycp2l	0.918303	0.716834	1.0518	0.434919	0.806408	0.745511	0.511873	0.469287	0.827816	0.289472
Gm12435	4.7387	4.45331	1.64913	32.0145	51.0406	2.23493	43.989	5.69743	64.9948	61.1767
Ocln	1.8095	1.27813	1.31795	0.878862	1.85845	1.53265	1.98182	2.25761	1.41518	1.7071
Grasp	13.1548	13.615	13.4336	14.7674	12.9342	12.7786	11.6334	13.287	9.38945	10.129
Zfp398	3.87016	5.22857	3.58336	3.32478	6.80273	3.08876	3.9442	2.70018	3.55867	5.38156
H2bc6	0.320293	0.312761	0.288349	0.455077	0.461709	0.488037	0.60021	0.859645	0.301274	0.254686
Lysmd3	5.30889	6.2658	4.45896	5.75245	6.46712	5.62821	5.04816	4.44243	3.80693	4.65191
Gm43461	0.885898	0.933155	1.58235	0.949006	1.23394	1.16199	1.88088	1.56944	1.45083	1.32176
Exo5	6.65861	12.558	5.78445	12.7671	5.36053	6.02083	6.50333	5.2514	10.1634	5.75298
Ube2d2a	13.1967	13.9053	7.39011	4.82216	10.7802	12.9745	12.3911	13.2926	6.97318	15.1803
Tmem255a	3.88546	4.24043	5.72915	4.01151	4.13302	3.64363	3.57281	3.6532	4.9534	0.828228
Myl6b	1.58477	2.41237	1.46879	1.95296	2.23884	2.0005	2.6111	2.69909	2.90066	1.91175
Steap4	6.32557	7.22909	5.51591	6.19683	5.67986	6.88095	8.44926	7.50794	5.35683	8.04509
Reep6	3.13789	3.63941	3.64013	4.74821	2.66762	3.13517	3.5294	4.54785	6.03797	4.7373
Vamp1	4.61175	3.39467	3.08316	2.73135	2.99845	3.79003	5.77372	4.4255	2.74042	3.17699
Atp1b2	90.1027	98.1944	105.016	133.335	90.967	85.4861	85.4459	94.3407	102.361	82.7874
Sbk2	0.704622	0.543238	0.67836	0.391798	0.383786	0.314966	0.591259	0.381596	0.372903	0.326758
Lyrm7	0.392512	0.557453	0.463405	0.747726	0.777162	0.636949	0.457856	0.45665	0.367041	0.287401
Esd-ps	1.24915	0.655755	0.5338	0.487017	1.12787	0.355323	0.48748	0.608181	0.709124	0.604546
Ptgir	0.414383	0.250961	0.185235	0.213066	0.270614	0.298211	0.65842	0.435727	0.202218	0.263622
Ndufa2	66.0485	65.8748	60.1296	90.008	68.2194	79.3318	72.1365	86.7225	78.6672	82.3791
Lgalsl	18.915	21.3315	12.0368	21.6071	17.6326	14.7943	29.8058	26.6161	13.8352	23.8457
3300002I08Rik	0.451201	0.318003	0.480134	0.534903	0.225159	0.218855	0.393182	0.184182	0.365984	0.245297
Zfp41	5.52853	6.71527	5.88715	6.70741	7.09584	7.42634	4.78845	4.03387	5.15787	5.95355
Tmem256	17.5314	17.0414	17.2917	21.5789	15.6643	21.1928	16.9573	22.9939	24.0524	19.0243
Scly	1.36173	1.54755	1.82947	1.52414	1.56345	1.06953	2.74946	2.33456	1.94199	1.63513
4933406P04Rik	0.461259	0.328213	0.260489	0.584905	0.551818	0.681215	0.73885	0.507442	0.34621	0.747624
Txnip	533.307	434.012	481.804	360.197	578.641	356.033	454.53	401.536	496.915	352.753
Nudt13	6.89263	6.09284	4.82514	4.9368	5.34118	3.92623	5.52206	4.36722	4.58258	5.15667
Cox6a1	247.257	252.716	211.045	283.673	232.332	233.347	250.576	331.281	265.685	298.124
Sod2	10.2025	8.12588	6.43959	9.70684	6.69058	7.50866	11.4261	13.5547	8.16345	7.45494
Gpcpd1	7.43541	7.92883	5.16957	7.20459	6.73095	7.49915	9.29246	8.68784	6.93777	6.79838
Hspb1	22.6975	25.3967	27.8419	24.8111	30.5893	34.6638	39.1661	30.7918	30.7476	18.4469
Col8a2	0.780109	0.83324	1.03957	0.585438	0.791686	0.595574	1.16497	1.16474	1.33104	0.836438
Bmp6	5.43043	7.61186	7.79528	6.65939	9.44982	5.66922	6.26203	6.79288	6.98837	5.19531
Spag8	0.645785	0.624129	0.63811	0.718173	0.554784	0.670856	0.223927	0.481329	0.525907	0.367469
Gal3st2c	0.162743	0.288948	0.129991	0.154378	0.574203	0.036208	0.126221	0.111267	0.150326	0.402081
Ugt1a6b	6.36029	0.163527	0.449019	2.42246	1.01666	0.14009	3.76869	0.135487	0.43695	0.758283
C1galt1c1	13.0353	15.3226	12.2173	13.1775	12.9125	13.4157	17.6816	19.4314	12.2037	15.208
Fbxw10	0.612634	0.31526	0.156806	0.319703	0.464819	0.250003	0.456327	0.0965196	0.201921	0.26999
Fbxl21	0.309843	0.250575	0.213103	0.29157	0.348131	0.247025	0.572502	0.501666	0.20615	0.398821
Tmem245	5.09941	5.00454	5.3219	4.62355	5.35392	1.03334	5.19771	4.35049	4.76152	4.48542
Neto2	0.945858	2.02201	0.783335	1.51419	2.54822	2.91693	0.757808	0.581837	0.493579	0.6006
Rpl7a-ps5	21.5057	17.1658	18.0087	27.2285	31.1456	26.1997	29.7879	32.6362	35.9214	15.4927
Ccp110	2.06287	2.525	2.05354	1.29934	2.009	4.01531	2.22676	1.58103	2.13459	2.18877
Rnd2	23.6435	19.8206	24.1887	26.7393	22.5682	21.4925	28.034	23.5559	32.1389	27.3739
Gm43511	0.68693	0.273822	0.494885	0.51419	0.153122	0.242781	0.356339	0.361776	0.278756	0.218487
Mn1	0.662177	0.760073	0.707529	0.59082	0.492828	0.751518	0.859946	0.846272	0.889735	0.606419
Dpep2	0.690392	0.852729	0.620847	0.565629	0.832601	0.533487	0.903706	1.08036	0.708426	1.31719
Gm17249	2.15453	2.41797	1.72884	2.02165	1.65089	2.04738	1.76198	0.932648	1.55595	1.57671
Rbp4	4.27697	4.61741	3.09502	2.57403	2.13047	3.75325	2.5397	2.26275	2.2934	1.90332
Slc25a27	5.15764	6.312	5.79516	4.19183	6.41133	6.22848	4.43188	3.87436	3.91333	4.65761
Capza1-ps1	4.37625	3.1379	2.19218	2.233	12.5023	2.24735	3.15012	5.7507	3.40409	2.32922
Zfp608	1.52628	2.62382	2.27624	1.59215	2.02095	2.05973	1.66597	0.974884	1.92725	1.51323
G530011O06Rik	1.67409	0.868954	1.3838	1.25535	0.67071	1.22618	1.06634	1.61717	1.13957	2.70275
Nde1	16.5075	13.5908	13.7291	14.4392	13.7185	15.7354	16.598	20.4817	14.4033	14.1801
Phtf1os	0.196869	2.20113	0.354736	4.38975	3.94824	3.60789	3.03419	3.09921	3.82743	3.76586
Bves	1.6952	5.42848	0.765736	1.99823	4.64507	1.04681	1.93579	1.09466	1.18529	4.44825
Fzd5	3.66846	2.52417	2.08723	2.20811	2.21634	2.28942	2.33933	1.78276	1.8039	2.21056
Lrrc18	0.508244	0.637218	0.388844	0.343351	0.674144	0.34297	0.540504	0.22586	0.369751	0.368953
Atp8b4	0.264931	0.359223	0.393714	0.171346	0.364353	0.497465	0.435022	0.359057	0.306015	0.40096
Unc13c	0.337585	0.316469	0.511854	0.293517	0.417394	0.269987	0.292705	0.256883	0.429806	0.175894
Arhgef26	0.380122	0.601089	0.483388	0.255673	0.363813	0.346231	0.312027	0.295759	0.314342	0.340505
Fcgrt	58.5181	58.6389	48.6789	41.159	67.2362	45.2918	54.8732	43.4083	49.5722	44.92
Sgpp2	2.66878	4.63413	5.87514	6.49891	4.91416	4.14155	3.12611	3.69669	6.15871	2.25686
Trpm7	7.19229	3.94281	4.01284	7.21239	5.05198	3.81905	7.58195	3.66999	3.99726	3.24079
Slco2b1	3.70944	0.871402	3.83671	0.783913	0.859638	1.07362	3.05165	2.85194	4.22535	2.99849
Dpyd	3.38675	2.93252	3.62671	2.67836	2.71265	2.20818	2.28968	2.543	3.13735	2.72208
Fgl1	0.21281	0.0850442	0.190826	0.0740574	0.150233	0.254216	0.339397	0.185475	0.122049	0.122483
Cplx1	0.953818	0.508565	0.247322	0.482895	0.370111	0.49594	0.267187	0.527935	0.18314	0.257248
Notch2	9.68537	9.62029	10.8298	7.32579	9.72258	8.94734	8.49098	6.94635	9.08102	7.84848
Slc5a4a	2.84183	4.92806	1.70087	4.30948	4.36777	4.00893	6.49861	5.75573	1.84251	5.80946
Cpt1c	4.5098	4.27425	4.32598	4.37128	4.50214	3.68551	3.44846	3.00699	4.5493	3.91957
Pdia2	1.06367	1.06154	1.33535	1.12107	1.55639	1.32735	0.865523	0.688124	1.0025	0.733288
Efr3b	2.06147	2.59567	4.76504	2.71352	3.02381	2.56365	2.65214	2.09785	3.38449	1.60999
Psmf1	5.90014	6.85589	7.3784	6.92994	6.39722	5.84443	3.40823	5.84661	6.04441	7.033
Glul	151.366	93.4735	105.536	79.956	97.7825	96.458	89.7738	83.8304	101.036	84.3303
Zfp260	13.5325	14.3429	0.627821	1.40718	0.567616	4.18504	13.1502	12.5724	7.45775	14.2299
Pdgfrl	3.68873	1.83309	2.82816	1.93618	2.22508	2.0794	1.97165	1.92086	2.53383	1.26745
Gm42531	0.299461	0.103321	0.124172	0.289516	0.163766	0.147532	0.183278	0.070943	0.187658	0.080438
Abcd1	8.00631	6.51471	6.29232	6.57449	6.51805	6.56338	11.0077	7.70141	6.41324	7.54274
Ccdc148	0.071963	0.0589095	0.0693277	0.0380419	0.0513874	0.0590693	0.0959659	0.10283	0.0710354	0.0611714
Il18	9.06619	10.3095	8.54534	8.41927	7.48202	7.34681	10.0601	11.8674	12.2541	11.215
D430042O09Rik	4.54108	3.33754	3.61226	2.90764	3.92542	3.87955	3.50475	2.54025	2.92353	2.97419
Nup54	10.6291	11.77	11.4103	11.6617	12.0626	10.3359	8.51801	10.2665	10.4286	10.2148
Gm15884	1.43579	1.00895	1.33891	1.18607	0.860119	1.89679	1.36776	1.3044	1.58695	1.67723
Folr1	36.7594	40.2173	54.3125	41.291	40.9222	24.4158	34.5892	36.9474	50.3203	35.4447
Nmnat2	0.25307	0.25461	0.308286	0.1534	0.318205	0.172623	0.226659	0.168607	0.199696	0.179955
Abca8b	2.29581	1.66207	1.53393	1.2017	1.66025	1.64793	1.41186	1.2116	1.25529	1.26513
Gm20186	12.3837	12.2305	7.49604	2.99109	8.1093	9.05644	5.9027	5.54012	6.07205	5.95203
Nrep	17.628	40.7752	24.136	25.9909	47.3422	28.8772	22.7748	20.8608	20.7701	33.9574
Acox1	18.4772	16.2686	16.0164	15.8125	15.1301	15.3837	21.71	22.6334	15.3983	16.7771
Rerg	33.0429	25.8432	28.7128	17.1133	32.2648	4.70767	29.4391	28.6347	28.7988	7.12416
Lmod1	9.03262	7.19117	8.43798	6.70217	7.58537	9.05074	9.45273	8.83242	9.84848	7.0859
Tpd52	6.07216	8.03014	8.53872	8.59316	10.5036	7.10238	8.033	6.68682	8.2643	5.88381
Clec2i	0.322419	0.214722	0.486329	0.217766	0.359212	0.111951	0.406966	0.152614	0.282214	0.131717
Slc6a6	45.977	27.0005	20.0731	23.6123	26.0986	21.9916	58.6954	48.2811	20.2034	27.5486
Crnde	2.47292	3.28724	1.79816	2.62585	3.78137	3.19254	1.88623	2.30199	1.65096	1.73289
Ifit3b	7.09225	2.45263	2.97771	1.25737	2.89621	2.84777	3.70771	1.82247	1.72663	1.91173
Ndufb10	46.4455	40.2405	41.1177	43.5182	54.4913	57.0852	42.5229	48.9822	48.2956	56.1476
Brms1	7.45309	7.95433	4.64183	9.50339	9.24944	9.0876	4.62236	7.94823	4.99671	3.65224
Gm31084	1.49128	0.810552	0.746351	1.38961	1.0485	1.4719	0.529071	0.717886	0.348068	0.776796
Rab13	22.5542	19.999	21.012	19.8397	19.6966	23.3467	25.3259	21.0481	24.3468	21.052
Ech1	84.5303	78.7195	80.595	85.0569	82.801	84.8081	86.3089	102.691	89.2499	91.6978
Rbm14	6.8402	8.92406	10.4665	9.22093	6.63088	8.97288	7.57363	5.00873	7.64134	6.17867
Tlr1	0.744332	1.35858	0.0386641	1.02894	1.39101	1.35911	1.57134	1.05839	1.50094	1.4416
Hbp1	18.4869	21.3628	18.7582	17.477	21.6329	16.3592	15.6398	15.2623	19.6815	18.9206
Mpp5	3.48582	4.26182	3.92473	3.29391	3.68157	2.44599	3.81307	3.76219	3.35913	0.506489
Gm49376	1.85522	2.78987	1.91527	2.52876	3.34261	1.24295	1.7253	1.98577	1.37265	2.47683
Smim14	4.87347	5.8016	9.27278	5.23795	6.55998	5.82857	5.2543	5.32411	5.65135	5.2243
Stra6	6.75721	5.05228	8.07072	4.27391	5.33928	5.05146	4.94486	3.71725	7.20405	3.3596
Trim60	1.33301	1.51968	3.23817	1.76138	2.22118	1.07184	1.90579	1.14597	2.0333	1.52427
Myo5a	3.91192	3.10644	1.29483	3.22851	1.05338	3.4429	3.06754	2.828	3.32738	3.17113
Ccn1	6.06056	18.3911	8.80877	8.51573	11.849	14.7504	10.1212	9.54489	7.9448	26.71
Pank4	12.4063	12.5092	12.4909	11.9363	12.1781	13.0119	12.4088	19.2241	13.1322	12.0227
Grm8	0.0665552	0.0897956	0.14479	0.0112501	0.0822593	0.124708	0.119627	0.0529256	0.122533	0.161711
Lins1	1.37047	2.40632	2.82589	2.11648	1.51382	2.40347	2.79693	2.49293	2.21335	2.37023
Wnt4	52.8573	38.1229	53.6976	28.0554	47.3364	53.9145	48.9083	57.2952	52.4174	38.1353
Umodl1	0.957194	1.05371	1.9776	1.78205	1.52952	1.13708	1.23056	0.854872	1.62527	0.833237
Tmem223	23.4639	31.4522	26.6787	38.977	31.837	33.5539	31.9091	38.8935	34.4666	38.6591
AC142100	0.127515	0.279322	0.293801	0.155408	0.146703	0.0926858	0.108902	0.102025	0.236029	0.153192
Gm21860	12.0604	3.99648	8.33353	9.53155	7.71631	14.0846	7.40089	22.1204	4.2306	7.87254
Acvr1	11.647	9.12697	12.6565	8.35202	11.9738	12.2563	10.3195	15.5278	9.10309	14.1742
Tmem135	11.8133	8.42518	8.31507	8.5474	8.17292	8.22025	13.1351	14.2421	7.98199	8.73784
Mkln1	1.95814	3.18388	1.90877	1.7458	1.75965	1.90249	3.51233	1.99476	1.87728	3.17751
Vamp8	20.5064	20.2109	18.402	18.8072	34.5632	31.1322	24.0659	22.1859	19.3761	34.2164
Muc1	0.585625	1.33871	0.584475	0.403955	0.512598	0.567533	0.355778	0.439194	0.435463	0.628762
2310001H17Rik	0.0753823	0.217443	0.138777	0.130767	0.158782	0.329426	0.184212	0.15623	0.163626	0.153409
Gm6311	35.4018	85.9161	37.4363	49.3512	43.336	45.9024	37.4339	35.1317	44.9369	44.0245
Clu	333.897	611.39	369.728	334.24	676.02	268.006	282.126	337.311	435.754	565.76
H2-Q10	2.46857	5.8002	2.40969	4.08845	6.33507	2.15105	3.72562	1.85206	3.37626	4.9891
Cryzl2	19.026	15.2913	15.2256	16.1917	16.1428	15.5282	18.641	20.3316	19.2805	18.372
Gm525	0.530111	0.778881	0.985299	0.640086	0.733178	0.433575	1.28554	0.907994	1.06843	1.36845
Unc93b1	19.1171	16.297	20.784	16.1327	17.6305	17.9273	21.2126	24.0897	19.5627	17.7277
Sapcd2	0.847027	0.9928	1.16812	1.23704	0.822917	1.07521	0.42529	0.305354	0.775419	1.14686
Kcnh6	0.22746	0.340565	0.312668	0.0434101	0.440194	0.123759	0.162723	0.264718	0.104492	0.22503
Ppip5k1	2.56516	2.46896	1.41413	2.53757	2.08407	2.45743	2.68965	2.70157	2.36626	2.65986
Dnajc15	35.3085	26.121	31.8125	27.5743	25.0287	26.4957	24.7976	21.3852	27.7391	27.401
Ssx2ip	3.91008	3.60696	4.15947	3.79513	3.12536	4.46097	4.52926	4.20909	4.14471	4.21561
Srm	35.6796	26.4425	29.8482	33.0325	26.0217	28.1435	19.0082	27.0791	26.7854	28.4839
Rfk	20.8437	21.0072	21.7135	20.4129	22.0014	20.9712	25.1442	29.5203	21.2075	21.5282
Tmem229b	5.66739	5.36833	6.66523	3.71486	6.41458	3.16522	5.26746	3.61333	6.3007	4.44463
Dpf3	4.55438	3.04444	4.85265	3.62841	3.14575	3.38641	3.91114	2.47325	3.83886	2.05064
9530082P21Rik	2.47051	1.85069	2.27865	1.74552	2.77231	2.48439	2.70501	2.51804	2.92714	2.49839
Gm49394	1.84234	0.0001	2.6112	1.60242	0.0001	0.0001	0.0001	0.0001	1.42702	0.0001
Thoc7	6.22925	7.80301	6.19446	8.94539	5.56642	6.23596	6.50691	5.61557	5.59197	5.84951
Prxl2b	44.0521	16.7413	15.187	21.3406	13.3552	17.0742	42.9476	50.4211	16.9762	18.5532
Asic3	0.29616	0.263899	0.465387	0.6702	0.42947	0.258877	0.24944	0.337639	0.369621	0.300224
Icam2	4.01255	4.95729	3.16874	5.97551	3.85263	4.90091	5.80316	7.95664	3.74145	4.82314
Adam33	1.71291	1.92784	2.1307	1.66502	2.2714	2.01255	1.49651	1.58254	1.34613	1.47589
2210406O10Rik	0.211301	0.752651	0.792793	0.341126	0.341882	0.73454	0.656525	1.07408	0.616892	0.337381
Nxpe3	0.43869	0.680838	0.461972	0.526897	0.610343	0.467869	0.396708	0.385239	0.440042	0.450079
Lgi2	1.91331	4.11996	2.76123	2.37289	3.03878	2.41828	1.84035	1.8091	2.35152	3.0964
Hsd17b3	0.669693	0.487596	0.722348	0.694282	0.346619	0.349154	0.65926	0.435593	0.55143	0.379051
Nipal4	0.241974	0.439649	0.406971	0.226326	0.38471	0.420633	0.562074	0.292977	0.425746	0.56605
Dnal1	0.829549	2.20048	3.82983	3.30869	4.8273	1.30849	0.313313	3.69529	0.805801	3.51656
Cage1	1.04928	0.921175	1.24432	1.08721	1.09628	0.604609	1.03944	0.805545	0.872765	0.945395
Sorcs3	0.369812	0.315016	0.352788	0.116522	0.261726	0.312351	0.208441	0.104012	0.211648	0.175115
Clic5	0.861339	0.676692	0.744794	0.656742	0.60481	0.840112	0.946062	1.2975	0.613941	0.659127
Pitx1	0.150733	0.341337	1.59797	0.499529	0.525381	0.386481	0.0813343	0.0001	0.992355	0.147401
Tdo2	0.610573	0.288299	0.271754	0.267534	0.176018	0.395674	0.364417	0.107117	0.126859	0.0291021
Myo16	0.0650385	0.0912792	0.151377	0.157497	0.0833344	0.0628615	0.127431	0.0894321	0.066417	0.0211137
Txndc5	30.8929	68.6111	73.2876	82.1123	36.3585	71.9038	62.8807	63.8181	78.8837	68.8695
Cdk16	45.6442	41.6995	52.8368	52.6805	42.9258	43.0647	40.9784	39.0311	44.1148	40.974
Tmem254b	11.3315	9.05255	8.21095	11.3879	9.92589	10.2511	2.97041	10.3354	8.89412	6.7294
Bex1	18.7044	15.027	24.4536	18.653	19.7441	16.3725	11.5113	13.554	23.957	14.128
Glrx2	3.53776	2.51101	3.80103	3.43864	2.38725	3.57519	3.59869	4.00372	3.2803	3.59419
Gm2004	1.27065	0.946524	1.02519	0.892973	1.03325	1.73312	1.12014	0.962274	1.68563	1.10722
Il18rap	0.0944615	0.120745	0.268557	0.112021	0.148558	0.105348	0.290089	0.197393	0.175172	0.254203
Kcnab3	20.0294	14.3936	5.20398	14.8297	15.0984	6.96434	22.6098	27.0165	9.76861	24.3101
Csrp1	125.917	121.899	135.366	119.203	123.704	130.964	128.657	130.235	180.214	124.971
Rpl18-ps1	10.4457	10.782	10.4441	12.7609	10.4661	14.5154	11.9976	13.4056	13.4314	12.9032
Atp2c2	0.745137	0.869875	1.38179	1.22011	0.556207	0.720248	0.893268	0.675232	0.836579	0.477025
Agtr1a	1.32523	0.995158	1.16664	1.02778	1.0989	1.02316	1.2211	0.952551	0.575998	0.490573
Tubgcp3	7.93927	7.01968	4.88243	7.62078	6.81921	8.14622	8.03305	7.75082	7.70681	7.05742
Slc9a1	14.9071	13.9086	14.2034	13.2369	14.6726	11.8306	13.8265	11.1638	12.3267	13.3787
Gm11836	2.70446	2.73632	2.41688	2.84976	2.55356	2.94464	4.80112	4.48981	2.06601	3.27248
Arap3	2.24609	4.50926	3.17834	3.58501	4.0268	3.36824	4.06204	4.67774	4.12291	4.15933
Ccdc127	6.33147	4.36818	4.31034	4.51045	5.70133	6.14	4.32538	3.98769	3.37619	3.51346
Itga2	3.34173	4.34797	2.18114	5.30896	4.83341	5.89345	4.04246	7.44288	3.53608	3.50359
Entpd6	6.12108	5.38198	6.59589	7.42213	6.79015	6.76262	5.29775	4.97025	5.6412	4.97088
Epha3	0.417871	0.341047	0.303168	0.53379	0.482724	0.406991	0.759826	0.558082	0.380097	0.524748
Kcnk13	0.462105	0.635764	0.855619	0.956334	0.785901	0.467706	0.706224	0.62967	0.545656	0.441409
Esam	15.7276	19.2622	15.0221	13.6524	19.0045	17.8057	19.9221	22.3461	15.2038	17.9264
Ptges	24.2142	27.893	28.7943	46.3927	29.5219	33.9042	29.1025	45.1637	49.6679	25.9982
Fcna	2.23222	1.08203	1.52135	1.30286	1.75508	2.1143	0.950024	0.470382	0.996817	1.16983
Arhgef12	16.8373	14.777	16.0553	11.7849	15.3017	13.1018	14.7246	12.4351	12.0523	13.3248
Parvb	18.949	9.73236	6.13765	9.26694	6.78718	8.88963	28.4586	17.2909	5.10796	8.09989
Vps25	14.5897	14.1185	8.22551	11.6755	15.4283	7.9061	14.9477	10.1613	9.86441	9.37192
Iah1	19.8605	14.3314	14.414	15.9469	16.3067	16.7183	20.6646	24.1106	16.3342	14.5737
Rdh16f1	2.39706	2.08814	1.82886	0.0001	1.9896	2.00519	5.12439	8.90197	0.0001	2.61689
Mcu	4.00704	4.17866	3.63196	4.38256	4.4517	4.22505	5.70332	5.05455	4.16852	4.34793
Ppp1r26	1.53684	4.51908	1.75784	2.12784	0.197644	2.24694	4.03622	4.0245	0.888527	3.87273
Zfp395	31.1629	26.9408	26.867	22.9438	26.1444	23.872	27.7971	20.7006	21.4624	23.9611
Gm44731	2.79441	1.91949	1.9137	2.03589	2.5615	1.53654	2.3755	1.40438	1.60003	1.34525
Ramp3	1.46237	2.5478	3.16215	4.32078	3.28947	1.52617	3.25678	7.26685	3.57301	4.08447
Sil1	15.6644	14.9226	16.8847	14.1758	16.3166	15.4597	18.4687	17.183	18.8385	16.437
Tcl1b3	0.935662	1.95676	2.72842	1.76528	1.70533	1.37508	1.49625	1.12783	1.61984	1.09594
Fam183b	0.213757	1.60838	1.06318	3.13734	2.97566	4.3437	2.74228	3.45597	1.83135	1.4567
Orc1	0.984301	1.2993	1.50449	1.64772	1.49165	1.50126	0.95418	0.630459	1.35767	0.970342
B130024G19Rik	3.62809	3.10165	3.30761	2.54442	2.68246	3.01716	2.91814	1.97391	2.28473	2.73341
Gm48551	0.0001	0.243029	1.11322	2.67747	1.06246	0.167388	0.319744	1.33782	0.382803	0.0001
Ywhag	41.2963	33.9501	34.9002	33.6316	13.5774	33.9063	38.4649	40.7542	34.1976	38.174
Copg2	12.1698	10.9777	12.1002	11.6846	13.1251	13.4309	13.6442	13.1096	12.9334	13.2292
Gm14438	1.21896	4.12327	2.75189	1.48818	12.1644	1.06704	16.8004	16.8493	0.999382	2.01017
Eif4ebp1	23.6827	25.2261	17.7188	23.6999	24.471	20.9439	15.0392	16.9377	21.2178	24.3952
Mdm2	10.3457	9.96653	7.99234	8.87212	9.73012	8.281	8.71095	8.37476	5.85478	9.08494
Fkbp5	70.5658	55.948	32.7738	49.4642	47.6054	43.5425	88.4999	75.1024	37.3289	60.6627
Gm4767	1.08198	0.765969	0.842458	0.848558	0.762811	0.861877	0.605743	0.589658	0.564101	0.772601
Cry2	11.8895	9.60208	12.9672	8.81013	9.49814	8.56727	9.40386	10.9525	7.45397	9.06915
Trpm6	1.02905	1.67739	0.437014	1.31453	2.37086	0.420619	2.89082	2.48983	0.823843	3.07131
Hk1	10.2601	8.09072	6.58553	4.55932	8.65934	5.44665	6.37735	5.13904	7.03622	8.07909
Hc	1.14816	0.865529	1.1457	0.727855	1.44568	0.680447	0.897924	0.255535	1.39926	0.739998
F11r	46.0695	45.2326	31.4187	26.1376	43.8661	34.7011	35.7267	29.0445	23.9876	40.26
[truncated: 53,404 more rows]
