# Supplementary material for: High-fat diet-induced L-saccharopine accumulation inhibits estradiol synthesis and damages oocyte quality by disturbing mitochondrial homeostasis
Source: Gut Microbes. 2024 Oct 16;16(1):2412381. doi: 10.1080/19490976.2024.2412381 (PMC11485700; doi:10.1080/19490976.2024.2412381)
Supplement: Supplemental Material [file KGMI_A_2412381_SM5753.zip › KGMI_A_2412381 (1)/Additional file 5 Data S4.xlsx]

## Sheet: Donor mice
	Group
	HFD									ND
MS2Metabolite	HFD01	HFD02	HFD03	HFD04	HFD05	HFD06	HFD07	HFD08	HFD09	ND01	ND02	ND03	ND04	ND05	ND06	ND07	ND08	ND09
(-)-beta-Elemene	3497.96	1252.19	2415.68	2495.64	1920.39	3923.62	3167.19	3085.55	2811.89	2835.02	2517.26	2979.22	3353.68	2193.02	3011.11	1981.88	3116.62	2440.74
(-)-N6-(2-Phenylisopropyl)adenosine	15298.7	20244.8	16766.2	18249.5	6644.15	18290.7	20842.1	21889.4	23442.8	14022.5	17032.9	9232.93	7515.61	9388.38	23425.3	16736.9	7243.35	7117.17
(-)-Riboflavin	44191.1	11784.2	52344.1	50438.1	60350.9	29189	50328	38898.5	43300.8	46501.6	19764.2	57419.6	31174.4	27366.2	57343.9	63466.3	43545.7	53320.4
(.+/-.)-Talinolol	34506.1	47652.4	38340.2	9250.59	5818.29	10173.4	6090.07	28303.4	18487.6	7973.54	13752.1	5458.16	14552	14154.1	2962.7	15223.9	29933.7	2042.71
(+)-.alpha.-Tocopherol	1197.61	1749.71	1222.37	1271.09	1295.78	1447.42	634.853	966.51	1287.98	1023.74	1016.65	128.251	606.801	156.524	1426.61	108.601	174.029	877.32
(+)-Myrtenyl formate	3416.99	2256.46	3080.65	2889.97	8575.05	2831.15	358.082	3247.48	3342.81	4583.93	4828.84	8382.81	8405.92	5406	10211.3	7113.73	13660.4	8090.47
(10betaH,11xi)-11-Hydroxy-13-nor-6-eremophilen-8-one	26875	25634.8	28829.4	27694.7	27620.4	24434	28565.1	27478.6	30285.4	17638.3	21205.1	21607.9	45150.6	23455.1	18145.9	18679.2	26707	22457.3
(10E,12Z)-9-HODE	170233	46697.8	45254.1	56662.4	79444	38002	85084.3	252295	106785	51011	98881	56203.9	48346.1	39858.2	32020.8	65695.8	38512.6	44999.2
(17alpha,23S)-Epoxy-28,29-dihydroxy-27-norlanost-8-ene-3,24-dione	151554	166013	160114	67537.1	79762.8	116687	81871.9	91277.5	105712	1.04312e+06	1.68412e+06	742299	1.01996e+06	1.17377e+06	657562	917433	836621	1.98696e+06
(1R,2R,4R)-1,8-Epoxy-p-menthane-2,4-diol	11409.2	8897.86	10133.7	11203.7	16873.6	5533.93	10014.3	4511.85	7251.56	5287.45	10995	6511.83	2994	8826.83	4440.91	3258.99	18067.9	8361.66
(1S,2S,4S,5R)-1,8-Epoxy-p-menthane-2,5-diol	7256.47	7507.32	9747.67	11284.7	14496	9261.83	7591.67	6930.68	9668.41	52091.5	59163.2	67186.9	57240.7	57211.1	59158.5	68312.5	37343.3	55186.7
(22E,24R)-Stigmasta-4,22-diene-3,6-dione	8463.66	7711.51	8348.26	11006.4	13174.3	9469.35	9404.43	6881.12	8860.54	520.946	1280.43	473.165	2533.95	3915.13	1180.3	2766.79	1421.15	1882.45
(25R)-4beta,26-dihydroxycholesterol	18806	18794.7	25036.4	21790.7	32306.5	17200.2	20917.9	15337.9	8769.72	8662.11	31079.7	13414.1	14786.5	13370.2	27282.9	10927.1	10189.7	10207.6
(2E,6E)-2,6-Nonadienal	3253.69	1505.51	3458.7	3504.75	3414.01	3571.95	3460.49	2994.08	4395.24	8020.2	8067.5	11548	7507.61	11102.2	7750.66	6363.14	7648.12	10018.5
(2xi,20beta)-2,20-Dihydroxy-3-oxo-12-ursen-28-oic acid	59550.8	69247.5	64344.2	60177.4	65289.7	13205.3	57655.9	55743.3	85175.3	41299.3	44183.4	63253.7	60753	89617.3	96428.2	89914.2	31567.7	69664.8
(3.beta.)-Allopregnanolone sulfate	4096.29	4530.66	7747.39	17975.9	17631.6	15434.2	8981.7	7285.92	11056.1	5246.69	7403.79	15933.1	13381.7	14330.4	15034.1	9471.21	12332.2	13202.6
(3beta,5alpha,9alpha,22E,24R)-3,5,9-Trihydroxy-23-methylergosta-7,22-dien-6-one	30582.8	29131	7455.27	27215.5	34953.3	26631.7	37504.2	23397	42304.6	137403	179666	208923	174281	143539	260576	164774	89773.8	112709
(3beta,5alpha,9alpha,22E,24R)-5,9-Epidioxy-3-hydroxyergosta-7,22-dien-6-one	7217.42	20553.5	20867.1	21822.3	20400.5	15565.6	20101.4	17928	13984	24720	23879	28082.1	23819.1	28424.2	23553	23003.8	18445.9	18813.1
(3-Methyl-2-butenyl)-benzene	2677.97	1037.01	2466.2	449.19	6011.55	3750.64	5594.61	3966.39	1581.38	3516.9	1812.64	1597.42	2476.6	1110.54	1835.84	882.416	4363.02	829.281
(3-Phenylpropionyl)glycine	5060.12	4958.46	4372.01	1062.53	3366.33	4217.1	2421.39	2139.02	2579.66	3485.42	3539.74	1123.53	3660.05	1478.54	942.261	1100.02	1329.53	1070.93
(3'RS,3'SR)-Astaxanthin	9280.92	9459.19	9243.68	11932.7	13310	10167.7	10668.3	11182.6	8232.91	38364.8	49308.3	30124.1	25060.9	22703.6	13799.6	26405.8	26124.9	35935.7
(5.alpha.)-Androst-2-en-17-one	1804.73	2875.2	1616.72	2304.01	1276.74	5980.03	2027.8	4321.52	1014.16	3904.29	4835.98	4544.15	3025.72	11768.5	7920.78	8647.09	13685.2	3061.7
(6alpha,22E)-6-Hydroxy-4,7,22-ergostatrien-3-one	59897.2	55539.6	78243.1	66358.9	79925.6	46781.4	63623.3	55347.3	83820.7	136266	40827.1	190136	161180	186366	274747	298973	189465	99362.4
(9R,10S,12Z)-9,10-Dihydroxy-8-oxo-12-octadecenoic acid	53812	55106.5	9423.04	7371.99	77991.1	40011.6	18246.9	7948.57	21931.1	29025.8	56533.6	39407.9	36081.2	27773.9	26760.5	30195.9	17641.7	20686.7
(9S,10E,12S,13S)-9,12,13-Trihydroxy-10-octadecenoic acid	57142.3	62251.4	52736.4	49670.9	46621.2	70264.9	48353.5	52067	31167.5	24559.2	33486.5	28839	25579.4	26142.7	19779.8	29370.7	36037.4	17380.8
L-Saccharopine	7076.23	16396.7	18972.3	9346.06	74147.3	38598.2	35944.1	27075.8	37312.5	1562.67	11730	2580.24	1170.08	1754.99	2716.97	1680.79	2110.62	1522.34
(R)-Butyrylcarnitine	3092.49	3949.38	3167.47	1697.07	11331.2	7043.73	3164.27	2000.16	4740.19	992.476	1026.8	6882.02	5418.04	2129.4	2316.63	1354.93	4581.57	2851.46
(S)-10-Hydroxycamptothecin	13772.9	8784.56	7327.05	5165.65	5523.44	6288.73	1737.76	10134.7	11997	8033.88	7814.16	6320.78	19857.5	5212.46	3639.55	25703.9	5035.97	3307.99
(S)-2,3,4,5-tetrahydropyridine-2-carboxylate	7498.8	10677.5	9792.93	8474.13	9648.18	8348.28	6444.03	4994.55	15023.3	22233.8	14423.5	27260.4	23726.9	22494.3	31385.3	22088.9	16093.4	16533.1
(S)-p-Mentha-1,8-dien-10-yl acetate	659.339	748.682	666.218	590.066	728.67	741.105	712.595	641.505	628.276	1971.93	1416.86	1003.1	799.6	1559.13	846.394	1307.57	1066.1	977.138
[DAla2] Leu-Enkephalin, amide	26827.6	48379.7	23442.6	16190.5	28355	28426.1	21990.4	55422.1	33645.3	13208.4	15319.2	7540.78	42533.2	28424.9	21883.4	34773.1	9150.53	13241
1-(1Z-Octadecenyl)-sn-glycero-3-phosphocholine	25357.1	24802.3	40252.1	29131.5	36107.7	23586.6	43025.7	23702.3	30138.5	1898.63	3252.96	2806.35	1814.61	2522.04	2893.14	4452.66	1367.83	1898.33
1-(p-Tolyl)butan-1-one	1580.05	476.5	612.459	2871.07	3973.13	2144.89	2036.68	1152.28	2308.28	3115.92	3382.44	6376.75	6064.05	3470.28	8121.99	7745.09	3702.78	6489.32
1,1'-[1,12-Dodecanediylbis(oxy)]bisbenzene	53183.1	37145.8	42260.1	45674.4	59805.6	53491.6	32090.7	34711.4	26359.6	8158.62	10797.3	10661.3	9535.96	13046.1	17685.1	8011.46	6373.5	19362.8
1,1-Diethoxy-2,6-nonadiene	4128.61	2896.55	3598	2956.15	2383.38	2269.6	2417.12	1315.1	4583.39	9502.95	11225.2	13887.5	9466.65	5689.96	8673.86	9455.93	2532.23	8313.63
10,11-dihydro-12-oxo-LTB4	20220.9	14594.4	21697.3	22586.3	25278	25523.2	32411.3	19557	19689.3	7474.58	14743.9	12077.9	7412.77	9673.8	8428.9	10065.6	9480.54	12312.1
10'-Apo-beta-carotenal	48184.3	54595.9	60933.4	56959.8	40410.8	75538.2	44051.4	45029.7	49403.5	22054.4	37571.5	19898.6	28005.8	60586.7	64065.8	76039.5	48097.8	29480.4
10-Hydroxymorphine	18367.6	33182	31729.5	32438.4	18455.4	12335.8	26077.9	32051.4	46376.9	7404.04	3775.48	3990.53	4699.18	9262.86	5843.14	7039.69	25943.6	6019.15
11,12,14-Trihydroxy-7-methoxy-8,11,13-abietatrien-20,6-olide	10065	8800.63	13568.6	8689.01	10830.8	10560.4	15802	12319.7	16027.1	5334	4458.54	3477.69	6658.02	4313.54	1942.74	3253.98	1897.3	5559.37
11,12-Methylenedioxykopsinaline	20948	31803.8	23353.8	20038.9	19493.1	32518.7	25278.9	10458.2	41581.4	25215.1	16525.8	21832.9	18263.8	12839.7	23220.7	3821.32	11760	4315.91
11'-Carboxy-alpha-tocotrienol	99585.8	215938	118227	39508.3	159833	116182	111631	146844	218115	679108	926444	428496	617694	343914	444540	638571	238914	236229
11'-Carboxy-gamma-chromanol	35632.4	30196.8	44301.7	20006.8	32677.6	33509.9	20159.5	24817.8	13795.3	383344	338081	172776	172668	133089	121972	190744	166098	192546
11'-Carboxy-gamma-tocotrienol	12403.8	22306.5	22026.3	15617.6	63748.2	17654.8	15767.8	16590.1	36189.1	13332.4	14358.2	12672.3	11946.7	15516.5	7423.51	11386.5	15762.5	15218.4
11-Methylgerberinol	20994	23175.4	13014.3	39285.8	16705	15146.9	12404.2	13998.1	10773.7	48721.4	32977.1	47280.2	36098.6	36145.2	44377.2	44427.8	15456.5	18197.1
12,13-DHOME	232197	166538	160775	112135	166924	193866	153559	235756	280101	83642.8	150184	101725	111208	178620	109859	157565	111566	96551.4
12a-Hydroxy-3-oxocholadienic acid	63495.1	50484.2	86660.7	66981.8	32083.3	130824	80121.7	54908.5	57338.5	25365	15167.7	19415.2	25035.9	31720.6	31291.9	59276	16145.7	23241.3
12-Ketodeoxycholic acid	39547.8	44945.7	49790	33233.3	35864.2	47276.3	53416.8	36961	38020.8	17475.1	19062.3	28629	19472.1	22112.9	18762	19586.2	21869.4	20859.8
12-Oxo-20-trihydroxy-leukotriene B4	30820.3	11616.6	31957.1	26133	33477	10352.3	23559.6	26302	20162.8	7072.41	23183.8	19914.9	24878.1	9256.83	17816.7	17670	15018.1	23900
13,14-Dihydro PGE1	2.70894e+07	3.05529e+07	2.30546e+07	8.52125e+06	983618	8.8213e+06	1.03666e+07	3.00221e+07	1.99534e+07	2.20094e+06	2.30512e+07	639414	6.10085e+06	6.95924e+06	3.37288e+06	1.65432e+07	2.45334e+07	2.75317e+06
13,14-Dihydro PGF-1a	5.95924e+07	5.43442e+07	5.34577e+07	43518536	4.106e+07	5.88585e+07	6.178e+07	5.53801e+07	6.48915e+07	2.23024e+07	3.85706e+07	2.90751e+07	3.03525e+07	3.0549e+07	3.08046e+07	4.5766e+07	3.40303e+07	2.61367e+07
13,14-Dihydro-15(R)-prostaglandin E1	2.52913e+07	3.2865e+07	3.14575e+07	1.42993e+07	2.07676e+07	3.10929e+07	4.7731e+07	1.8734e+07	5.87651e+07	1.37398e+07	1.92093e+07	1.11896e+07	1.49832e+07	1.507e+07	1.3988e+07	2.42217e+07	1.91829e+07	1.13053e+07
13,14-Dihydro-15-keto PGF2a	516314	54089.5	110744	144632	64855	36784.6	41338.6	826986	423697	14122.7	210450	31476	60478.4	58744.7	73391	224106	34032.3	53596
13'-Carboxy-alpha-tocopherol	52063.8	50883	65373.4	59735.1	66385.4	44637.1	57903.4	47984.6	72162.9	75546.5	148353	268372	173822	108541	148545	173396	64682.1	26570
13'-Carboxy-alpha-tocotrienol	18426.6	19141.2	17454.2	23707.4	30019	18517.5	19946.7	17311.7	20578.2	174079	194092	127021	193630	128206	160823	133674	62481.6	85790.6
13'-Carboxy-gamma-tocopherol	22999	24227	23024.6	22929.5	22926.7	20392	23848.2	18610.3	5836.79	10140	8609.39	10530.2	7191.13	12262	6738.16	8115.59	13906	9916.52
13-cis Retinol	752.87	596.475	834.888	1027.97	637.783	796.752	686.955	635.56	466.007	854.994	485.155	1219.28	830.953	1088.5	655.792	790.769	487.821	983.872
13-HODE	153817	75532.1	127507	129909	14604.7	38896.1	93290.9	74146.7	169679	75408.1	90112.3	236839	104769	84330.6	120853	110150	58011.4	92902.3
13-Tetradecene-1,3-diyne-6,7-diol	2533.72	2601.89	3489.52	3580.99	4824.57	7078.77	3225.25	3720.91	1075.65	2469.27	3987.15	6148.22	1434.38	1432.86	2290.8	1486.45	9650.91	3739.67
15-Oxo-11Z,13E-eicosadienoic acid	13343.8	21865.3	60968.7	19207.7	15792.3	53579	15713.1	12061.6	19167.5	10325.5	11907.8	24755.1	23643.6	19665.3	10069.2	14090.4	11751.4	16325.8
16,16-Dimethylprostaglandin A1	183318	212245	248735	220031	312880	156206	172463	130140	206371	20129.5	28040.8	26473.9	14691.6	26230.4	22116.1	26453	12913.5	22440.7
16-Hydroxy-3-oxo-12-oleanen-28-oic acid	8451.39	11194.1	13914.3	13273.2	12523.1	5975.36	11474.2	10478.8	12384.8	16190.2	3842.88	6535.04	16826.8	9921.06	25614.3	20951.4	22586.2	14392
16-Hydroxyhexadecanoic acid	7352.45	6644.12	6703.21	14029.8	17767.9	5677.47	3236	7036.54	4038.96	20728.7	14300.2	66293.5	24823.3	10056	23287.9	20175.7	10513.8	5381.95
16-Phenoxytetranorprostaglandin E2	19733.7	36161.3	11974.5	35560.3	42343.4	19228	31794	9387.35	56266.6	150097	155383	76170.5	58083.5	45264	29161.7	25104	92581.2	15271.2
17.beta.-Dihydroequilenin	56378.9	36492.8	57552.4	45745.1	62727.8	28081.5	46748.8	37684.9	66042.5	6548.32	9659.09	25477.4	33524.4	24605.8	54044.2	40189.5	16756.4	17666.7
Isobutyric acid	30925.3	22991.6	22709.3	16824.4	52486.7	27531.4	52250.1	16848.7	23290.8	3289.88	4728.16	7969.4	12377.5	3854.53	3609.06	7437.8	3801.75	8268.44
17beta-Estradiol-2,3-quinone	3279.92	9332.09	3909.8	4735.03	2753.83	4789.09	4165.67	11373.2	9828.83	14055.5	13676.4	14223.2	10936.2	8444.48	13867.7	8267.33	12200.3	13067.6
19(20)-Epoxy-4Z,7Z,10Z,13Z,16Z-docosapentaenoic acid	51151	37563.9	40402.5	57161.6	78267.4	54403.9	62697.7	33305.2	44011.4	106776	477940	713426	309278	426094	405216	448984	178819	303528
19alpha-19-Hydroxy-3,11-dioxo-12-ursen-28-oic acid	19565.6	10116.5	12043.4	8742.89	23509.4	22724.6	21524	11751.6	7509.01	2.77565e+06	1.23293e+06	2.15564e+06	3.641e+06	813329	1.19237e+06	1.58166e+06	2.33296e+06	776429
1-Aminocyclopropanecarboxylic acid	19794.1	17100.7	18224.8	35419.4	31095.7	61660.4	37361.1	19820.2	47683.6	11945.1	10569.5	34796.8	14320.4	66401.2	37106.9	71786.1	23933.9	47227.4
1b,3a,12a-Trihydroxy-5b-cholanoic acid	356658	56000.9	204882	174391	176697	291058	206957	228286	241300	91477.5	214877	185140	163272	478591	369407	743743	229100	93078.8
1-Heptadecanoyl-sn-glycero-3-phosphocholine	6475.91	3208.37	11190	3804.02	6205.97	7551.19	5738.68	5165.42	10981.1	7886.57	5316.23	2701.72	6130.65	4887.52	6780.39	8253.25	7111.21	9321.7
1H-Indazole-1-pentanoic acid, 3-[(tricyclo[3.3.1.1(3,7)]dec-1-ylamino)carbonyl]-	7881.25	6134.65	4734.98	6245.81	4269.41	12456.6	6926.37	9090.43	4698.57	19069.7	16792.9	19149.3	19434.8	20327.4	22271.7	20604.1	22952.5	27446.8
1H-Indazole-3-carboxamide, 1-pentyl-N-tricyclo[3.3.1.1(3,7)]dec-1-yl-	18230.8	13617.8	23388.9	27516.8	24792.7	21410.8	21302.9	34738.3	15328.7	6147.69	6586.16	5787.44	6858.33	11562.8	6189.1	3066.92	9299.61	7252.21
1H-Indole, 3-methyl-1- (trimethylsilyl)-	6507.24	10688.1	12848	10997.7	27652	12096.7	15101.7	20527.7	2028.17	19080.6	18092.4	17408.9	14452.8	43591	29877.4	50446.1	13072.9	29682.6
1H-Indole-1-acetic acid, 5-fluoro-2-methyl-3-(2-quinolinylmethyl)-	8850.89	13510.8	13940.8	12247.6	19503.3	12617.6	12548.4	15383	26098.1	19114.9	21362.2	26376.2	8282.93	21284.4	20362.8	10440.8	15247.3	6451.48
1H-Pyrrole-2-carboxaldehyde	948.265	565.721	738.996	642.821	886.982	1084.03	737.641	783.38	1131.37	547.168	759.997	802.908	581.618	1740.42	1316.32	2193.84	1407.1	1404.59
1-Methyladenine	3455.72	3154.02	3784.5	3717.41	8138.75	2672.09	3763.4	2078.74	1784.79	13170	19004.9	12426.8	17556.9	10745.9	12655.4	16124.4	9513.54	12828.7
1-Methyladenosine	1593.44	1623.72	1455.59	1578.97	2471.66	1731.93	1415.56	1489.25	2029.23	3997.55	3914.68	3425.57	3745.86	3086.78	4048.2	3161.74	1917.38	3543.89
1-Methylcyclohexanol	80968.2	71216.1	66268.5	77042.5	57515.8	102339	63636.3	57024.4	54983	41201	65049.1	39362.4	60462.7	52065	49609.6	86021.2	63311.2	46287.1
1-Myristoyl-2-hydroxy-sn-glycero-3-phosphoethanolamine	11186.8	15497.5	7435.38	19284.8	38441.5	22733.1	25756.7	21994.7	10106.6	21495.5	10136	17671.2	20320.1	28509.5	50657.8	57675	42338	33650.6
1-Naphthalenamine	3035.36	1459.86	1516.03	2754.22	10135.6	1391.04	1239	726.93	1750.89	7075.28	8614.37	7496.42	27948.8	11233.2	10677.8	8174.96	7894.93	9828.91
1-Oleoyl-2-hydroxy-sn-glycero-3-phospho-(1'-rac-glycerol)	2515.15	7033.81	2746.63	5810.09	5427.55	7206.46	3990.42	18499.3	13501.8	4305.53	3934.13	4268.19	4939.63	5398.91	4504	4067.94	8771.36	8611.33
1-Oleoyl-sn-glycero-3-phosphocholine	7682.77	16591.5	16515.6	7623.66	7567.83	6225.84	7299.5	20647.7	16213	12829.2	4196.31	7779.96	11691.6	4942.58	11713.8	15376.2	5352.33	7333.65
1-Palmitoyl-2-linoleoyl-sn-glycero-3-phosphate	7111.46	7253.69	6916.47	6157.61	6161.64	8002.51	6218.18	5084.92	4299.86	8732.29	8464.77	4583.19	6053.67	10914.2	3734.48	3265.88	3257	6304.93
1-Stearoyl-2-hydroxy-sn-glycero-3-phosphate	4254.23	5688.24	11789.6	12005.4	3925.5	9646.31	4143.7	10437.8	7400.91	3163.2	8495.35	5216.73	732.3	4125.37	3317.01	10055.1	9338.13	10478.8
1-Stearoyl-2-hydroxy-sn-glycero-3-phosphocholine	8927.37	8861.23	9669.84	12073.7	9974.8	7882.13	8386.27	14063.3	12933.7	6182.61	20709	7641.38	13139.8	3642.52	4149.36	2793.8	8985.31	5131.11
1-Tetradecene	8315.93	2912.1	2071.35	4498.74	6084.13	3619.29	2776.68	939.175	1726.28	3310.23	3578.14	7995.94	5868.47	2841.78	5814.61	4409.33	9235.2	13486.5
2-(2-Methylbutanoyl)-9-(3-methyl-2E-pentenoyl)-2b,9a-dihydroxy-4Z,10(14)-oplopadien-3-one	11855.8	19761.3	29275.9	20732.8	41932.3	83569.9	25175.9	15866.8	21360.6	3170.08	3911.3	7460.58	4610.87	2759.04	5321.04	6496.16	7118.56	5036.02
2(N)-Methyl-norsalsolinol	25119.1	760.608	18821.5	1757.6	1858.19	3209.66	20435.8	18804.2	12687.8	8071.11	18554.3	18248.3	13428.6	6137.3	9541.74	7903.46	9983.67	15647
2,12-Tetradecadiene-4,6,8,10-tetrayne	7707.01	10904	9585.22	10735.7	16221.6	9950.16	4419.27	9077.46	7050.32	10351.7	14232.7	5185.25	21837.3	5953.77	21314.9	4193.3	23777	10903.8
2,2'-Dihydroxy-4,4'-dimethoxybenzophenone	5584.36	5796.38	5973.66	5586.59	7477.74	4073.67	5615.82	5539.19	4467.68	22497.8	197203	1944.59	11121.6	2762.33	4097.34	1232.46	31036	30284.8
2,3-Dimethyl-3-hydroxyglutaric acid	6934.28	5320.51	5050.96	4918.64	3543.59	1378.19	3528.21	5118.4	8012.32	6330.17	4111.85	9791.64	4938.64	4411.46	3204.54	4215.88	4251.11	2358.63
2,4-Dimethylphenol	2687.02	2244.42	2675.08	2486.25	3755.44	1971.16	1274.89	2119.63	1905.77	20472.7	17223.9	5477.48	14668.2	23970.2	14367.9	11473.9	12401.4	24960.6
2,4-Toluenediamine	4678.11	3852.21	4493.75	3347.05	3038.72	3410.3	420.01	8701.3	2444.29	3518.87	2991.16	4404.56	3648.67	4244.24	4596.52	6199.68	2562.08	3161.67
2,6-Di-tert-butyl-4-hydroxymethylphenol	179023	146149	95906.5	174433	47719	51722.6	213803	46923	45764.8	54912.7	53223.5	51136.6	27570.9	59104.3	42748.8	41210.3	55854.6	57139.6
2,6-Di-tert-butyl-4-methylphenol	40211.7	41416	46734.5	66245.3	39826.8	81198.7	80653.2	51655.4	44927.5	45521.3	34214.1	36141.2	34180.5	35929.5	35249.4	32270.5	32198.4	34793.8
2,9-Dimethyl-2,9-diazatricyclo[10.2.2.25,8]octadeca-5,7,12,14,15,17-hexaene-3,10-diol, 9CI	1382.27	59647.4	1953.1	2425.79	2437.29	4547.69	3225.42	2736.99	2612.1	1048.36	1645.05	2117.03	2223.84	3254.17	2856.22	2642.53	2645.61	4430.49
20a,20b-Dihomo-9-oxo-11R,15S-dihydroxy-5Z,13E-prostadienoic acid	71984.2	72813.3	36927.3	61469.4	73894.7	52463.2	45689.7	29565	29357	18549.9	11852.8	13165.4	26296.2	29285.2	25107.7	4879.7	6161.89	19063.5
20-Trihydroxy-leukotriene-B4	23412.6	19340.3	23810.4	26314.3	38877	21079.7	26215.6	21091.5	22770.4	8797.68	5692.93	9463.39	10894.2	4935.97	10385.9	10097.9	6675.61	7167.49
21beta-Hydroxyhederagenin	48498.4	52290.7	54625	47513.1	15205.2	46386.6	48560.2	22675.9	19614	55338.7	49031.1	16990.4	111366	101926	82471.3	212055	39497.4	85306.5
21-Hydroxy-5.beta.-pregnane-3,11,20-trione	32026.3	27524.8	9741.65	25052.4	16267.3	32886.3	25266.5	7544.81	11150.3	56294.3	82506.4	100363	85135.5	98528.5	107844	106360	36945.2	66355.7
24-Hydroxyglabrolide	25571	25780.5	34809.1	25558.4	29182.1	29896.5	27706.9	23858.4	24521.8	114984	50541.1	92348.8	287382	180167	180664	466392	152281	200893
26,27-Dinorcholest-5-en-24-yne-3,20-diol, (3.beta.)-	9202.45	8322.16	18652.2	10216.4	11314.3	8802.34	21926.1	14494.7	10294.6	2400.56	2208.29	1484.97	1860.06	2517.67	6559.51	3120.34	1252.66	2476.99
27-Nor-5b-cholestane-3a,7a,12a,24,25-pentol	39337.8	35593.3	50632.4	44014.2	48102.1	29862.3	42674.2	32823.5	53193.6	78384.4	49791.3	96355.8	147841	71006.7	157519	112694	85096.3	36931.4
28-Hydroxyglycyrrhetic acid	38401.7	25261.9	27004.9	33262.6	27233.1	44077	34018.4	27273.4	25780.2	53545.3	252115	596161	355790	36973.1	607004	72392.6	52237.9	271564
28-Hydroxymangiferonic acid	12468.3	13043	49198.2	31523.1	22125.9	15673.2	5316.26	15025.7	10531.2	19335.1	53494	32749.1	22904.7	9131.41	13021.5	37636.2	35109	34408
2-Acetamido-2-deoxy-3-O-(.beta.-D-galactopyranosyl)-D-glucopyranose	6954.49	7345.7	10325	5038.34	8381.33	11257.4	10666	8687.6	12309.7	4585.52	1152.23	3864.06	2846.28	10768.2	5258.99	5411.27	7636.72	12698
2-Amino-4,6-dihydroxypyrimidine	992.788	1415.32	1718.6	1195.43	1901.57	941.214	1383.56	1372.31	1572.86	6534.95	8459.9	7614.22	6651.83	8396.79	7251.34	7289.68	6451.06	6118.81
2-Aminoadipic acid	1108.35	1715.46	772.016	655.246	1262.45	737.225	1693.94	1749.58	959.577	5047.45	3890.69	5026.6	2093.79	4862.65	5179.79	5084.4	1273.73	5281.21
2-Aminoisobutyric acid	12173.1	14907.1	12693.4	15335.8	15154.9	21322.2	14092.1	10819.7	22888.5	8520.76	7831.93	18920.2	10074.2	27124.5	14156.5	20501.9	6329.97	18987.5
2'-Apo-beta-carotenal	63900.7	61332.1	102424	104596	80652	38498.6	75653.9	53465.3	105139	15234.8	6980.18	13076.4	15611.3	10925.7	11963.5	14121.5	14654.2	16335.1
2-Arachidonoylglycerol	7774.82	9948.44	11981.1	11853.2	12771.1	14890	16925.8	17061.1	11780.6	3158.9	3528.38	3344.46	2840.43	2634.14	4568.97	5012.98	6636.33	5328.25
2-Deoxyribose 5-phosphate	3633.43	5719.27	7351.01	3976.92	6562.57	1728.21	6212.51	6862.5	9870.59	6795.1	8929.21	5828.26	8618.18	3711.34	6759	7804.79	5751.62	4607.84
2-Furancarboxaldehyde	1938.75	1385.24	162083	390965	1301.1	1011.31	983.007	886.734	82940.3	2472.13	2326.53	2297.07	1558.86	1842.36	1958.29	1780.05	525.359	1798.95
2'-Hydroxy-2,3,5'-trimethoxychalcone	9026.91	23503	9162.65	11193.3	10550.2	11549.8	19588.4	9585.86	14382.3	28506.9	31448.2	66375	57043.9	444478	402967	352595	260638	478738
2-Hydroxyacorenone	33028.6	28489.5	29431.2	25834.1	25372.5	31340.6	36423.6	29198.4	28649	16344.3	17656.2	43903.9	18225.3	20383.5	21766.6	16425.4	16943.1	19210.5
2-Hydroxypalmitic acid	5238.33	5375.29	5828.56	5389.65	6837.57	2545.93	6641.12	5977.72	5197.37	9517.58	9288.4	7943.06	17272.8	20659.1	27487.8	17652.1	16520.4	11485.1
2-hydroxystearate	37831.3	23770.1	31379.9	32364.5	163701	24708.1	14029.7	10179.4	28243.3	108374	78461.4	278177	61260.7	53380.5	283478	201745	12396.9	41742.1
2-Indolinone	58.5978	53.8041	2605.15	102.266	64.7397	137.884	2626.5	103.226	2421.27	4068.28	2726.99	3704.54	3208.5	7327.51	7013.64	4004.9	9625.42	12269.8
2-Isopropylmalic acid	4333.31	3563.47	3701.17	2506.66	8531.91	2942.36	3799.21	3492.23	3092.41	12193	13785.5	9888.54	10209.8	11731.5	8587.3	7267.26	6110.96	5809.85
2-Keto-3-deoxyoctonic acid	1434.78	2398.54	4530.06	2463.53	5527.43	3048.17	4839.59	2095.51	4063.71	4671.53	4680	5689.69	4903.29	8266.45	5702.48	9140.46	2148.67	7931.32
2-Linoleoylglycerol	9727.71	9940.69	7788.91	12706.8	11652.3	12487	10540.5	9581.08	7666.15	1040.03	838.319	1731.52	1159.18	1799.09	1706.91	1902.64	2512.88	2241.43
2-Methoxy-4-vinylphenol	16938.3	16345.2	17378.5	16056.9	14297.2	19267.2	21026.9	16072.2	14518.8	7439.22	5606.39	17472.9	17586.7	3081.79	2712.21	2033.89	13719.4	6375.33
2-Methoxyestradiol-3-methylether	20865	7578.5	24309	10092.2	25815.3	21501.9	25529.5	8052.62	11179.7	10929.9	11356.7	9123.01	12623.5	11726.7	8622.31	12703.7	12526	6627.22
2-Methyl-3-hydroxypropanoate	6075.66	6846.17	5213.71	6407	5050.87	4774.63	4987.86	5120.82	3464.13	11008.4	13045.8	9550.35	7282.98	10553.9	11319.2	9754.06	5852	11909.9
2-Methyl-5-(8,11-pentadecadienyl)-1,3-benzenediol	52016.5	28605.3	31157.4	26972.7	32035.9	39269.6	36779.1	28914.1	35839.3	34789.1	42995.4	38561.8	64126.4	36844	18007.8	35081.9	18547.9	43785.4
Mesobilirubinogen	979050	2.08966e+06	1.0554e+06	303994	472683	562575	347439	1.23423e+06	418953	63701.5	90066.7	32204.1	48466.7	166546	94547.4	95143.6	358875	98016.7
2-Methylquinolin-8-ol	980.22	2524.5	2446.71	1864.09	2934.91	1237.22	1139.33	1328.35	1560.54	3474.27	2970.04	3585.01	2573.68	4193.65	4477.88	3839.36	12286.7	3311.75
2-Oxovaleric acid	2270.4	712.882	888.079	2232.1	757.552	1959.34	1680.79	472.053	595.28	896.463	792.077	574.401	814.72	530.77	649.195	771.37	1581.64	494.467
2-Propylglutaric acid	20244.1	19665.8	20692.7	23717.2	21766.9	23775.3	23779.8	17376.7	51553.8	9160.17	5865.66	13404.6	9737.19	13484	11817.1	16525.2	3713.38	6444.14
3-(2-Furanylmethyl)-1H-pyrrole	4430.52	3449.11	4237.38	5321.34	4008.05	4860.52	3856.5	3406.56	4164.69	426319	408857	336993	304139	329942	301623	232879	200016	182376
3-(8,11,14-Pentadecatrienyl)phenol	22109.8	10504.9	11436.1	11392.4	14152.5	11406.9	13644.8	11669	16216.2	15693.6	33563.2	35113.9	20368.3	21713.3	17932	17631.9	21656	35021.8
3,???4-???Dimethyl-???5-???propyl-2-???furanundecanoic acid	31853.9	36966.1	39395.2	36808.7	37340.3	35862.4	34070.5	33253.9	141148	31774.1	31254.3	32710.6	33385.9	23769.4	31521.6	30505.8	81746.4	78515.4
3,3,5-triiodo-L-thyronine-beta-D-glucuronoside	2182.04	4333.3	3222.71	3460.34	3321.77	3448.23	3898.83	3086.42	7818.99	702.214	760.944	891.429	872.866	943.457	1618.96	1939.59	1079.76	1071.98
3',4',5'-Trimethoxyflavone	1355.5	1461.98	1427.49	870.94	654.924	1419.95	1270.01	1185.94	10382.6	2302.46	1642.9	2803.48	1956.87	1514.05	1823.61	1994.65	1337.2	2218.07
3,4-Dihydro-2,2,5,7,8-pentamethyl-2H-1-benzopyran-6-ol	41332.6	43515.4	38139.7	41195.3	135633	49179.3	31690.4	10431.8	31392.7	14246.4	11339.8	15974.7	9365.99	14594.7	14726.2	9657.34	9618.67	16163.8
3,4-Dimethylphenol	12193.9	15184.8	13090.1	14206.4	15480.4	20295.9	9128.94	11781.9	21095.4	7616.6	5627.94	6410.43	4768.68	7196.71	7867.94	7131.77	9001.33	5933.9
3,4-Methylenesebacic acid	15168.8	15734.4	18324	11819.9	40062.4	12880.2	22961.3	12468.2	14564	187034	466657	160944	166844	153176	188611	160176	110396	230588
3,5-Di-tert-butyl-2-hydroxybenzaldehyde	14091.6	26746.6	17885.5	14658.3	46776.8	32722.2	32830.2	9751.45	18729.4	24201.1	22273.9	15469.6	32362.8	12004.9	19561.8	26904.4	13167.4	24461.7
3,6-Dimethoxy-4-phenanthrenol	14268.2	1873.68	1278.47	11175.7	21982.5	12149.4	1009.2	874.377	1473.56	3453.29	4197.52	7271.01	6520.65	38227.5	33979.1	32514.5	23926	40633.9
3,7-Dihydroxy-12-oxocholanoic acid	290543	234586	396387	241162	324017	248089	239293	250477	319216	81672.7	107951	148798	148080	169180	170632	252188	204924	89063
3a,7a,12a,19-Tetrahydroxy-5b-cholanoic acid	90457.9	16380.3	41714.8	38353.9	84221.8	76225.1	96805.7	30145.3	98706	71928.5	72106.4	29556.1	97673.9	88179.1	41848.4	107242	99622.2	23886.8
2-Methylpropanal	7474.85	7905.91	8379.42	5222.79	9209.26	10097.9	7873.67	7901.89	6711.71	1943.79	1108.91	3229.44	2914.74	2040.27	3420.07	843.881	1394.28	2516.99
3a,7a,12a-Trihydroxy-5b-cholestan-26-al	125903	84326.7	129348	126135	69596.1	105540	114872	65166.8	117196	18337.1	27676.3	21677.1	7740.5	30235.2	36044	40981.8	23396.5	32958.3
3a,7b,12a-Trihydroxyoxocholanyl-Glycine	151036	422647	172636	98290.4	56098.2	67439.8	45016.1	483028	149989	36852	191354	38460.2	141493	48582	37658.1	67103.6	280844	40922.4
3a,7b,21-Trihydroxy-5b-cholanoic acid	72637	66802.2	73025.7	19863.5	14451	29014	14327.4	131046	28279.8	101314	34427.8	116657	110833	76671.2	128661	49729.3	66776	146849
3-Acetyl-7-diethylaminocoumarin	6164.38	10166.1	7639.14	4784.5	7565.94	16889.7	8449.58	13411.7	17958.8	2391.18	1620.42	2945.13	28708.7	2807.18	3815.93	2263.31	5489.34	3679.54
3alpha,7alpha,24(S)-trihydroxy-5beta-cholestan-27-al	38061.8	41625.1	45407.4	61358.3	57576	50199.3	51082.7	41806	49613.1	9336.29	10915.1	10986.7	9391.75	11364.6	21417.8	8882.72	8748.3	20164.5
3b,15b,17a-Trihydroxy-pregnenone	94721.4	74368.9	80082.8	46198.4	57855.9	83596	75922	76468.3	42403.2	1774.02	8788.84	14160.1	11190.3	8351.22	9655.3	12215.9	7026	7510.91
3beta,7alpha-Dihydroxy-5-cholestenoate	56493	94035.2	66282.3	56020.2	98863.2	61685.6	71908.1	106948	64583.4	147149	139081	142605	154217	71769.7	110112	161816	81589.9	91071.7
3-beta-Hydroxy-4-beta-methyl-5-alpha-cholest-7-ene-4-alpha-carboxylate	57785.8	53031.9	68218.5	60597	58300.4	48184	65048.9	46835	63594.5	122395	97638.2	75785.8	115887	195037	80117.5	143263	246549	62373.9
3b-Hydroxy-5-cholenoic acid	17808.4	20405.9	21166.6	17618.4	20648.9	14023.1	21478.7	19869.6	23528.1	34317.9	106795	47112	46406.3	22437.2	13369.6	39534.8	22482.2	26471.2
3-Bromophenol	3495.47	3780.53	4614.93	2746.1	2197.47	2368.35	5192.8	2825.98	4513.55	3455.7	3549.28	2816.94	3427.36	1848.61	3047.26	1782.08	2085.84	1732.56
3-Carboxy-2,3,4,9-tetrahydro-1H-pyrido[3,4-b]indole-1-propanoic acid	7147.89	24573.3	41483.8	7043.7	57139.6	25394.2	4052.49	3892.35	21689.3	71813.7	73443.1	96641.1	107542	59032.4	67192	54893.9	33525.2	46580.5
3-Coumaric acid	1206.91	3372.62	1167.85	3663.6	1919.95	2822.26	994.637	2783.06	1566.27	72221.6	79202.7	66345.5	67841.3	59206.4	59283.1	49917.4	48268.9	60747.7
3-Dehydroxycarnitine	2553.7	4875.26	3559.21	4757.31	3707.65	5108.75	5813.72	3734.29	9971.75	1687.57	1783.26	3953.33	1691.83	1264.29	2638.62	2124.04	1590.13	2353.67
3-Hydroxy-4-methoxycinnamic acid	6721.48	5441.49	6257.11	5928.93	1302.41	4801.97	6009.47	4712.5	4708.09	15213.8	17993.8	15320.1	13516.3	17315.4	15746.7	11069.5	12064.8	14553
3-Hydroxycinnamic acid	17586.5	25630.9	21788.5	21445.5	9522.53	28377.7	23475.9	22812.2	34274	5195.41	5021.82	5781.33	4527.57	8307.11	10591.9	6347.34	11235.4	11682.4
3-Hydroxydodecanoic acid	47508.5	30353.6	23701.7	25886.1	31798.5	35013.2	47956.6	23008.9	32120.4	20191.2	9839.55	13020.8	27382.1	18145.1	23211.9	47308.8	18673.2	17514.8
3-Hydroxypicolinic acid	815.098	678.68	692.668	520.715	695.326	947.752	422.12	470.253	660.015	1697.58	961.772	985.423	922.142	700.591	598.367	707.807	893.595	1009.15
3-keto-Digoxigenin	10657.9	7892.63	9774.05	7747.87	14290.2	12673.9	9186.34	11578.7	8484.54	3892.72	3490.82	5193.44	2064.59	4798.13	3777.13	3492.79	1822.53	3117.05
3-Methoxy-2-(4-methylbenzoyl)-4H-1-benzopyran-4-one	2953.24	9031.3	9296.03	4248.78	21157.5	9484.62	8311.65	9002.66	8467.92	5714.44	2179.14	12310.3	6132.61	6774.52	5680.7	6858.7	6174.88	17033.9
3-Methyl-3H-imidazo[4,5-f]quinoxalin-2-amine	29902.8	19657.4	26571.1	24083.2	32128	15561.6	22443.6	15098.7	18051.3	27489.5	28741.1	32200.7	27359.4	21519.1	25555.6	19522.8	19392.7	24649.7
(9S,10S)-9,10-dihydroxyoctadecanoate	86147.6	33078	45932	55716	24131.2	30318.1	57949.4	86499	95733.2	10376.8	18579.7	13333	18707.3	15420.5	23201.2	14803.9	17666.9	12813.5
3-Methyldioxyindole	2242.06	1835.55	2270.53	3311	2253.09	3715.49	3202.48	1522.7	4514.52	25066.1	21986.6	19263.9	16481.4	25740.5	20059.8	23732.9	8128.47	19824.1
3-Methylindole	8898.3	2594.61	2810.19	2374.34	2698.28	3982.24	2198.18	2005.1	1466.53	3577.78	2810.53	3078.4	3479.35	3620.41	4215.53	308.904	6367.85	5230.6
3-Methyluridine	18940.9	53130.2	60120.9	50790.8	60599.6	40106	91452.7	48134.4	180636	22158.2	36059	54682.1	37105.2	23456.7	47379	43485.1	24082.4	22827.3
3'-monoiodo-L-thyronine	1947.66	6869.73	3185.18	7345.45	27061.3	8352.8	6750.33	9752.3	5389	8874.44	12220.1	8765.57	8552.46	4824.29	16105.3	9627.62	3884.07	13742.4
3-Oxo-4,6-choladienoic acid	35933	46606.2	65182.3	50614.1	87015.7	56096.5	76754.6	58367.6	57578.1	26649.4	70049.6	37950.7	52239.6	33099.7	33256.7	84138.4	24877.1	38749.2
3-Oxo-4-cholestenoic acid	16611.5	8241.68	29781.7	11896.5	8117.68	9684.69	33520.1	9876.51	6646	7492.33	13182.2	14543.4	10918.3	8284.12	10720	9344.8	7694.75	5639.46
3-Pyridinecarboxylic acid, 2-[(2-phenylethyl)thio]-	18875	10797.7	14145.1	18592	41830.5	19157.6	23226.2	19793.1	20303.1	20828.9	21555.9	14254	10995.2	21399.9	37512.8	7557.26	9959.2	10639.1
4-(2-Aminophenyl)-2,4-dioxobutanoic acid	2042.68	2127.07	39127.1	21361.4	11546.6	4644.3	2220.96	1840.18	2340.5	46178.5	58412.8	54540.2	49922.8	45321.8	46453.4	37655.9	21452.1	40863.9
4-Aminobenzoic acid	7997.95	12624.3	6601.37	8040.83	7319.62	7854.09	7810.98	7405.11	19410.2	4219.81	4798.78	5205.8	4950.82	5091.04	4282.49	3761.07	8051.49	4300.31
4-Hydroxybenzaldehyde	1096.15	338.937	613.324	582.165	1687.23	519.236	1321.34	705.858	697.663	963.864	1516.34	1936.19	707.667	1467.13	761.394	1748.07	1127.69	1408.51
4-Hydroxyisophthalic acid	1911.99	767.996	1770.95	938.272	1165.31	1108.22	1069.55	863.667	4830.24	1364.05	2176.54	1636.08	1381.61	935.182	1646.11	2181.16	3087.89	1064.47
4-Hydroxyquinoline	5035.74	4782.46	2132.42	4300.21	7106.35	5310.16	6075.12	4467.99	4125.04	376834	451600	427385	386264	456363	450993	403041	256817	287856
4-Hydroxyvalsartan	22442.4	17577.4	28558.3	24488.4	37563.5	31068.3	15204.3	15108.4	41434.1	8508.91	8233.11	26318	13023.3	22952.4	22782.6	27508	19315	11984.6
4-Imidazoleacrylic acid	299628	229564	372123	305111	511964	607110	414356	211912	827414	281911	325834	824491	375797	1.14666e+06	886650	1.52257e+06	252399	981302
4-Methyl-5-thiazoleethanol	6067.06	4656.48	6122.33	7786.85	9812.8	10042.5	7206.44	4468.03	11130.9	9698.98	11095.8	14454.7	11033.9	14442.8	12133	12146.2	17928.4	11135.7
4-Oxo-1-(3-pyridyl)-1-butanone	11077.8	6643.68	7400.95	8538.05	11682.7	6598.99	8395.96	7053.26	4611	881451	1.06549e+06	861619	799510	695465	737691	557317	513925	753856
4-Oxohexanoic acid	4163.99	2808.12	3821.91	3514.19	8796.02	2873.07	3911.3	4885.53	5431.8	9631.68	10480	10348.9	8918.12	11747.1	9445.21	7154.4	8979.35	6700.96
4-Pregnen-17.alpha., 20.beta.-diol-3-one-20-sulfate	13568.4	14847.5	14973.1	19083.5	9425.76	15907.4	20292.3	21389.1	27402.4	7461.87	3712.32	9039.07	7874.2	9309.14	9019.06	8523.88	7796.4	8473.41
4-Pregnen-6.beta.,11.beta.,17,21-tetrol-3,20-dione	231515	146383	165317	149659	205176	229415	150373	145078	60055.6	82832.9	26136	46206.3	48887.3	92052.2	63946.1	60833.4	51259.7	154876
4-Pyridoxic acid	12202.3	6513.06	9494.57	6313.66	11020.4	13424.3	7834.1	5724.68	7155.44	17343	18152.8	22208	21166.4	21524.3	23066	21496.2	17509.3	17608
5-(12,15-Heneicosadienyl)-1,3-benzenediol	147814	105499	125808	114027	109669	83363.7	139317	90489	57579.8	27338.8	33377.8	33901.4	31973	39273.2	29709.9	38998.1	26368.6	37368.4
5-(2-Furanyl)-3,4-dihydro-2H-pyrrole	593.967	1752.53	1213.19	1185.04	1581.62	972.233	1584.25	1719.36	1094.73	1124.95	885.69	798.808	1443.69	4631.15	4932.61	6653.95	10588.4	1417.49
5(Z),8(Z),11(Z)-Eicosatrienoic acid methyl ester	4089.97	3517.7	3394.36	2732.46	2032.53	3194.51	4469.27	2078.05	2140.46	546.035	719.741	548.184	465.787	1199.64	526.898	1072.21	3188.39	1729.68
5,6:8,9-Diepoxyergost-22-ene-3,7beta-diol	59597	38059.7	42644	46733	92654.5	35135.5	41626.5	25460.7	17741.4	33438.2	31468.7	28143.8	35496.9	44950.3	26080.5	22328.1	23377.2	37680.7
5,6-Dihydroxyindole	1454.28	1234.42	1370.58	2445.61	3646.01	2074.62	1918.91	1618.13	2710.05	2816.09	4313	4753.57	5085.19	5468	3482.25	3319.43	7167.45	3147.59
5,7-Dihydroxy-3',4',5'-trimethoxyflavone	5040.22	2954.5	4493.33	6801.63	12301.2	6764.86	8439.08	1425.74	3797.44	4636.75	8650.14	12358.6	3940.8	8850.4	3330.46	4397.85	4697.84	7182.34
5,7-Dimethoxy-4'-hydroxyflavanone	9058.94	19083.5	10785.1	12075.4	11477	6930.44	13648.6	21942.1	11678.9	24768	12112.1	36755.9	27441.1	23593.1	34443.4	34201	19165.2	36079.8
5.alpha.-Pregnan-3.alpha.,17-diol-20-one 3-sulfate	21961.7	21461.8	21300.7	24026.5	26556.6	16508.2	23259.4	20006.2	20643.3	13521.7	25065.9	15518	19937	15288.4	18049.5	23502.6	13738.1	13112.3
5.beta.-Pregnane-3.alpha.,17-diol-20-one	3128.89	2283	2716.2	10333.6	5540.87	4820.47	4404.58	692.912	2434.92	2368.15	1215.7	8352.01	3307.12	1642.83	3141.76	2002.83	1150.6	1505.11
Benzofuran	3716.11	7050.35	5850.51	6834.18	3418.7	6438.31	7438.64	6414.13	15956.4	1557.69	1266.86	1719.86	1475.28	1595.67	2556.79	1962.43	2622.57	2458.4
5beta-Cholestane-3alpha,7alpha,24,26-tetrol	21261.2	22126.5	24599.9	22063.9	27454.2	17194.6	20473.6	19502.8	21044.4	11584.1	12694.4	26906.5	9706.67	14321	10773.3	8753.72	13958.3	13339.9
5-Heneicosyl-1,3-benzenediol	5755.61	6378.48	5745.93	8904.37	8164.07	7922.8	5946.84	5122.67	2467.97	3976.69	4049.98	4005.57	3924.05	4362.9	4119.06	3444.64	3492.62	4332.23
5-Hexyltetrahydro-2-furanoctanoic acid	17983.6	16756.9	17880.7	14052.1	45756.7	18836.3	20594.1	32046.1	24051	50940.2	49684.1	36884.7	29388.3	38920.8	37593.2	102865	22378.3	43350.8
5-Hydroxyenterolactone	10464.4	9753.74	8154.95	11849.2	12232	10743.6	10164.7	6230.25	11850.6	147719	125747	218115	182136	242384	227148	243121	98060.3	125354
5-Hydroxyindole-3-acetic acid	5327.68	3392.77	4318.92	7182.16	8294.76	4057.22	4950.24	3667.65	3034.84	428653	454234	409822	381027	286256	346359	242988	251338	268865
5'-Hydroxy-O-desmethylangolensin	151934	165016	225528	257559	1.58431e+06	189306	86591	80447.5	165946	13424.4	10356.8	11334.3	22294.9	27820	22593.1	21499.9	78484.6	16982.4
5-Keto-D-gluconic acid	1864.3	2380.35	2650.27	2168.24	1847.25	1734.4	2804.95	2128.36	3984.54	903.36	2234.87	2205.02	1942.97	1873.65	1624.55	1979.07	1338.67	1375.24
5-Nonadecyl-1,3-benzenediol	31236.8	29930.6	34021.1	35445.6	36766.5	22729.5	30019	27421.8	33233.1	21599.7	32057	37337.6	38902.8	163426	60402.6	119613	49562.4	28006.4
5-Oxo-1-propyl-2-pyrrolidineacetic acid	6335.48	11144	26762.6	5318.59	7699.99	8019.86	9560.31	25021.4	19261.9	11164.8	7139.75	3634.69	3919.58	9767.5	10462.2	10825.8	11774.9	9931.21
5'-S-Methyl-5'-thioadenosine	13611.5	5744.27	5430.1	17849.4	8766.72	3094.67	18349.3	7763.82	9323.22	16234.6	9205.52	18502.7	19323.3	8742.48	5098.06	18358.1	12742.8	14293.9
6-hydroxychlorzoxazone	39.142	905.825	185.152	757.763	88.7694	586.3	86.5538	907.131	1367.57	581.836	411.363	340.343	950.27	1294.23	850.706	654.383	2629.2	1316.99
6-Hydroxycoumarin	2357.18	2314.64	2189.82	2526.2	3190.78	2938.64	2137.01	2615.73	2605.06	8843.49	3666.75	12431.3	19325.8	58930.5	72523	87031.9	10733.8	27369.2
6-Hydroxynicotinic acid	1957.04	1616.3	1444.64	1818.04	2091.57	1463.12	1530.01	1489.37	1420.77	2345.4	2226.03	5017.15	2825.75	4464.71	4414.12	5314.5	3947.29	4036.72
6-Hydroxypentadecanedioic acid	40595.3	20759.7	38934.3	29867.5	23749.2	20504.9	65866.1	30348.9	38494.5	14642.6	13019.9	14783.1	14670.4	16078.6	18555.8	12317.9	15540.1	14750.5
7.alpha.-Hydroxy-3-oxo-4-cholestenoic acid	129299	125732	141534	150946	89059	138124	225025	62669.2	104236	35441.3	118955	51836.6	73505.2	92550.5	68930.2	84995	39884.2	56681.3
7.alpha.-Hydroxy-4-cholesten-3-one	3502.33	6604.95	3078.78	4116.66	11886.7	2839.07	5873.38	2260.15	3210.8	759.769	646.68	3795.19	2274.21	739.523	3132.79	749.863	383.133	2273.35
7a,12a-Dihydroxy-3-oxo-4-cholenoic acid	2.28584e+06	1.38013e+06	491291	482815	306037	1.56935e+06	575802	688145	92213.1	192468	832534	383637	357883	255559	706785	916473	1.77854e+06	243890
7alpha-hydroxy-3-oxochol-4-en-24-oic Acid	1.39813e+06	641467	810723	685288	452000	932515	585883	781738	851238	100570	205998	443269	150052	309470	499651	515060	290297	27474.4
7'-Carboxy-alpha-chromanol	14867.1	13190.4	16584.1	14485.2	16583.7	13682.1	14935.6	12104.9	16914.2	7638.34	7561.91	9428.33	6874.02	7805.38	5320.07	8978.66	7627.46	7506.39
7-HDoHE	26766.6	24866.2	30695.6	24894.6	24788	42536.8	35709.7	36615.2	39924.6	10719.4	19571	18123.1	16469.3	18953.1	20699.5	29356.7	20078.2	21296.7
7-HETE	31626.1	25084.9	25457.4	33242.8	27301.8	22697.7	30218.3	23398.9	35535.7	19064.3	18777.3	14140.4	13501	28737.2	11875.6	13250.7	13240.5	11743.6
7-Hydroxy-6-methoxy-alpha-pyrufuran	2223.48	2150.15	1959.67	2901.95	3928.51	3042.52	2739.24	2615.74	14329.8	11012.2	8091.71	7512.39	5447.12	5207.17	6228.41	5830.47	14525	5524.39
7-Hydroxycostal	3419.17	3454.85	4353.35	3867.49	4091.01	3980.05	3758.58	2109.7	3533.47	5180.41	5445.61	3762.49	3671.06	5242.57	4652.81	3614.72	2619.25	4751.84
8(9)-Epoxy-5Z,11Z,14Z,17Z-eicosatetraenoic acid	42520.6	30865.8	31185.7	27071.2	20164.1	39519.9	34230.8	23197.1	30547.3	17184.6	32614.5	22199.1	17490.5	17577.8	14833.3	18522	21949.7	19544.8
8(9)-Epoxy-5Z,11Z,14Z-eicosatrienoic acid	98656.3	129924	77255.7	125148	25744.6	54294.4	42396.1	10224.2	11524.8	25372.8	5697.41	29540.1	10902.2	14176.2	15716.9	16444.1	23115.6	11112.1
8,11-Tridecadienoic acid, 13-(3-pentyl-2-oxiranyl)-, (8Z,11Z)-	4036.98	3453.96	3477.22	2886.53	2977.42	3837.03	6732.27	4697.73	4877.69	3499.67	2194.79	3759.25	1815.96	2986.14	3949.05	5563.05	7677.6	4078.31
8,9-Epoxyeicosa-14(Z)-enoic acid	126066	103037	105806	82292.1	88524.6	68256.5	160235	95589	121292	44302.1	61832.7	69200.8	58631.2	64384.6	43845.6	73362.9	66548.9	57684.3
8-Isoprostaglandin E1	183785	861874	193012	133103	150267	186489	338231	765927	193518	114770	176704	157009	139365	154888	213767	247015	132564	75838.3
8Z,14Z-Eicosadienoic acid	19226.2	15854.2	15906.5	31393.3	5158.83	4108.31	9561.11	1925.8	2736.76	23545.3	17658.6	30840.9	16638.1	19156.5	11499.6	16573.7	18702.7	17047.5
9,10-DiHODE	13222.8	18396.3	18101.7	15569.9	14605.9	20586	21052.8	12714.2	13652.1	6600.96	6117.11	8786.18	8462.96	6606.07	9274.43	8538.79	9343.92	10320.7
9,10-Dihydroxy-12Z-octadecenoic acid	22763	24664.5	58101.3	30857.3	7596.17	33342.9	28558.1	22548.7	23080.9	113602	64703	323597	81270.7	86282.7	262855	140259	17368.8	66339
9-cis-Retinol	2411.51	2224.13	1801.25	1665.19	2463.61	4833.22	2421.65	2518.15	1515.87	6304.3	8586.01	10087.3	7568.21	3323.59	6982.1	11361.6	6804.37	3746.09
9-Oxo-10(E),12(E)-octadecadienoic acid	176106	152064	125971	236814	194004	134467	206209	110718	176205	572949	603846	362317	294378	309730	222872	236784	361938	318937
9-Oxo-11-(3-pentyl-2-oxiranyl)-10E-undecenoic acid	34705.9	36293	27427.5	169356	57132.2	71255.8	30178	26375	119084	101954	73314.6	84577.2	68681.6	82912.4	65369.1	49049.7	65303.6	18294.3
9-OxoODE	31873.4	37657.8	36460.7	52397.9	90379	79793.1	45116.1	31960.2	315175	40153.2	30989.5	137820	163194	150785	112828	38657.6	169769	32778.8
9Z,11E,13E-Octadecatrienoic acid ethyl ester	20301	12997	15054.5	16342.6	6276.51	5874.4	10086.9	5255.58	5743.36	6062.73	5332.03	8622.4	7185.13	7089.03	4874.61	7463.79	10593.2	5180.39
Acetaminophen sulfate	525.753	260.109	369.204	342.013	441.506	354.959	467.159	315.967	261.28	2011.43	1969.81	1478.29	1445.17	1828.39	1772.92	1337.79	1433.54	941.848
L-Urobilin	5.56101e+06	1.05629e+07	7.28968e+06	6.87506e+06	1.00544e+07	9.78464e+06	2.32153e+06	3.04171e+06	8.61719e+06	433924	2.04566e+06	412657	498262	2.44154e+06	868249	3.67783e+06	729784	957597
Acylcarnitine 17:3	7569.11	2693.59	1451.43	6039.74	2558.18	2336.53	2676.37	2031.3	1533.42	752.717	844.322	1731.26	459.159	6349.34	2513.32	2157.24	1865.39	1585.85
Acylcarnitine 19:4	4281.21	3252.65	3094.28	4543.08	3881.19	2950.14	5501.04	3845.25	1145	4087.67	5041.88	6633.18	3716.31	7314.62	6309.93	7611.33	6242.61	6691.06
Acylcarnitine 22:7	14754.1	39775.2	35379.3	16695	11233.2	21696.4	20621.1	38067.5	30704.6	7898.51	10265	6759.63	17390.3	11001.2	13457.1	11138.3	13672.6	7030.07
Adapalene	6722.31	28925.4	9746.5	6986.03	5971.42	22348.7	24825.3	24236.2	3551.37	93836.6	273989	69669.8	234899	27847.5	44717.3	164056	164553	319666
Adenine	896.652	910.086	975.821	1249.81	1240.22	1281.27	1013.57	930.182	750.62	1864.4	3995.96	6980.38	2116.42	2292.53	6149.24	1632.55	3169.76	2323.84
Alachlor ESA	6774.36	4247.19	4161.29	4036.66	8077.47	4590.03	4948.98	4134.38	4676.01	8465.53	10132.2	13684.8	6321.25	11049.3	11884.3	9008.14	7954.6	5884.9
Ala-Leu	45883.7	36107.7	26775.4	66488.6	33677.1	104463	27827.2	33329.5	63180.9	13000.5	7401.38	18509.7	24005	21210.6	31762.5	19158.9	61178.7	22247.8
Alantolactone	8212.15	5253.92	5121.55	7907.64	8894.54	6902.72	9087.12	4878.5	7714.28	3513.66	7013.7	4552.26	4868.64	3789.81	3955.9	3805.24	741.041	4853.94
Allochenodeoxycholic acid	54081.7	226040	66907	54410.8	69834.3	46777.9	56302.4	44849.2	46736.2	31673.8	42001.2	34691.4	37495.4	52062.3	29166.2	47000.5	22113.4	23143
Allopurinol	1765.81	2355.42	1934.24	2218.17	1633.5	2598.09	2088.09	4304.55	5034.22	934.68	1829.48	1390.35	913.746	1974.75	1467.55	2352.21	6312.37	2700.78
Allose	976.895	2176.14	3026.64	1496.59	1315.27	1106.52	1263.86	2543.06	1893.97	930.488	719.317	480.423	2458.57	2794.82	2751.64	2756.24	2479.16	3404.06
Allylestrenol	98624.9	69401.4	102091	240343	217379	147323	65294.2	27032.1	104858	111234	105801	186363	105702	58034.5	102753	75492.3	53168.5	59132.6
alpha-Curcumene	793.397	417.128	380.599	573.109	315.809	615.868	239.081	630.925	596.545	7977.53	7289.61	4168.18	3727.48	3068.68	3083	4314.87	5137.16	3678.03
Alpha-Hydroxyisobutyric acid	17041.8	29134.9	26494	25978.7	12757.7	27880.7	20291.3	23105.1	43089.8	8878.65	6994.33	11285.5	6174.52	12975.8	15357.8	10155.5	18238.4	12938.3
Anhydrocinnzeylanine	3822.22	2920.24	3094.15	3990.7	3730.37	3595.16	3893.69	5297.81	5569.79	9109.4	9506.21	9052.96	11150.4	8633.73	7582.7	4289.77	26428.2	16726.3
Antibiotic SB 202742	21787.5	32257.5	19196.9	68506.3	40499.8	27120.1	29950.4	14065.9	46894.4	3195.83	5471.39	7046.32	4320.97	4852.43	5031.28	4013.57	4968.37	8611.86
Apigenin 7-sulfate	949.488	248.065	156.448	245.006	347.168	443	517.03	360.646	528.95	1039.39	343.962	650.161	494.768	631.47	702.882	710.441	485.89	794.102
Asn-Pro	9273.72	14069.8	9151.62	11941.5	9690	19534.2	11235.9	14960.9	23557	30235	2854.6	2415.79	2825.23	31743.4	2689.77	4731.75	14409.5	3145.35
Aspartate	1333.34	1107.03	1225.62	1310.79	626.79	745.869	1157.5	498.301	998.344	1125.8	707.503	1078.82	1392.55	952.433	1101.27	511.458	825.728	939.937
Asp-Pro	7943.53	12387.2	10077.5	8699.89	8894.54	19967	11080.4	13292	52741.9	36372.2	16599.1	19443.9	21313.2	17050.8	16614.5	16278.1	21657.1	42200
Avocadene 1-acetate	8053.79	5502.18	6348.85	8157.6	4427.86	7373.9	6967.04	3611.54	5220.53	982.092	2152.88	2337.87	1416.87	3383.91	1078.72	2177.35	1813.33	2764.17
Avocadenofuran	25601.3	23157.8	8762.54	22926.4	17529.5	32441	29845.7	18046.6	18113.5	3831.02	3466.35	8290.36	4741.45	6117.81	4440.1	5251.27	5403.31	11736.5
Beclomethasone	5178.76	11389.2	11623.7	9265.8	11277.7	16977.7	21753.7	22500.2	19916.9	7463.85	12729.8	9674.39	9583.35	10608.1	6430.32	10237.6	7643.13	12167.5
Behenic acid	1.01933e+06	1.04152e+06	978000	949919	1.38009e+06	1.0557e+06	1.61959e+06	1.11894e+06	1.01978e+06	1.00353e+06	1.09152e+06	997712	853349	1.67392e+06	957631	1.14235e+06	1.539e+06	1.48874e+06
Benzaldehyde	16159.7	13188.7	12722.9	24841.6	9139.26	6556.08	61485	61484.4	75670.9	6941.77	5963.86	6245.37	7242.79	6451.48	16059	6438.04	29180	9218.21
Benzenemethanol, .alpha.-pentyl-3-(2-quinolinylmethoxy)-	5721.78	6785.38	5970.82	5709.3	4805.74	5802.18	6120.63	6250.82	3070.75	11660.1	10780.1	17329.5	11234.9	9455.97	9217.71	8837.28	6961.04	10756.2
Proline betaine	73989.3	239938	286842	157596	68972.8	138575	106105	249613	264657	61369.5	33360.8	34565.7	39643.2	72326.3	26876.6	16665.4	188899	101846
Benzoic acid ethyl ester	5620.95	5360.36	4543.38	5114.34	3984.5	6551.42	4290.85	4155.54	739.779	2878.98	1870.12	2211.46	2071.16	5189.23	5427.42	2118.46	1245.75	4173.71
beta-Citraurinene	33551.9	45762	29041.9	28741.8	31479.5	22217.9	26245	22874	15917.1	58782.4	33067.4	32038.9	24642	24933.2	19107.9	22428.6	25428.2	16142.6
Beta-Cortolone	28481.1	27004.7	32053.9	28634.6	36449.4	24583	28637.6	28403.8	33717.7	1.91056e+06	1.89678e+06	2.34988e+06	2.08672e+06	2.89425e+06	2.69158e+06	3.62702e+06	1.89942e+06	2.34057e+06
beta-Glycyrrhetinic acid	25603.7	25236.3	31230.1	32150.8	32249.3	20042	23531.7	22059.9	29719.5	51295.7	30905.7	34165.8	64472.9	59130.8	155461	73455.1	179592	38355
Betonicine	5906.03	1681.5	2196.87	2270.61	4262.73	1769.3	2714.35	4611.62	2426.03	410.238	9293.89	12343.6	10371.7	9265.45	9832.78	9924.47	6826.88	8718.2
Bexarotene	93084.5	67174.1	19425.2	66646.9	31556.6	75010.1	70891.9	62347	33188.4	24616.6	37196.1	35289.5	29409.2	16882.8	22549.1	20453.5	24666.4	16766
Bornyl butyrate	21740.6	20068.1	19790.5	22489.4	52067.8	38252.8	33822.8	34424.1	36423.3	15486.3	15711.8	17473.1	16169.8	16475.1	16434	16515.6	9484.74	10115.9
Brassinolide	56997.3	59119.9	78592.3	67895.6	84140.5	46204.9	59218.5	53322.6	81017.8	135526	227329	276874	169313	146276	323947	215181	113622	115945
Bufalin	127080	83576.9	119622	107462	100977	178405	143178	112546	117480	14560.9	72487.3	61327.1	20678.7	86442.3	69779.6	62732.2	32816.6	84018.3
Butaprost (free acid)	60099.9	40666.8	69177	60430.2	33938.3	9740.51	57630.5	31780.5	42600.4	21102.6	26063	26872.8	45382	40387.3	34515.8	59318.7	19409.6	45604.7
Calycosin	13735.1	11385.9	13394.8	28979.7	53941.6	13389	11941.7	9775.57	10916.1	6012.68	13744.4	11600.2	5402.21	20742.5	14200.9	15241.3	12504.6	18164.2
Cardanoldiene	19737.8	18651.6	21734.8	50407.6	26406.5	27172.9	22515	18903.3	22248.5	18506.8	20666.4	20643.9	18327	23577.7	24606.6	26624.1	20217.1	22973
Cardanolmonoene	15007.1	15755	15456.4	17809.8	16727.6	7366.63	8053.91	15293.3	13879.7	25620.3	76339.9	15488.4	26226.2	5780.35	6744.72	5805.3	20169.4	17705.8
Cerebronic acid	17079.3	5008.65	7569.87	7743.73	1373.07	8960.23	7304.43	3387.48	2265.92	6629.05	8753.75	8193.81	6867.65	7293.01	10473.4	4116.58	4391.31	7094.86
Chenodeoxycholic acid sulfate	67340.2	57301.4	65772.8	69584.4	81561.9	82967.5	46549.2	51696.7	72643.4	20923.3	37947.5	24813	21875.7	33668.2	33486.8	40285.7	15649.7	21291.4
Linoleic acid	41427.5	11164.1	5275.27	17760.6	14620.4	19120.2	8075.67	11317.6	6392.61	3017.17	7634.35	6616.83	3599.65	3866.26	1834.03	2097.17	2649.21	4736.76
Chlorcyclizine	80314.2	155579	117272	144249	70649.1	50446.5	126657	133556	219975	20396.7	18908	20196.7	14090.8	25140.7	26709.2	29523.9	108286	21891.8
Chrysoeriol	31316.7	20857.9	37118	33752.4	54889.2	22277.4	24133.7	21935.8	36718.2	57863.1	49742.2	121428	66784.9	97046.8	108707	130273	57496.7	65024.4
Chrysomycin A	5646	21383.3	6404.92	4646.81	5757.62	4691.98	6018.46	2653.55	13908.9	3081.16	1362.6	3617.21	1608.67	6845.2	1886.62	3669.65	2725.77	4292.84
Cinobufagin	2036.53	2505.64	2081.21	2115.41	1799.62	1985.57	2205.39	2077.08	5976.2	3730.47	1850.31	1881.07	1879.34	1824.84	1182.78	1534.66	2502.19	2577.46
cis-4,7,10,13,16,19-Docosahexaenoic acid	12122.6	35961.8	27363	31127.7	25570.5	36710.1	33631.5	78791.3	59601.7	61014.8	41850.7	40748.9	30772.7	37079.6	35386.6	38214.4	24548.9	39382.4
cis-5,8,11,14,17-Eicosapentaenoic acid	4730.05	2907.07	4126.12	3634.2	2382.06	3786.66	2419.49	4112.29	4554.18	53369.6	59277.9	29149.9	31060.7	21045.3	29126.1	36617.6	55951.1	32819.8
Cis-8,11,14,17-Eicosatetraenoic acid	30029.9	51613.4	27878.3	19283.8	59038	58432.4	18157.8	29969.3	18085.9	26877.5	14665.5	14992.5	23772.1	48512.7	50196.2	47443.4	14522.9	39931.8
cis-9-Hexadecenoic acid	119916	106776	92736.7	400151	205533	169288	141669	127207	213420	3.54694e+06	2.60045e+06	2.39719e+06	2.19864e+06	1.53144e+06	1.84826e+06	2.06198e+06	3.06846e+06	1.59344e+06
Citric acid	2229.73	2159.45	2805.5	1581.51	1081.09	2446.64	2281.24	1525.87	1895.82	1805.19	1722.19	1478.77	1357.72	1049.01	1329.14	2108.72	1136.81	1103.73
Citrulline	5261.16	8836.57	6634.9	1420.95	4640.89	9905.55	7389.84	11668.7	1379.62	6300.43	5654.33	6707.98	2895.75	4820.15	5401.2	4437.87	4106.53	1593.2
Coprocholic acid	16604.3	15268.4	20374.7	19083.9	29402.3	15814.2	17218.9	14770.2	21019.6	11164	7709.17	9934.22	7236.85	17822	10694	8254.81	6452.73	7097.97
Cordycepin	1558.1	1558.86	1255.41	1515.37	1926.1	1110.24	1349.04	1777.3	1608.02	3764.9	4318.8	3853.53	4207.27	4233.35	4324.94	3964.53	1118.93	2916.33
Corosolic acid	37563.5	36526.6	42996.5	281364	45570	27485.1	36500.5	34705.2	34031.5	24989.5	13227.6	23464	26449.8	19426.1	18289.1	31046.2	17969.1	12970.1
Cortisol	97284.4	20507.2	50455.3	40733.1	45399.2	153254	26908.3	73724.1	34501.2	10835.6	25162.1	19325.6	12208.2	42902.8	33617.2	19429	62819.5	26787.8
Cortisone	637841	551499	601283	827711	789374	464709	1.00596e+06	566456	620234	65946.1	89868	70577.1	66221.8	111585	113038	142628	66757.8	88150.1
Cosmosiin	8891.1	6262.5	16151.9	12034.3	10094.2	7706.6	12271.5	10755.2	9452.69	21144.3	26156.5	29993.7	16413.9	18246.4	27132.8	23809.8	63591.5	21963.3
Coumarin	4985.6	5360.63	10676.5	6289.4	9295.2	8326.22	5565.71	6917.35	8806.79	7562.42	9399.97	17287.9	6689.23	10559.6	10657.2	12064.7	54082.8	22184.4
CPA(18:0/0:0)	28039.2	30497.8	41744.2	135143	133009	26472.1	58670.2	29116.4	66061.3	10746	11883	7637.15	7723.42	4821.63	3136.89	5896.79	2701.82	11718.7
17a,21-Dihydroxy-5b-pregnane-3,11,20-trione	9361.45	9565.62	11329.4	11103.9	12332.3	9210.27	10915.4	7182.55	12968.2	5372.23	4568.07	4592.2	4808.13	3464.3	3109.04	1870.86	5575.95	4264.24
Creatinine	6707.7	12126.4	11172.1	6992.13	6055.58	9517.91	7189.91	9332.75	9895.8	6887.43	5689.8	7696.72	6604.95	6884.13	7776.46	6604.45	4816.57	7309.25
Cucurbitacin I M-H	16991.6	6234.02	10972.6	5716	5858.94	4475.93	10154.8	6298.7	6491.66	6437.86	2263.8	4796.75	2855.84	4924.38	11155.6	7236.98	6039.66	7126.13
Cyclamate	2799.13	1921.05	2506.34	2486.18	3477.5	2339.1	2202.21	1708.57	2130.4	2726.87	2443.89	2256.19	5686.61	2561.29	2367.65	4264.89	2192.67	1564.43
Cyclic adenosine diphosphate ribose	1180.71	1189.75	1412.83	1628.17	1278.22	1257.03	1263.7	2018.82	2204.59	1393.71	1220.79	1220.09	1121.08	1469.58	1935.52	1233.13	2384.2	1349.57
Cycloartocarpesin	4169.75	962.696	3349.46	852.136	7551.48	4615.43	4364.12	1459.44	1871	9500.28	1126.76	12413.7	1232.68	9742.29	3722.51	7374.97	10550.8	5065.55
Cytidine	6325.12	4917.35	2613.89	5248.42	15140.3	2750.26	4440.38	2909.47	2868.69	13814	10589.9	14875.4	11953	17764.6	18904	17435.6	8651.45	15718.3
Cytosine	1988.24	2549.74	1920.21	1897.57	2392.16	1994.02	924.292	1548.45	1921.1	2651.72	1999.09	1759.5	1616.36	2571.09	2505.28	1151.78	18534.8	2392.03
D-(+)-Pantothenic acid	3618.33	4982.09	4221.54	4254.21	3191.12	1983.71	662.753	736.187	8226.62	5726.31	6042.47	10915.8	5165.9	9578.16	8695.53	15275	4874.23	7879.2
D6-Ambrettolide	26647.7	36798.3	35450.5	61711.6	87393.8	94404.6	25476.4	27108.6	18102.3	24309.1	16757.6	17386.6	18109.7	17953.2	13980.1	13927.2	19611.6	15847.5
Daidzein	12491	10748.7	13910.8	14255.2	21039.9	10723.7	15595.7	28151	12335.5	12660.2	15963.8	7492.82	11348.4	9613.93	9481.94	12992.3	134564	62370.8
Dehydrocarpaine II	19023.3	53363.3	61534.1	16440.5	58977.9	49362.8	57209.6	43998	22221.6	1.09143e+06	314967	664540	1.38558e+06	277850	416257	436890	543005	237916
delta-Maslinic acid	11820.8	11211.7	7507.17	11002.8	9295.63	20695	12741.8	8743.11	10171.2	13499.7	12889.4	15368.8	19534.7	21119.4	11150	8379.75	13195	10459.1
Deoxycholic acid	6.38844e+06	2.62707e+06	7.75625e+06	6.16585e+06	3.49653e+06	5.65593e+06	2.61592e+06	5.84538e+06	7.16405e+06	1.28323e+06	2.95126e+06	2.55726e+06	1.20708e+06	4.92992e+06	4.74408e+06	8.37527e+06	1.78274e+06	2.38594e+06
Deoxyguanosine	9292.94	4258.34	5258.56	5759.63	5658.21	6366.01	4223.66	5564.17	7947.08	11111.7	8262.13	10121.4	6348.43	8124.08	6052.06	12092.3	6117.41	13049.7
Desogestrel	2987.47	2676.23	6868.77	7230.4	6747.91	7708.04	7536.16	6875.78	5224.77	24492.6	18259.5	16129.8	9317.09	6184.21	11392.2	5944.12	12645.2	12027.1
Deuteroporphyrin IX	39246.7	19632.2	18820.4	25225.7	10550.1	28774.4	25666.4	27757.2	10591.7	12838.6	6831.33	8614.94	7040.99	23296.3	13021.9	6193.79	16883.9	12321.4
Dextromethorphan	610.078	4602.64	5421.56	925.806	12251.2	622.892	5972.52	2379.35	3827.2	8112.59	9982.11	9065.53	9447.11	13397.1	12848.6	10723.9	1160.57	13320
D-Gluconic acid	1715.93	989.084	1386.24	2186.11	2243.46	1815.12	2030.44	2733.82	3261.2	6021.73	5193.58	6476.91	5475.19	11174.2	10579.7	15082.4	4638.23	5649.31
DGTS 11:0	7186.87	7610.83	6664.55	11407.7	7663.12	11914.7	12408.2	8628.38	10187.5	6802.95	10551.3	9230.71	4306.18	9542.63	8049.65	7750.68	4527.36	3832.55
Dibenzepin	748.836	950.403	809.751	658.361	1175.4	1115.51	1110.45	856.859	1027.32	1002.46	528.834	1815.25	1127.35	1412.16	1817.46	1240.05	517.097	1414.56
Dibutyl phthalate	25029.1	19433.8	21515.2	13726.3	16773.5	11411.1	14990.6	9636.98	16664.2	3055.16	1655.51	5638.68	3414.4	6671.45	3107.04	1984.4	5539.25	2787.36
Difloxacin	12979.5	11125.4	17461	13451.7	15393.3	12011.9	4684.93	13799.3	14205.9	13173.5	13103.5	17689.9	16574.4	24630.9	8113.68	13319.4	16676.4	19670.5
Dihydrodaidzein	5048.58	4392.21	809.268	1626.16	304.944	4253.82	4156.34	1734.33	878.912	32646.7	39555.6	21401.8	19862.2	27934.7	24764.8	47381.4	784135	87338.7
Dihydroergotamine	23793.5	16676.8	36209.4	68954.3	32620.4	24230.2	19181.4	7789.82	35731.2	13280.9	21945.5	9249.74	21719.2	3068.69	11217.4	13638.1	3487.83	10075.4
Dihydrojasmone	463.61	1298.73	217.144	612.089	3760.32	3669.34	1430.72	983.997	4044.83	3738.56	6455.75	8965.7	4266.8	4867.71	5697.62	3832.89	4789.9	15601.1
Dimethyl sebacate	4918.11	1547.61	1607.66	4932.29	5200.39	5203.79	2591.89	3231.98	6335.85	2265.49	5097.33	8155.17	4993.77	4014.84	5031.98	5094.17	4665.22	14441.2
Dimethylglycine	904.927	658.958	636.989	1209.25	1429.09	907.437	882.949	676.425	1090.61	1913.1	1669.2	1232.72	2677.3	1581.31	1645.04	1109.99	2125.26	1049.81
DL-.beta.-Hydroxypalmitic acid	5704.25	5386.21	5914.49	5656.2	5699.1	6010.36	5428.78	5770.75	5740.24	16503	12305.6	7193.54	18400.8	15302.8	10393.8	12557.5	13848.1	20814.9
DL-Indole-3-lactic acid	1717.22	4239.53	5266.1	4757.67	1279	5026.66	2863.66	3589.33	6571.67	11724.7	5364.09	4238.88	7069.1	4045.93	6253.41	5808.83	68027.4	6111.9
Chenodeoxyglycocholic acid	26626.9	24545.9	40231.6	38079.7	65068.1	56785.4	59457.7	17335.5	38834.8	7377.51	8964.5	14393.9	13328.7	12457.4	11421.2	35802	8343.04	9745.72
D-N-(Carboxyacetyl)alanine	3277.14	2380.35	889.487	1062.37	1825.81	2906.6	561.731	2422.08	1306.39	5524.55	5450.56	6960.81	6382.05	8074.86	9854.39	13377.9	970.82	5984.96
Docosahexaenoic acid methyl ester	85691.1	84098.4	77574.3	12388.1	108902	12271.6	107119	34700.8	33564.3	2659.47	7467.64	58617.4	5391.3	5862.12	24512.7	13548.1	5751.2	7834.5
Docosapentaenoic acid	21955.3	19251.3	27717.7	19911.4	46314.1	42671.8	20578.7	19828.5	9645.48	32011.8	44285.2	50073.6	34214.1	33401.5	43544.1	30410.1	45938.1	32054.6
Dodecylbenzenesulfonic acid	1136.13	8512.57	10059.3	8825.78	13530.2	9413.33	1689.49	28016.5	22451.8	2875.51	2995.73	5694.17	3016.51	5400.21	4166.33	4733.47	28608.9	3671.44
Doxazosin	20459.9	16451.1	19364.3	16928.6	16109.7	12205.7	20741.4	12609	15961	3484.57	12242.2	10753.7	7768.51	9620.62	7089.59	10191.2	11779.1	11222.9
D-Pipecolinic acid	91395	144102	113759	95449	53556.6	158007	206964	133600	257639	24647.9	17464.7	25445.6	15082.3	29390.9	39527.5	17389	22348	45235.4
D-Pyroglutamic acid	5711.18	7409.14	3049.19	3894.21	2942.69	8120.19	2063.88	2331.43	11179.8	6381.67	5320.18	5627.98	5269.85	6583.96	3242.4	3468.23	9620.48	4146.83
Emetine	274520	82613.1	20296.1	160974	42522.7	138419	160688	135186	36119.4	189298	77284.6	75311.6	209853	101802	191098	102097	317974	315937
Enalaprilat	5629.45	6277.14	6386.61	5039.79	12367.3	13085.1	5744.79	6250.01	5742.8	12804.5	7854.9	10203.8	10006.3	12581.9	5758.47	13101.2	4958.61	9181.93
Enterodiol	36886.3	34604	28858.3	38811.7	7198.82	13255.6	37531.6	140710	42994.1	24370.7	14676.9	4204.9	20535.2	15218.3	14819.8	12158	42117.7	19541.5
Eosinophilotactic Peptide VGSE	10282.1	10461.1	10128.5	4106.38	6259.88	16165.4	8980.32	6623.36	9766.96	5742.12	15460.1	12424.4	10411.6	7771.42	17292.6	17437.6	11489.1	14650.9
Ergocristine	3532.79	9104.88	5695.06	6243.69	4364.96	3760.55	5626.07	9796.78	8817.55	1968.32	1720.14	1044.14	2041.25	2093.2	1533.87	1453.13	1211.53	2530.28
Ethylmalonic acid	5368.02	8754.41	8963.99	9235.64	5128.73	8538.35	8024.68	8651.29	16587	3464.86	2688.44	3795.61	2630.79	5076.14	5901.1	4734.49	7167.5	4879.22
Ethylphosphate	1891.55	2318.06	1668.28	1621.04	1270	903.562	2137.33	1652.75	2413.68	1300.96	2269.83	565.162	1463.58	2233.38	1688.92	1355.98	1222.26	1969.47
Exemestane	17538.5	3003.14	4478.27	2836.59	15295	14444.2	16669.7	17475.9	2597.46	8902.96	8808.9	8920.45	14847.9	11289.7	7092	11172.2	42763.5	8067.37
FAHFA 22:0	1530.41	932.916	1227.1	1483.88	1184.71	898.818	1252.82	944.497	1391.58	463.581	712.892	1295.18	684.617	939.09	716.413	364.893	892.594	641.191
FAHFA 23:0	29384.6	24729.8	29107.8	22882.4	25607.5	21292.5	27273.4	19080.6	17777.5	155009	108525	41628.6	154820	111871	64974.8	105476	82171.8	136612
FAHFA 24:0	3798.65	3672.93	3332.97	3473.9	3606.37	2997.33	4199.77	9488.52	6497.15	3342.38	2279.3	13451.8	5227.32	14463.6	16337.8	8724.97	4788.83	7628.81
FAHFA 24:1	3782.83	3179.24	3884.18	3660.17	3679.47	2880.45	4699.66	4714.58	3335.82	2626.9	6624.85	2386.37	2715.14	6985.17	1671.59	8720.48	7117.27	6555.73
FAHFA 25:0	21270.9	19707.3	17488	14788.9	12776.2	19087.8	16592.9	11620.8	11838.8	19683.2	17630.3	18696.3	21343.4	10134.1	29160.9	14371.3	4015.83	6562.94
FAHFA 26:0	20967.2	21474.6	38769.5	19055.6	18329.6	15673.3	20733.6	15297.6	10403.6	258021	555712	529754	216492	184026	182663	171702	235420	110813
FAHFA 26:2	4982.11	5301.3	4307.68	3359.94	4453.28	4748.24	5048.34	3357.72	4314.61	4752.11	2337.99	3115.09	5480.16	4903.95	5275.09	3384.36	7106.91	6486.85
FAHFA 29:5	28780.1	27485.9	35406.5	22895.9	32586.7	27837.5	25006.4	29492.8	34833.5	2.3181e+06	1.1099e+06	3.29842e+06	3.09129e+06	975193	842953	985623	1.06089e+06	351213
Fd&amp;c blue no. 1, aluminum lake	336518	348949	344538	360874	392409	289741	370846	297646	364089	7579.36	3122.44	7597.51	845.16	1703.71	6391.33	1989.92	10212.7	5972.18
Fexofenadine	6615.02	20782.9	12876.5	3340.99	7182.19	22926.2	12353.1	21076.6	11464.8	39956.9	67548.9	92198.9	32876.7	92866.7	187848	125152	50736.7	206813
Flufenacet ESA	8444.55	7454.12	10715.2	8315.14	14312.5	12056.4	11310.4	5930.78	6275.76	42862.9	32511.2	17097	16051.4	29599.8	30604.5	20441.2	41616.4	19145.8
Furfuryl isovalerate	6074.81	6143.71	6984.16	6737.33	14566	4754.74	4876.3	4777.39	893.261	9307.02	10096	6201.64	10069.8	6252.37	5122.54	6204.45	5420.7	3670.88
Galaxolidone	741.266	699.489	674.028	1262.87	677.338	720.611	2084.57	611.109	713.329	2376.45	3271.45	1469.35	1129.68	935.155	1028.57	1094.7	518.137	867.056
Ganoderic acid A	78468.7	52372.4	65347.5	101607	130816	90352.4	57638.5	95597.9	16385	15375.3	17338.7	53134.1	20238.1	51358	79122.8	43736.6	8122.59	17855.4
Ganolucidic acid D	219968	291117	51435.6	132189	155766	89125.1	127283	143238	160138	103789	32028.2	156909	76623.4	70887.2	230988	177090	99330.9	200066
Genistein	4542.15	21004.2	13844.9	2077.07	11180.6	4955.2	5393.52	18709.3	6261.4	77154.5	594801	6177.85	32740.5	7189.66	3698.68	4332.79	101989	138395
Gerberinol	14098.6	12040.1	14196	10106.6	25088.5	18864.9	13669.4	10337.6	13935.8	21459	12103.6	20212.7	7832.54	13497.5	13913.1	26718.3	9595.61	11059.4
Gibberellin A19	11655.3	13614.7	12289.7	45953.1	11864.7	19775.5	10749.4	13788.6	35360	22803	9565.54	8200.96	28596	31314.1	32587.6	10136.2	12312	1582.43
Gibberellin A87	3924.84	4284.67	4064.11	4672.02	5392.26	3824.75	4022.09	3595.46	476.62	1639.76	5597.89	1810.53	5457.43	5771.37	5617.75	2766.05	4326.79	5440.16
Gibberellin A92	13405.9	17080.1	19167.2	23167.6	22332.9	23512.4	15092.5	20389.2	21464.7	13112.5	12281.3	9578.5	10231.6	16203.6	10388.8	12212	16328	11205.2
Ginkgolic acid I	7701.68	7485.21	7466.98	7978.6	22901.4	8158.32	7881.66	12677.5	8491.69	11713.5	15511.7	14052.8	10297.4	12559.5	12679.6	10318.7	7642.16	8457.57
Ginsenoside Rg2	5278.35	5296.98	3801.05	4031.09	2663.82	5517.42	3976.98	6019.72	4788.81	5242.77	4549.46	3300.8	5547.09	6858.38	5655.85	4183.04	8462.35	5920.72
Glabrone	3678.65	2533.44	4257.57	2458.36	3276.53	1320.35	3092.96	4058.63	4531.41	8803.8	7262.48	8899.39	5555.38	5910.7	5891.4	5212.09	3270.93	3887.35
Gln-Phe	14101.3	2187.56	2680.72	11210.3	9724.43	6624.96	13224.3	7193.5	7190.67	7582.45	9094.4	22660.8	6430.09	5894.81	9734.08	5768.5	18258.5	7381.53
Glucose 6-phosphate	54681	56324.1	60177.2	31935.2	27627.2	23375.7	58380.6	25944.8	40317.4	54433.4	53371.1	35314.8	45193.1	21422.9	33990.8	19984.4	17443.6	12917.1
Glucosereductone	21634	41649.8	48035.7	42875	24072.9	33964.6	41661.2	39379.5	157436	10854.8	10151.4	19186.8	12501.4	18612.5	21452.3	32313.8	27684	18831.6
Glu-Ile	20619.2	34008.3	26398.4	22806.6	47889.2	32867	24581.6	31315	29583.7	12028.4	31791.3	25795.1	23532.4	7856.83	14380.4	26783.9	5012.17	27769.7
Glu-Leu	9052.12	5273.57	4403.15	9142.12	7949.81	3056.05	1547.89	746.635	7785.51	2365.51	11238.3	4073.45	12903.2	4376.25	6877.81	13585.2	5697.88	4611.91
Glu-Leu-Asp-Lys-Trp-Ala	6361.3	8054.9	7254.66	5567.02	14483.9	6271.82	9459.02	7661	26386.6	5582.11	4105.39	4377.89	7734.01	4938.99	5134.13	10374.3	8026.79	7906.91
Glu-Phe	789909	442725	776989	605949	780932	288518	679754	580081	1.46437e+06	145012	150884	156261	245441	155782	490171	333603	128732	153729
Glutamic acid	9125.69	10862	10431.1	7226.17	4896.3	16805.9	11051.5	12258.1	20139.5	2683.36	3211.59	6244.53	1605.59	5257.46	6850.14	5498.78	5307.89	7894.8
Glycocholic acid	85073	32119.4	44341.2	61154.2	33720	40843.1	29447.1	32828.3	18581.4	133611	51406.7	51205.9	104704	53692.1	73491.9	84516.1	55001	55478.6
Glycodeoxycholic acid	47026.4	73522.8	50701.5	96380.9	30666.6	35863.9	58939.3	46966.2	52010.5	9182.01	44605.7	16787.8	22485.7	21228	23609	32259.3	36215.1	8728.37
Glycyrrhetinic acid	9714.04	10481.9	4427.65	11694.7	12664.1	8798.27	11507.1	10324.3	4887.14	24851.7	40137	34413.9	33982.7	45542.8	32520.9	35379.1	22537.8	38471.7
Gly-Leu	9239.66	37552.9	11007.8	15113.3	13481.2	25914.7	40241.4	41825.9	93146.4	8092.47	6514.66	13566.3	6732.4	10289.9	10528.8	16190.7	22878.5	7399.71
Gly-Phe	47982.5	49128.9	64820.5	57729	109457	49263.2	65321.7	8762.72	16133.2	17493.9	17531	16772.8	6964.64	8879.99	12453.8	10512.1	17986	19101.3
Gly-Pro	6834.47	13444.9	8666.99	14600.1	2326.79	22069.7	12842.4	14150.7	29783.9	30085.5	45818.7	22284.5	27988.9	13532.3	24762.2	5780.01	9091.28	8465.77
Gly-Pro-Arg-Pro-amide	3494.53	3419.63	3714.15	4667.76	6939	3484.43	4748.59	3759.39	3634.1	2381.92	2359.59	1428.22	1099.4	2731.96	2208.57	1886.85	4119.41	1292.97
Gly-Thr	15284.1	22382.4	46822.5	17835.5	34937.2	81590.7	13587.8	16163.9	27971.9	6829.18	6539.07	46378.9	7579.61	57886.2	43010.4	24700.3	8670.4	36420.3
Guan-fu base Y	11912.5	11089.4	22598.3	14122.7	5478.71	14305.4	24893.9	8945.64	18354.4	5440.91	1453.83	1601.59	2856.22	3227.87	1402.99	2461.39	4249.52	2684.18
Guanine	2306.73	2220.16	3693.51	1602.85	4539.04	2295.21	2906.11	2126.86	1682.49	5396.51	3979.62	4356.24	7611.81	7436.89	6713.63	6601.5	11360.2	5887.04
Guanosine	14144.9	21984.4	26635.3	16183.2	19780.4	28446.9	19573.5	41798	32704.5	40474.2	39610	18871.2	16751.7	21270	11406.2	8697.53	29458.4	16872.3
Heptadecanoic acid	8506.13	9104.65	9225.7	10245.4	12251.1	8707.13	12816.7	9817.49	2340.93	15003.2	12310.1	7651.31	17041	16741	12077.2	12096.5	10745.8	15223
Hexadecanedioic acid	44977	26625.5	31732.7	28839.5	35697.5	29590.8	55677	30187	39814.3	14929	19737.3	14124.6	17271.5	32004.5	27918.7	16755	15174.6	18596.8
Hexadecanedioic acid, 3,3,14,14-tetramethyl-	81478.2	71596.8	54562.8	50504.6	52207	73008.3	76340	68579.2	74252	33824.4	37288	32385.3	35291.4	38729	38398.1	52340.9	46487.9	35525.8
Hexaethylene glycol	31864.2	50264.5	36613.6	16813	31703.9	116578	49858.4	54150.4	76241	4175.38	8120.52	12970.3	4385.21	11767	12992.3	32899.6	7111.36	14815
Hexanoylglycine	1250.15	5114.2	3798.96	1897.54	2957.01	12298.6	3946.62	5681.14	13487.3	1031.64	3712.67	3342.21	3263.53	1833.8	3457.21	2589.46	936.775	1841.71
Histidine	2543.98	2507.55	2550.89	2587.6	3783.14	2030.3	2296.4	1313.9	673.754	7625.17	4248.1	6969.14	7402.22	7040.25	6429.22	5102.18	5808.69	4573.39
Hydroferulic acid	10371	8618.54	9745.29	8113.32	25010.7	2352.47	3295.08	6573.19	6827.4	8552.59	4298.9	4228.93	4725.44	9712.89	6213.04	4675.55	11444	11516.7
Hydroquinone	613.711	528.837	480.767	809.478	1669.3	616.083	739.629	396.02	673.734	2375.06	939.205	650.272	986.449	734.266	752.951	674.453	1069.63	826.528
hydroxychlorpromazine	49688.1	50968.3	51457.9	52234	73498.6	29136.9	62131.8	35312.3	58398.2	26113.4	27281.6	32156.7	25828.5	28749.8	31179.5	29012.4	8710.65	27250.9
Hydroxygaleon	2863.59	2193.92	2748.35	4871.19	2828.68	3016.46	2952.09	2504.36	2384.97	24954.6	16798.6	23456	27256.5	18250.1	15518.8	15926.5	18237.9	21970.9
Hydroxyphenylacetylglycine	982.301	1127.11	949.962	808.18	1617.51	770.904	721.11	779.242	909.197	2522.12	2003.54	1629.43	3142.34	1224.64	2474.35	2831.04	1545.84	1929.47
Hypoxanthine	8028.87	8917.03	9077.29	8987.09	13223.2	5616.91	8252	10302.5	7129.99	10325.2	11913.4	12000.9	13550.8	15007.2	15457	14937.5	25942.5	12848.2
Ibuprofen	2100.57	2350.3	2264.58	3292.2	2673.36	2934.76	2545.77	866.614	2284	1247.14	1240.14	2763.19	1644.32	2395.67	932.851	1305.98	1882.18	1521.3
Icaritin	37280.1	13205.9	16511.8	15817.5	48594.5	8487.29	23032.2	12534.7	15056	7831.21	7602.89	4711.06	7231.04	9173.02	8287.36	11073.7	8922.46	9562.85
Ile-Phe	4535.63	2807.95	1294.22	4098.6	1319.37	2817.19	2059.28	3884.48	1961.71	2200.78	3131.8	3318.47	1569.58	2987.67	2868.01	514.881	1929	2715.95
Ile-Pro	3591.57	2728.87	4110.71	5357.56	4975.25	3276.85	5618.73	4091.24	5964.2	16782.8	10147.6	9740.15	10868.5	26048.9	10011	14040	17851.1	6627.61
Ile-Pro-Ile	17899	22895.6	13564.7	21469.3	9756.49	19562.5	18849.3	22789.1	12042.3	31446.2	31838.3	34503.3	9010.03	17201	22268.3	20369.9	26065.7	19603.4
Ile-Ser	2484.97	3550.51	2021.72	6289.95	27072	7544.01	2427.33	9429.91	11611.7	12324.5	11663.2	12424.7	10458.3	10982.9	10161.2	10552.5	13016.7	10565.6
Imidazolepropionic acid	2313.8	1747.13	1679.38	1609.5	3215.73	2597.69	1722.6	1762.84	1350.26	2569.03	2434.25	2075.72	1608.64	2938.94	2365.75	2040.68	1694.55	2533.34
Indole	73.9491	51.9349	86.5631	930.602	1342.33	44.67	52.6619	52.9866	859.661	4828.45	5536.48	5275.51	4031.42	3553.92	4249.9	3199.43	2920.39	3619.98
Indole-3-acetyl-L-alanine	43580.8	39495.5	45358.5	34137.3	301872	20939.1	23989.1	17793.7	32205.3	7970.09	11788.7	9408.26	7543.45	20384.1	11430.9	12632.3	12585.1	11378.7
Indole-3-carbinol	1440.53	528.337	1201.57	693.965	406.891	1489.98	826.155	1193.9	599.433	2589.08	1722.3	1125.46	1745.64	1940.42	3088.98	1985.39	8929.45	4276.25
Indole-3-carboxyaldehyde	5685.34	4590.47	9748.83	7875.96	7727.81	11682.9	6272.31	2110.18	2852.3	13482.3	19380.8	14476.6	9128.06	12145.9	16742.2	13169.5	14229	17832.6
Indole-3-pyruvic acid	8129.27	14301.9	2085.19	4690.62	10821	22703.1	9228.61	10961.2	16241.5	5132.45	5229.06	5146.29	4292.23	4649.92	7761.35	4196.22	11126.5	10033.3
Inosine	1324.09	1328.11	844.747	11373	1934.62	1472.95	1725.19	1590.1	15912.5	14456.4	11995.5	10414.7	720.413	4418.14	1605.76	2559.89	28965.5	3184.48
Ipriflavone	24598.6	14625.3	49647.8	39393.8	56646.1	28977.8	45036.4	27461.8	23962.8	14969.1	10273.4	7629.3	9802.76	9916.96	8385.66	21455.8	8813.92	27158.5
Pregnanetriolone	24445.6	23146.3	26821.6	23423.3	30146.9	24528.2	28607.8	24393	33235.2	18368.5	10660.1	21600.7	7934.34	10177.4	9086.55	7568.51	3090.45	10215.8
Isobutyric Acid Anhydride	5984.14	8024.33	6729.08	4622.76	5825.58	15096.3	13425.8	11258	23272.2	2920	3395.01	5028.93	3412.11	9306.49	3327.41	9424.33	2747.93	5171.8
Isokessane	10819.2	10593.2	8265.5	9536.14	7706.38	12267.9	12362.6	9602.33	6273.67	10451.8	8689.32	7462.82	7516.52	9686.61	9806	6664.87	9682.1	13600.5
Isolithocholic acid	19429.4	18126.7	24135.5	19853.1	25791.5	15257	20856.6	16640.6	22779.9	296586	264566	284673	373743	192731	371547	352272	158751	176986
Isonicotinic acid	1535.69	1086.03	1067.95	168552	2200.6	1801.36	1447.69	1036.72	1325.86	3010.04	3047.94	5015.14	4190.26	3326.2	4466.72	3398.41	2724.14	3398.26
Isopentenyladenosine	9638.36	33534	43089.5	15106.7	110751	4026.47	41201.2	15578.6	41950.9	52053.7	123102	19152.6	92892.9	74943.3	31199.5	46247.4	147461	34657.8
Isopimaric acid	4.0867e+06	2.30479e+06	2.55189e+06	2.67548e+06	2.09417e+06	4.29884e+06	3.2612e+06	4.86988e+06	4.00465e+06	3.38577e+06	3.61184e+06	3.34105e+06	3.70925e+06	2.42968e+06	3.53533e+06	3.65537e+06	6.61755e+06	3.2348e+06
Isopropyl phenylacetate	2770.47	2915.67	2426.49	3276.26	8385.62	2499.5	3214.79	2037.89	1945.4	7031.08	6577.53	9062.84	5809.04	7144.07	5617.63	4018.61	2166.17	4482.1
Isothankunic acid	15693.1	15730.1	15146.7	14569.1	11228	14411	13315.8	14437.8	14375.2	147408	102794	144268	115411	208021	227763	142126	109746	129920
Isoxanthohumol	58968.3	113133	80823.8	66782.7	184205	53723.2	95144.3	53601	62857.7	10831.7	4544.17	12326.1	22910.6	13877.5	10882.8	12339.8	15374.8	10057.3
Itaconic acid	4311.98	4988.96	6045.64	5260.51	7264.96	5008.82	3731.96	12282.2	4698.35	14081.2	9535.08	10579.4	7924.55	14363.2	12889.9	13421.9	20991	19843.7
D-Malic acid	27257.1	36615	36768.8	46501.4	31077.3	47969.7	36565.8	39658.4	106771	7572.05	9357.35	19003.1	11131.5	20468.2	21010.1	20701.2	21772.7	18622.7
Jasmonic acid	5358.69	4589.65	7054.34	6579.72	16098.6	6626.5	7684.78	4275.41	3360.57	17612.4	8699.5	16222.2	14252.1	32355.7	31798.3	19389.4	18342.8	74375.6
Kinoprene	1051.69	791.133	848.068	906.482	714.414	997.107	983.858	831.261	775.283	2589.48	2520.02	1415.26	1653.53	1359.47	1177.8	968.118	1670.69	1506.34
Kynurenic acid	12447.6	11397.2	19656.5	11003.8	15399.7	14528.9	16135.1	18556.1	12016.4	918334	1.12001e+06	1.04707e+06	969417	1.11821e+06	1.07527e+06	963271	632555	627122
L-(-)-Phenylalanine	3740.07	1707.62	6026.97	2600.04	5028.49	1805.93	1992.94	635.191	5695.3	3220.35	2881.12	2966.95	4025.5	1887.5	5658.95	5243.33	4152.25	3681.94
L-Anserine	2140.49	1600.98	2721.11	1662.79	1234.17	3320.12	2318.36	1990.67	2909.4	2602.67	2898.28	4690.63	3018.08	4731.74	5821.57	2266.94	2249.73	3548.26
L-Arginine	9634.49	12418.8	12114	11119.8	15208.5	12445.1	13471.8	10565.6	18268.1	16547	12102	17882.8	14782.7	16769.7	18164	20601.4	9658.88	16608.8
L-Asparagine	306.369	277.985	455.393	135.515	592.199	193.016	373.485	163.195	257.537	987.699	3327.33	564.399	691.618	630.833	1689.32	537.437	3982.45	1595.45
L-Citrulline	3134.5	2325.88	1662.97	3227.05	6730.86	3248.93	3587.49	3459.85	3861.18	20643.8	19458.6	10035.2	10419.9	13731.7	15199.5	12750.2	13273	12868.8
L-Dopa	13145.6	13890.5	10822.2	10931.3	17616.7	5776.86	8254.93	10278.3	3670.33	6431.58	8204.2	14393.3	9204.42	12161.3	6166.43	3615.42	30087.2	3871.12
Leu-Glu	5921.28	6910.11	7685.46	7858.58	9013.97	4614.08	9246.23	11633.5	8644.32	22077.4	22433.3	18748.6	18930	20032.9	18795.7	50843.5	18389.3	17309.2
Leu-Phe	16548.3	5668.3	15045.2	7136.66	13350.9	12173.6	24131.4	22640.7	21365.7	15506.7	14264.8	39084.7	14660.7	14499.9	29243.4	26204.9	11643.2	13819.8
Leu-Pro	59426.4	62130.8	53599.7	29803.8	43816.5	129117	53559.6	32096.3	68670.2	12387.4	11610	18837.3	8545.12	28074.5	25813.9	31527.7	60025.5	62729.8
Leu-Thr	6022.71	4841.75	5602.44	6232.22	13004	5604.85	7150.34	5145.26	9858.64	13005.5	9941.84	19668.5	13048.2	15068.5	13130.4	16398.5	23477.1	9937.07
Leu-Val	122113	319990	154365	184747	146025	239764	147999	270978	405784	92230.1	81436.1	165528	78579.8	150510	232940	148913	209938	189950
L-Glutamic acid	1329.69	1698	2221.31	1105.61	4891.78	3042.74	4562.28	1355.02	817.704	2401.83	2350.27	1537.04	1872.97	1415.21	1476.45	1791.06	935.104	808.295
L-Glutamine	5784.75	8264.81	6311.23	9538.17	67792.6	5688.25	4849.25	2879.17	5336.17	40120.7	12656.8	8439.73	16332.4	10794.6	10148.2	11222.9	26198.3	14509.1
L-Histidine	3065.94	1587.52	2172.89	1512.87	2618.62	3754.74	2054.3	1427.37	4086.8	6310.68	7007.01	8009.23	6706.95	10815.3	5984.45	11016.6	4222.39	4801.88
L-Homophenylalanine	11473.3	10635.7	10802.5	18435	24827.7	8298.3	23380.5	12360.8	11663.8	12505.8	14759.8	9263.54	13815.6	11733.2	16648	8593.1	8725.91	11382.1
Licoisoflavone A	6869.54	7079.57	7112.5	6372.7	17417.1	6407.6	8802.92	5860.25	7809.37	5700.4	5859.73	3664.62	3534.22	2741.3	5409.3	4100.93	10851.2	4572.84
Acetoacetic acid	20738.8	35217.4	39013.4	37721.5	17804.7	31767.9	34724.7	30848.8	35316.9	8818.02	9624.02	14413.2	11067.2	15529.8	17465.1	16828	17793.8	15576.9
Linoleic acid methyl ester	5982.66	4567.46	4462.53	9613.69	6766.87	6773.04	5128.94	12490.1	9998.08	2352.79	3052.85	5463.49	4193.69	4099.64	4507.67	5679.09	6913.8	7292.46
Linolenelaidic acid	137413	50210	59461.1	104330	233240	72281.4	69402.1	97041.1	46299.2	182874	139188	143436	76658.5	116556	128194	139973	49861.9	99077.4
Linoleoylglycine	55693.3	54417.6	37242.6	45125.5	35567.3	58873.6	60869.6	132516	83592.2	18601.7	18297.2	19047.5	7227.66	8754.27	14665.8	10444.9	8745.05	8381.91
Lipoxin A4	86134.8	84264.3	16287	12589	75695.9	77031	76759.7	91346.4	87329.1	35179.7	75161.7	46764.1	56511.8	62555.6	64668.4	86472.2	43577.1	13310.7
Liquoric acid	43191.7	28392.5	37352.9	34789.6	37883.4	32832.6	34194.9	28765	33640.1	561039	339123	84704.3	668851	882839	182885	993790	179762	146762
L-Leucine	6688.97	7364.4	13784.9	10452.7	9486.49	5782.29	4226.64	6770.31	9343.24	11493.7	5364.21	8802.67	15087	4959.27	14121.2	10983.9	12351.3	6572.84
L-Leucyl-L-leucine methyl ester	7323.67	6737.95	7153.55	11030.5	9850.19	31493.6	15380.1	7796.84	9722.28	4628.78	1776.83	4151.31	5284.6	5396.25	6890.8	4111.6	4098.18	5819.64
L-Norvaline	64949.5	88881.7	98157.2	92710.8	60496.1	106320	56652.2	131324	120484	71426.7	43356.3	72166.8	56828.8	69335.3	63373.5	53416.1	48440.3	68623
Lovastatin hydroxy acid	66204.7	60712.7	99904.7	103497	37042.6	72400.7	113868	47646.9	91579.3	41019.1	117268	108262	96190.7	41089.4	55528.8	75049.2	14049.8	69915.1
L-Proline	22425.2	13726	24605	443.203	586.89	45939.2	17604.4	12832.8	535.05	11320.7	10879.3	14648.7	15120.9	6899.57	8455.5	8591.78	8167.26	7053.13
5b-Cyprinol sulfate	47691.7	86495.2	78368.4	46942.1	19065.8	11998.4	22708.7	44316	14842	11412.6	27708.8	13585.4	8196.44	14054.7	3914.82	23921.1	16747.3	15645.5
L-Serine	10015.3	11440.5	11568.2	11612.5	9772	16133.9	10647.4	12360	33931.2	3173.38	3446.39	6759.47	4215.89	7911.26	7289.58	8093.65	7642.78	7241.74
L-Tryptophan	2471.49	16900.3	1673.02	3876.74	2872.86	1668.26	4920.09	1928.63	38892.2	5943.79	10348.2	5696.41	10140.6	7277.96	9596.26	5510.25	5993.74	4769.45
L-Tyrosine	4159.01	3208.69	2454.35	4570.94	2807.22	3164.26	3055.94	1931.75	2517.56	5890.87	6990.96	4975.2	5532.91	4697.14	6959.35	8785.83	3582.35	10685.6
Lucidenic acid D1	117436	199700	149256	146989	164340	163252	72699.9	95238.3	163811	10469.6	43923.1	10282.4	14248.9	70517.5	25671.1	79792.8	26925.7	25446.2
Lucidenic acid F	3930.21	5334.07	6428.67	7135.32	6435.69	7509.6	9880.14	10742.4	9350.44	1622.26	3014.84	5178.2	4667.93	5697.84	4345.12	4863.56	7184.56	4295.97
Lucidenic acid K	6455.93	17827.7	10719.5	2460.91	11983.3	18811.7	5125.05	9017.94	8979.57	6612.52	11811.3	9452.44	4746.87	15351.2	9792.97	7799.37	8113.52	5637.67
I-Urobilin	295745	445614	431740	536596	706208	490435	194731	198826	664668	39069.9	121494	45070.1	42730.7	256022	158998	358659	132228	286845
L-Urobilinogen	6.26868e+06	4.17411e+06	5.02768e+06	5.26776e+06	8.15417e+06	8.16355e+06	2.25526e+06	1.80405e+06	5.0262e+06	1.78377e+06	2.55147e+06	1.72221e+06	1.75798e+06	2.38987e+06	2.38082e+06	3.53746e+06	452367	1.10432e+06
Lycopersiconolide	173699	85224.1	56593.3	85841	96647.9	159351	96370.4	34661.8	149393	40031.4	38120.9	62484.2	24590.6	55562.1	32617.7	33284.4	43051.1	36787.3
Lynestrenol	107681	109110	76678	79634.4	102282	251630	93563.3	133787	72512.2	337350	491565	581328	319661	156808	378545	633213	367222	178932
LysoDGTS 8:0	3167.88	22221.3	22975	5816.67	18064.3	5794.65	13732.5	6103.85	17999.8	4061.45	7137.83	7264.98	5144.76	7381.64	6004.42	7551.16	13130.2	6795.21
LysoPA 20:0	4285.97	4510.96	4019.14	5110.33	4943.2	6537.17	7411.52	8299.16	6010.9	11130.3	4222.72	3734.38	5253.17	5481.73	1740.47	4791.06	9887.98	10631.3
LysoPA 21:0	1658.38	1328.51	4333.68	1639.75	3172.56	5010.45	5542.38	10163	9336.8	3553.52	1547.71	3772.71	3855.74	1390.94	2247.81	3356.24	9064.25	11065.4
LysoPC 15:0	21486.5	32555.6	17714.5	23940	10627.3	24582.8	14002.5	85377.8	28166.6	18471.6	16667.3	13671.4	21288.4	45028.5	26997.9	34179.6	32941.3	31548.4
LysoPC 15:1	90894.6	37106.4	38252.5	29771.1	24151.2	47900.3	41650	30071.5	17818.9	16101.5	19015.5	24744.3	11599.4	30215.9	8579.23	16805.6	36213.4	16118.1
LysoPC 16:0	36143.4	55476.7	40071.8	42565.5	52440.4	42595.2	106295	31280.2	43282	19636.6	16160.4	16901.5	11109.8	20689.9	18246.6	20868.9	33434.5	4886.47
LysoPC 18:3	21622.3	15696.7	18607.7	16892	17860.5	14014.7	17823.1	14554	16519.4	25824.2	25173.2	31884.5	23591.6	26503.4	21384.6	41441.8	13875.2	19426.5
LysoPC 20:0	6089.08	7342.52	6745.03	6871.37	9309.22	6258.84	6380.69	8259.25	6876.7	17723.9	21896.5	13982.4	13371.3	9986.96	8668.16	12954.6	14338	17552.9
LysoPC 20:1	5673.9	5051.18	5653.26	6261.32	7542.77	4738.92	5936.89	6527.56	5209.96	5132.5	7318.71	6759.88	2167.96	4451.88	4260.43	3306.47	4029.8	5674.18
LysoPC 20:4	23865.2	19006.4	17940.4	16334.5	16358.1	11788.4	18935.8	15852.2	16657.5	36224.5	29493.3	17512.9	26916.1	25568.7	30712.8	28025.8	16350.8	12922.2
LysoPC 20:5	23718.8	30235.6	27952.9	11908.2	19830	6896.27	20899.5	15765.4	11526.8	10187.5	31803.8	39008	29268.2	23375.7	20507	8161.97	60746.4	18120.4
LysoPC 22:5	11123.6	10645.2	8877.83	8633.84	6537.19	6231.84	6963.67	9406.2	2919.4	16600.7	21586.5	6039.33	13646.2	15238.4	8484.6	9543.37	24004.7	31796
LysoPC 22:6	3276.26	7384.59	13566.3	7808.95	7611.57	6468.09	7346.03	10764.4	8717.55	6118.98	7790.58	9692.38	9121.33	6624.36	7220.53	12713.8	4270.23	8689.46
LysoPC 4:0	25094.3	34633	25355.9	43729.1	35016.6	42398.2	30988.4	38128.2	43066.9	55582.9	46933.1	27704.5	21679.1	17858.8	38982.9	23683.7	22942.3	27111.5
LysoPE 15:0	52242.4	27181.6	49725.1	25338.9	44399.3	56064.6	36761.4	29644.7	31159.8	139765	54127.2	91708.7	143869	109860	187248	105691	155535	78201.8
LysoPE 16:0	36934.7	32334	19282.5	26419.2	21840	27239.7	19123.1	26806.9	14365.4	118403	45191.5	42081.8	90224.9	95918.7	129721	73043.2	112620	70930.7
LysoPE 18:0	56393.1	18783.1	9224.79	34624.4	14971.6	27099.7	17034.2	16064.8	12675.6	29389.3	13957.6	16647.7	36099.1	22035.7	37935.6	23108.3	51858.8	53650.4
LysoPE 18:1	843978	204377	170252	301278	111918	327775	99937.3	191529	114931	750719	266511	259140	416932	321790	487276	438344	777919	866657
LysoPE 18:2	13327.4	39390.8	41787.3	31749.7	32769.4	32069.1	31847.5	18526.8	34533.7	24344.4	12296.6	15141.2	30663.2	31479.4	31645.1	23043.5	17619.4	30538.6
LysoPE 20:1	450233	151076	91638	177320	93618.8	291253	66576.2	208319	190283	315753	71395.3	140427	395554	144121	267346	175951	669521	492285
LysoPE 20:3	35227.9	20981.1	15452	29521.1	25369.3	48645.3	9076.24	27750.7	24890.2	352556	134063	18897.6	105991	53258.6	75556.7	97689.1	81043.5	72021.6
LysoPE 20:4	15879.5	9531.1	6208.08	3624.33	12025.9	4596.57	13099.8	12042.3	3696.14	16289.6	6573.49	3687.34	6561.12	5635.1	15963.2	9133.9	11862.2	11523.9
LysoPE 22:6	71171	75017.7	67991.7	27023.1	22088.4	29496.5	38168.8	52562.1	18632	30555.3	38475.1	25285.3	17091	56450.4	29751.1	62337.8	46698.9	38803.2
LysoPG 12:0	6043.49	4605.08	8578.27	6248.51	5134.09	6918.16	5383.24	2783.44	10512.2	2988.98	2543.56	3647.3	2555.28	4792.35	8468.04	4461.76	3378.34	4652.42
LysoPG 13:0	14383.1	38640.2	15934.6	19930.4	2465.39	32461.9	26646	29623.6	15954	28978.2	15049.1	2103.72	15691.9	5618.76	1587.85	3639.98	4696.75	5133.76
LysoPG 16:0	3912.6	2517.22	4549.13	4526.31	3360.46	3139.91	5282.96	6221.69	4737.76	2613.23	2491.85	4000.77	1734.66	2869.45	2611.22	2955.07	12000.9	3972.93
LysoPG 16:1	8123.42	31560	26834.5	33572.7	29682.1	34440.9	32544	64773.3	53368	10775.9	27176.8	26942.6	27228.9	27746.4	30907.7	20958.2	68757.4	86823.7
LysoPG 17:0	22968.7	17928.8	13120.7	12012.2	12148.8	13552.5	21621.8	14911.1	16390.8	9179.99	8515.29	12829.6	10107.6	11532.9	8922.75	9683.48	14109.3	13271.8
LysoPG 18:0	27841.7	23475.4	30654.4	27685.3	34658.3	24345.9	31027	25380.9	36540.8	19824.4	17777.9	16924.8	10238.7	23436.7	35338.1	29200.7	33183.6	11554.8
LysoPG 18:1	15049.1	21328.4	16199.3	15139	11447	25445.5	14851.9	27132.4	6676.25	13594.4	4753.14	4864.16	6353.63	5585.07	5984.86	6542.23	10023.8	9462.89
LysoPG 18:2	31852	24354.7	20239.3	13934	10150.8	50321.4	41644.7	16352.4	14203.9	42596.3	38008.1	30259.2	28361.5	32255.6	30087.2	37123.6	14126.4	14797.8
LysoPG 18:3	9352.7	5962.83	7326.29	5237.56	3178.54	5987.18	6110.8	7349.67	15487.4	2622.71	6316.26	3037.44	4381.26	4313.5	4904.49	2350.43	2343.04	9323.28
LysoPG 19:1	8285.48	5456.25	6384.19	3514.78	4488.52	6091.73	11073.3	8075.87	7803.81	13332.6	4695.53	9162.49	55901.4	9323.7	9454.58	8745.51	16519.8	21890.5
LysoPG 20:1	15806.9	18542.8	12322.8	9766.29	7228.72	16207.6	11834.2	13781.8	9700.07	13049.6	10842	6425.05	10591.8	10630.4	8591.44	9716.66	14430.8	9711.95
LysoPG 20:2	19070.3	28977.2	23084.7	24862	16896.2	29565.4	18734.4	14458.5	8875.82	15927.9	12913.9	18788.8	20634.5	20591.9	25108.5	23077	14474.2	12309.4
LysoPG 20:4	3340.67	2425.33	3130.14	2861.34	1835.43	2557.64	2277.92	8444.28	6995.86	2553.42	2662.56	1761.01	2004.89	2671.27	2403.02	2814.19	9597.44	4883.82
LysoPG 5:0	7030.39	2982.29	4515.97	3418.94	5779.64	8855.06	3872.56	8055.59	4086.39	8586.04	6064.77	7669.63	13465.6	9137.21	10970.8	4681.79	16149.3	9255.75
LysoPI 15:0	4944.89	5352.72	6763.26	7639.03	6928.04	4750.48	8118.53	6875.92	5545.68	10517.9	9235.55	5643.68	10867.5	12022.2	3837.24	7051.39	12602.5	10905.9
LysoPI 16:0	17460.9	29938.5	30772.3	31599.7	34832.7	23152.5	19995.7	23211.9	5353.03	19287	19721.3	20635.8	20960.7	21486.5	11151.6	26678.9	16505.6	16852.7
LysoPI 18:0	4470.02	4283.62	4170.54	4224.8	4633.93	3222.9	5939.18	4481.58	3947.64	5015.09	5091.58	3449.47	5914.84	3992.11	8598.98	5652.86	4759.57	8274.4
LysoPI 18:2	4614.24	4307.2	3596.87	3108.35	3226.81	3575.36	1264.83	5132.79	2023.31	14251.2	7441.47	7724.44	7908.32	5993.87	10040.8	6122.51	8436.91	6392.64
LysoPS 15:0	12513.4	6845.22	12579.1	12689	13999.9	4077.91	10612.2	11780.2	13626	7459.76	17438.9	19564	17288.2	7963.13	10467.1	13574	34053.6	11765.7
LysoPS 16:0	8934.21	13305.9	15856.4	14786.7	14091.5	14457.2	22445.9	18034.6	18345.9	4001.68	4504.51	10423	10009.5	12468.4	8780.3	9917.61	11312.3	12551.9
LysoPS 16:1	22711.5	11837.9	25277	22202.7	5353.93	17016.2	8192.04	20225.9	19597	5625.64	5049.34	7416.83	7333.28	6944.7	5865.93	10286.5	10390.9	7057.56
LysoPS 18:0	2746.2	4320.32	3781.53	3147.05	2660.04	2015.56	3160.91	8599.15	8318.28	2039.01	2247.46	3708.11	4299.05	1908.35	1857.5	3078.05	4423.71	3797.58
Madasiatic acid	46422.3	36292.1	52125.2	37103.5	41894.8	32647.1	48144	32501.8	46859.3	38945.6	41942.6	36740.1	141561	49735	50060.7	45067.8	21661.2	30965.9
Mangiferic acid	123239	125108	193561	353871	267206	167298	77462.4	212744	125146	335356	277538	246917	382522	210731	211341	242583	319613	350175
Maslinic acid	24156.9	24806.6	29468.2	25906.3	29212.1	21231.4	32232.9	29709.9	94118.7	34645.2	19589.5	35575.6	58164.5	20453.5	27971.9	35446	22278.6	13667.7
Medicagenic acid	25419.9	5206.48	20230.7	23688.7	20235.1	35584.4	25984	21477.7	15372.7	139547	32435.1	334482	44690.6	238713	71170.1	89844.3	80209.6	596448
Melilotigenin	27135.1	21297	25495.7	20408.5	24769.6	31661.7	11524.2	10258.7	10323.6	66743.1	39785.5	93121.7	261083	51389.9	101100	125745	69410.7	148029
3a,7a,12a-Trihydroxy-5b-cholestanoic acid	20409.3	18655.6	59470.5	26178.7	27161.4	53092.2	18320.6	43049.7	8604.42	7333.98	12134.5	11487.5	8395.25	13637.5	10415	18379.4	11525.7	9099.69
Mesoporphyrin IX	49210.2	43826.2	38376	54541.7	44483.4	53995.5	44026.9	69962.5	70843.1	1.08476e+06	641526	1.19008e+06	2.12146e+06	799629	1.9751e+06	3.69256e+06	1.10066e+06	857151
Methanone, [1-(5-hydroxypentyl)-1H-indol-3-yl](4-methoxyphenyl)-	2202.2	1011.25	2047.6	2203.4	2482.8	7005.82	2775.72	1808.58	1403.66	1133.41	1053.25	1148.49	1422.84	695.296	1666.19	1167.85	743.234	2396.47
Methdilazine	5664.88	29685.1	17147.2	14741.2	10787	45590	27024.3	15565.7	14222.2	33377.3	31073.1	18857.8	21247.6	26530	22172.8	16377.4	31040.6	21490.7
Methionine	1500.55	1073.48	1213.22	1493.11	2236.94	1016.38	1246.4	577.961	548.444	3333.56	2959.88	2570.79	2350.99	1145.35	2167.19	3426.97	828.731	1410.67
Methoxyacetic acid	3018.26	3561.93	3189.05	5507.77	4623.76	6192.65	4663.19	3238.31	4942.62	2870.35	3065.52	5601.96	3370.9	9718.33	4796.62	6981.68	3539.64	8120.74
Methyl (2E,6Z)-dodecadienoate	417.75	2801.75	2970.45	2827.95	2692.22	1883.82	4032.91	2051.6	878.159	645.343	172.002	657.668	405.789	276.941	323.992	821.905	518.113	543.447
Methyl (7Z,9Z,9'Z)-6'-apo-y-caroten-6'-oate	47946.1	25934.5	54794.6	23034.5	22691.5	82326.1	56611	55442.4	36219.5	136946	35323.3	83481.1	190909	79111.4	97023	126536	58395	37245.6
Methyl .gamma.-linolenate	17751.3	11438.8	19988.3	24231.2	34040.9	19323.9	21911.3	13080	10987.1	2671.54	4324.83	12145.2	7704.03	3418.92	7625.54	5146.88	1284.79	6077.26
Methyl 3-methyl-1-butenyl disulfide	4173.13	3281.47	2149.02	3684	4387.43	3303.78	3465.09	3142.91	3165.02	3447.94	2587.87	3817.44	1571.16	2969.61	4587.74	66242.5	2801.95	4032.24
Methyl dihydrojasmonate	226.496	101.189	122.616	1850.81	1059.2	2411.85	1732.03	1898.03	1479.32	75.2881	429.791	1717.61	1021.56	1420.17	1646.45	664.665	47203.1	2247.34
Methyl trans-vaccenate	1034.56	908.557	1293.74	2934.78	1498.76	2914.61	1450.18	2023.37	2315.83	1260.83	913.706	1978.12	944.692	1109.05	1169.56	1263.34	757.371	1647.55
Mevalonic acid	11076.7	12826.1	14758.6	9502.86	12854.4	5981.36	10928.2	8151.56	9669.25	19214.1	17936.7	13344.1	15482.1	9637.54	12341.7	12351.8	7885.53	5426.08
MGDG 14:0	22848.7	7126.88	42755.7	34236.3	37778.9	30599.2	13908	38709.7	54762.8	47260.4	38787.2	47921.4	73373.8	36224.1	42242.6	41934.4	27471.9	16928.7
Mitragynine	22278.7	25630.5	30248.8	47281.6	49383.8	37475.7	23321	19738.2	21664.7	9510.36	28012.8	11997.5	25061.9	26814.2	12449.2	22925.6	22339.5	28785.2
MLS000863575-01!5,7-dihydroxy-2-(4-hydroxyphenyl)-6-(3-methylbut-2-enyl)-2,3-dihydrochromen-4-one M+H	52719.7	68551.7	93061.5	53509.3	85766	44416.8	53148.4	34773	60674.3	23404.4	33861	42804.2	18895.8	53981	31574.7	37745.1	13836.1	47242.6
Monolinolenin (9c,12c,15c)	24716.8	16428.1	19487.6	19800	16339	22747.3	23219.2	12261.8	26279.1	3964.51	4243.94	11822.4	8023.3	6421.96	16171.8	4979.37	3652.73	10252.4
Moracin P	10844.3	9098.73	10934.3	10495	9719.11	7273.48	9768.07	6830.32	7613.93	16503.2	25343.6	14881.4	15597.7	23850	22355.8	23912	7574.11	19179.4
Murrastifoline F	6894.44	9506.12	5934.06	20054	13723.6	7301.11	8651.57	16295	50814.2	11896.6	19894	6740.39	20247.7	21259	19525	23403.8	10676.9	6380.91
Myristic acid	7256.67	7263.54	5876.06	6129.03	6052.05	7209.87	7582.95	8382.3	6078.37	11511.2	9981.3	7349.19	16293	18695.7	17519.6	16292.6	17012.9	12672.4
N-(1-Deoxy-1-fructosyl)proline	2539.54	2205.24	3471.08	3011.57	6581.47	4613.78	3249.21	1999.18	1586.56	4340.5	3994.23	4820.17	3613.9	7783.16	8248.17	8585.82	3205.04	9803.19
N-(4-Aminobenzoyl)-L-glutamic acid	4666.61	4368.65	1268.61	2940.68	4778.39	2214.49	3409.16	7469.07	2871.09	5713.08	5674.1	4935.67	16148.3	4053.34	12462.6	24790.4	13991.7	17802.7
N-(4-Hydroxyphenyl)glycine	2382.44	2172.99	1645.27	2287.69	3107.78	2526	2216.45	2251.6	2072.57	5388.51	3485.19	6030.62	4799.08	3655.73	4280.81	4254.76	982.331	3553.67
N-(p-Hydroxyphenethyl)actinidine	8722.35	6984.59	8549.18	8882.93	26586.6	8105.64	4402.15	8797.76	7408.34	13418.9	28237.4	24552	26758.2	19030.3	16632.8	15810.9	12824.7	30875.7
N-.alpha.-(tert-Butoxycarbonyl)-L-histidine	2322.7	8433.05	23709.5	1120.76	7609.74	13955.5	7174.03	7859.06	12643	11155.2	11968.1	18254.5	46401.9	7801.85	23342.6	14316.9	18200.1	13189.3
N.alpha.-Acetyl-L-lysine	12195.8	22030.7	24570.1	18162.5	27770.3	30645	21254.3	24308.9	31686.2	29576.6	28639.1	37675.7	26500.3	55651.6	39939.9	71420.9	37933.6	47004.3
N-Acetyl-D-galactosamine 4-sulfate	1301.13	1423.52	3638.19	2071.06	2414.19	868.352	3104.97	1910.92	3838.54	2936.3	3408.83	2794.13	3757.13	1036.02	2745.89	2744.07	1355.15	1120.74
N-Acetyl-L-alanine	10123.8	6938.76	9860.15	17776.1	13067.7	9929.98	5513.09	7884.27	16933.4	6677.8	9182.55	19082.2	11889.4	14592.9	9552.34	11268.1	38388.5	10626.5
N-Acetyl-L-glutamic acid	12700.5	18432	24255.8	24090.8	53717.6	18405.3	24668.1	8930.85	24680	5197.7	4435.3	9927.83	7404.36	7191.98	5294.24	6847.54	3989.07	9082.98
N-Acetyl-L-tyrosine	10201.2	19198.8	11533.3	12149.4	17262.8	28771.7	14547	15032.7	24559.8	151209	51606	15061.5	21136.7	21086.6	13564.8	15360.3	26624.7	30576
N-Acetylmannosamine	2969.92	2675.88	2800.29	2717.96	1718.81	3662.79	4134.18	4501.04	2168.71	3280.37	3820.06	3565.72	3524.54	2511.05	4424.55	3102.07	4535.1	3706.99
N-Acetylvaline	4502.12	3894.06	997.476	4785.21	8047.38	2045.22	4335.16	761.537	5784.62	21313.1	17876.3	20113.3	16426.1	16100.4	17597.6	13820.4	10906	8638.89
Naltrexone	15773.6	15831.7	15239.8	13999.8	21299.7	9429.9	4290.15	4079.23	12961	8949.3	7323	10130.5	12847.6	2791.47	12237.3	1554.87	4808.5	5237.1
Nandrolone	3348.74	3571.97	3723.63	3101.33	2588.89	5052.64	3391.14	2770.19	3028.36	6602.05	4931.82	4540.41	4258.48	3595.34	2124.37	2532.91	3694.42	4331.58
N-Arachidonoyl-.gamma.-aminobutyric acid	18852.3	10856.5	20854.9	31513.8	25742.4	5032.86	13753.9	68041.4	50854.5	17079.8	11951.1	19948.1	27711.3	9192.1	35255.4	10693.5	18944.4	75026.1
Nb-p-Coumaroyltryptamine	49647.7	61239.3	55257.7	46191.2	40668.8	48849.3	84729.3	48284.3	39263.5	7594.94	5436.5	13297.3	11960.5	14375.2	13857.8	13007.5	11966.7	14347.7
N-Cyclohexyl-2-nitroaniline	6459.62	655.087	10294.4	5919.99	18748.1	10300	7353.09	6196.35	9266.47	8877.93	12966.3	11012.2	7801.57	22273.9	11875.7	9661.73	14985.2	18053.4
Neobavaisoflavone	237113	191601	201811	191986	204012	238309	269796	340860	181866	34024	35203.9	37639.9	44206.6	56632	35696.8	44819.9	45231.9	43079
Neotame	31829.9	17050.4	33580.2	32273.9	37812.1	25935.4	39631.7	34997.9	19648	8740.32	9588.79	5487.57	29379.8	8809.18	8272.14	31769.5	17855.7	22953.1
Niacinamide	1088.92	799.006	729.486	751.016	571.486	1121.06	780.735	739.008	771.889	817.855	673.084	1204.32	917.181	1541.5	1707.39	1371.96	595.912	1422.15
Nicotinic acid	544.374	507.017	466.441	519.9	582.324	308.265	370.18	474.935	371.166	797.122	893.978	1005.04	1175.59	790.061	1364.87	904.548	1520.64	1160.92
N-Isobutyrylglycine	8721.89	9275.63	11713.5	9409.17	6937.75	6638.71	6416.64	7319.2	6398.24	33194.1	46561.5	32693.8	29318.3	30974.8	60364.4	84845.2	25134	13496.7
N-isopropylterephthalamic acid	5110.48	6877.65	2671.67	4219.77	1243.28	4018.4	3285.03	4988.82	7101.73	10536.1	13890.6	14781.6	9899.35	10423.4	10678.1	12982.4	20424.4	11523
N-Linoleoyl GABA	8421.05	8138.18	8150.87	9781.42	9742.17	8658.87	9059.45	8331.34	9711.82	6636.61	7010.96	3699.91	6628.07	5257.29	19134.7	18219.8	6580.83	7250.6
N-Oleoyl GABA	1673.97	1551.03	9451.01	10042.3	8237.41	13252.5	9388.32	17547.3	5070.7	10531.9	3615.1	5851.42	6887.11	6582.01	5141.42	4868.51	6076.43	7857.62
N-Oleoyl phenylalanine	8349.12	6585.05	6793.05	6750.35	16202.4	6129.28	7754.73	5649.81	3344.64	4812.05	3278.63	4990.96	4097.9	4954.33	5271.22	3089.08	3041.42	5676.89
N-Oleoyldopamine	43535.4	18804.6	60681.9	14874.7	12172.6	9256.1	34918.7	18017.5	24983.2	2115.72	4680	3008.46	4742.22	3806.74	2450.45	10049.7	1670.32	2635.71
Norethindrone	346267	300119	355596	334286	1.18571e+06	446262	261760	259762	209638	3401.58	10234.6	14653.3	11445.8	14660.5	13742.4	14847.5	14710.2	9411.93
N-Stearoyl GABA	14332	15723.1	12735.2	13762.4	10436.3	19553	19652	15918.9	10374.2	12262.7	11943.9	12683.2	15653.4	25158.8	16430.3	12291.8	15923.3	12474.1
N-Stearoyltaurine	13054.3	10635.3	12623.9	11066.4	17100.6	12681.4	13249.4	12281.9	13600.6	10703.5	9568.68	9889.23	10182.6	16835.6	6183.86	14948.8	13104.9	11394.4
Nutriacholic acid	155070	107654	452773	654795	237896	172093	102129	245991	627391	69433.4	104691	123756	57022.2	247416	362789	419467	80916	138812
O-Desmethylmycophenolic acid	4016.84	5064.24	8215.42	3684.34	17596.7	4761.07	13602.1	12770.4	5635.27	4880.99	10625.3	12586.1	1355.11	14676.4	13871.1	6095.19	11450.2	7368.77
Oleamide	675792	370677	406915	426837	354211	686280	552133	804511	654629	563293	599381	537061	601189	415481	573720	609461	1.09875e+06	548757
Oleana-1,9(11)-dien-28-oic acid, 2-cyano-3,12-dioxo-, methyl ester	156572	37786.3	42863.6	78471.4	23236.4	78640.1	33852.5	49132.9	27775.7	266232	104862	55861.3	117295	65574	108836	117429	93413.4	124830
Oleic acid	517742	187286	574234	2.66611e+06	4.07427e+06	836820	195534	125817	305406	2.22202e+06	1.87282e+06	4.55371e+06	2.83234e+06	737667	4.21122e+06	2.80743e+06	263513	267316
Oleic acid methyl ester	2490.71	902.142	1085.58	1370.73	3107.65	3407.53	984.996	2705.61	602.512	1328.62	1515.13	3090.78	2838.56	3298.48	2420.47	642.114	5060.36	4794.81
Ornithine	3513.41	5293.39	4653.27	5959.45	4305.79	5397.59	7287.05	3635.5	10393.2	2841.62	4635.01	5257.25	2565.11	2580.84	5306.89	3563.61	2266.14	3977.24
Orotic acid	13140	607.302	747.583	7653.76	526.311	9600.4	1055.69	634.17	1076.88	1347.14	2111.3	667.365	1621.82	5008.37	753.527	667.686	4383.46	608.318
Oseltamivir acid	16797.9	10957	11812.7	8114.5	14405	8015	9803.33	7124.33	4764	1.19141e+06	1.35543e+06	448757	1.00612e+06	841321	855427	870764	230224	1.14445e+06
Oxycodone	42426.7	104169	65447.8	79974.6	54828.6	135733	74922.5	120471	151841	29136.1	14260.5	27810.6	16202.6	35455.8	29391.5	28374.7	31252.5	34265.3
Oxypurinol	2950.85	6404.38	5087.3	13789.5	13041.2	1745.52	6840.98	1555.95	10067.6	3761.84	2153.34	12831.4	4289.22	9472.52	13792.4	10219.1	12346.2	16358.5
Oxysolavetivone	9658.09	9891.54	7938.73	9869.61	11028.8	9042.8	12721.6	10530	11848.6	11976.4	20180.4	31801	21707.3	28051.7	16336.9	14299.4	15883.9	15882.8
PA 20:0	32254.4	32852.8	16027.2	62874.8	73835	28381.5	26712.3	69515.4	72829.9	104140	57185.4	32971.4	53194.5	43031.7	88510.9	61050	83885.8	50785.9
PA 35:2	6448.29	4713.68	4796.05	3362.86	11688.5	9362.93	6847.19	4485.18	629.828	3659.68	5465.42	5049.33	1961.96	4555.47	3036.61	2449.14	2160.34	5184.38
PA 36:4	6464.19	7640.76	6402.58	5322.05	11079.7	6580.13	7338.71	7038.77	5166.27	4897.03	5340.43	5965.62	5642.35	5953.49	6853.32	4537.52	9321.22	9927.99
Palmitelaidic acid	10999	10622.3	10672.5	11310.6	16612.9	11479.2	25060.3	10190.7	3887.52	33890.1	26758.8	30552.9	18831.2	18937.7	22890.2	35132.2	15783.1	22873
Palmitic acid	42247.9	52030.2	47143.9	34398.8	28616.1	45222.6	60921	35328.5	27390	7092.1	9214.28	13850	9138.43	24046.7	9239.93	11447.1	11490.5	12011.7
PC 15:1	16775.4	26384.4	14281.8	14178.2	11539.2	11450.9	13192.9	21659.6	15015.1	85544.2	78772.7	46207	87069.3	62565.6	70819.3	57686.9	45322.9	88691.8
PC(16:0/20:3(5Z,8Z,11Z))	658.944	642.148	569.023	1270.43	835.656	760.692	974.394	739.94	1020.92	3784.4	2970.59	3457.48	4111.6	1033.22	2182.34	2073.85	3081.62	1660.7
PC(18:2(9Z,12Z)/18:2(9Z,12Z))	56026.8	29363.7	62114	102346	62637.3	68546.2	55726.3	50937.3	87584.5	20011.7	37953.7	36763.6	18500.1	43254.9	63089.3	67265.4	38775.8	43427.9
PC(18:3(6Z,9Z,12Z)/16:0)	3209.65	3029.13	2286.78	3582.89	3975.33	3515.07	2452.14	1381.91	3236.1	2671.9	2858.33	3185.23	1623.13	1373.39	1418.12	762.207	1117.75	1879.7
PC(18:3(9Z,12Z,15Z)/16:1(9Z))	7372.26	7563.26	5590.87	7113.73	2225.27	8885.04	2282.56	4043.49	2788.03	7752.9	5776.4	11142	5799.32	6837.38	9938.22	6554.26	3809.24	4076.29
PC(20:4(8Z,11Z,14Z,17Z)/16:1(9Z))	8903.53	9656.91	9669.48	18946.3	15669	10134.6	9582.19	13768.6	17123.8	4281.35	11097.2	9266.97	9374.89	27604.3	17079.1	12909.3	15029.5	11430.1
PC(20:5(5Z,8Z,11Z,14Z,17Z)/15:0)	3342.83	2916.52	3058.53	2579.28	11511	3211.12	2755.11	2583.12	1411.07	5100.43	4096.2	4264.87	4365.61	3746.85	2987.43	2362.47	3551.42	2805.32
PC(20:5(5Z,8Z,11Z,14Z,17Z)/22:5(7Z,10Z,13Z,16Z,19Z))	6053.08	3251.02	4415.98	5873.23	9694.1	12419.2	15631.7	2517.21	4982.98	2725.38	2174.59	3014.56	2412.38	9061.02	3074.44	3913.03	1726.53	1494.5
p-Coumaraldehyde	7782.93	7110.95	8460.02	10180.2	1929.18	3527.9	2532.18	7016.54	8004.03	37325.6	41278.9	31656.1	29011.6	32703.4	29759.6	23556.9	21107	17486.1
p-Cresol	2199.1	1576.8	6708.69	1269.3	6537.5	11258.7	1531.36	593.419	2759.53	1564.44	3524.44	20533.5	3535.69	21642	15491.5	22074.5	4035.79	28403.8
PE(15:0/15:0)	2687.38	2386.94	894.353	1316.65	1110.38	2330.19	1392.77	1006.17	2400.56	2021.78	2244.33	931.171	1077.67	1512.97	1647.96	2045.43	1690.94	2011.72
PE(18:4(6Z,9Z,12Z,15Z)/18:4(6Z,9Z,12Z,15Z))	2061.95	1877.6	1985.59	2729.25	2842.19	2047	2390.24	2147.52	2206.75	5036.45	2577.38	4324.14	4778.59	3390.07	4024.57	2596.64	20833.2	7944.98
PE(20:4(8Z,11Z,14Z,17Z)/16:0)	6653.97	6678.53	5313.72	2077.52	4176.36	6080.39	6255.86	7328	5925.17	17985.3	25928.4	17059.5	19078.2	12679.7	15115.9	11115.8	18752.3	14522.9
PE(20:4(8Z,11Z,14Z,17Z)/22:4(7Z,10Z,13Z,16Z))	3.24968e+06	2.4301e+06	3.07368e+06	815329	1.1754e+06	4.62892e+06	1.00088e+06	721023	2.69719e+06	385307	2.37665e+06	1.24829e+06	689597	1.97497e+06	1.40782e+06	2.30749e+06	1.44125e+06	1.04147e+06
PE(20:5(5Z,8Z,11Z,14Z,17Z)/22:5(4Z,7Z,10Z,13Z,16Z))	50377.4	28685.8	84224	58237.5	35168.4	89107.6	26069.9	106333	123848	3450.25	64457.6	13479.7	9056.85	84234.1	46602.3	140914	28216.3	13693.2
Pelargonic acid	8630.07	8133.72	8545.86	9619.06	14957.1	6634.64	8717.85	8305.72	8490.88	9836.83	10007.2	5585.05	5869.22	34158.3	7288.32	21337	35222.3	10990.1
Pendimethalin	20489.6	18042.8	17274.2	21125.5	15898.9	19973.3	16007.1	4343.73	11939.5	12095.2	6728.75	7314.98	11800.5	7929.67	11106.5	17600.3	10881.3	24140.7
Pentadecanoic acid	7886.29	4800.32	15476.9	8672	22041.6	9735.69	7003.31	13465.9	5951.59	10254.8	8948.75	24373.3	8836.78	8040.48	16109.9	11308.5	12543.3	6710.52
Peracetic acid	3044.14	3045.14	2541.78	2255.23	2333.58	3130.22	3057.95	4431.94	6104.46	1442.19	1334.68	1752.8	1366.74	2134.14	2186.7	2951.82	5535.63	3992.5
Persenone A	176486	186657	167838	167494	203627	183403	177666	176161	237479	132379	115467	139217	166649	122140	142474	145664	147221	134957
Persicachrome	50552.1	49887.3	38305.3	85594.5	37037	54874.2	160519	28859.1	58021.7	17676.2	34303.9	39414.6	21358.8	29683.5	20269.3	19733.2	22472.3	28903.8
PG 16:0	30083	28361	22280.1	17173.3	27882.8	19215.2	52807.6	27457	53268.3	13564.8	46298.5	56108.7	36488.1	30970.7	50386.3	56618.6	22564.4	28797.9
PG 19:0	4450.3	5643.75	5388.82	5108.57	7075.9	6045.22	5926.37	7768.43	5262.31	6184.69	8049.05	11455.1	8973.85	7914.91	6953.21	6884.45	7037.22	9821.36
PG 19:1	32988.9	27451.5	38974.7	32780	41629.7	26538.9	34645.7	26466.3	38408.1	40820.6	25071.8	26083	142741	9400.79	35751.6	31524.4	72670	12346.9
PG 20:0	29036.5	29998.4	35683	32415.9	32024.5	22512.5	38544.3	27248.9	35614.3	14987.6	13296.9	15111.1	14706.6	18274.4	6908.87	26503.1	20504.2	9291.74
PG 20:2	11949	19138.6	18873.5	15190.1	21578.1	17352.2	21289.5	13373	20930.4	4603.58	7104.7	10504.9	15392.5	12136	17028.6	19875.1	9396.55	8562.77
PG 21:1	3437.82	1355.92	2796.32	2322.96	2368.4	1738.83	2604.45	3538.96	4017.29	3516.67	2351.08	1906.78	7555.39	2386.52	720.257	8826.47	374.868	2180.21
PG 23:1	300685	155008	186273	187525	422099	340816	51716.4	65026.1	90504.8	116627	297955	236374	84953.9	232577	723994	272206	33671	216275
PG 44:12	2618.19	2472.68	2706.61	3205.92	3097.99	2463.2	3015.83	1526.32	852.371	8138.64	4197.39	10542.6	5963.51	9660.27	9573.15	9029.6	10212	3407.52
Phenaceturic acid	1479.79	4232.62	3510.51	2239.74	5420.85	3849.07	3133.49	1999.36	2551.76	4275.83	6133.92	6246.47	2302.06	4838.82	10139.8	7145.08	17761.1	13366.3
Phenylacetaldehyde	1212.5	1323.89	1516.53	1690.58	678.033	571.477	2472.66	3410.24	2854.94	75097.7	37612.3	5685.46	53817.9	27061.1	8963.74	19711.5	113098	45255.1
Phenylacetyl-L-glutamine	97414.6	102455	126514	142075	477481	83988.9	128710	90080.4	117721	40163.5	39680	48402.3	32930	67318.8	45936.3	47830.5	28233	60383.3
Phenylalanine	1203.1	2619.9	1133.1	2365.16	2241.65	2253.06	1622.43	1428.61	5078.19	2859.16	3502.38	4287.87	2083.41	4029.25	2008.4	5064.75	5647.33	809.13
Phenylalanyl-Alanine	37815.8	22388.2	674.568	1203.67	1344.95	918.772	29034.9	31926.2	30079.4	20510.8	12478.8	12510.1	8794.07	7146.44	10744.5	7047.21	3896.05	11112.5
Phenylpyruvic acid	7899.38	8968.62	5864.28	9831.27	3563.76	7415.91	5642.1	4314.3	10863.1	3175.39	5989.48	6954.32	7485.75	6123.23	3326.83	3229.7	16267.2	7448.87
Phe-Phe	40105	42598.7	45711	50669.8	45568.3	33789.4	65678.7	52002.4	69251.9	14911	15453.3	45300.7	42100.8	25515.9	18563.5	21615	36947.2	33822.2
Phthalic anhydride	3504.74	3506.64	3410.79	3550.35	3809.58	4198.56	2887.57	3059.7	5673.43	6114.59	5885.23	17804.2	6662.65	8409.44	20095.8	12832.5	10149	14779.9
Picolinic acid	670.927	560.979	406.857	677.437	611.161	452.479	394.911	487.822	462.385	1558.87	772.607	961.826	1003.62	1318.91	1195.03	1799.06	2403.71	2419.84
Pinolenic acid ethyl ester	33417.3	24288.8	22153.3	30890.6	21620	51074.9	29399.3	33622.1	18973.6	79721.7	74799.1	75586.5	79229	61917	65184.3	84525.3	87948.6	88341.7
Piperochromenoic acid	12105.2	7387.65	7365.33	8956.01	6209.61	9189.36	6542.69	7529.99	2854.76	11983.3	7202.04	7639.76	7235.58	8009.59	7993.38	5735	9194.62	7610.23
Plantaricin BN	19971.4	29043.9	21120.6	21303.4	17407.1	22531.4	21991.3	27331.7	42206.3	7493.37	7967.08	6567.19	6173.32	9186.21	8227.39	12207.9	16425.1	8444.29
Plasmenyl-PC 17:0	18796.2	27645.4	25294.8	26141.4	6099.67	11504.1	19550.4	21892.5	20610.4	10276.4	21858.5	18017.2	31236.2	15324.3	37310.3	15934.1	16911	31789.8
p-Methylhippuric acid	2817.98	1970.97	2346.74	2113.33	8691.72	2182.21	1318.92	2249.49	1619.65	159695	183681	145124	130537	171818	143572	107023	99372.9	139392
3-Methylbenzaldehyde	14944.4	30059.4	34568.1	30463.1	16922.2	23828.8	28841.3	25350.8	100600	7836.55	7080.09	13200.8	9211.06	14183.5	14514.7	22096.8	18596.4	12621
Pregnenolone sulfate	8636.57	2643.93	8619.05	10618.5	12013.5	5162.64	2840.33	4124.7	5269.72	5405.21	4550.26	11343.7	10612	5969.57	15810.3	8648.51	6025.92	7377.55
Pro-Ala	22080.4	51544	25209.3	22721.5	19197.3	77956.1	32128.5	40956.6	71327.9	7923.19	7606.74	6500.52	6053.78	23930.4	11673.8	10065.4	27386.6	25194.3
Procyanidin B2	12013.2	14420.3	12740.3	6287.87	11771.4	7448.36	8712.63	12284.9	15857.6	16261.7	6016.83	3473.79	5560.95	7750.72	7843.44	12148.6	13953.6	5236.41
Pro-Gly	5455.53	6104.01	6277.38	4863.76	28260.7	2878.36	2982.38	3810.11	4722.36	19012	18600.5	23371.7	18547.9	16646.2	17564.6	18195.7	14734.1	17649.4
Proline	20472.8	40916	18146.9	18562.9	8609.16	19626.6	24477.7	17673	51022.7	5597.94	4670.5	4743.14	3736.44	5335.76	7916.02	4960.28	3744.01	5730.58
Creatine	11290.3	9541.74	8494.46	6579.15	8116.84	15239.9	11297.8	9637.6	15557.6	2714.25	2987.31	7802.4	4911.56	5008.63	6800.7	3390.85	2862.96	5253.85
Prolyl-Arginine	2164.15	1325.52	1074.87	1795.09	1465.04	2811.33	1627.59	1551.36	3035.12	1108.46	657.518	2555.25	1091.98	3081.55	2160.77	1728.78	1415.65	1564.57
Prolyl-Hydroxyproline	7705.25	5840.3	13038.9	8375.61	20653.1	8668.22	4099.73	8370.07	5434.26	16734.2	16545.7	22457.1	15071.7	16018.1	8979.18	21537	26377	9442.03
Prolyl-Valine	8329.31	9112.05	4988.72	2699.15	7623.65	18173.5	6805.07	3678.18	8827.87	1746.74	1555.07	2606.02	809.033	3845.54	4350.74	4463.72	3373.22	8963.08
Propionic acid	4150.85	3226.67	2764.65	3057.98	2608.78	2826.7	2578.25	2465.09	1311.77	4176.43	3213.56	528.875	1304.33	2143.99	2498.76	2224	3161.71	1319.77
Pro-Pro	17457.6	12255.2	12832.7	18691.2	24141.3	15874.7	18335.3	7245.48	12180.3	6211.3	4530.66	8800.24	7109.12	11738.1	16978.4	7744.61	10247.1	12088.6
Propyl levulinate	25441.7	24337.6	30092	18904.8	38105.1	13150.7	29999.6	27102.3	10763.1	12302.3	1663.73	1030.32	10362.7	873.522	14218.5	17828	5362.47	725.637
Prostaglandin A1	464519	505485	279152	112587	37210.6	180754	93760.2	365206	329866	38378	1.02167e+06	26281.3	153377	140051	92121.8	302842	399921	42640.1
Prostaglandin A2	81254.7	13225	112130	88153.4	72791.6	79175.2	23905.9	54419.9	19741.3	6467.08	8556.65	14108.9	10259.2	11297.3	11624.1	8207.08	10944.7	12403.8
Prostaglandin E1	5.23866e+06	4.8688e+06	2.73996e+06	873730	470941	1.7191e+06	807010	3.70104e+06	2.71834e+06	559602	1.06134e+07	584306	1.20807e+06	1.81083e+06	1.25128e+06	2.81825e+06	4.70155e+06	366093
Pyridine	2923.47	5219.34	4371.05	3583.86	3743.88	3343.42	2562.66	2874.27	3232.75	6348.89	4815.3	6139	8837.34	4935.83	9902.45	5879.13	5345.72	8334.65
Pyridoxal	2073.63	2340.33	3589.49	3031.82	1520.04	3240.05	2880.61	1523.42	3632.68	9801.63	7773.82	9111.36	10243.6	8977.26	10144.8	10054.5	7970.74	10210
Pyrimidifen	1211.63	4238.1	806.391	1705.39	1650.8	983.992	1357.11	1623.76	726.627	1428.49	757.975	1550.32	1583.62	1247.65	1685.94	1443.87	1195.45	1350.27
Pyrogallol-2-O-glucuronide	14707.6	15790.3	20920.2	12204.8	32446.3	10704.9	16304.1	15352.3	15082.9	64063	44284.3	60276.4	76639.2	58461.9	63260.8	44473.9	61239	52916.7
Pyroglutamic acid	15445.1	16809.5	19077.2	11509.7	17745	8880.32	11397.6	16910.3	20381	22365.5	20406.3	14880.6	20547.2	11753.8	14867.5	17239.1	17278.2	10844.1
Pyrophaeophorbide a	15294.9	5213.24	18629.7	20961.4	23912.1	15516.6	18438.9	19506.4	27414.1	25485.9	21008.7	15637.3	19229.6	27114.1	14727	30950.6	11563.7	11503.1
Pyrrole-2-carboxylic acid	1973.65	3912.89	2914.62	3479.81	2066.63	4123.96	2507.84	2653.4	1569.96	1371.98	678.742	2378.83	3816.29	6996.72	1152.02	2475.7	2107.29	3426.41
Pyruvic acid	68531.9	69707.4	92887.4	62372.9	86303.1	39394.7	67022.5	60984.5	72954.6	107865	106547	83482.2	97546.6	65477.8	76542.5	80150	57661.1	48269.9
Quinoline-2,6-diol	16867.5	13325.3	14916.2	16293.6	25389.8	18150	17323.2	16297.2	13671.7	1.13707e+06	1.35661e+06	1.4648e+06	1.25663e+06	1.00549e+06	1.19106e+06	932981	565685	1.09293e+06
Racemoramide	16800.3	22988.1	17489	16760.3	11152.6	17089.6	11825.1	10749.7	8772.05	8752.7	14272.1	6150.75	6518.2	4531.3	7299.84	8808.18	4920.4	6705.62
Reserpic acid	13456.6	7225.71	10942.2	17018.3	7215.09	8736.44	18469	11234.6	8137.34	8530.64	5108.81	2998.08	10254	5033.89	2124.42	11095.1	3019.96	7737.34
Resibufogenin	37783.9	14424.4	37595.3	41851.8	14681.7	52751.5	19714	39603.8	29218	8854.77	13135.7	15156.3	4941.26	40627.4	33302.9	36953.5	20589.8	30124.7
Reticulataxanthin	195269	178868	255587	219276	308452	183065	172894	74599.9	109859	52242.8	27253.3	38570.6	78802.6	50304.5	97990.7	129499	48823.8	48079.7
Riboflavin	5768.63	4548.81	5285.56	5822.08	33204.5	6597.74	8580.77	4405.85	5484.43	6945.1	5872.29	2434.47	5602.18	3739.64	7631.57	4011.29	11376	4675.32
Ricinoleic acid	7561.06	4353.48	6440.16	5632.84	3231.98	9296.28	6595.76	22513.5	15278.2	11191.4	10877.7	6559.61	17034.1	17635.4	2690.04	3642.88	25303.4	32058
Saccharopine	1040.74	1224.09	1401.36	1319.57	1289.5	1080.58	1160.16	1086.73	4052.86	2302.3	2000.77	678.775	1304.94	2770.7	3414.43	2908.41	750.971	3032.25
S-Adenosyl-L-methionine	4343.25	5441.94	3473.61	6479.88	4186.35	3320.94	12599.1	3874.88	4117.87	9902.7	8791.51	7990.53	6873.51	91902.1	22470.9	6902.8	5116.45	7025.06
Sarcodon scabrosus Depsipeptide	16819.1	16205.5	15565.5	15098.4	19986.1	10886.7	8759.27	23849.3	17166.3	50888.5	48189.3	39235	31722.1	52200.6	26950.1	61598.8	29145.1	33090.1
Sebacic acid	17250.1	15927.5	13765.8	13928.7	22147.6	8958.81	22926.2	7295.98	1950.77	11589.5	11642.6	14213	13588.2	13162.2	4823.26	21197	11055.2	12964.3
Secoisolariciresinol diglucoside	10600.9	22678.4	15316.7	31644.4	19172.3	12389.1	15957.6	11776.5	38300	14556.3	14461.5	7308.17	16263.5	5010.65	11024.6	10256.5	7714.61	11876.8
Sedoheptulosan	1863.41	667.232	644.978	872.956	1291.86	4590.73	2177.55	1841.16	1118.7	2339.94	1432.34	2139.55	1433.13	2402.83	3620.4	1421.58	2826.13	3937.69
Ser-Glu	9304	8487.93	9233.66	6603.12	16185.1	7618.57	6148.79	6936.69	9710.71	11804.9	9912.11	15229.9	10752.2	6322.52	9656.97	11285.2	7523.78	5629.39
SM 26:0	22597.5	18969.9	16095.7	49737.2	32820.8	46494.2	18556.7	130556	14404.7	2612.67	1784.84	2362.43	1762.38	1660.1	1668.65	1617.13	2050.93	1473.7
SM 28:3	7938.67	4884.52	4171.05	8047.23	5961.21	6766.21	5834.25	5724.59	4365.28	3886.91	5543.11	1841.62	3394.82	2684.98	3153.91	1805.96	4756.68	2619.44
SM 29:1	6248.87	5340.1	6887.45	5897.62	5364.72	6615.55	4173.61	6207.37	4434.1	11012.5	5378.55	6131.07	5764.43	6195.75	5682.65	3957.48	6945.39	6312.7
SM 29:2	11341.2	34592.6	9540.85	14562.4	11349.2	46344.8	11292.7	10326.1	23647.1	10844.8	9160.95	8185.62	12827.7	15535.5	6069.4	6247.14	15082.5	20197.7
SM 30:5	5985.04	4795.39	4135.55	5137.62	4998.44	6197.68	5391.52	4402.93	3671.17	4918.05	4194.7	6803.62	2662.09	3493.33	1956.92	2750.31	2437.32	4632.89
Sotalol	10659.9	12843.1	11980.3	17133.8	16760	9119.38	14562	15400.6	14461.3	14778.7	13841.4	10407	12568.7	11453.6	10709	10024	17387.7	3463.93
Soyasaponin Ba	15408.4	15293.1	10362.6	11113.8	7948.81	12282.9	9727.15	5138.19	23374.2	28850	44229.2	11455.7	14748.6	12685.6	9060.27	8184.13	12769.3	15187
Soyasaponin Bb	6278.12	14246.1	9343.62	7106.35	4458.91	10723.8	8463.73	6095.55	13627.4	112029	406775	38705.3	67136.5	32092.6	25591.5	26786.6	73151.5	116672
Soyasaponin bg	6559.15	7061.76	11461	7632.14	6596.13	5915.28	7941.22	6835.79	7570.13	140425	313230	32615.4	81294.9	41490.3	19731.9	22447.3	46779.5	125485
Speciophylline	11012.7	34758.4	15922.7	18501.8	24453.3	18188.8	16330.6	35533.9	49299.5	14011	9226.94	10369.7	19661.4	20641.6	16984.9	7712.63	13319.1	6344.05
Stearic acid	651474	435984	807117	2.55528e+06	2.11635e+06	938387	384673	127275	714429	871776	761363	1.69212e+06	836611	414988	840421	717454	316118	300905
Stearidonic acid ethyl ester	72579	40371.1	41320.5	44960.1	36624.5	76982.8	57130.8	89879.2	66729.8	59015.3	64290.6	54709.9	62649.1	43385.8	56755.3	61391.3	108946	50940
Succinic anhydride	7465.59	2521.23	5340.73	4156.62	3874.69	18466.3	6959.34	4277.24	4879.24	1739.17	1906.19	6096.57	1934.74	12105	7715.04	6933.88	2369.52	11516
Sulfanilic acid	10023.6	13029.6	15369.7	20467.8	16629.4	13855.7	14596.6	12608.3	15232.7	17892.2	22907.1	25931.4	17480.2	47309	16091.2	18192.1	46445	26849.1
Syrosingopine	12349.2	15475.8	13467.3	17265.4	15358.9	16694.7	13189.2	15788.1	14988.9	24980.6	17282.4	13970.5	61205.4	24221.7	27448.3	69921.3	13501.9	41238.7
Taurine	6271.98	6756.93	8777.36	6040.08	7250.23	3434.11	6455.56	5637.65	7695.72	8750.1	8710.82	7282.66	9043.84	5157.17	6450.7	6974.25	5255.16	4301.58
Taurocholate	363122	3.03706e+06	940483	210044	114704	142293	127017	2.12036e+06	574728	123431	1.62326e+06	49783.7	222481	335479	55671.1	211346	2.71534e+06	105304
Taurodeoxycholic acid	72462.2	569022	169893	48638.3	46660.7	33770.1	30540	417072	93138.1	30756.2	270900	35691.9	53738	62295	24488.9	42442.4	420218	28389.1
Terbutylazine-desethyl	8253.11	11547.2	5389.11	7837.28	14052.6	5462.53	3162.45	4475.13	9716.86	6165.04	5024.69	5669.83	5740.95	8262.27	4507.71	4281.05	18024.9	3566.67
Terfenadine	5064.17	4071.26	4072.25	10415.4	10327.5	15247.9	12978.7	7859.45	10376.7	760101	458601	559018	1.02606e+06	253460	355097	473594	674034	247859
Testosterone cypionate	7803.65	7151.24	8413.96	7581.2	8776.06	8768.82	8982.56	7971.19	7992.95	6086.31	7007.96	7835.19	8919.12	11377.2	7078.18	8764.31	7665.62	9314.41
Tetrahydrogestrinone	50059.9	42919.6	37100	37147	126530	37004	46165.9	46517	61066.7	45046.4	77727.6	251594	110480	110943	139859	176692	49169.4	85924.5
TG 36:6	2851.25	2867.44	1714.28	2043.75	1448.21	2709.74	1845.34	1207.78	1780.77	2154.08	2783.37	578.879	1830.15	853.492	2145.01	551.608	754.976	4229.53
Thiamine	11883.3	10546.9	12940.1	12665.6	13746.7	10386	10538.5	10241.9	13366.6	5975.57	6488.74	8980.59	5375.92	8220.44	6912.7	3968.4	9189.27	5314.75
Thiamine monophosphate	14037.4	6940.27	6796.78	6015.41	15384	8849.16	9298.02	14564.4	22536.7	10360.4	12068.8	11576.4	7940.88	9778.63	10556.8	8948.95	8631.68	13190.5
Thr-Asp	3756.34	5054.4	24479.5	6317.84	6848.24	8171.24	5041.72	5438.92	1018.94	36649.8	33157.9	12995.8	30576	22308.1	22123.1	19615.1	18011.1	27052.1
Threonine	902.112	1035.23	867.231	707.918	565.416	1096.64	1124.74	864.774	336.077	5422.15	5741.66	4819.12	4995.88	4310.68	4397.76	4656.31	2718.26	4522.79
Thr-Leu	5837.4	2165.84	2545.27	6225.91	9172.71	2315.57	5908.13	1445.99	8481.74	51633.4	47138.4	72784.9	53365.6	88719.1	106474	143373	37943.1	83174.4
Thr-Lys	2173.6	1110.49	717.901	1018.58	625.341	1644.97	490.069	716.416	321.474	450.06	449.037	576.597	333.497	1314.39	664.013	521.903	704.853	1086.28
Thromboxane A2	77362.9	65159.4	83936.1	89763.3	86138.6	82208.4	118093	69561.7	80982.6	37464	35433.2	84546.8	45551.1	71529.5	67043.1	83976.2	36767.2	46549.2
Thromboxane B3	9047.02	33552.1	38598.7	32478.6	37874.8	28227.9	33692.3	27113.4	30266.3	55475.3	70422.1	95724.8	94814.4	93363.8	81069.9	104145	61867.8	62529.5
Thr-Pro	12565.4	22989.6	14202.7	9807.05	10503.4	33269.4	24506.7	16601.6	40136.9	3557.75	2622.87	3539.89	8380.51	4407.17	5331.99	5584.33	9996.24	7893.74
Thr-Thr	4565.64	7281.16	5217.38	6497.55	8993.38	10849	7953.42	8235.01	13409.4	12146.3	6311.2	15917.6	9614.18	32526.8	18810.9	30457.4	9612.16	25072.8
Thr-Trp	494.912	1880.9	574.347	1570.16	4834.64	1247.44	1908.75	1472.64	1419.12	8790.35	8141.22	10074.6	7898.54	7315.31	6814.35	7556.87	4511.51	6271.46
Thymine	2211.72	1315.38	2069.48	1447.72	2345.93	2297.45	1471.66	714.074	1282.61	2651.41	2506.91	4349.22	4122.21	5734.7	3167.95	4842.05	3020.58	2415.37
Tiagabine	3728.66	1188.13	4989.7	5421.08	5026.5	3391.67	4222.14	4842.65	5292.41	6383.62	5106.61	1280.44	2497.56	6647.49	8415.59	5583.45	6055.62	5093.22
Tibolone	70602.8	25995.8	51315.3	89570.2	75071.7	82887.4	101458	31606.5	71343.6	129906	118525	163916	80988.6	81227.8	389783	268398	209427	81309.2
trans-Carboxyglimepiride	5707.57	7355.69	4082.43	12584.8	3302.33	15660.1	12517.3	19480.6	11246.5	685.417	1536.63	964.115	576.498	5131.07	6007.53	11672.1	5384.06	4433.04
trans-Ferulic acid	10754.2	9226.33	1326	18191.7	16756.5	10673.9	17196.6	16622.9	18083.2	23216.8	19709.4	10776.9	12713.2	18172.2	18785.3	12051.7	14405	18766.1
trans-Traumatic acid	46948.1	22583.4	22359.5	2750.22	10362.8	12758.5	32349	28929.8	15252	9416.76	49572.8	8176.39	8487.09	7900.2	12698.9	16076.5	24606.6	4650.17
trans-Vaccenic acid	70521.3	50491.3	41936.6	68365.7	44705	106288	52741	70017.6	37255.2	167153	155135	155585	156128	133514	128166	175190	183546	173636
Traumatic acid	24097.6	31205.2	33838.7	37014.8	14822.7	21638.6	6235.75	8042.02	13732.4	38401	29178.5	37780.4	41383	26244	46213.2	32718.9	34973	41790.8
Trehalose	11432.6	9112.17	12972.2	12498.3	15525	16901.7	10333.5	12875.7	2055.18	7860.67	10858	13266.3	19044.3	13549.5	3179.3	5017.63	3775.07	9649.4
Tridecanoic acid	27030.6	18309.1	28714.8	77812.6	71788.4	35796.5	18699.8	8232.8	28496.2	30235.5	27811.8	54605.5	30783.3	21620.2	30599.8	26399.6	16056.4	15261.7
Triethyl phosphate	4542.53	3369.09	6433	10429.6	14529.8	11868.1	5250.41	4818.11	9897.36	4339.84	4743.32	25613.8	2919.95	10105.7	6213.56	5735.57	5981.36	8932.72
Trigonelline	5602.65	9061.18	7438.23	6512.89	24501.4	4225.43	7026.34	5548.7	5528.93	16983.8	17247.4	13548.6	14942.6	17288.8	16936.2	8833.1	19587.7	17797.3
Trihydroxycoprostanoic acid	106791	293366	256450	220164	397258	126158	193165	219833	209162	11732.9	11683.3	14907.5	16491.8	8321.77	10645.4	7283.87	8269.46	6552.07
Tris(1-chloro-2-propyl)phosphate	4877.83	5066.46	6141.62	6410.94	2265.22	5164.52	9356.93	14013.8	7216.08	6783.95	3776.49	6383.73	6217.39	9398.34	4968.55	4806.03	8491.77	10660.2
Triterpenoid	40636.7	43413.4	45141.3	18621.7	39105.8	58910.8	38749.6	38431.7	23785.3	22952.2	8409.95	23863	23143.8	13560.9	30530.9	37440.2	23443.6	17885.9
Trp-Pro	16936.8	38758.4	25750	27359.9	27168.8	40604.2	27395.6	34207.7	62293	18342.2	15916.2	7481.55	16944.4	16449.1	9854.43	10438.3	12052	21393.2
Tryptophan	15918	27734.7	23078	6330.66	26331.9	5349.78	24049.4	14035.1	48602.9	2866.79	6426.25	8105.47	3680.9	1582.43	6961.86	1406.04	9084.86	2018.2
Tyr-Leu	1470.66	1067.95	1004.9	871.258	1287.94	1121.64	863.792	1065.73	1357.4	2314.44	3030.28	2530.35	4962.63	2120.93	6332.36	5080.55	1123.93	2644.61
Tyrosine	893.8	2820	2408.89	1281.48	639.338	1357.68	2374.15	1060.33	1930.81	2445.95	884.68	1750.42	1761.56	3635.75	2381.89	3217.94	785.151	1661.21
Tyr-Thr	1500.82	2235.97	1768.26	1799.54	2754.23	1881.6	1630.21	1507.18	2647.7	2876.15	1749.34	2651.68	2892.48	2970.75	742.366	3034.92	4418.22	1319.45
Uracil	5706.62	6046.68	6459.98	6207.84	7388.8	6991.59	7494.66	6141.5	7157.8	9748.89	9433.11	8762.51	6025.08	13147.1	15427.3	10993.6	14198.3	22207.5
Uric acid	1175.33	2063.27	1673.11	1505.15	17488.9	1242.49	519.284	1052.96	1284.99	2974.81	2440.41	2728.93	3022.28	3625.44	2404.15	3459.51	8455.51	2110.66
Urocanic acid	1907.86	3245.26	2793.3	3311.66	7486.75	3399.8	5117.69	1435.33	2469.89	24310.1	27004.7	29243.9	23052.9	20429.9	22947	20730.1	22432.2	14090.7
Ursodeoxycholic acid	28211.5	25075.7	28841.2	28302.5	29332.4	24294.6	32270.3	24060.6	31193.7	846151	117662	192506	487312	138542	179097	232641	192455	105713
Val-Asp	4641.11	13134.7	10060.4	13364.2	12859.5	22842.8	11536.4	15346.2	26980.8	15576.9	14307.9	19756.5	15610.7	23667.7	19186.7	24650.2	22672.3	20306
Val-Pro	17561.4	16692.2	17322.5	11971	16144.5	40170	17915.1	12058.6	33050.7	3473.95	5343.05	6900.62	3574.21	8136.89	8376.32	9244.41	11382.3	16134
Val-Trp	2092.66	1709.37	2084.07	931.227	2136.3	1799.79	2291.65	1724.55	1801.39	3954.66	3259.61	2654.17	3021.94	2813.36	7438.17	6834.73	2197.76	2100.27
Val-Val	91313.2	147258	97650.5	114451	103706	98825.2	86374.9	102769	159798	32669.9	30316	51408.3	30999.7	54065	68743.9	65792.5	65136.7	54085.1
Vitamin C	2475.26	3597.38	2260.65	19741.9	2479.02	10565.9	4004.2	12406.3	3805.8	1430.66	1822.35	1753.58	1134.49	1451.09	1330.02	3052.69	7545.64	2880.74
Xanthine	1529.35	1906.32	1880.93	1261.43	2178.2	869.354	1726.4	1539.26	1582.92	1474.24	1455.17	2618.61	1147.25	2332.14	944.838	2385.86	802.737	2584.12
Xanthohumol	24555.1	26973.1	35936.3	30507.8	33537.5	31999.7	32242.3	16010.9	21618.7	14620	13530.2	11021.6	8576.24	11320.5	15652.1	11661.8	6960.14	12339.7
Xanthosine	23535	24261.4	29166.1	31531.8	22933.9	23066.5	32660.9	22568	28297.4	18648.5	4765.38	31467.9	8913.23	30316.3	11043.5	17786.1	29326.5	22892.3
Xanthurenic acid	68914.5	58336.8	56970.7	59704.7	85313.7	62629.2	70165.7	55843.2	53912.4	5.95141e+06	6.45998e+06	7.34555e+06	5.75757e+06	4.84226e+06	6.06058e+06	4.33523e+06	2.56877e+06	5.0366e+06
xi-2,3-Dihydro-3-methylfuran	2355.96	1841.87	1456.52	2200.99	4366.45	2093.29	2062.59	1752.85	916.304	5828.28	5330.52	6890.57	5310.71	5245.46	4425.11	3419.45	5636.44	2750.37
xi-3-Methyl-3-buten-2-ol	2527.55	2463.91	2442.72	517.257	4625.46	1742.02	2168.1	2144.51	2040.47	5339.93	4983.26	6763.98	4549.18	3928.37	12399	3899.76	4830.95	5850.06
Zymosterol	83665.7	84346.5	78947.9	65782.6	41454.8	64421.9	73144	97045.4	75003.5	13399	20961.6	27480.3	16053.3	59130.2	13694.6	38423.7	16247.8	26729

## Sheet: Donor mice-KEGG diff.
						Group
						HFD									ND
MS2Metabolite	ratio	t.test_p.value	VIP	regulated	MS2kegg	HFD01	HFD02	HFD03	HFD04	HFD05	HFD06	HFD07	HFD08	HFD09	ND01	ND02	ND03	ND04	ND05	ND06	ND07	ND08	ND09
L-Saccharopine	9.87261	3.15e-06	2.26653	up	C00449	7076.23	16396.7	18972.3	9346.06	74147.3	38598.2	35944.1	27075.8	37312.5	1562.67	11730	2580.24	1170.08	1754.99	2716.97	1680.79	2110.62	1522.34
Isobutyric acid	4.80439	1.29e-06	1.88864	up	C02632	30925.3	22991.6	22709.3	16824.4	52486.7	27531.4	52250.1	16848.7	23290.8	3289.88	4728.16	7969.4	12377.5	3854.53	3609.06	7437.8	3801.75	8268.44
Mesobilirubinogen	7.12506	1.11e-05	1.86228	up	C05790	979050	2.08966e+06	1.0554e+06	303994	472683	562575	347439	1.23423e+06	418953	63701.5	90066.7	32204.1	48466.7	166546	94547.4	95143.6	358875	98016.7
2-Methylpropanal	3.64599	1.17e-05	1.7981	up	C03219	7474.85	7905.91	8379.42	5222.79	9209.26	10097.9	7873.67	7901.89	6711.71	1943.79	1108.91	3229.44	2914.74	2040.27	3420.07	843.881	1394.28	2516.99
3a,7a,12a-Trihydroxy-5b-cholestan-26-al	3.92426	5.88e-06	1.67244	up	C01301	125903	84326.7	129348	126135	69596.1	105540	114872	65166.8	117196	18337.1	27676.3	21677.1	7740.5	30235.2	36044	40981.8	23396.5	32958.3
(9S,10S)-9,10-dihydroxyoctadecanoate	3.55759	3.96e-05	1.55999	up	C15988	86147.6	33078	45932	55716	24131.2	30318.1	57949.4	86499	95733.2	10376.8	18579.7	13333	18707.3	15420.5	23201.2	14803.9	17666.9	12813.5
Benzofuran	3.6663	6.82e-06	1.55804	up	C14512	3716.11	7050.35	5850.51	6834.18	3418.7	6438.31	7438.64	6414.13	15956.4	1557.69	1266.86	1719.86	1475.28	1595.67	2556.79	1962.43	2622.57	2458.4
L-Urobilin	5.31334	4.75e-05	1.51454	up	C05793	5.56101e+06	1.05629e+07	7.28968e+06	6.87506e+06	1.00544e+07	9.78464e+06	2.32153e+06	3.04171e+06	8.61719e+06	433924	2.04566e+06	412657	498262	2.44154e+06	868249	3.67783e+06	729784	957597
Proline betaine	2.75611	0.00207346	1.47368	up	C10172	73989.3	239938	286842	157596	68972.8	138575	106105	249613	264657	61369.5	33360.8	34565.7	39643.2	72326.3	26876.6	16665.4	188899	101846
Linoleic acid	3.74892	0.000299856	1.44665	up	C01595	41427.5	11164.1	5275.27	17760.6	14620.4	19120.2	8075.67	11317.6	6392.61	3017.17	7634.35	6616.83	3599.65	3866.26	1834.03	2097.17	2649.21	4736.76
17a,21-Dihydroxy-5b-pregnane-3,11,20-trione	2.49752	8.27e-06	1.42579	up	C05469	9361.45	9565.62	11329.4	11103.9	12332.3	9210.27	10915.4	7182.55	12968.2	5372.23	4568.07	4592.2	4808.13	3464.3	3109.04	1870.86	5575.95	4264.24
Chenodeoxyglycocholic acid	3.01202	7.29e-05	1.40774	up	C05462	26626.9	24545.9	40231.6	38079.7	65068.1	56785.4	59457.7	17335.5	38834.8	7377.51	8964.5	14393.9	13328.7	12457.4	11421.2	35802	8343.04	9745.72
Pregnanetriolone	2.41887	0.000552174	1.36895	up	C15368	24445.6	23146.3	26821.6	23423.3	30146.9	24528.2	28607.8	24393	33235.2	18368.5	10660.1	21600.7	7934.34	10177.4	9086.55	7568.51	3090.45	10215.8
D-Malic acid	2.73448	8.06e-05	1.33201	up	C00497	27257.1	36615	36768.8	46501.4	31077.3	47969.7	36565.8	39658.4	106771	7572.05	9357.35	19003.1	11131.5	20468.2	21010.1	20701.2	21772.7	18622.7
Acetoacetic acid	2.22752	1.13e-05	1.21074	up	C00164	20738.8	35217.4	39013.4	37721.5	17804.7	31767.9	34724.7	30848.8	35316.9	8818.02	9624.02	14413.2	11067.2	15529.8	17465.1	16828	17793.8	15576.9
5b-Cyprinol sulfate	2.75492	0.00856519	1.1995	up	C05468	47691.7	86495.2	78368.4	46942.1	19065.8	11998.4	22708.7	44316	14842	11412.6	27708.8	13585.4	8196.44	14054.7	3914.82	23921.1	16747.3	15645.5
I-Urobilin	2.75104	0.00287177	1.19316	up	C05794	295745	445614	431740	536596	706208	490435	194731	198826	664668	39069.9	121494	45070.1	42730.7	256022	158998	358659	132228	286845
3a,7a,12a-Trihydroxy-5b-cholestanoic acid	2.68476	0.00242662	1.18639	up	C04722	20409.3	18655.6	59470.5	26178.7	27161.4	53092.2	18320.6	43049.7	8604.42	7333.98	12134.5	11487.5	8395.25	13637.5	10415	18379.4	11525.7	9099.69
3-Methylbenzaldehyde	2.56055	0.00186934	1.16016	up	C07209	14944.4	30059.4	34568.1	30463.1	16922.2	23828.8	28841.3	25350.8	100600	7836.55	7080.09	13200.8	9211.06	14183.5	14514.7	22096.8	18596.4	12621
Creatine	2.2945	8.54e-05	1.1471	up	C00300	11290.3	9541.74	8494.46	6579.15	8116.84	15239.9	11297.8	9637.6	15557.6	2714.25	2987.31	7802.4	4911.56	5008.63	6800.7	3390.85	2862.96	5253.85
4-Oxo-1-(3-pyridyl)-1-butanone	0.0104863	1.69e-16	3.48752	down	C19567	11077.8	6643.68	7400.95	8538.05	11682.7	6598.99	8395.96	7053.26	4611	881451	1.06549e+06	861619	799510	695465	737691	557317	513925	753856
Beta-Cortolone	0.0123505	9.69e-16	3.36955	down	C05481	28481.1	27004.7	32053.9	28634.6	36449.4	24583	28637.6	28403.8	33717.7	1.91056e+06	1.89678e+06	2.34988e+06	2.08672e+06	2.89425e+06	2.69158e+06	3.62702e+06	1.89942e+06	2.34057e+06
Kynurenic acid	0.0154807	1.82e-17	3.27084	down	C01717	12447.6	11397.2	19656.5	11003.8	15399.7	14528.9	16135.1	18556.1	12016.4	918334	1.12001e+06	1.04707e+06	969417	1.11821e+06	1.07527e+06	963271	632555	627122
Indole	0.0939222	0.000121354	2.82259	down	C00463	73.9491	51.9349	86.5631	930.602	1342.33	44.67	52.6619	52.9866	859.661	4828.45	5536.48	5275.51	4031.42	3553.92	4249.9	3199.43	2920.39	3619.98
Isolithocholic acid	0.073981	7.43e-11	2.66334	down	C17658	19429.4	18126.7	24135.5	19853.1	25791.5	15257	20856.6	16640.6	22779.9	296586	264566	284673	373743	192731	371547	352272	158751	176986
Urocanic acid	0.152601	3.2e-07	2.2126	down	C00785	1907.86	3245.26	2793.3	3311.66	7486.75	3399.8	5117.69	1435.33	2469.89	24310.1	27004.7	29243.9	23052.9	20429.9	22947	20730.1	22432.2	14090.7
3-Methyldioxyindole	0.137935	2.1e-09	2.17684	down	C05834	2242.06	1835.55	2270.53	3311	2253.09	3715.49	3202.48	1522.7	4514.52	25066.1	21986.6	19263.9	16481.4	25740.5	20059.8	23732.9	8128.47	19824.1
4-(2-Aminophenyl)-2,4-dioxobutanoic acid	0.217691	0.000429743	2.14762	down	C01252	2042.68	2127.07	39127.1	21361.4	11546.6	4644.3	2220.96	1840.18	2340.5	46178.5	58412.8	54540.2	49922.8	45321.8	46453.4	37655.9	21452.1	40863.9
1-Methyladenine	0.262439	1.69e-06	1.78751	down	C02216	3455.72	3154.02	3784.5	3717.41	8138.75	2672.09	3763.4	2078.74	1784.79	13170	19004.9	12426.8	17556.9	10745.9	12655.4	16124.4	9513.54	12828.7
Glycyrrhetinic acid	0.274493	6.42e-07	1.7769	down	C02283	9714.04	10481.9	4427.65	11694.7	12664.1	8798.27	11507.1	10324.3	4887.14	24851.7	40137	34413.9	33982.7	45542.8	32520.9	35379.1	22537.8	38471.7
L-Asparagine	0.196672	0.00028473	1.66146	down	C00152	306.369	277.985	455.393	135.515	592.199	193.016	373.485	163.195	257.537	987.699	3327.33	564.399	691.618	630.833	1689.32	537.437	3982.45	1595.45
PE(20:4(8Z,11Z,14Z,17Z)/16:0)	0.331649	4.19e-06	1.65369	down	C00350	6653.97	6678.53	5313.72	2077.52	4176.36	6080.39	6255.86	7328	5925.17	17985.3	25928.4	17059.5	19078.2	12679.7	15115.9	11115.8	18752.3	14522.9
Cytidine	0.364006	0.000157451	1.64873	down	C00475	6325.12	4917.35	2613.89	5248.42	15140.3	2750.26	4440.38	2909.47	2868.69	13814	10589.9	14875.4	11953	17764.6	18904	17435.6	8651.45	15718.3
L-Histidine	0.343448	9.83e-06	1.57443	down	C00135	3065.94	1587.52	2172.89	1512.87	2618.62	3754.74	2054.3	1427.37	4086.8	6310.68	7007.01	8009.23	6706.95	10815.3	5984.45	11016.6	4222.39	4801.88
PC(16:0/20:3(5Z,8Z,11Z))	0.306791	1.91e-05	1.46229	down	C00157	658.944	642.148	569.023	1270.43	835.656	760.692	974.394	739.94	1020.92	3784.4	2970.59	3457.48	4111.6	1033.22	2182.34	2073.85	3081.62	1660.7
9-cis-Retinol	0.337452	1.99e-05	1.45911	down	C16682	2411.51	2224.13	1801.25	1665.19	2463.61	4833.22	2421.65	2518.15	1515.87	6304.3	8586.01	10087.3	7568.21	3323.59	6982.1	11361.6	6804.37	3746.09
Chrysoeriol	0.375148	2.02e-05	1.42821	down	C04293	31316.7	20857.9	37118	33752.4	54889.2	22277.4	24133.7	21935.8	36718.2	57863.1	49742.2	121428	66784.9	97046.8	108707	130273	57496.7	65024.4
Adenine	0.302971	0.00016088	1.4049	down	C00147	896.652	910.086	975.821	1249.81	1240.22	1281.27	1013.57	930.182	750.62	1864.4	3995.96	6980.38	2116.42	2292.53	6149.24	1632.55	3169.76	2323.84
Guanine	0.393859	1.66e-05	1.40118	down	C00242	2306.73	2220.16	3693.51	1602.85	4539.04	2295.21	2906.11	2126.86	1682.49	5396.51	3979.62	4356.24	7611.81	7436.89	6713.63	6601.5	11360.2	5887.04
4-Pyridoxic acid	0.442499	1.43e-05	1.38923	down	C00847	12202.3	6513.06	9494.57	6313.66	11020.4	13424.3	7834.1	5724.68	7155.44	17343	18152.8	22208	21166.4	21524.3	23066	21496.2	17509.3	17608
Brassinolide	0.3402	9.53e-06	1.38098	down	C11049	56997.3	59119.9	78592.3	67895.6	84140.5	46204.9	59218.5	53322.6	81017.8	135526	227329	276874	169313	146276	323947	215181	113622	115945
Nicotinic acid	0.431156	6.36e-07	1.32667	down	C00253	544.374	507.017	466.441	519.9	582.324	308.265	370.18	474.935	371.166	797.122	893.978	1005.04	1175.59	790.061	1364.87	904.548	1520.64	1160.92
1-Methyladenosine	0.49898	3.78e-06	1.27849	down	C02494	1593.44	1623.72	1455.59	1578.97	2471.66	1731.93	1415.56	1489.25	2029.23	3997.55	3914.68	3425.57	3745.86	3086.78	4048.2	3161.74	1917.38	3543.89
Cosmosiin	0.376813	4.16e-05	1.27461	down	C04608	8891.1	6262.5	16151.9	12034.3	10094.2	7706.6	12271.5	10755.2	9452.69	21144.3	26156.5	29993.7	16413.9	18246.4	27132.8	23809.8	63591.5	21963.3
(S)-2,3,4,5-tetrahydropyridine-2-carboxylate	0.41226	6.47e-06	1.26002	down	C00450	7498.8	10677.5	9792.93	8474.13	9648.18	8348.28	6444.03	4994.55	15023.3	22233.8	14423.5	27260.4	23726.9	22494.3	31385.3	22088.9	16093.4	16533.1
5,6-Dihydroxyindole	0.467039	0.000144062	1.24885	down	C05578	1454.28	1234.42	1370.58	2445.61	3646.01	2074.62	1918.91	1618.13	2710.05	2816.09	4313	4753.57	5085.19	5468	3482.25	3319.43	7167.45	3147.59
Indole-3-carboxyaldehyde	0.448331	0.00103313	1.20597	down	C08493	5685.34	4590.47	9748.83	7875.96	7727.81	11682.9	6272.31	2110.18	2852.3	13482.3	19380.8	14476.6	9128.06	12145.9	16742.2	13169.5	14229	17832.6
N-(p-Hydroxyphenethyl)actinidine	0.470071	0.000700794	1.19552	down	C09984	8722.35	6984.59	8549.18	8882.93	26586.6	8105.64	4402.15	8797.76	7408.34	13418.9	28237.4	24552	26758.2	19030.3	16632.8	15810.9	12824.7	30875.7
Thymine	0.461927	0.000244101	1.18181	down	C00178	2211.72	1315.38	2069.48	1447.72	2345.93	2297.45	1471.66	714.074	1282.61	2651.41	2506.91	4349.22	4122.21	5734.7	3167.95	4842.05	3020.58	2415.37
Hydroxyphenylacetylglycine	0.448926	2.41e-05	1.17483	down	C05596	982.301	1127.11	949.962	808.18	1617.51	770.904	721.11	779.242	909.197	2522.12	2003.54	1629.43	3142.34	1224.64	2474.35	2831.04	1545.84	1929.47
6-Hydroxynicotinic acid	0.42874	2.64e-05	1.16395	down	C01020	1957.04	1616.3	1444.64	1818.04	2091.57	1463.12	1530.01	1489.37	1420.77	2345.4	2226.03	5017.15	2825.75	4464.71	4414.12	5314.5	3947.29	4036.72
p-Cresol	0.285039	0.0210136	1.16201	down	C01468	2199.1	1576.8	6708.69	1269.3	6537.5	11258.7	1531.36	593.419	2759.53	1564.44	3524.44	20533.5	3535.69	21642	15491.5	22074.5	4035.79	28403.8
PE(18:4(6Z,9Z,12Z,15Z)/18:4(6Z,9Z,12Z,15Z))	0.365511	0.00649761	1.15731	down	C00350	2061.95	1877.6	1985.59	2729.25	2842.19	2047	2390.24	2147.52	2206.75	5036.45	2577.38	4324.14	4778.59	3390.07	4024.57	2596.64	20833.2	7944.98
L-Tyrosine	0.479684	0.000136959	1.1397	down	C00082	4159.01	3208.69	2454.35	4570.94	2807.22	3164.26	3055.94	1931.75	2517.56	5890.87	6990.96	4975.2	5532.91	4697.14	6959.35	8785.83	3582.35	10685.6
3-beta-Hydroxy-4-beta-methyl-5-alpha-cholest-7-ene-4-alpha-carboxylate	0.457923	0.00144605	1.12745	down	C04840	57785.8	53031.9	68218.5	60597	58300.4	48184	65048.9	46835	63594.5	122395	97638.2	75785.8	115887	195037	80117.5	143263	246549	62373.9
Betonicine	0.361606	0.0463487	1.07451	down	C08269	5906.03	1681.5	2196.87	2270.61	4262.73	1769.3	2714.35	4611.62	2426.03	410.238	9293.89	12343.6	10371.7	9265.45	9832.78	9924.47	6826.88	8718.2

## Sheet: FMT mice
	Group
	HFD-FMT					ND-FMT
MS2Metabolite	HFD-FMT01	HFD-FMT02	HFD-FMT03	HFD-FMT04	HFD-FMT05	ND-FMT01	ND-FMT02	ND-FMT03	ND-FMT04	ND-FMT05	ND-FMT06
(-)-beta-Elemene	2281.6	1930.79	4190.96	3047	4972.61	2217.01	2602.58	2648.59	2533.18	6215.37	1676.56
(-)-N6-(2-Phenylisopropyl)adenosine	12797.7	12168.1	14785.5	10491	14666.8	4236.49	16129.5	12787.2	12744.9	7667.66	7290.76
(-)-Riboflavin	40437.8	24545.1	70157.4	49675.3	46389.5	21927.9	48178.4	34578.9	46859.8	51758.1	29385.7
(.+/-.)-Talinolol	2129.74	10082.8	2575.15	16487.8	15220	1687.53	16582.9	5529.92	9959.41	13217.4	6492.68
(+)-.alpha.-Tocopherol	366.895	533.048	342.703	312.29	249.997	2308.15	1672.88	1614.3	1726.94	1159.11	2267.13
(+)-Myrtenyl formate	9533.21	9079.08	12629	11024.2	6990.16	5424.91	8659.89	5049.6	8394.46	8692.61	11043
(10betaH,11xi)-11-Hydroxy-13-nor-6-eremophilen-8-one	18523.2	23574.8	21544.4	27699.4	23505.1	18931.1	29331.3	25831.5	24704.6	21164.5	24984.9
(10E,12Z)-9-HODE	47098.8	66901.2	22618.1	57251.5	45176	77356.7	64116.5	60437.2	49835.4	61466.6	357183
(17alpha,23S)-Epoxy-28,29-dihydroxy-27-norlanost-8-ene-3,24-dione	1.00869e+06	1.34073e+06	681647	703889	1.19592e+06	375086	399583	339256	777032	742338	724661
(1R,2R,4R)-1,8-Epoxy-p-menthane-2,4-diol	4345.17	9197	5625.59	6256.8	1927.5	9148.93	8307.1	5822.21	6624.33	9006.15	7517.73
(1S,2S,4S,5R)-1,8-Epoxy-p-menthane-2,5-diol	74263.9	65905.5	65926.5	72094.2	77193.7	44493.5	48485.8	37197.8	59101.6	51908.9	52088.9
(22E,24R)-Stigmasta-4,22-diene-3,6-dione	1696.85	2207.84	3750.52	1954.33	2966.62	2231.49	2028.69	1347.82	1771.33	1593.33	1556.79
(25R)-4beta,26-dihydroxycholesterol	8459.36	19616	8683.68	12813.8	9600.77	36854.7	33283.1	14556.7	19622	8576.6	10136.3
(2E,6E)-2,6-Nonadienal	8292.65	10559.4	5098.72	12266.3	8642.49	11611.7	11100.2	10975.6	9451.17	9611.47	10304
(2xi,20beta)-2,20-Dihydroxy-3-oxo-12-ursen-28-oic acid	63236.5	55387.2	59902.1	34952.9	70963.2	59935.8	77816.5	81886.7	95537.5	68320.1	66391.9
(3.beta.)-Allopregnanolone sulfate	12822.1	16132	17386.2	11372.7	15722.5	6919.65	12637.3	10842.2	13574.8	11689.3	15239.3
(3beta,5alpha,9alpha,22E,24R)-3,5,9-Trihydroxy-23-methylergosta-7,22-dien-6-one	123668	172230	298792	108200	197209	68980.7	145554	118185	253985	66714.5	97251.4
(3beta,5alpha,9alpha,22E,24R)-5,9-Epidioxy-3-hydroxyergosta-7,22-dien-6-one	15799.5	17370.8	17375.9	25282.2	26685	30908	19315.7	19995.7	23618.9	20427.4	19200
(3-Methyl-2-butenyl)-benzene	1073.12	1490.34	870.041	1660.77	1376.59	2306.25	1163.06	6761.77	1832.12	1802.09	1921.54
(3-Phenylpropionyl)glycine	2833.17	1004.16	2394.01	2740.11	460.73	1516.56	1696.23	3224.53	1479.71	5307.86	4107.84
(3'RS,3'SR)-Astaxanthin	23670	53922.4	19693.5	66007.5	56891	18166.7	25127	26048.2	44392.4	34103	33658
(5.alpha.)-Androst-2-en-17-one	11248.8	9160.19	8396.04	6207.58	5301.39	7740.01	7690.37	8866.26	4518.01	3639.8	7506.5
(6alpha,22E)-6-Hydroxy-4,7,22-ergostatrien-3-one	172823	128363	249307	178548	42527.1	107210	172064	128432	108782	61122.1	128397
(9R,10S,12Z)-9,10-Dihydroxy-8-oxo-12-octadecenoic acid	27638.8	33142.7	32689.3	26347.5	28297.8	29532.1	31606.9	27121.9	29650	23662.2	20829.8
(9S,10E,12S,13S)-9,12,13-Trihydroxy-10-octadecenoic acid	39514.6	39172.5	46250.2	53488.3	40137.7	11907.4	59878	15886.1	34348.8	31398	28989.3
(9S,10S)-9,10-dihydroxyoctadecanoate	39857.7	51591.5	43563.3	49231	30592.7	106239	19413.7	52282.4	47912	26378.8	48329.8
(R)-Butyrylcarnitine	6026.5	1283.21	1102	1878.19	6123.84	6878.81	5679.47	3417.66	6722.19	826.353	1285.38
(S)-10-Hydroxycamptothecin	17296.5	34143.1	3805.87	1421.12	14485.6	2191.76	29701.8	3219.68	530.14	1244.34	809.577
(S)-2,3,4,5-tetrahydropyridine-2-carboxylate	25608.9	47816.9	38100.3	40381.8	15517.6	15581.9	24969.9	27975.4	37835.7	20592.3	21608.4
(S)-p-Mentha-1,8-dien-10-yl acetate	814.791	555.604	464.189	643.684	816.506	5133.76	1758.93	3492.82	1603.55	3049.48	2045.52
[DAla2] Leu-Enkephalin, amide	34662.6	18610.9	29300.4	15300	22027.2	7748.97	17300.9	12844	21173.4	17414	13322.6
1-(1Z-Octadecenyl)-sn-glycero-3-phosphocholine	8522.36	5469.48	1224.45	5206.67	3021.36	1387.46	2009.82	1367.76	3057.17	2166.94	960.085
1-(p-Tolyl)butan-1-one	9615.61	7305.82	12698.9	7687.02	5692.7	6473.01	6344.72	4094.44	8703.24	7361.23	8727.3
1,1'-[1,12-Dodecanediylbis(oxy)]bisbenzene	9986.06	12903.7	14888.3	13083.9	12044.6	12755.7	17512.8	15655.6	19323.7	16339.7	14324.6
1,1-Diethoxy-2,6-nonadiene	28376.7	11970.3	8849.22	11868.5	14447.8	9932.73	6209.05	7725.87	11456.9	10583.9	6845.38
10,11-dihydro-12-oxo-LTB4	7650.76	13747.2	8836.24	13378	9344.03	9065.65	14961.5	17542.2	9725.51	8170.06	7728.01
10'-Apo-beta-carotenal	12971.6	9117.14	31946.4	7209.66	28879.3	16842.6	24443.3	26826.7	19174.1	10189.5	21740.4
10-Hydroxymorphine	3559.91	5208.38	2535	4305.73	8072.73	2515.52	5474.02	4891.39	10239.4	6829.87	8845.51
11,12,14-Trihydroxy-7-methoxy-8,11,13-abietatrien-20,6-olide	2018.22	3985.88	2721.46	5182.45	3859.87	4413.12	3738.46	4220.79	3667.45	4245.87	1735.92
11,12-Methylenedioxykopsinaline	15851.3	8167.16	18089.9	18836.2	17640.1	18228.9	12269	6913.49	18079.5	7855.24	17636
11'-Carboxy-alpha-tocotrienol	843493	345808	219791	323352	691907	180958	148075	273479	551782	473791	637380
11'-Carboxy-gamma-chromanol	301937	116137	57352.6	136715	356904	303241	101000	97430.7	105112	312029	231429
11'-Carboxy-gamma-tocotrienol	13169.7	6807.34	10046.3	27374.4	22649	14499.5	11005.7	3804.06	13582.2	14811.2	15491.3
11-Methylgerberinol	58012.8	55295.1	39109.8	43049	35579.9	31978.1	34029.9	143479	59903.2	37896.3	39449.4
12,13-DHOME	121910	116718	146326	76212.6	110977	37361	41852.1	43405.1	111169	69155.7	44458.1
12a-Hydroxy-3-oxocholadienic acid	45458.5	32480.1	28344.1	38567.8	17970.7	16278.4	24055.8	21356.5	24707.5	20226.2	16249.6
12-Ketodeoxycholic acid	9.5545e+06	7.1502e+06	1.57401e+07	7.1917e+06	4.72328e+06	497075	3.42503e+06	2.34032e+06	5.96476e+06	3.39386e+06	3.98675e+06
12-Oxo-20-trihydroxy-leukotriene B4	17021.6	19289.4	8534.64	15633.1	35572	16390.6	17515.9	14517.6	19880.6	5049.06	17822.3
13,14-Dihydro PGE1	1.49303e+06	979011	944562	777895	3.09543e+06	197296	3.42416e+06	2.82972e+06	1.1354e+06	1.70124e+06	1.29659e+06
13,14-Dihydro PGF-1a	3.87548e+07	2.56611e+07	3.46155e+07	2.78191e+07	3.03547e+07	4.48067e+06	1.65847e+07	1.73671e+07	3.50569e+07	2.12659e+07	2.17716e+07
13,14-Dihydro-15(R)-prostaglandin E1	2.03544e+07	1.36524e+07	1.95252e+07	1.35838e+07	1.7753e+07	6.09967e+06	5.12344e+06	5.92116e+06	2.15415e+07	8.61895e+06	4.34008e+06
13,14-Dihydro-15-keto PGF2a	16903.1	61255	36848.2	38185.3	28106.7	80666	101134	173971	67053.4	63677.6	68564.3
13'-Carboxy-alpha-tocopherol	124857	186470	169179	176886	64395.4	48932.9	161212	124688	70564.7	64360.3	51495.3
13'-Carboxy-alpha-tocotrienol	94342.5	112043	106333	100400	180166	55934.5	119265	84920.7	58473	35147.2	43735.3
13'-Carboxy-gamma-tocopherol	8652.85	9114.98	8860.16	11422.3	9027.46	8731.62	10550.7	6609.42	8843.2	6448.55	7930.35
13-cis Retinol	818.514	809.541	1194.6	774.377	920.863	525.643	714.78	1077.96	673.934	821.324	617.17
13-HODE	82098.1	236835	119713	122696	98582.5	118753	211151	208442	152347	96608.2	65836.9
13-Tetradecene-1,3-diyne-6,7-diol	2102.41	1840.64	1975.96	2403.78	1618.93	4378.06	2821.19	1929.96	1723.86	1943.04	2940.38
15-Oxo-11Z,13E-eicosadienoic acid	11366.3	18317.6	38029.7	23138.7	7913.95	20696	25476	18721.8	18887	8280.18	8479.83
16,16-Dimethylprostaglandin A1	20285.6	27035.1	21637.6	28340.5	28100.3	18508	26910.4	16889.7	25163.3	20097.9	16675.1
16-Hydroxy-3-oxo-12-oleanen-28-oic acid	6216.38	20662.7	15240.9	9916.47	8003.15	37401.8	22430.6	62866.6	17710.5	24102.2	14561.9
16-Hydroxyhexadecanoic acid	12279.4	35021	42767.4	15530.3	15503	7947.23	11463.5	6063.41	14422.5	7633.98	18390.8
16-Phenoxytetranorprostaglandin E2	25659.1	39512.4	48973.9	43654.2	61547.3	86644.2	61792	53936.5	44856.4	46686.5	40753.6
17.beta.-Dihydroequilenin	58726.5	59454.7	10447.2	68795.9	46557.4	26174.2	44142.3	30975.7	39563.2	25947	47684.7
17a,21-Dihydroxy-5b-pregnane-3,11,20-trione	3276.26	5042.93	5643.28	9215.18	5005.09	4225.74	6029.82	4054.72	3249.12	4413.18	6152.95
17beta-Estradiol-2,3-quinone	8733.29	7271.19	12674.1	11745.4	12560	9952.97	13138.1	8934.33	9299.68	12946.9	13549.7
19(20)-Epoxy-4Z,7Z,10Z,13Z,16Z-docosapentaenoic acid	312958	729532	407994	767128	322917	203285	725344	754561	503053	168839	94637.7
19alpha-19-Hydroxy-3,11-dioxo-12-ursen-28-oic acid	3.11691e+06	5.78531e+06	1.64017e+06	1.23962e+06	3.24219e+06	228290	360174	565072	1.75134e+06	1.40569e+06	1.39452e+06
1-Aminocyclopropanecarboxylic acid	27097.3	130802	33411.5	95496.7	19539.9	47656.9	58095.1	55129.7	42404.1	21255.7	26405.6
1b,3a,12a-Trihydroxy-5b-cholanoic acid	202543	115485	153642	287531	156238	75156	176713	128644	156376	151843	87965.3
1-Heptadecanoyl-sn-glycero-3-phosphocholine	3948.19	6595.57	6070.63	4778.16	3859.28	21114.1	7901.43	7351.64	9708.49	9793.26	9959.1
1H-Indazole-1-pentanoic acid, 3-[(tricyclo[3.3.1.1(3,7)]dec-1-ylamino)carbonyl]-	20387.7	16062.2	35096.5	19635.8	25516.4	22412.8	13513.5	16342.9	14322.9	24199	20410.7
1H-Indazole-3-carboxamide, 1-pentyl-N-tricyclo[3.3.1.1(3,7)]dec-1-yl-	5667.95	8168.42	5507.61	9052.46	9336.37	8573.25	3332.22	7860.39	5536.36	6746.31	5251.76
1H-Indole, 3-methyl-1- (trimethylsilyl)-	17691.7	47106.5	20459.9	31291.6	21701.1	33378.1	26194.3	26544	26562.6	10833.5	18071.1
1H-Indole-1-acetic acid, 5-fluoro-2-methyl-3-(2-quinolinylmethyl)-	19387.6	11972.2	9395.12	8649.03	20227	11278.3	12086.4	8282.61	14435.1	11334.6	15169.8
1H-Pyrrole-2-carboxaldehyde	1045.96	2149.06	673.171	1772.23	525.945	2195.36	1454.55	1056.09	1065.8	750.838	633.187
1-Methyladenine	16486.2	13373.8	10284.8	11076.2	12495.3	31924	13730.4	9612.37	18634.7	24333.1	19420
1-Methyladenosine	2907.78	3895.76	2983.52	2409.79	3374.37	2837.77	3271.2	2560.94	4256.54	3607.97	3542.3
1-Methylcyclohexanol	54837.8	52118.2	62430.3	54045.4	75398.2	35053.9	17648.1	33394.2	75732.9	42930.6	13810
1-Myristoyl-2-hydroxy-sn-glycero-3-phosphoethanolamine	18227.3	30900.7	8022.05	31753.6	26347.7	62946.2	38879.6	65605.2	31226.8	73954.4	41275
1-Naphthalenamine	8400.71	6994.11	11337	7088.17	7112.07	13654.2	8344.23	5522.55	6916.1	8702.71	10083.3
1-Oleoyl-2-hydroxy-sn-glycero-3-phospho-(1'-rac-glycerol)	7105.2	8289.99	5132.93	5574.12	9102.15	5701.76	5233.07	5368.43	4895.16	8549.83	12388.7
1-Oleoyl-sn-glycero-3-phosphocholine	7317.51	14201.7	17277.9	3428.68	6735.8	3118.5	8768.34	4266.92	8299.09	3903.34	6069.13
1-Palmitoyl-2-linoleoyl-sn-glycero-3-phosphate	3397.02	6062.83	7126.57	2053.29	3613.22	5979.66	4731.78	8006.7	5731.24	4359.93	8325.39
1-Stearoyl-2-hydroxy-sn-glycero-3-phosphate	10303.1	6502.55	6787.47	8464.51	3768.58	10440.7	2537.39	6476.04	7350.89	7856.2	10510.9
1-Stearoyl-2-hydroxy-sn-glycero-3-phosphocholine	7119.33	9984.81	4804.38	8234.59	23572.8	9702.92	16302.2	7397.63	4237.33	5473.34	6699.22
1-Tetradecene	2623	5334.98	2861.15	5687.32	5158.18	7608.99	1928.02	4212.57	4809.59	4119.67	8601.93
2-(2-Methylbutanoyl)-9-(3-methyl-2E-pentenoyl)-2b,9a-dihydroxy-4Z,10(14)-oplopadien-3-one	3614.33	8438.16	5371.53	4620.6	6603.13	6512.34	6880.85	3069.89	5888.47	3890.8	9381.89
2(N)-Methyl-norsalsolinol	8512.2	23113.1	5636.44	7157.89	11381.9	6485.77	12275	7043.94	3919.11	7002.06	7105.51
2,12-Tetradecadiene-4,6,8,10-tetrayne	7982.95	2362.22	5568.38	21747	21203.9	1379.96	20536	9552.36	10167.3	23194.7	19965.1
2,2'-Dihydroxy-4,4'-dimethoxybenzophenone	3340.64	4067.92	8103.81	2540.6	26172.4	13014.2	2480.8	4789.56	18083.4	4410.34	25679.4
2,3-Dimethyl-3-hydroxyglutaric acid	5088.8	4856.58	3204.62	2391.58	2487.52	4502.83	3396.8	3199.08	3276.1	4116.44	3793.75
2,4-Dimethylphenol	27610.9	16034.6	7994.96	2682.57	4594.36	20355	32351.3	28977.3	19099.1	36230.2	31081.9
2,4-Toluenediamine	6125.85	6703.41	3041.77	5641.19	6794.37	4101.3	5302.84	4432.86	6103.88	5821.37	3053.23
2,6-Di-tert-butyl-4-hydroxymethylphenol	43480.2	43359.8	41909.1	40476.1	38847.8	49817.9	46139.1	59839.6	53359	49416.1	58624.7
2,6-Di-tert-butyl-4-methylphenol	33959.1	70462.7	37233.2	30653.2	34375.3	29894.5	26654.8	41388.4	92526.1	31310.1	34949
2,9-Dimethyl-2,9-diazatricyclo[10.2.2.25,8]octadeca-5,7,12,14,15,17-hexaene-3,10-diol, 9CI	3216.33	3131.41	3562.59	602.816	2151.44	1938.35	2952.96	2753.69	3158.54	2334.08	4911.33
20a,20b-Dihomo-9-oxo-11R,15S-dihydroxy-5Z,13E-prostadienoic acid	11495.4	27420.1	27191.9	38967.4	26988.1	19611.8	22034.4	21379.3	26507.1	22873.5	18744.9
20-Trihydroxy-leukotriene-B4	17751.7	8658.12	10370.9	12337.6	11703.8	11177.8	9777.7	7293.16	11022	8052.76	10410.1
21beta-Hydroxyhederagenin	213484	15345.5	86865.2	19782.1	50549.1	118016	96059.3	67446.4	98141.8	102907	173224
21-Hydroxy-5.beta.-pregnane-3,11,20-trione	88732.4	97567.6	91546	109913	101772	65955.1	132066	105438	92597.6	75559.5	67215.1
24-Hydroxyglabrolide	244893	94863.6	126724	83241.2	69309.5	398005	437584	293349	461850	828315	440764
26,27-Dinorcholest-5-en-24-yne-3,20-diol, (3.beta.)-	2304.43	2492.93	1982.39	2422.09	2007.3	2517.56	2069.51	2860.89	2800.3	1897.1	1855.7
27-Nor-5b-cholestane-3a,7a,12a,24,25-pentol	52673.4	69101.8	91799.5	61438.5	70863.7	43124.1	82298.4	87170.4	45839	23094.4	33768.1
28-Hydroxyglycyrrhetic acid	19612.1	599614	475128	352428	68715.5	477717	461080	382811	62490.2	705777	533592
28-Hydroxymangiferonic acid	328818	38928.1	595240	8754.07	9640.34	26283.5	12737.7	18675.7	18538.2	30466.3	31522.8
2-Acetamido-2-deoxy-3-O-(.beta.-D-galactopyranosyl)-D-glucopyranose	4851.4	8030.2	12647.4	11432.5	8267.43	2611.95	1973.29	11000.6	3425.39	11113.5	10020.3
2-Amino-4,6-dihydroxypyrimidine	8175.84	5879.74	8346.57	9929.64	9264.01	8439.78	9453.86	6653.92	10882.4	9857.5	10542.9
2-Aminoadipic acid	4770.51	5243.22	5591.93	4252.14	4560.28	4211.4	4335.6	1838.1	3265.57	2748.29	3374.67
2-Aminoisobutyric acid	14453.4	33843	14329.7	32950.3	12769.1	17805.4	23743	23893.9	18027.2	11827.6	13604.1
2'-Apo-beta-carotenal	8029.92	10075.3	15313.8	10966.6	8789.82	14089.3	10232.1	23342	16024.1	14713.6	14828.8
2-Arachidonoylglycerol	4216.87	4919.42	5816.17	8588.84	5725.83	4345.06	3025.81	5602.65	1951.74	5115.22	3395.03
2-Deoxyribose 5-phosphate	7724.15	6045.03	4828.69	7565.67	8936.41	3924.53	8694.63	2023.58	7196.73	13765.1	8378.12
2-Furancarboxaldehyde	1853.76	3252.94	1708.04	2271.48	1639.19	613699	1985.23	323848	2100.72	2272.11	2609.94
2'-Hydroxy-2,3,5'-trimethoxychalcone	197377	20688.1	169291	46571.5	101813	30520.9	43867.7	15141.9	79274.6	149566	93331.3
2-Hydroxyacorenone	23916.7	18262	21437.1	52978	24694.4	21819.7	23550.7	44306.7	19461.4	18452.4	32930.1
2-Hydroxypalmitic acid	29457.2	6172.92	10957.7	19861.4	18495.6	24941.7	21217.6	15249.4	14991.4	20569.8	26117.1
2-hydroxystearate	34815.4	296988	314750	144512	70536.3	88841.1	60506.1	12321	96417.8	22250.6	74520.8
2-Indolinone	3760.83	1220.64	3089.72	4838.02	5421.21	8723.81	4923	6982.24	4193.39	8286.27	5310.71
2-Isopropylmalic acid	10631.5	8572.15	9312.24	11183.2	11168	10462.2	7414.9	5165.29	11587.9	11384.2	9232.91
2-Keto-3-deoxyoctonic acid	9359.99	8373.2	7816.8	4819.21	9173.66	5508.06	5279.72	3611.76	5091.98	2405.08	4074.89
2-Linoleoylglycerol	1273.07	2110.15	2493.09	2351.7	1451.84	2547.97	2198.06	2433.88	1539.49	2745.65	1630.39
2-Methoxy-4-vinylphenol	6122.97	8898.42	13554.7	3293.15	9950.99	20089.6	2358.75	8294.29	2013.65	3021.89	11389.2
2-Methoxyestradiol-3-methylether	9171.63	8646.31	14318.6	10284.2	34747.3	14080	9164.71	10003	12375.4	8837.56	15651.1
2-Methyl-3-hydroxypropanoate	9773.66	8128.1	9780.38	8484.27	7853.64	9777.85	12468.6	12252.3	10039.6	10313.3	9808.64
2-Methyl-5-(8,11-pentadecadienyl)-1,3-benzenediol	32789.7	27682	32285.6	31467.2	22904.3	65657.6	22660.6	55450.6	41308.6	35373.6	35096.4
2-Methylpropanal	1326.06	3862.66	2819.86	4124.43	3503.66	3439.8	4440.59	3394.61	1278.85	2725.69	2368.05
2-Methylquinolin-8-ol	2979.58	3895.33	3728.33	5134.18	2485.99	1318.62	4460.39	8734.76	6044.8	4828.99	2486.85
2-Oxovaleric acid	1957.77	494.975	2147.04	1609.85	793.622	693.838	629.776	1856.34	943.327	992.168	1999.92
2-Propylglutaric acid	11259.5	13142.3	10898.4	19873.6	11453.4	18210.3	13371.1	6634.65	11784.9	6405.77	9089.05
3-(2-Furanylmethyl)-1H-pyrrole	348954	226357	285667	348802	357187	339181	307241	210449	365445	387031	308100
3-(8,11,14-Pentadecatrienyl)phenol	18357.6	21089.8	20180.2	44040.2	34297.8	9062.21	34390.1	11749.9	36993.2	14598.1	15449.4
3,???4-???Dimethyl-???5-???propyl-2-???furanundecanoic acid	36554.4	24054.2	26470.7	37208.3	44002.1	44394.1	25356.8	70089.7	24680.2	41597.8	30331.8
3,3,5-triiodo-L-thyronine-beta-D-glucuronoside	1066.17	1715.59	2536.08	2368.87	986.791	1035.88	1349.55	2101.6	931.632	1258.62	1270.45
3',4',5'-Trimethoxyflavone	1577.72	1762.58	1405.97	1059.65	1891.13	2393.62	1784.2	1934.58	1886.21	1948.28	1772.11
3,4-Dihydro-2,2,5,7,8-pentamethyl-2H-1-benzopyran-6-ol	8213.73	11559.6	15910.8	9784.02	8278.51	11921.1	15294.2	9617.14	12866.5	5366.14	16032.1
3,4-Dimethylphenol	17547.1	6528.88	8794.52	8852.71	7447.17	4789.99	7944.2	13689	11119	3614.64	6064.5
3,4-Methylenesebacic acid	259224	201697	207121	227840	266374	144183	180607	167839	177390	246534	264466
3,5-Di-tert-butyl-2-hydroxybenzaldehyde	24596.5	14147.5	24155.2	22622.8	13799.2	17175.9	17934.5	19941.4	29182.3	7696.01	14478.2
3,6-Dimethoxy-4-phenanthrenol	21266.9	7636.84	19603.9	4768.34	9613.87	4036.44	5632.87	1845.49	9997.52	14503.5	11069.2
3,7-Dihydroxy-12-oxocholanoic acid	295793	188395	224907	137990	145870	202595	100132	122232	311313	96857.7	59118.7
3a,7a,12a,19-Tetrahydroxy-5b-cholanoic acid	76794.2	23012.9	97598.8	50366.3	36497.2	36568.1	35947.5	40591	97546	26511.2	9535.58
3a,7a,12a-Trihydroxy-5b-cholestan-26-al	28112.2	38250.9	45034.1	60550.7	28525.4	14116	24111.4	22007	42661.6	15810.8	13051.6
3a,7a,12a-Trihydroxy-5b-cholestanoic acid	18667.4	8504.08	21105	21055.7	14428.7	17437.9	16312.4	24606.9	25664	20142.6	20220.7
3a,7b,12a-Trihydroxyoxocholanyl-Glycine	41029	18800.8	34254.6	26898.3	110038	70927	64436.1	67502.3	53136.6	42768.7	63932.8
3a,7b,21-Trihydroxy-5b-cholanoic acid	108215	97076.8	62441.6	98479.1	61430.6	6925.36	51133.4	143705	88063.2	60262.9	143338
3-Acetyl-7-diethylaminocoumarin	3017.06	4202.36	2526.93	3462.6	2700.69	6275.25	5291.12	5128.29	2724.82	2258.88	1678.13
3alpha,7alpha,24(S)-trihydroxy-5beta-cholestan-27-al	9133.22	11039.5	14648.1	11558.4	27597.4	11576.3	9173.81	8178.9	16224.4	8746.42	28653
3b,15b,17a-Trihydroxy-pregnenone	9717.43	12452	23155.4	32614.1	15696.2	6581.72	13347.3	9287.61	2397.15	9080.89	6935.55
3beta,7alpha-Dihydroxy-5-cholestenoate	160574	90675.9	98422.4	67939.4	164877	49084.4	44529.5	74965.9	112909	82106.6	119885
3-beta-Hydroxy-4-beta-methyl-5-alpha-cholest-7-ene-4-alpha-carboxylate	111946	90230.2	78680	86911.5	62345.5	82052.2	57048.8	69993.5	104570	66426	48874.1
3b-Hydroxy-5-cholenoic acid	36951.4	9929.62	25916.3	96154.5	104548	25835.4	38899	17977.4	23689.6	48580.8	34971
3-Bromophenol	3895.93	2251.81	2248.75	2302.3	2642.28	2459.4	3651.76	2153.26	3052.49	3507.26	2771.43
3-Carboxy-2,3,4,9-tetrahydro-1H-pyrido[3,4-b]indole-1-propanoic acid	85231.4	33676.4	55601.3	60493.2	65490.6	27843	50070.1	25903.2	112876	69405.7	44821.3
3-Coumaric acid	67459.3	44840.6	70859.4	65643.1	63616.5	44696.5	60558.9	16024.3	64359.2	47448.9	54449.5
3-Dehydroxycarnitine	3418.59	7849.21	3978.05	4358.38	2393.74	3230.11	3685.97	5166.54	4003.55	1879.85	1546.09
3-Hydroxy-4-methoxycinnamic acid	15065.2	12229.6	13131.6	18139.6	15580.1	13931.1	26768.5	17876.1	17194	16159.2	17926.9
3-Hydroxycinnamic acid	7194.62	14299.4	9023.82	9635.26	7735.53	9940.2	12226.7	22216.9	9520.1	8741.94	10844.3
3-Hydroxydodecanoic acid	22325.6	12940.9	49790.8	25353.8	18842.4	8142.66	14686.9	18835.5	22492	17844.9	20742.9
3-Hydroxypicolinic acid	1104.97	732.452	1107.52	832.72	926.547	950.805	4376.39	747.008	753.736	533.331	1023.12
3-keto-Digoxigenin	4541.2	4136.43	4212.25	4327.77	4240.98	4520.91	7818.2	7849.01	3939.59	3472.89	3294.23
3-Methoxy-2-(4-methylbenzoyl)-4H-1-benzopyran-4-one	10004	6924.51	10651.1	6211.93	3602.35	7585.73	4048.25	5535.27	5601.86	5388.02	5896.67
3-Methyl-3H-imidazo[4,5-f]quinoxalin-2-amine	26513.5	20687.6	22457	21899.9	22692.7	26252.7	25332.1	18791.3	26167.1	23048.6	24400.1
3-Methylbenzaldehyde	10503.9	27710.6	9475.63	13640.6	10818.2	14185.2	17391.7	24892.5	13924.6	13687.6	8643.52
3-Methyldioxyindole	15153.6	24759.2	16419.8	26425.8	19434.1	16024.1	18556.2	17727.7	17748.5	21211.6	20310.2
3-Methylindole	4429.04	7283.58	3933.46	5123.9	3214.45	6873.75	9702.99	10109.6	4360.45	8669.78	7055.99
3-Methyluridine	52223.5	112838	34436.6	54523.1	35578.9	31121.4	71135	45823.8	62825.1	37227.8	35208.7
3'-monoiodo-L-thyronine	2478.78	8484.74	12918.3	6402.74	18387.1	10234.6	15166.3	4002.53	21528.4	20447.8	12427.5
3-Oxo-4,6-choladienoic acid	35196	63426.6	56731.3	34071	20837.2	35497.8	20313.3	34333.4	39762.3	41814.7	37430.2
3-Oxo-4-cholestenoic acid	8265.89	12660.3	14552.4	17310.8	15508.5	5413.04	9123.6	5540.06	14736.9	11418.5	8184.72
3-Pyridinecarboxylic acid, 2-[(2-phenylethyl)thio]-	9492.69	11517.6	19233.3	16190.1	12647	14738.6	14737.5	8894.84	21585.7	14147.9	21063.7
4-(2-Aminophenyl)-2,4-dioxobutanoic acid	49607.7	32994.1	55974.9	54664.6	45417.4	33507.2	49197.1	10774.3	50794.5	51191.4	49740.9
4-Aminobenzoic acid	4422.88	3408.26	8843.48	693.638	5024.4	4000.77	9254.54	4312.89	5311.37	5191.78	8572.89
4-Hydroxybenzaldehyde	1300.05	1139.03	863.857	1248.9	1553.45	1998.14	1493.8	1478.17	1444.36	1055.82	1210.46
4-Hydroxyisophthalic acid	2107.77	1554.27	1341.44	1487.27	1926.67	1129.67	1934.33	776.313	1634.24	2378.37	1080.97
4-Hydroxyquinoline	513269	336752	466106	612434	568039	364639	300808	240414	557716	623655	517181
4-Hydroxyvalsartan	22392.7	13321	21307.7	5618.87	22068.7	20829.7	9539.12	12563.5	22033.8	13875	15070
4-Imidazoleacrylic acid	513642	1.51531e+06	614237	1.0378e+06	500169	559523	1.01734e+06	910161	619972	530297	344170
4-Methyl-5-thiazoleethanol	8614.63	16873.1	9107.84	14196.3	12333.7	12511.6	13306.8	14622.8	8871.53	7679.2	8544.45
4-Oxo-1-(3-pyridyl)-1-butanone	820385	524622	890556	844738	809145	548658	755563	162759	803967	632003	737919
4-Oxohexanoic acid	7605.5	10741.9	6971.87	7354.77	9758.01	5895.03	9144.75	8648.7	5855.67	7194.25	5998.01
4-Pregnen-17.alpha., 20.beta.-diol-3-one-20-sulfate	12868	4804.7	10487.8	6187.24	2677.92	3354.07	3729.6	3762.43	9308.89	4796.43	8039.9
4-Pregnen-6.beta.,11.beta.,17,21-tetrol-3,20-dione	28824	63409.2	96941.3	39093.2	22890.2	92030.9	65839.6	52548.8	112825	45327.5	29028.7
4-Pyridoxic acid	22746.4	27904.6	20929.8	23181.9	21013.6	19419.7	26630.9	23079	25306.5	20970.8	21874.7
5-(12,15-Heneicosadienyl)-1,3-benzenediol	28631.2	43619.4	73835.1	139724	64240.1	61298.4	38054.5	21757.5	37684.4	23838.3	18638.5
5-(2-Furanyl)-3,4-dihydro-2H-pyrrole	5598.05	5858.47	5808.88	5411.33	1017.61	964.263	2040.25	520.307	778.297	5167.56	4444.61
5(Z),8(Z),11(Z)-Eicosatrienoic acid methyl ester	510.141	799.414	1075.58	1034.14	730.151	2404.69	880.139	1217.17	810.658	912.755	1515.98
5,6:8,9-Diepoxyergost-22-ene-3,7beta-diol	48935.9	36658.9	38694.4	44001.6	28193.3	29285.1	32662.2	27922.7	32340.3	20860.7	30150.9
5,6-Dihydroxyindole	2463.25	5889.01	2970.25	4763.48	3722.29	4776.46	4336.04	5345.16	3021	2501.31	1869.58
5,7-Dihydroxy-3',4',5'-trimethoxyflavone	7825.81	13384.7	13063.6	3833.85	5457.42	4892.86	9542.2	1859.69	5075.65	2758.51	3402.06
5,7-Dimethoxy-4'-hydroxyflavanone	37239.6	37060.2	57966.3	50714.2	37792.9	38825.1	41725.3	32670.6	42634.1	41054.9	49413.2
5.alpha.-Pregnan-3.alpha.,17-diol-20-one 3-sulfate	39397	16083.7	10796.1	14207.9	41641.2	9512.66	14716.2	13435	8221.62	9573.86	47101.6
5.beta.-Pregnane-3.alpha.,17-diol-20-one	2619.58	5213.13	3523.21	3273.73	2335.59	971.924	3165.4	1591.25	1954.11	2427.01	1781.26
5b-Cyprinol sulfate	9264.92	7061.97	12257.4	10932.4	10752.2	10529.2	11748.7	12396	14210.9	4850.69	14748.8
5beta-Cholestane-3alpha,7alpha,24,26-tetrol	15721.7	10543.9	9262.09	17312.6	11642	16610	13434.8	25592.1	12845.9	14267.8	10106.8
5-Heneicosyl-1,3-benzenediol	12895.2	4450.42	5199.23	1915.4	1951.8	7667.04	5634.72	6850.86	5293.64	2886.1	4011.16
5-Hexyltetrahydro-2-furanoctanoic acid	24965.7	37965.6	24304.3	29545.8	32088.9	52897	47012.1	41557.4	28115.6	26128.5	41023.2
5-Hydroxyenterolactone	221830	241192	245256	204688	97329	149540	193921	144713	193337	156710	147220
5-Hydroxyindole-3-acetic acid	369123	208028	390033	371111	373374	286249	373808	137813	365086	355446	374384
5'-Hydroxy-O-desmethylangolensin	13061	15479.4	39459.1	22058.7	13598.8	21371.4	11201.5	16561.9	21144.7	14855.5	7061.78
5-Keto-D-gluconic acid	722.37	639.406	642.003	1739.13	1886.51	1194.22	941.354	7194.89	2310.1	1681.12	2014.03
5-Nonadecyl-1,3-benzenediol	100200	36972.2	87248.8	51414.5	30614.4	89794.2	120476	74842.1	40508.8	128775	87579.1
5-Oxo-1-propyl-2-pyrrolidineacetic acid	6188.44	6840.18	5425.2	3968.58	4964.67	10787.5	5687.25	4431.28	4211.47	4019.99	5001.5
5'-S-Methyl-5'-thioadenosine	13346.2	16971.1	11543.5	7939.53	16239.2	10181.6	16922	6383.57	16986.6	16547.5	15505.5
6-hydroxychlorzoxazone	1347.35	633.91	370.15	1732.35	1396.77	1716.9	2322.44	1967.86	698.685	2547.53	2132.27
6-Hydroxycoumarin	100171	55825	69860.8	116576	112898	4566.71	4612.1	3593.04	4836.7	2249.55	4511.93
6-Hydroxynicotinic acid	693.888	2895.06	3055.76	2974.02	3734.09	6352.8	3714.46	4186.72	2676.06	4051.12	3736.39
6-Hydroxypentadecanedioic acid	10902.5	26512.2	24671	15184.1	11080.4	13592.3	10878.9	14702.7	15185.7	14076.5	14422.7
7.alpha.-Hydroxy-3-oxo-4-cholestenoic acid	39865.9	60321.1	49958	105364	219264	34894.2	63901.5	41422.9	59993.9	28645.5	24073.8
7.alpha.-Hydroxy-4-cholesten-3-one	2932.46	1741.97	829.828	783.892	3830.52	941.985	872.339	767.204	1119.13	1173.66	3809.25
7a,12a-Dihydroxy-3-oxo-4-cholenoic acid	311837	414139	288567	293107	554281	158413	360827	278305	306616	253294	179299
7alpha-hydroxy-3-oxochol-4-en-24-oic Acid	365976	1.08002e+06	244039	826792	476032	214577	6.8789e+06	5.61831e+06	969395	612628	1.68921e+06
7'-Carboxy-alpha-chromanol	6446.69	7958.39	12377.1	9286.78	9866.22	6502.51	6078.69	5344.94	6848.74	7295.11	5077.86
7-HDoHE	25020.6	18386.2	31255.6	20112.2	16283.8	4609.7	16852	20051.3	21545.8	14722.3	24294.3
7-HETE	11058.8	13253.8	11882.7	18304.2	17225.6	34000.8	33087.2	18776	15571.7	19967.2	20080.3
7-Hydroxy-6-methoxy-alpha-pyrufuran	11823.8	8745.03	5719.56	6296.78	10918.6	9384.23	6248.08	7256.36	6201.1	9039.92	6324.86
7-Hydroxycostal	2492.84	2153.51	5996.96	2002.53	3732.9	9205.18	4334.49	11084.4	4564.95	6220.63	4604.93
8(9)-Epoxy-5Z,11Z,14Z,17Z-eicosatetraenoic acid	14407.2	19342.3	15913.2	13614.7	24634.9	22594.9	17288.4	18410.5	31380.4	21756.7	26973
8(9)-Epoxy-5Z,11Z,14Z-eicosatrienoic acid	37576.2	44850.9	55906.4	22743.9	7279.18	15073	40755.8	24195.1	10359.7	9322.93	6046.9
8,11-Tridecadienoic acid, 13-(3-pentyl-2-oxiranyl)-, (8Z,11Z)-	3694.9	5724.84	4581.21	7738.59	4061.1	3515.83	4508.73	6166.87	3453.41	3395.62	2513.66
8,9-Epoxyeicosa-14(Z)-enoic acid	108993	63062.1	77646.5	84458.6	118708	30077.7	42376.1	52533.7	81726.5	56611.7	48348.9
8-Isoprostaglandin E1	121600	130615	316075	327156	115325	42994.8	75532.7	88440.2	251132	139943	212193
8Z,14Z-Eicosadienoic acid	24835.8	11498.3	19532.2	15586.4	16394.6	46974.8	26321.5	25907.2	13542.9	23267.7	13038.2
9,10-DiHODE	9658.96	10797.4	9338.55	8343.98	12228.7	8667.45	7967.82	11649.9	7855.52	9299.07	10869.9
9,10-Dihydroxy-12Z-octadecenoic acid	108029	535098	338566	423872	248262	32866.9	54908.3	60425.9	103099	126582	101601
9-cis-Retinol	6262.38	6565.59	3764.4	4339.59	10859	3944.58	3359.95	5101.75	6718.24	10194	9280.32
9-Oxo-10(E),12(E)-octadecadienoic acid	299093	279270	145902	235224	332132	1.54996e+06	491115	589875	330757	1.03576e+06	916650
9-Oxo-11-(3-pentyl-2-oxiranyl)-10E-undecenoic acid	141589	62658.4	64169.8	82261.4	90740.9	450231	113297	103113	55387.2	15412.9	248884
9-OxoODE	180587	36148	27125.1	174133	42864.9	62429.5	169795	42946.5	138706	149748	135159
9Z,11E,13E-Octadecatrienoic acid ethyl ester	6953.63	4533.64	18076.2	5383.6	4592.75	13401.9	9328.64	7726.41	5383.18	11107.5	4433.65
Acetaminophen sulfate	1714.31	2227.01	2111.9	2192.49	1304.34	1556.91	1739.76	2495.66	1932.93	1605.27	1951.5
Acetoacetic acid	12315.8	28352.2	11767	15984.4	14535.3	13201.9	18873.7	28054.1	16982.5	12877.5	10972.8
Acylcarnitine 17:3	1548.53	4056.76	1993.84	2175.14	2528.35	1041.82	1643.56	1544.07	1508.64	1104.56	1275.24
Acylcarnitine 19:4	4777.99	6700.58	5285.88	6128.71	6313.99	9083.28	5425.35	6889.28	5484.6	4082	4754.32
Acylcarnitine 22:7	27056	9918.7	8911.27	12438.4	15040.1	7503.41	4811.52	31274.3	7554.76	9052.89	12721.5
Adapalene	505971	43017.4	50895	153500	739363	198339	41599.4	26586.4	29452.7	48684.7	367363
Adenine	1991.82	3635.46	1693.36	5189.46	1995.1	4594.65	1923.67	1924.32	9018.59	8084.89	7740.29
Alachlor ESA	2220.45	10693	11545.1	11720.5	8541.62	11004.6	6424.02	8094.51	12566.7	11952.9	12515.4
Ala-Leu	31504.9	19293.4	26238.7	20065	19784.5	35923.8	17997.7	42122.6	27764.2	39329.7	29749.9
Alantolactone	4670.9	4219.86	10283	4920.7	3802.09	2719.74	4867.62	6494.78	4965.13	3651.85	6827.15
Allochenodeoxycholic acid	21958.9	43217.4	32810.1	35704.8	26110.1	33406.6	24333.5	21898.1	56507.7	22103.6	22941.2
Allopurinol	1201.69	1733.77	951.465	1453.11	958.573	2547.16	2335.45	3681.97	2080.47	2406.99	922.796
Allose	1855.12	3282.41	1890.45	2769.23	958.866	2296.21	1560.84	1095.32	2023.84	2051.11	1816.92
Allylestrenol	104082	174600	158109	109358	96827.9	40553.2	70364.6	73894.7	109876	79149.7	114091
alpha-Curcumene	2478.73	2344.73	2640.31	2968.79	8030.9	8362.85	2981.67	4296.92	3197.35	6594.81	5830.55
Alpha-Hydroxyisobutyric acid	10603.9	21998.5	11663.1	9868.79	10693	16598.3	16567.3	31924.9	12869.4	12952.2	15084.9
Anhydrocinnzeylanine	11552.7	9472.41	4099.91	6929.67	17491.4	18560	8564.48	8460.26	7168.55	38933.4	34233.6
Antibiotic SB 202742	7104.27	10958.1	5672.38	7566.18	8228.52	7636.86	6165.82	7180.57	7592.08	5124.13	6260.51
Apigenin 7-sulfate	690.492	771.635	947.866	850.942	500.185	636.067	1098.39	877.147	652.715	296.336	1021.61
Asn-Pro	4540.05	35816.9	5757	3732.03	6612.96	8026.62	30200.5	8269.96	3604.23	3737.43	4398.39
Aspartate	1010.19	929.772	1403.93	1107.37	893.567	681.251	953.777	1268.66	1162.74	684.974	920.448
Asp-Pro	18898.7	21749.6	16677.9	21660.2	19139.1	24931.1	35042.2	39403	23514.2	22532.9	32712.5
Avocadene 1-acetate	1697.45	2838.95	4304.66	1352.07	1368.08	1749.64	2941.36	1071.57	1544.68	678.544	1412.27
Avocadenofuran	5552.25	7580.14	4490.39	8401.78	2844.73	7758.86	8572.03	8811.46	5773.15	5742.79	4787.95
Beclomethasone	4552.3	3536.47	5517.56	8958.13	10424.1	4955.89	15145.7	9664.75	4725.42	13062.9	8993.6
Behenic acid	1.6482e+06	1.05282e+06	1.18771e+06	1.39308e+06	878220	1.10692e+06	1.00044e+06	1.06829e+06	925942	1.18234e+06	1.31233e+06
Benzaldehyde	8435.24	11803.2	9979.92	6840.01	4944.26	11630	13217.5	9104.03	12844.6	11707	12277.9
Benzenemethanol, .alpha.-pentyl-3-(2-quinolinylmethoxy)-	9853.85	11939.9	10202.7	9891.12	8758.98	7096.15	9587.95	5499.22	12398.5	12788.2	19226.4
Benzofuran	2655.2	20338.3	9604.38	12552.3	2210.42	4554.86	3523.35	2495.99	2193.48	2408.7	1955.22
Benzoic acid ethyl ester	4125.42	3224.59	4637.71	1537.38	5755.03	2423.85	2383.6	1310.4	1590.96	3190.41	6456.47
beta-Citraurinene	16945.6	17315	16681.4	63750.9	45924.4	26283.2	19151.7	17199.3	22851.9	33052.8	28886.9
Beta-Cortolone	2.08863e+06	3.06208e+06	2.07068e+06	3.10303e+06	2.5264e+06	2.07057e+06	2.15484e+06	2.09413e+06	2.29988e+06	2.31242e+06	1.96484e+06
beta-Glycyrrhetinic acid	30283.9	82584.5	41621.1	35855.8	78017.2	58653.3	55082.5	49364.8	68069.6	182386	80405.9
Betonicine	11839.7	12060.6	11183.5	10169.5	11105.8	8398.37	9453.21	6546.86	8388.81	9012.91	10520.7
Bexarotene	23551.8	42055.5	27712.5	29013.5	35044.1	35924.7	17683.9	23010.1	28746.8	32000.9	19727.3
Bornyl butyrate	16729.4	20587.5	20546	16180	16557.9	17579	23902.3	25658.7	20985.6	16883.5	17451.9
Brassinolide	178600	163575	351410	148009	40170.2	80890.9	121741	98202.5	128101	56638.6	138709
Bufalin	40824.5	107634	63031.4	93623.1	34843.2	39765.1	39963.7	155310	46084.8	23485.3	31484.5
Butaprost (free acid)	35427.2	44001.8	43655.8	26316.5	29292.6	22825.2	26774	21886.9	54624.5	21352.1	17158
Calycosin	7944.37	15245	19999.9	17007.4	16497.4	10001.3	12669.9	7246.43	12373.3	4125.44	6200.52
Cardanoldiene	50761.4	23753.2	23830.4	26776.9	24822.6	19308.1	18780.6	16223.5	21133.1	18497.5	18823.6
Cardanolmonoene	15444.9	10891.9	6312.92	25437.9	39294.1	18025.3	10970	13683.4	11863.7	39459.7	26919.3
Cerebronic acid	12830.7	5731.89	9211.42	1757.49	2996.41	8177.49	10074.1	7383.64	7098.19	3533.21	7666.93
Chenodeoxycholic acid sulfate	32878.9	17380.5	23785.1	40120.8	41747	5319.25	20566.1	6145.51	24939.3	164098	7939.5
Chenodeoxyglycocholic acid	9622.5	6502.29	9131.27	11315.7	14169.9	6521.43	35585.7	10022.2	7152	7327.79	6854.07
Chlorcyclizine	27203.2	4048.06	46560.3	24911.6	33271.4	13364.7	34288.4	29838.9	38724.8	14731.8	34184.4
Chrysoeriol	61410.4	123759	98262.9	148844	76216.5	90926.3	44271.3	51713.6	86243	34619.3	42397.6
Chrysomycin A	4045.84	8005.26	3509.04	6667.55	2648.19	3870.78	6481.96	6074.86	5530.49	4295.01	3427.11
Cinobufagin	1662.96	1199.08	1811	3119.99	2493.06	1929.7	1495.25	3336.96	3058.21	1753.32	2414.99
cis-4,7,10,13,16,19-Docosahexaenoic acid	35211.5	32304.4	32149.9	40032	48291.7	45406.2	29609.1	24283.9	31090.1	34221.7	42124
cis-5,8,11,14,17-Eicosapentaenoic acid	20802.5	19088.5	21535.8	28779.3	60468.4	63614.2	26649.4	32787.6	26168	61975.7	63628.9
Cis-8,11,14,17-Eicosatetraenoic acid	17361.5	16128.8	18827.2	49029	14153.9	14436.5	16489.9	25436.4	17630.7	12907.6	24050.7
cis-9-Hexadecenoic acid	2.69205e+06	1.39317e+06	579524	2.35364e+06	2.72329e+06	6.00377e+06	2.76008e+06	2.78578e+06	2.36073e+06	6.55462e+06	5.37019e+06
Citric acid	1769.99	1175.81	943.342	896.214	1162.16	1691.57	1658.94	1289.94	1299.13	1778.67	2444.36
Citrulline	3468.33	1690.89	6996.66	7002.03	1388.81	6444.17	3636.42	3100.75	1836.36	6042.88	3021.67
Coprocholic acid	7829.46	22497.9	6221.72	11208.2	18322.2	7479.23	6316.74	12640	5896.68	5947.16	3744.59
Cordycepin	5022.21	5759.56	4668.02	4559.66	4285.79	2508.3	3400.84	2951.37	5204.57	4459.09	4667.89
Corosolic acid	40186.2	24428.1	23956.7	19553.9	15932.5	28011	25102.8	19706.2	17976.8	19914.3	25639.8
Cortisol	86281.5	30998	49720	20058.4	15657.6	67210.8	20163.1	15652	42431.5	15672.4	7301.69
Cortisone	125861	92565.3	81927	75392.5	99764.4	60916.2	116452	77959.3	134174	32745	14603.6
Cosmosiin	22124	21009.1	21634.1	21826.4	16747	42780.2	26867.9	12835.8	21715.8	43192.5	27200
Coumarin	7433.02	70366	7823.21	10150.4	8360.11	45510.1	24616.1	39633.5	11497.9	10440.1	9704.9
CPA(18:0/0:0)	6137.29	6790.69	6844.77	8879.75	9826.02	11556.3	10130.6	10098.3	6437.88	8005.2	11671.8
Creatine	5398.95	8978.45	8120.25	7490.45	6983.72	1756.92	8201.64	2423.5	5455.96	3811.74	5382.06
Creatinine	6306.75	10598.9	6182.48	7598.46	3975.11	4944.91	9224.5	7094.15	7387.27	8402.01	7948.85
Cucurbitacin I M-H	6082.26	4203.64	6034.88	5680.85	7829.68	4701.94	5775.56	3916.77	4975.98	4466.65	3813.15
Cyclamate	2682.28	5173.32	2597.96	2873.98	3290.83	6430.21	2290.15	3923.91	3287.08	4814.74	6134.11
Cyclic adenosine diphosphate ribose	1225.82	1126.51	1259.7	763.599	1074.69	1415.12	651.59	866.256	1820.99	1751.55	1386.59
Cycloartocarpesin	1837.88	6681.58	893.986	5137.3	1886.7	5483.32	10412.8	6772.53	2313.59	4820.37	1490.32
Cytidine	12459.8	14230.4	12575.8	13800.2	10705.5	9489.11	8536.73	4466.14	13626.1	8542.47	11694.1
Cytosine	1923.48	2681.93	2006.39	1565.43	2260.49	22761.4	2237.79	1993.18	2346.28	2034.6	3215.11
D-(+)-Pantothenic acid	9410.44	29626.7	10675.1	12338.8	7758.29	14692.5	13466.6	7476.4	6492.23	4222.42	5778.34
D6-Ambrettolide	23393.4	10853.5	14166.1	13890.5	11346.1	18073.7	13605.4	33277.4	14272.5	11772.5	18397
Daidzein	13477.4	6428.45	8231.93	7351.83	14227.1	140244	30866.6	56572.3	9977.51	12036.2	29895.7
Dehydrocarpaine II	760689	1.31482e+06	524388	336870	657526	116064	211898	215338	500249	390452	396650
delta-Maslinic acid	8082.17	5161.7	8862.51	5989.03	8991.51	7056.75	3972.12	11648	13390.1	7571.77	7242.91
Deoxycholic acid	2.83472e+06	3.94594e+06	2.77563e+06	2.88874e+06	1.4335e+06	778110	4.8618e+06	4.76124e+06	3.92908e+06	2.38525e+06	3.15414e+06
Deoxyguanosine	3872.08	26330.5	9028.67	14715.9	12113.9	18997.2	26553.5	29225.9	6683.63	14363.6	9152.06
Desogestrel	14119.8	11019.6	4493.94	11671	14270.8	44824	12594.6	11788.3	11357.1	15454.8	13750.4
Deuteroporphyrin IX	23607.7	12742.2	17323.1	4230.56	19018.2	9551.59	6241.19	7224.65	18659.1	6635.27	7101.5
Dextromethorphan	12671.7	17456.7	8218.83	15865.3	9713.29	9895.66	17087.1	12500.2	14335.6	17120.4	16295.3
D-Gluconic acid	7548.14	13079.5	7820.21	8897.86	8667.38	6016.06	5557.72	4688.88	5389.09	3522.86	4903.82
DGTS 11:0	7940.22	10641.3	6491.34	7518.07	8660.28	28995.8	28109.5	36189.9	9587.08	9445.32	9163.08
Dibenzepin	1295.07	861.686	1294	932.974	1344.13	665.251	1252.61	1179.49	1674.62	821.927	1310.76
Dibutyl phthalate	3890.78	5376.87	3898.22	5158.3	5272.82	4375.43	4367.62	4036.53	3540.54	5001.89	2520.64
Difloxacin	9252.64	16630.5	6909.22	6607.7	8099.39	17378.7	14689.7	10760.5	18584.4	13063.8	9326.59
Dihydrodaidzein	16685.6	15732.6	15222.1	13278.4	24674.6	573120	47204.8	438388	16533.7	23032.4	45157.9
Dihydroergotamine	9665.91	13031.6	3278.36	11692.3	6646.22	8350.75	6058.12	3178.62	6672.33	14746.8	14886.8
Dihydrojasmone	14433.5	21028.1	5910.41	20091	13341.2	18280.7	31160.1	20846.5	5968.38	24778.4	23361.4
Dimethyl sebacate	10720.1	16787.5	3844	20103.3	11645	16913.7	27587.9	16965.6	7237.35	22882.4	20384.8
Dimethylglycine	1273.92	1702.28	1471.13	1535.65	1248.43	1493.46	1217.8	2884.87	1189.7	1936.3	928.48
DL-.beta.-Hydroxypalmitic acid	16285.1	5663.8	11398.2	22636.3	14309.2	12988.3	9791.75	9643.98	17546.6	22822.5	25669.9
DL-Indole-3-lactic acid	4960.51	10464.1	8451.43	6321.46	7275.78	81501.5	9154.8	14736.1	9813.81	11560.4	12096.7
D-Malic acid	17372.7	56299.3	19002.9	26469	19647.2	25381.2	37454.5	49800	24115.2	19338.6	14830.7
D-N-(Carboxyacetyl)alanine	13260.9	12010.4	14198.9	12335.6	14397.5	3059.3	3914.69	2650.68	5576.62	4677.48	5049.22
Docosahexaenoic acid methyl ester	7812.4	82548.4	82310.9	41255.8	12849.5	6720.25	9942.01	7222.41	11031.6	4935.92	7314.2
Docosapentaenoic acid	33636.8	54174.6	43188.8	54353.7	55572.4	33851.4	34925.5	38582.9	38069.9	43401.9	38033.8
Dodecylbenzenesulfonic acid	3143.52	3590	3232.48	6622.4	5511.48	7169.93	3335.67	16057.6	2965.2	2686.97	1486.95
Doxazosin	5400.45	11792.1	9699.92	4559.91	11411.7	9175.22	10071.6	10016.5	9781.82	12792	3077
D-Pipecolinic acid	30409.9	55114.4	34515.1	44936.5	31313.6	16729.3	32391.7	60195.2	39066.8	34625.3	48057.4
D-Pyroglutamic acid	2900.56	9811.88	4610.68	4528.95	4521.88	6669.69	3162.97	8485.06	3338.78	7143.1	3803.72
Emetine	61072.1	50385.3	287395	59021.3	62693.2	358900	136084	234363	205274	350695	434642
Enalaprilat	7957.83	8984.16	9625.87	5120.28	14314.9	9854.23	8170.45	8596.54	3461.8	9275.24	7245.9
Enterodiol	10166.1	10452.4	12472.5	10074.5	10085.7	12901.2	10495.5	14744.2	15805.1	14693.5	14313.7
Eosinophilotactic Peptide VGSE	11374.1	13367	7910.78	21972.5	4797.96	11883.8	12103	6913.68	7164.27	4343.15	7909.23
Ergocristine	1336.15	996.977	1860.13	1178.72	1049.99	912.309	1518.92	1472.95	1522.11	2792.43	1375.68
Ethylmalonic acid	3713.08	8774.14	4159.07	3243.53	4435.36	5518.84	6527.06	10312.4	5166.69	5124.94	5257.77
Ethylphosphate	1329.08	1655.72	1478.42	1222.61	1243.11	1073.42	972.989	1434.61	2097.3	1365.38	1230.57
Exemestane	9414.17	37433.1	13079.6	8313.95	6520.09	22529.5	30711.7	9564.68	11890.6	8080.7	16516.1
FAHFA 22:0	1135.26	1290.5	1261.53	995.081	641.122	726.014	961.143	428.827	941.918	4090.94	2546.38
FAHFA 23:0	126168	43734.9	56246.4	50315.8	100614	110089	68244	58886.4	191986	139890	153206
FAHFA 24:0	11807	13977.1	20474.4	15089.4	7360.37	13836.3	20271.6	14099.6	4376.47	7585.48	5430.24
FAHFA 24:1	1911.06	1952.83	2045.15	1027.17	1662.41	2510.24	3255.19	5940.53	7048.78	5537.56	5800.01
FAHFA 25:0	7749.2	7847.72	13039.7	6940.07	5050.62	35466.7	34704.5	22538.9	19161.1	14457.4	24124.6
FAHFA 26:0	266486	791233	215452	492914	201696	260540	393370	357220	309298	256591	232502
FAHFA 26:2	2491.94	4505.49	5832.65	2517.27	2142.82	3626.91	4513.62	4767.62	4298.89	5122.21	5203.13
FAHFA 29:5	1.58331e+06	2.41936e+06	1.3139e+06	1.61679e+06	1.69966e+06	487650	935215	1.4063e+06	2.19326e+06	741998	1.28586e+06
Fd&amp;c blue no. 1, aluminum lake	2286.33	9499.13	2509.65	5819.87	1925.63	7455.08	6340.95	3684.61	6049.56	3966.25	4221.29
Fexofenadine	96742.2	72042.4	119915	80397.8	39723.1	290747	188303	213070	208548	175614	162188
Flufenacet ESA	32260.6	21298.9	18729.4	15766.4	26041	34471.5	17380.5	15991.5	31337.2	14754	15643.4
Furfuryl isovalerate	6884.43	3844.05	4474.87	4006.13	2789.11	9466.47	2620.28	8096.13	2748.17	9605.78	4190.44
Galaxolidone	691.64	609.736	406.402	1171.06	2256.07	2050.23	1849.15	716.59	1323.01	2155.72	2071.15
Ganoderic acid A	24546.2	44480.7	46850	107159	25945.5	59991	88188	51311.1	12265.5	23760.5	19124.9
Ganolucidic acid D	94097	149315	101516	132814	26476.3	82258.8	275092	358951	312219	231550	375314
Genistein	10892.3	3354.97	27660.6	7880.1	113807	57042.5	5844.89	17983.1	71408.2	17512.1	118826
Gerberinol	14132.6	29847.5	19334.3	12645.2	15976.1	29977.5	15179.7	10380.3	11054.9	14079.8	11832.9
Gibberellin A19	26793.8	40294.1	31729.7	10336.1	20053.3	26746.6	28252.7	27783.5	36173.4	27002.4	25660.2
Gibberellin A87	1744.6	5385.46	1859.48	3460.3	1425.29	7312.52	2543.64	5130.91	2595.7	5054.23	2043.53
Gibberellin A92	10297	10400.5	12749.3	4185.25	14768.3	8413.18	10394.5	8418.61	12860.2	13272.4	11503.6
Ginkgolic acid I	24767.7	10994.5	8199.72	9019.77	12343.2	20302.2	10798.9	12977.5	10718.1	6171.98	19265.5
Ginsenoside Rg2	4835.68	4571.5	4381.57	5128.16	5833.27	5666.79	3762.28	5270.65	4104.94	5167.18	6447.34
Glabrone	3777.85	4713.57	4911.83	7099.8	4598.08	8576.43	5634.8	3568.01	6543.69	6645.57	4088.19
Gln-Phe	7318.37	14606.5	7368.48	7786.81	6317.32	5373.73	5346.56	5699.83	8202.39	8969.61	10716.1
Glucose 6-phosphate	49857.3	26316.5	21460	18966.6	24375.8	30262.1	49673.5	22952.4	38644.9	40027.5	23082.2
Glucosereductone	14287.5	39157	14050	20295.4	16486	19755	25137.8	36947	21047.8	20682.7	13746.1
Glu-Ile	29208	27705.6	33334.5	14741.1	21306.2	19776.4	16661.9	27000.4	26017.3	7456.89	29382
Glu-Leu	2809.91	9262.38	3463.93	12743	12807.3	10855.7	4320.66	9899.77	11428	11816.3	3815.03
Glu-Leu-Asp-Lys-Trp-Ala	8278.75	8335.19	4368.64	8493.89	5537.96	3409.73	10517.2	7645.11	4160.99	8065.62	6761.78
Glu-Phe	98106.1	101991	167972	129236	96134	90960.1	160146	85580.4	192799	152993	150195
Glutamic acid	4317.63	8582.54	5826.42	6520.46	4485.78	3316.98	6768.26	7133.02	4639.89	3581.11	2528.97
Glycocholic acid	36408.3	27253.7	37430.3	41155.7	61455	222453	55240.4	71417.5	72516.1	125927	103668
Glycodeoxycholic acid	12584.6	27746.3	12649.4	36931.8	21576	26545.3	18964.1	19704.4	26095.8	22916.4	9921.54
Glycyrrhetinic acid	31261.7	61802.5	27474.5	43599.9	28329.7	43455.2	39253.4	30839.5	36180.8	34816.1	41585
Gly-Leu	9092.56	8574.13	10898.6	12076.1	16235.2	21430.8	19473.4	32482.4	7663.65	7858.37	9916.89
Gly-Phe	14967.8	1480.83	12128.9	11531.7	19373.8	13671.7	13151.8	13291.4	18445.4	10234.3	6952.84
Gly-Pro	17247.3	21151.8	17932.4	13720.9	23348.4	11080.3	8374.64	12113	11979.8	9886.98	14622.8
Gly-Pro-Arg-Pro-amide	3028.53	2212.27	2208.48	3326.4	4872.1	2995.78	2371.42	2573.38	2092.24	2542.67	3714.11
Gly-Thr	9603.78	141021	27324.2	21522.8	7397.07	11973.8	43575.1	25765.1	21599.8	5210.42	5843.57
Guan-fu base Y	1716.69	1770.05	2032.89	3651.66	1733.07	1066.28	1889.77	2063.95	985.373	1891.77	2772.93
Guanine	6494.6	6544.71	5706.93	4254.2	3920.68	2521.51	5227.64	5940.47	4373.24	5039.36	14055.5
Guanosine	22972.7	17838.9	18725.3	15418.6	7192.44	26724.4	23947.2	15215	28703	20321.5	17294.4
Heptadecanoic acid	16008	20282.4	13562.8	16627.4	14099.5	12756.6	13489.1	11402	17140.8	23066.6	21990.1
Hexadecanedioic acid	15430.1	19355.9	21366.5	14659.7	15584.3	11539.1	15004.5	15090.9	19864.9	5211.44	10519.3
Hexadecanedioic acid, 3,3,14,14-tetramethyl-	44371.9	34926.8	46590.8	35573.8	38187.4	9579.79	24306.8	27941.1	42941.2	30109	30797.4
Hexaethylene glycol	10059.1	16467.8	11567.5	9392.8	9922.39	14651.5	11497.2	35115.9	11977.3	15658.2	8425.38
Hexanoylglycine	2186.16	4095.62	1770.77	1200.19	6319.53	2812.55	2437.29	4019.93	3166.84	1024.78	2525.64
Histidine	6249.86	9174.09	6538.94	7045.95	6364.58	3042.92	5972.32	7379.42	6829.6	6820.84	8119.45
Hydroferulic acid	6727.47	2269.39	9378.83	5514.02	7913.79	11236.8	5946.47	7810.17	6138.78	10664.6	5341.77
Hydroquinone	841.887	742.949	1214.8	1716.98	1097.51	1482.83	842.779	1296.3	629.822	1386.16	732.049
hydroxychlorpromazine	34795.1	29872.6	33040.1	32254	29865.8	21182.9	25450.5	12473.5	22147	21397.4	23656.3
Hydroxygaleon	15711.7	15132.1	16437.1	33883.6	24175.4	12523.5	10964.9	11765	19515.7	11917.5	18348.7
Hydroxyphenylacetylglycine	2270.06	2311.64	2930.13	291.757	2069.39	1457.96	2756.46	1968.74	2162.14	2528.69	2030.03
Hypoxanthine	16229.6	20083.2	12536.3	17871.7	15761	33112.7	14166.7	10155.6	10702.9	14841.8	10169.2
Ibuprofen	2808.15	2861.4	1252.25	3147.16	2373.47	2641.05	1452.18	4015.45	922.293	2604.74	1373.4
Icaritin	12416.7	8470.15	7269.47	8787.13	7206.05	7614.47	8700.48	10086.7	10498.3	8699.48	7541.3
Ile-Phe	1287.72	3133.86	3241.06	3676.21	342.221	1443.81	2421.45	2644.35	2522.39	3195.62	2945.47
Ile-Pro	10963.8	10446.8	9765.14	10865.8	9597.98	10960.3	10951.2	10167.9	10826.1	10941.1	8818.79
Ile-Pro-Ile	19460.5	17072.4	25299.2	24970.3	17120.1	19773.8	15804.5	16295.9	17338.6	22476.3	24200.8
Ile-Ser	12255.4	9947.13	17391.5	12971.9	15415.4	12803	11000.2	9006.29	11411	13017.4	14247.1
Imidazolepropionic acid	1826.58	2747.99	1838.59	2376.02	2389.74	3914.26	3107.37	2476.83	2502.29	2047.5	1555.84
Indole	30020.4	39445.5	36098	41925.4	39458.4	59944.5	52651.3	77605.2	45721.7	36716.4	29328.3
Indole-3-acetyl-L-alanine	9219.08	3861.43	10388.7	14695	8596.56	10498.9	16421.9	13691.1	15138.4	6270.48	5487.92
Indole-3-carbinol	3115.1	5778.97	1102.45	4009.61	2389.78	5064.37	7964.59	10766.6	3167.11	9185.23	6823.7
Indole-3-carboxyaldehyde	8515.82	25447.6	24880.2	15815.1	12725.1	8679.92	19465.3	17411.9	15256.9	10502.7	11256.3
Indole-3-pyruvic acid	6962.83	6562.99	8094.47	7688.09	6205.99	12259.7	7070.34	23969.9	4908.67	6685.56	9143.64
Inosine	12464.2	11137.4	8627.82	1693.21	959.48	4898.46	10440.8	12279.7	12268.5	2575.29	1829.2
Ipriflavone	20267	29737.4	16763.2	7714.43	20666.4	22928.4	30090.5	23145.9	28644.4	12682.7	14569.1
Isobutyric acid	11739.9	7218.38	10371.6	7350.89	7679.05	3647.74	3527.29	8242.68	6348.14	1107.62	12463.9
Isobutyric Acid Anhydride	10161.2	5357.15	3358.92	4136.3	4754.46	7470.27	5509.61	17473.7	5191.87	2550.98	2300.76
Isokessane	10194.1	11205.5	13348.2	10298.4	6209.26	10376.4	11016.2	11969.2	9560.03	9379.93	10765.1
Isolithocholic acid	262521	313542	406315	161754	187139	126551	172243	142265	185600	74390	165270
Isonicotinic acid	3248.88	3562.31	4083.59	3778.67	2455.47	4130.22	4825.53	4240.05	4118.83	3727.38	4357.51
Isopentenyladenosine	45345.4	17660.9	13430.3	35455.6	69861.8	32255.4	36852.4	29636.2	33305.4	49972	25475.2
Isopimaric acid	2.19848e+06	2.36841e+06	4.78104e+06	4.21082e+06	7.01831e+06	2.86418e+06	2.60339e+06	3.32576e+06	3.24567e+06	7.07562e+06	2.28582e+06
Isopropyl phenylacetate	7241.62	8298.78	4748.03	5854.97	6556.71	3640.92	3998.1	4986.68	4143.21	3936.25	5519.78
Isothankunic acid	123473	157799	169147	166817	99012.7	127188	150621	164113	116055	76908.3	156632
Isoxanthohumol	7729.86	16178.9	10712.3	13433.9	33232.5	19792.8	9001.37	7905.51	12139.5	9454	6953.61
Itaconic acid	9122.15	13156.4	7900.16	12364.1	7956.32	25348.3	13398.9	18443.2	9455.63	11351.8	10393.8
I-Urobilin	24497.2	80683.3	21811.3	169902	116491	61234	16240	19070.1	31374.5	13273.7	14988.2
Jasmonic acid	18763.6	42508.9	11835.7	28281.5	25323.3	39279.8	66778.6	82724.9	13856.6	82709	30122.3
Kinoprene	2388.47	1187.95	700.112	1914.33	2462.67	4497.8	1841.1	1613.5	1438.58	3360.27	2350.54
Kynurenic acid	1.20975e+06	803887	1.1308e+06	1.43186e+06	1.3524e+06	930404	685768	583310	1.33389e+06	1.4106e+06	1.27134e+06
L-(-)-Phenylalanine	5923.31	5787.46	2342.82	2214.78	4009.41	4482.63	3226.64	4141.01	4874.02	4676.75	3038.75
L-Anserine	6844.83	7652.99	9521.51	7938.42	6274.1	3016.1	2661.6	2475.76	2040.44	4515.18	3327.94
L-Arginine	14134	18326.4	15560	17146.8	13550.1	20385.7	16134.8	17365.5	18267.4	17446.8	16836.4
L-Asparagine	1528.19	1142.5	744.66	685.18	996.577	2938.1	1552.99	2825.77	1107.17	1289.06	792.169
L-Citrulline	10618.3	13490.1	12519.4	10766.3	19764.6	13493.2	15661.5	8455.51	15108.8	12506.4	10808.8
L-Dopa	4810.88	5362.19	6069.84	6327.71	5699.66	20021.6	7501.32	17467	7804.14	4919.88	5807.94
Leu-Glu	24142.1	25149.7	23664.5	45852.5	19660.9	15702.3	18528.9	27519	19003.7	21277.6	16276.4
Leu-Phe	17261.4	37699.8	35835.6	24557.1	29990.8	35184	15063.2	18895.4	21183.7	19752	10201.9
Leu-Pro	18309	28408	33613	34894.5	19066.4	35966.9	19711.4	52147.4	18842.5	14448	29341.7
Leu-Thr	10909.1	10390.5	11530.2	12423.3	10021.3	11650.9	13272.6	10824.5	14669.2	13559	12249.3
Leu-Val	89471.1	175290	160407	196080	146641	166988	189020	181011	170293	116112	101330
L-Glutamic acid	1730.78	2256.91	1214.9	1031.83	985.736	1404.98	2395.7	1143.42	1736.93	870.439	1013.41
L-Glutamine	24931.9	14559.4	10158.1	12155.4	11491.6	16222.6	12010.8	12130.9	14472.8	27669.6	15290.1
L-Histidine	6832.07	6336.3	7775.31	7413.07	6734.66	7482.79	6036.27	3192.67	6920.46	5680.63	6083.31
L-Homophenylalanine	10623.8	14967.7	14103.1	7836.17	8861.38	9445.98	10715.8	7950.71	15584.5	15107.1	17413.5
Licoisoflavone A	5384.27	2267.54	3890.94	4371.73	4019.02	9747.37	3353.01	3417.88	5425.82	6010.75	3686.02
Linoleic acid	3414.37	4501.8	9412.54	5736.57	5902.68	3049.78	1882.92	3015.87	2790.67	3658.13	2185.34
Linoleic acid methyl ester	4433.02	4647.02	8161.93	5223.15	5127.61	8235.89	4490.57	7786.87	4206.84	7431.69	2555.39
Linolenelaidic acid	57354.8	110618	70260	108694	82975.6	111905	126897	105358	87934.9	86848.3	148596
Linoleoylglycine	8411.56	16015.4	64741.3	10184.1	13886.3	23439.3	11083.7	6542.39	8427.65	4510.48	11714.9
Lipoxin A4	60769	42347.8	28077.2	34228.5	53606.9	10931.4	25264.9	34756.4	21258.3	37720.4	28552
Liquoric acid	931827	200373	85272.9	594907	164746	202384	695896	611737	727885	738141	806448
L-Leucine	8422.09	8880.5	4639.49	7895.28	3838.87	9425.96	10626.4	9332.43	11439.2	6715.59	3862.42
L-Leucyl-L-leucine methyl ester	13538	16084.3	11337.7	9049.6	4713.82	7889.79	8856.61	8159.22	7789.35	5468.2	6225.89
L-Norvaline	41702.3	95828.7	52836.2	59900.4	49246.5	63730.3	83587	90540.1	71586.3	80057.9	63724.9
Lovastatin hydroxy acid	49126	148230	71445	62599.7	43451.7	28800.7	91721	67564.7	84671.5	88717.7	37343.5
L-Proline	10415.4	5817.48	10423.9	7510.28	9667.23	10185.3	8252.06	6420.88	8237.9	12939.8	13276.4
L-Saccharopine	12585.3	4381.91	11639.1	2773.59	12092.4	1569.37	1698.25	2561.65	1028.83	9835.68	1772.32
L-Serine	4878.48	15028.4	5449.55	7583.79	5757.97	7067.93	9998.5	13903	7924.16	6193.13	3959.56
L-Tryptophan	12415.6	6137.66	8423.1	12074.1	5923.19	7880.02	7019.15	7872.8	14384	14042.4	8215
L-Tyrosine	5147.43	5220.62	15086.1	7479.8	3823	6454.81	5210.33	4381.61	6412.91	4393.28	8716.67
Lucidenic acid D1	104559	72393	100579	36761.1	56821.2	99821.6	106866	88864.3	24248.5	152748	108495
Lucidenic acid F	7058.79	5915.73	5913.43	4684.53	10412.2	1884.8	3757.27	5632.74	5359.44	5835.38	3894.26
Lucidenic acid K	9954.09	15448.5	12727.2	6176.35	13537.8	5845.2	11385.5	10124.3	17257.8	8524.33	2439.48
L-Urobilin	105625	132751	225315	1.64995e+06	2.77533e+06	116920	72944.3	91691.9	222151	79705.8	34702
L-Urobilinogen	1.35923e+06	920491	1.52943e+06	25470.5	2.11949e+06	459088	958833	206046	1.46451e+06	663943	224929
Lycopersiconolide	65001.7	62377.4	49757.6	88851	63903.4	37061.4	48521.9	37393.4	62536.2	46999.2	39325.8
Lynestrenol	298757	350707	185573	222464	684323	184494	153887	231947	317412	586783	499878
LysoDGTS 8:0	6899.55	7916.45	5219.21	5295.52	7850.03	8160.72	23144.7	7526.8	4581.37	10992.7	16413.6
LysoPA 20:0	6383.75	3362.33	5078.17	6095.23	6812.82	4313.09	4792.01	7444.62	5723.47	6878.67	8031.43
LysoPA 21:0	1552.93	3680.64	2610.51	6680.05	8071.36	4152.56	2354.87	4034.3	3391.88	7721.39	7238.67
LysoPC 15:0	8566.01	16919.7	15390.7	30595.9	28040.2	142558	47992.3	35311.6	27225.4	33901.5	22265.4
LysoPC 15:1	17065.2	22589.2	22839.7	22741	11792.4	17330.4	9949.44	14117.7	13559.8	20820	22043.2
LysoPC 16:0	15489.2	23117.3	22636.3	16911.8	12946.3	14838.5	21859.5	26462.2	9232.57	5097.12	27305.2
LysoPC 18:3	26829.5	21953.2	17807.2	23860.4	22697.8	11868.1	31456.2	14880	23019.7	22389.6	17727.8
LysoPC 20:0	12348.5	26167.2	9343.39	35644	41371.1	9778.76	15361.7	12173.7	18185.2	16975	17597.8
LysoPC 20:1	4624.47	7400.57	5521.92	8459.59	12176.5	4552.92	4818.55	2733.72	4444.34	4613.04	6444.96
LysoPC 20:4	44720.8	17432.2	29798.3	15798.1	18929.3	13799.2	20049.3	17343.1	46839.3	38026.2	30233
LysoPC 20:5	13239.5	23643.7	24150.5	28074.2	34712.9	18066.9	26593.9	28018.2	11536.1	23852.2	26535.9
LysoPC 22:5	6396.43	6604.71	8110.42	5958.56	7143.6	28988.7	34625.2	18833.8	23560.9	28450.1	32224.7
LysoPC 22:6	10770.1	16718.4	8652.76	36679.9	6485.76	2962.22	8060.63	9115.98	23971.1	10119.3	8990.76
LysoPC 4:0	23423.6	28020.3	21598.1	28496.5	19045.1	19400.8	17601.3	18350.1	19570.7	51561.7	54106.2
LysoPE 15:0	86922.7	139526	47610.7	130546	153879	286777	196672	333019	182147	345900	263246
LysoPE 16:0	50779.1	51238.5	32097.9	61461.6	73805.4	226057	87807.1	165397	114184	208030	169144
LysoPE 18:0	14930.9	15455.6	53582.6	25176.3	15312.3	53542.2	22383.9	40492.4	34492.8	60218	62685.7
LysoPE 18:1	125137	257241	536582	230592	389121	514051	475749	678818	618014	942024	990121
LysoPE 18:2	22109.9	22110.7	15291.3	24087.8	21509.7	96353	33915.6	37680.9	10501	55998.2	45801.4
LysoPE 20:1	59500.3	83668.2	412093	86976.7	82707.5	280801	187085	453486	367665	590933	596295
LysoPE 20:3	49410.4	35461.5	24055.6	72480.5	134989	330081	76485.5	124134	56734.7	319587	371365
LysoPE 20:4	6360.68	6143.6	9395.15	12008.4	9737.02	41133.9	13823.5	26272.4	12836.2	21250.5	15825.4
LysoPE 22:6	44219.1	15429.7	29376.1	43512.3	39848.8	170102	20766.4	17205.2	33587.8	40445.8	31654.2
LysoPG 12:0	3050.45	5645.8	2582.31	4224.61	2879.16	9562.21	11012.8	19310.8	4276.07	5250.24	7223.24
LysoPG 13:0	2177.66	1719.79	2930.85	19919.7	14897.8	2037.38	24093.6	21042.1	18913.5	12998.9	6918.21
LysoPG 16:0	2169.89	2124.72	2905.68	5513.68	4138.35	4606.9	3773.74	4616.77	2383.57	3740.38	3996.72
LysoPG 16:1	26520.5	29696.9	34838.8	13315.1	57786.3	24498.2	33910.4	36414.4	31308	65279.8	65183.2
LysoPG 17:0	15635	9727.83	12355.3	17354.1	19378.6	4932.25	9536.81	11180.9	13532	10836.1	8577.73
LysoPG 18:0	16965	34485.2	39957.2	31929.8	15112	12680.3	41646.3	60004.5	16129.5	14639.7	24666.8
LysoPG 18:1	5318.92	11192	6629.08	7190.07	10686.7	6230.08	5193.58	5275.97	6317.84	10986.6	10043.6
LysoPG 18:2	77035.5	29140.5	76969.6	12223.3	12764.2	12352	18398.6	37823.9	14798.6	9869.53	10710
LysoPG 18:3	2852.59	2113.1	3053.37	7332.3	5449.35	2892.74	1910.89	2448.3	6772.22	2987.46	3341.28
LysoPG 19:1	12676.4	6455.5	16039.6	5439.13	28319.4	6292.65	4808.45	12406.6	9386.95	16365.5	18260
LysoPG 20:1	8838.42	6251.48	7114.88	7816.79	7235.52	4761.8	7037.89	2728.51	12978.3	11162.7	14218.3
LysoPG 20:2	16413.7	20511.6	9231.27	17569.1	15323	12409.5	14295.4	23608.6	35517.9	20443	13042.7
LysoPG 20:4	3828.29	1938.5	2899.85	12366.6	3513.74	2234.39	1995.44	2972.73	2130.84	3403.01	13362.4
LysoPG 5:0	9502.76	8031.32	11204.8	4280.52	7856.45	14589	11215.7	5779.85	22671.7	13118.3	7885.33
LysoPI 15:0	19334.1	8488.03	11852.2	7359.09	13064.5	7944	12730.4	7286.63	7441.63	10045.8	18497.4
LysoPI 16:0	20238.1	9627.13	3559.06	3461.62	11138.8	4510.97	17274.7	17475.1	8709.28	19483.5	14794.2
LysoPI 18:0	4778.13	3720.38	2301.16	5103.81	4672.18	5995.53	5197.99	3055.75	5441.14	7404.23	9818.26
LysoPI 18:2	6906.31	6792.62	10726.9	21865.9	14200.5	4479.94	16499	12150.2	12127.2	4666.84	8351.52
LysoPS 15:0	1548.76	19561.2	1732.14	18084.2	12729	10423.7	12369.6	2037.7	14579.3	10832.5	12014.7
LysoPS 16:0	15189.4	12233	14027.7	8812.16	18555.1	7892.58	7769.74	11597.4	13566.3	9845.71	8613.33
LysoPS 16:1	5309.57	5034.71	7560.22	6958.45	11594.3	14358.6	12856.3	11768.7	7071.87	2315.32	3581.85
LysoPS 18:0	1350.55	2518.65	1936.56	4550.15	4581.82	2758.03	1560.11	2351.93	1715.36	6090.65	1957.49
Madasiatic acid	94903.7	46262	44863.9	60737.9	26955.5	68272	68473.6	63446.7	95262.6	139589	90385.5
Mangiferic acid	170462	165095	280235	568170	357398	284112	266747	166903	181574	715180	248450
Maslinic acid	29819.4	31120.5	26592.9	20535.3	25865.4	15813.7	18482.6	17353.4	30126.5	16902.9	24344.8
Medicagenic acid	61700.5	368977	47162.3	408042	89212.8	414550	130542	263958	234769	161113	140907
Melilotigenin	81494.4	55459	81031	66245.9	68762.3	149670	83341.9	85429.3	186301	264143	171999
Mesobilirubinogen	27448.7	25606	26311.1	78745.1	139727	32100.7	19790.3	14653	36251.6	25533.1	11872.7
Mesoporphyrin IX	1.59222e+06	594210	1.33363e+06	781045	675037	835543	1.21771e+06	551861	1.52939e+06	1.69891e+06	462219
Methanone, [1-(5-hydroxypentyl)-1H-indol-3-yl](4-methoxyphenyl)-	1114.14	756.106	2925.02	1232.05	1490.12	847.369	1298	1459.34	961.801	1999.25	1700.8
Methdilazine	18905	34613.6	15064.9	23340.1	18688	75210.7	22105.4	50971.6	40055.6	24925.8	19024.8
Methionine	2128.26	2824.07	2698.36	2485.96	1896.46	3094.19	2611.26	1328.57	2584.51	2806.11	2427.59
Methoxyacetic acid	4792.02	12652.2	4690.59	12984.1	4088.08	6296.85	8103.49	8990.14	6472.85	3668.76	4037.89
Methyl (2E,6Z)-dodecadienoate	1001.91	326.94	295.805	1095.05	721.887	541.214	2053.46	1133.22	427.124	696.151	931.983
Methyl (7Z,9Z,9'Z)-6'-apo-y-caroten-6'-oate	186495	103361	133254	85259.2	74770.4	35953	90448.9	51392.7	113458	46244.9	94371.6
Methyl .gamma.-linolenate	28102.2	21088.7	11690.3	17021	3834.36	7297.71	7005.88	53219.9	5650.17	27542.4	4237.6
Methyl 3-methyl-1-butenyl disulfide	3719.64	4184.32	3701.84	3725.37	2954.51	2880.16	4666.75	3330.84	3928.69	2974.85	3470.87
Methyl dihydrojasmonate	1447.16	1351.39	2857.23	1549.01	1718.66	24395.5	1766.08	1995.91	1233.35	1780.76	2565.72
Methyl trans-vaccenate	1098.52	1359.33	1521.18	1677.86	959.707	1300.77	1415.72	2274.49	794.564	844.757	964.684
Mevalonic acid	14063.2	10701.6	8654.15	8402.46	9474.78	10302.8	15624.2	5901.54	12794	11737.6	7627.39
MGDG 14:0	43002.5	24356.2	67113.9	26102.5	23306.4	10205.9	15936.5	21678.6	36037.4	17450.4	19866.4
Mitragynine	20392.4	17691.2	15757.4	11970.1	14623.9	44328	17412.9	11860.6	18873.5	7603.97	6486.55
MLS000863575-01!5,7-dihydroxy-2-(4-hydroxyphenyl)-6-(3-methylbut-2-enyl)-2,3-dihydrochromen-4-one M+H	25446.9	41310.4	25082.1	39342.3	40152.1	11206.6	34453.8	16044	33383.9	13565.4	30233.6
Monolinolenin (9c,12c,15c)	12856.6	10124.2	15694.2	11489.2	7010.37	4201.62	20630.9	23821	13027.6	4686.65	4920.27
Moracin P	24041.2	17300.7	16050.5	16284.8	14884	32924.2	44221.2	50800.3	14838.7	28543.3	26264.3
Murrastifoline F	11584.5	12330.4	5381.15	11726.1	3514.09	6627.17	18309.1	8284.87	17491.8	30266.1	17056.7
Myristic acid	35875.6	7480.56	19641.8	11621.1	9050.04	22037	19210	13901.4	15959.3	20482.5	28485.2
N-(1-Deoxy-1-fructosyl)proline	5428.21	7257.15	5723.11	5367.18	4320.66	6265.49	6137.23	6241.83	6359.67	5657.21	4844.34
N-(4-Aminobenzoyl)-L-glutamic acid	6310.01	29943.1	16619.3	3157.21	15885.4	6294.53	3877.5	21617.7	3638.79	14736.9	5674.88
N-(4-Hydroxyphenyl)glycine	3449.94	4012.31	3021.71	4044.66	3272.68	5458.68	5413.91	4995.92	5379.21	5502.36	5609.76
N-(p-Hydroxyphenethyl)actinidine	16769.6	44299.3	13703.1	18422.4	35291.7	19360.7	38985.6	14485.3	17551.6	15132.7	26071.6
N-.alpha.-(tert-Butoxycarbonyl)-L-histidine	21935.6	12960.2	17184.7	15701.6	12711.1	11015.8	13034.3	7450.6	10516.6	14881.4	11145.1
N.alpha.-Acetyl-L-lysine	28556.4	54436.1	33876.6	41224.2	27583.4	56016	43601.3	64920.5	35422	29908.2	32569.7
N-Acetyl-D-galactosamine 4-sulfate	2322.57	3008.72	1487.19	2246.26	2276.27	1075.03	4029.77	1371.64	2576.23	3427.49	2479.4
N-Acetyl-L-alanine	7592.71	31259.4	10561.9	17795.2	10637	21283.4	13252.5	38603.6	12245.1	11097.4	10249.2
N-Acetyl-L-glutamic acid	6269.66	8932.62	21893.8	20297.9	8498.41	1925.92	8234	4420.66	6784.41	5405.42	7727.19
N-Acetyl-L-tyrosine	10112.6	28716.9	15765.2	17139.6	15527	58796.9	24362.2	34060.1	16880.3	92794.6	81819.5
N-Acetylmannosamine	3517.88	4018.26	4796.88	1882.89	3918.73	7560.29	1965.28	6333.82	2743.67	7448.84	2505.51
N-Acetylvaline	17457.1	19487.9	20367.4	16329.7	19211.8	12790	13819.1	13264.9	13124.1	19941.9	16786.9
Naltrexone	12689.3	7346.75	12822.1	14486.3	8655.69	8292.43	7809.21	7223.99	11196.5	8060.77	11414.9
Nandrolone	2476.41	2299.73	1495.49	2768.25	4319.49	15243.5	4926.38	5569.86	5010.28	10864.6	11411.1
N-Arachidonoyl-.gamma.-aminobutyric acid	8952.38	31155.5	20489.6	29715.1	8038.31	35205.9	10589.1	16476.8	8323.46	62969.2	65649.2
Nb-p-Coumaroyltryptamine	15565.2	29123.3	11345.5	8989.53	3276.48	10191.2	4077.02	8514.91	13914.9	5935.41	10691.1
N-Cyclohexyl-2-nitroaniline	12465.4	13577.9	12715	15505.4	21722.6	12326.4	19340.7	16108	17554.8	12541.8	14854
Neobavaisoflavone	33791	36072.4	31342.1	87600.8	30563.5	32112.7	120276	97273.8	78546	32726	18761.7
Neotame	10817.7	8496.51	13501.6	29533.8	12387.6	6809.56	22381.4	14023.2	15609.6	22747.9	18369
Niacinamide	1331.65	1844.53	1769.1	1881.16	1043.61	872.162	1428.34	1749.13	1487.47	683.287	1280.23
Nicotinic acid	1060.53	1498.7	722.739	1010.23	794.625	2397.66	972.207	1519.28	1093.37	661.038	571.998
N-Isobutyrylglycine	80639.4	152126	51075	39291.3	41160.8	30154.8	84763.3	46775.1	62332.7	53258.1	61435.3
N-isopropylterephthalamic acid	11653.4	8290.48	14912.8	18319.2	13688.1	14160.4	15657.8	10162.1	13364	12657.4	11605.2
N-Linoleoyl GABA	4242.06	21432	8396.2	12985.9	7926.81	8216.61	10594.4	9068.03	14017.4	11336.4	10257.8
N-Oleoyl GABA	7333.52	6141.44	4753.39	3992.32	13739.6	7477.86	6679.9	3799.02	11001.9	12630.6	14600.2
N-Oleoyl phenylalanine	2877.46	3807.53	6530.23	3067.86	2985.62	5150.07	3748.22	3331.48	3841.36	3335.8	3277
N-Oleoyldopamine	6412.5	10412.2	18988.3	16209.2	10248.5	1992.04	5177.5	1921.45	2641.97	1987.71	2067.08
Norethindrone	25867.5	17460.7	19641.9	29726.2	15241.8	6960.37	13956.8	13111	16553.8	12298.5	8852.72
N-Stearoyl GABA	26339.7	11580.2	15631.6	12224	11148.1	19644.8	26658.1	14299.2	21541.1	12283.6	14440.3
N-Stearoyltaurine	7147.45	9117.8	9458.55	7883.64	6436.1	7195.64	8524.51	9047.3	12552.5	8053.4	7119.57
Nutriacholic acid	86163.5	280866	121681	128236	79519.9	473194	691581	911876	229922	226467	326747
O-Desmethylmycophenolic acid	12662.4	11618	12097.9	10869.9	6434.95	12792.2	5120.06	2957.57	7707.99	5732.37	9194.43
Oleamide	365144	395146	789171	666749	1.12539e+06	479365	414790	547630	496645	1.17622e+06	377351
Oleana-1,9(11)-dien-28-oic acid, 2-cyano-3,12-dioxo-, methyl ester	49635.8	48039.2	76643.8	70949	140903	425587	111347	128498	138326	288656	291282
Oleic acid	156620	2.02044e+06	2.06227e+06	802981	369956	44009.3	265120	46948	584064	117638	334935
Oleic acid methyl ester	2420.77	4651.11	6321.74	4118.6	2217.31	3504.5	2575.98	3746.11	2407.62	2887.88	4044.17
Ornithine	3273.36	6187.97	4233.16	3606.89	4680.04	3180.01	6075.04	4933.67	4817.61	3003.64	3556.78
Orotic acid	1132.95	488.958	704.202	921.383	1012.5	527.955	744.127	5295.98	1021.27	1610.35	1205.27
Oseltamivir acid	1.13879e+06	299425	498122	517810	946541	803942	202148	307034	1.10687e+06	1.16787e+06	1.01663e+06
Oxycodone	21382.3	32351.1	20401.7	22526	16027.2	48323.1	32127.4	67843.5	23076.8	21583.1	16405.8
Oxypurinol	21536.9	18127.4	8998.68	12359.6	4909.67	9392.31	14817.3	13200.8	8028.48	4307.37	5064.97
Oxysolavetivone	11668.9	17882.4	14076.8	24393.8	18320.8	14621.7	27565.8	16264.2	26509.7	9230.97	14343.2
PA 20:0	39834.1	30284.8	22980.4	53689.4	69745.5	370028	95129.9	138612	55328.8	183004	121412
PA 35:2	3193.3	4425.87	3337.59	3097.11	3345.43	3410.76	3258.59	3866.83	3891.01	2271.82	1557.38
PA 36:4	6935.51	4741.07	8149.97	6127.66	7208.77	6977.97	4939.02	7215.12	5204.29	7499.88	11401.5
Palmitelaidic acid	17199.3	25120.9	30769.2	28727.3	17817.6	17986.6	23322	13252	14981.5	17955.3	21715.1
Palmitic acid	23744.4	62809.1	104428	44116.5	34250.2	15259.9	15195.9	26845.1	27798.7	12106.9	19237.2
PC 15:1	56148.3	42495.3	37161.9	36441.2	56915.1	72835	50841.6	53479.4	71573.6	102683	63651
PC(16:0/20:3(5Z,8Z,11Z))	5340.42	3183.23	1690.09	3609.06	3579.53	1201.24	1087.43	1827.55	1619.56	1638.47	2530.59
PC(18:2(9Z,12Z)/18:2(9Z,12Z))	34337	60449.7	37146.5	35818.6	25655.6	10135.5	52307.3	66930.9	44175.1	47005.8	48915.5
PC(18:3(6Z,9Z,12Z)/16:0)	2798.19	3547.12	2283.38	2513.06	3257.55	1367.11	882.023	1422.57	2000.73	1306.4	1721
PC(18:3(9Z,12Z,15Z)/16:1(9Z))	5322.4	12792.5	6182.71	5300.69	4311.36	4804.65	3202.79	3044.81	3932.61	2680.97	4015.68
PC(20:4(8Z,11Z,14Z,17Z)/16:1(9Z))	9000.89	20463.6	8809.58	12014.8	4430.38	6018.32	21403.1	33268.8	15675.7	13325.8	16863.4
PC(20:5(5Z,8Z,11Z,14Z,17Z)/15:0)	4424.15	2610.97	6960.63	2251.55	2363.03	1720.55	3071.86	5243.8	3021.02	2663.12	3870.11
PC(20:5(5Z,8Z,11Z,14Z,17Z)/22:5(7Z,10Z,13Z,16Z,19Z))	4667.59	11965.3	3666.22	10854.1	5376.19	8737.41	3183.92	2385.33	9619.15	1939.61	3027.73
p-Coumaraldehyde	35680.5	22985.5	32104	30456.8	31390.1	31540.5	30232.1	27183.4	33590.5	32324	25110.1
p-Cresol	5768.32	40644.8	5173.28	23791.2	5781.81	5693.41	36982.7	17718	13719.1	4424.97	3725.52
PE(15:0/15:0)	2024.22	2038.61	1501.53	2859.74	1513.21	1828.56	1647.77	1433.5	1471.44	1748.57	1639.01
PE(18:4(6Z,9Z,12Z,15Z)/18:4(6Z,9Z,12Z,15Z))	5587.75	3590.33	2245.75	4623.42	4259.45	5820.99	2723.15	4570.61	3997.48	6242.21	6274.61
PE(20:4(8Z,11Z,14Z,17Z)/16:0)	13389	13624.6	6531.63	22958.2	16500.9	13838.1	14085	15311.7	15451.4	12911.3	14408.2
PE(20:4(8Z,11Z,14Z,17Z)/22:4(7Z,10Z,13Z,16Z))	1.83607e+06	1.10616e+06	1.71075e+06	1.95755e+06	1.70193e+06	235562	191803	324133	1.65345e+06	836822	238663
PE(20:5(5Z,8Z,11Z,14Z,17Z)/22:5(4Z,7Z,10Z,13Z,16Z))	29539	45432.2	25779.3	55392.7	60892	30464.8	13791.8	28840.8	33100.2	13886.4	13803.5
Pelargonic acid	23153.1	53056	24433	23409.5	51833.9	17296.1	68267	23275.5	28167.6	18067.9	35667.1
Pendimethalin	6962.84	6323.32	10672.2	6367.17	7261.49	8621.03	9147.04	9461.06	6844.5	8013.59	8898.68
Pentadecanoic acid	5954.26	23545.4	31528.9	23970	8379.32	5044.76	7303.33	5057.37	9731.9	4771.57	9487.92
Peracetic acid	1888.08	3543.49	1359.49	2462.8	1920.98	6156.99	3730.27	6818.88	2889.03	4349.86	2463.66
Persenone A	164417	126888	179764	148407	133703	186896	130570	134447	129973	88613.2	142869
Persicachrome	33919.8	37664.6	25357.3	32270.3	41336.7	36459.4	29599.2	23213	25225.5	28206.8	34783
PG 16:0	46936.3	9497.45	39385.2	30372.9	19450.8	27155.1	29458.3	29351.6	12415.5	21967.1	20368.3
PG 19:0	8098.24	13818.2	8289.29	7826.35	36845.1	8465.84	9703.84	15345.5	8957.39	10348.5	10734.3
PG 19:1	43571.7	16326.6	42083.5	8959.07	20671.7	9017.06	12626.9	9253.58	25370.5	15370.3	14509.1
PG 20:0	20694.5	22623.1	15181.5	12301.4	11736.7	6397.56	20282.6	18189.8	18611.6	9607.92	15767.7
PG 20:2	10123.1	9855.8	26854.6	9381.23	9034.73	9271.05	14178.6	10746.8	13251.1	12100.9	6554.97
PG 21:1	4018.93	3605.87	2317.24	3577.05	4498.83	1600.46	1651.44	2982.37	2819.7	2748.69	3190.04
PG 23:1	20861.3	98857.7	44324	268448	92343.5	68031.8	32037.3	11980.7	57318.5	9739.4	8904.66
PG 44:12	7276.03	5901	6191.82	4611.65	4055.7	9005.21	7325.27	5970.93	6028.69	5655.26	5536.77
Phenaceturic acid	2404.3	5339.79	6684.63	4373.37	5618.88	6095.96	4471.19	1967	5369.3	2798.66	4100.3
Phenylacetaldehyde	38976.7	7978.78	10102.7	3088	25886.9	32638	14484	21410.9	28709.7	137356	116839
Phenylacetyl-L-glutamine	63342.3	62535.6	35150.1	74442.8	50407.6	52479.2	66082.4	59637	60075.5	45418.1	48023.1
Phenylalanine	4752.01	1556.88	3859.81	3104.45	3081.12	1703.63	1313.16	3628.54	3138.78	1423.85	1137.95
Phenylalanyl-Alanine	8603.16	8003.04	11332.7	9402.14	7529.19	9741.68	13942.6	9393.41	15361.2	10391	13472.7
Phenylpyruvic acid	3784.01	9802.04	8219.72	3601.06	3630.43	6946.29	6309.15	8610.09	7246.41	4874.74	6613.62
Phe-Phe	31753.8	33621.6	32447.6	30421.2	44025.7	36975.7	20526.2	11609	41779.4	32859.7	33630.6
Phthalic anhydride	11961.7	8688.25	12628.3	12605.6	8077.3	15603.6	11185.3	8129.75	4948.79	6749.01	7915.4
Picolinic acid	890.916	1134.36	917.73	1353.42	1391.89	4984.16	1155.82	1671.26	1048.52	1126.37	912.188
Pinolenic acid ethyl ester	68592.5	52217.1	99279.9	66584	110729	80199	44659.8	58783.8	55659	90976.9	59704.3
Piperochromenoic acid	7074.47	5684.39	4932.12	7018.11	6167.34	9983.63	8996.06	8146.83	7209.5	6272.66	7738.89
Plantaricin BN	13360.2	8756.58	5321.93	9277.08	8585.44	10179.8	4605.4	5123.89	15683.1	3994.82	4306.09
Plasmenyl-PC 17:0	21538.3	27432.3	22702.7	9849.68	2531.01	12804.1	14446.7	42333.3	5454.73	24306.5	36295.4
p-Methylhippuric acid	153232	105362	132475	158410	147044	142875	275704	184484	169978	157384	170198
Pregnanetriolone	6697.34	9339.34	11348.7	26444.1	11162.1	7418.48	8174.08	6597.27	8407.7	7344.29	11495.7
Pregnenolone sulfate	7473.9	14515.1	14265.3	7419.47	11156.9	3579.77	6767.23	9618.54	12516.6	9119.79	12169.6
Pro-Ala	12725.3	17963.3	12399.4	13882.7	9763.97	23653.3	11165.1	44919.2	9511.25	10344.7	12689.8
Procyanidin B2	5986.46	13239.8	6528.37	2695.69	3773.13	12443.1	7837.25	8130.82	7368.4	8211.96	6676.05
Pro-Gly	29517.8	18869.1	32874.8	24744.6	20593.5	11544.8	16837.9	12340.4	17363.1	17431.7	17838.7
Proline	5569.43	11050.4	6026.62	5840.3	4846.87	5066.78	8761.47	12997.2	6733.61	5595.5	5152.79
Proline betaine	51489.5	70474.5	41868.5	69485.1	64184.5	66872.6	54022.9	128012	57966.9	94295.5	76833
Prolyl-Arginine	2156.62	1499.24	1546.69	2786.3	1676.07	1877.06	3008.15	2383.93	1183.98	867.032	1027.02
Prolyl-Hydroxyproline	22148.2	48783.1	14937.1	34206.2	6789.54	21492.8	10391.3	18024	15312.6	10668.1	8979.43
Prolyl-Valine	2651.79	5237.58	5004.19	3719.46	2975.56	2651.73	3174.86	5018.39	2092.68	1345.76	3502.22
Propionic acid	880.191	2220.02	2768.63	1092.41	721.818	5385.7	1613.15	1618.06	935.669	2741	2430.38
Pro-Pro	6534.84	8812.11	4667.88	10197.2	11063.5	14659	10449.6	18515.4	10182.5	10774.5	9432.13
Propyl levulinate	11725.3	18437.3	14505.1	677.141	1730.33	3639.44	3980.1	2447.51	13053.5	1283.48	2074.69
Prostaglandin A1	36211.5	37200	25831.8	74705.8	96358.7	49218.2	17898.6	34076.7	46034.7	34929.3	27530.3
Prostaglandin A2	7850.8	8879.51	12577	13218.4	10362.3	8332.01	9708.19	12508.8	10361.2	8356.24	10896.2
Prostaglandin E1	958973	920643	260364	544937	1.26619e+06	331220	631487	706616	1.22993e+06	310831	254855
Pyridine	9501.61	17308.1	11150.7	15413	6406.35	13140.4	4214.71	15904.7	13520.9	4292.43	10463
Pyridoxal	17511.8	10429.5	10263	9632.56	9950.01	9428.41	10740.6	14844.3	10284.4	10124.8	8749.1
Pyrimidifen	1300.61	1931.55	1260.92	1550.29	1071.22	2044.73	644.536	2011.58	1321.81	1092.43	1414.15
Pyrogallol-2-O-glucuronide	46257.6	38242.4	30007.8	19534.9	54401.4	53034.3	59213.1	26960.9	46638	64052	54971.2
Pyroglutamic acid	16317.6	10913.1	8823.32	16618.9	17760.3	11974.9	22062.1	7576.88	10975.4	23760.9	15725
Pyrophaeophorbide a	26381.8	11888.9	4065.09	16857.2	23286.7	24896.5	18905.2	13815.4	16606.8	23716.8	19360.9
Pyrrole-2-carboxylic acid	1492.05	1219.94	2014.17	2367.67	1050.16	3357.9	3055.76	6630.67	2003.06	1383.44	668.373
Pyruvic acid	84736.1	76874.3	59335.7	71280.6	71056.6	68104.8	106902	39162.9	75657	88270.8	66328.2
Quinoline-2,6-diol	1.13835e+06	854992	1.42202e+06	1.25579e+06	1.14709e+06	791711	1.31561e+06	461223	1.25689e+06	1.31747e+06	1.38634e+06
Racemoramide	4824.19	4865.53	2068.66	7441.14	6735.82	8994.17	4879.79	6165.16	4671.75	11735	14910.7
Reserpic acid	9083.06	2004.59	3532.06	22033.3	6541.27	9152.69	58508.8	82420.9	14548.7	8141.72	3875.82
Resibufogenin	18587.7	44403.2	22610	27192.1	17158.9	10806	58895.1	68447.6	26789.3	24695.2	31516.8
Reticulataxanthin	83609.5	30066.3	80424.1	78852.4	41233.7	180589	132775	68595.1	75627	230726	77593.7
Riboflavin	3521.98	2551.29	4898.75	3620.17	4449.48	2417.18	3847.68	6907.29	3043.44	1771.1	3618.73
Ricinoleic acid	14714.2	11172.7	10332.4	23453	59682.4	9102.58	11379.4	10394.8	16833.4	29640.4	31635.9
Saccharopine	19975.1	16501.3	19150.4	18010.6	22376.2	15094.6	13110.5	9257.71	17095.5	17464.6	14819.4
S-Adenosyl-L-methionine	6818.01	22854.6	6272.03	4671.44	6917.63	6425	5067.72	700.312	5783.81	6845.41	6933.16
Sarcodon scabrosus Depsipeptide	24152.8	21213.4	14245.3	13808.1	30526.8	22311	14378.6	22037.5	55193.6	97821.6	42536.6
Sebacic acid	15988.5	11389.1	16669	12069.5	16180.1	11623.5	12936.5	15065.1	11225.3	9118.4	12895.6
Secoisolariciresinol diglucoside	13137.2	3092.26	13608.2	7564.25	12067.5	10791.2	9413.41	8074.94	14651	6567.6	4029.48
Sedoheptulosan	1339.61	1545.42	1146.54	1188.45	1552.96	3734.22	2430.87	2099.1	2903.91	2032.81	2131.42
Ser-Glu	13062.8	10776.4	15235.7	12548.2	11135.1	9564.14	5880.42	12811.7	13942.3	13389.1	11151.9
SM 26:0	2306.5	1583.75	1137.38	1354.27	1876.08	4624.16	2830.72	1463.96	3059.52	2201.99	2377.75
SM 28:3	2120.49	1719.58	1628.92	1840.87	4915.65	5912.69	2960.26	2781.13	2961.01	4454.14	4848.2
SM 29:1	5779.78	5000.43	3375.2	5324.29	4935	14325.7	10268.3	15510.1	20784.7	8763.14	10615.8
SM 29:2	8610.17	6141.88	3201.41	4944.58	10905.7	12251.5	15203.1	11796	10157.6	7369.8	12998.6
SM 30:5	6991.98	5686.17	2569.18	3671.53	4332.48	3603.96	4636.79	3183.92	2211.89	2576.42	2318.19
Sotalol	7894.91	9779.57	9675.7	3801.05	11377.7	10361.8	12525.6	8921.79	7156.83	11234.2	7789.58
Soyasaponin Ba	8693.3	4153.79	16838.2	11486.4	25719.5	20697.3	9486.22	10010.6	14781.3	40647.3	16687.8
Soyasaponin Bb	70283.1	28618.4	57180.2	53680.6	137450	163758	58668.4	105663	97734.7	246652	209638
Soyasaponin bg	62522.6	33790.7	46949.9	62735.3	156377	121237	55906.5	56346.3	99332.5	147873	196111
Speciophylline	12480.9	14688.6	22712.5	25780.5	12027.4	19297	18562.3	9070.65	20453	10979.4	21511.5
Stearic acid	692557	1.42422e+06	1.17718e+06	803779	680080	187029	453052	438437	779615	462248	650169
Stearidonic acid ethyl ester	38244.5	41440.3	78497.6	69074.3	114229	50113.9	44667.4	55671.7	55313.3	113015	35454.4
Succinic anhydride	4047.63	6991.09	9411.62	8675.97	3980.84	2222.9	10698.9	8971.58	3263.95	3135.44	3304.46
Sulfanilic acid	15014.3	18888	24310.4	23517.2	18773.6	25028	16394.9	39734	13591.9	21236.5	20060.9
Syrosingopine	55549.6	23418.3	3183.48	19995.4	46781.9	24473	26063.5	12139.8	45966.2	52834.5	44312.7
Taurine	8055.05	6438.79	4617.48	5275.59	6583	5475.61	8993.06	3202.83	7174	9077.65	6962.99
Taurocholate	173711	34274.1	34899.9	50384.9	196665	89837.8	35621.7	40592.1	85599	53084	66502.3
Taurodeoxycholic acid	46966	22249.5	17281.5	20019.1	37719.2	38541.9	20605.1	25306.9	34159.1	21271	22606
Terbutylazine-desethyl	4014.75	5317.59	7204.73	4605.64	11973.1	3729.67	1361.15	10073.5	3406.01	10288.7	14001.6
Terfenadine	901720	1.49378e+06	517744	369088	888966	78610.4	123984	187926	553841	404472	388258
Testosterone cypionate	8161.55	8638.43	8844.56	8840.65	13358	5288.81	9271.99	6698.56	10384.3	7673.84	5462.6
Tetrahydrogestrinone	73184.7	205922	71679.2	102053	86958.8	57182.8	113683	222173	68407	45725.9	30589.3
TG 36:6	755.322	836.153	601.324	853.195	687.507	3211.37	1806.04	3305.11	3005.44	1316.31	2763.15
Thiamine	8865.79	7999.52	9194.51	5930.8	7623.34	12191.6	8571.24	11475.6	6800.39	6092.63	7969.75
Thiamine monophosphate	11688.1	12088	7074.81	11130.9	11631.8	8506.64	12386.9	13915.2	14179	11168.1	5163.2
Thr-Asp	34064.7	20817.1	15373.4	12694.2	29061.3	27962	25787.4	21450.6	31307.6	25894	26510.5
Threonine	4482.36	4690.29	3526.04	5115.72	5427.14	4320.48	4277.23	3715.35	5226.9	4222.93	5210.85
Thr-Leu	91882.8	245490	155333	197211	149312	40015.7	38164.1	34408.3	38967.9	32025.7	38499.3
Thr-Lys	268.387	353.996	1122.21	471.564	590.841	420.237	371.095	790.944	401.281	281.218	434.631
Thromboxane A2	55043	61928.4	42328	53553.2	33214.7	17564	36840.5	38649	51905.7	40711.2	36160.3
Thromboxane B3	71392.5	96404.2	80818.9	92274.7	94890.3	74158.7	103196	85255.2	83804	71967.1	75818.8
Thr-Pro	3174.23	3437.89	5666.32	4371.01	4645.7	4678.7	2756.9	9419.87	3584.77	3856.39	4636.5
Thr-Thr	16188.6	51996.7	20747.8	38309.1	12052.2	14240.4	28185.2	24912.5	20242.1	13285.3	13776.5
Thr-Trp	9067.14	8037.82	10264.2	9512.02	9241.8	6200.48	7025.52	4203.38	6973.58	4798.63	7562.08
Thymine	3174.17	3406.51	12634.7	1591.35	3202.95	1477.25	5792.88	3400.64	2498.77	2650.3	3451.01
Tiagabine	2085.73	9914.78	6716.46	1509.35	5105.47	3500.25	3758.38	4435.8	1927.57	6455.51	2146.85
Tibolone	82151.8	232984	137134	70679.3	82749.9	1.02437e+06	72665.9	223066	118676	82954.3	165437
trans-Carboxyglimepiride	5084.77	4172.43	4096.81	4271.17	5069.32	4256.42	2092.93	4061.76	2049.22	4702.4	3020.61
trans-Ferulic acid	8693.33	34285.5	13041.2	15494.2	7006.79	12259.6	30084.1	20777.3	12061.4	31466.8	11860.2
trans-Traumatic acid	13134.7	8733.47	11890.1	5367.9	15337.4	7928.29	6926.16	21261.9	9016.04	4532.9	9277.97
trans-Vaccenic acid	146631	119034	206779	136055	224585	175964	81462.5	124930	115194	196520	136904
Traumatic acid	51270	51742	60428.3	43913.8	41139.1	47880.1	43348.8	39163.5	54180.7	47908.1	65807.3
Trehalose	12405.8	8459.44	12937.6	12878.2	1360.61	5134.87	5365.65	10463.8	8324.13	2998.27	5172.62
Tridecanoic acid	24622.6	49301.4	43247.6	35266.5	31057.4	13788.5	19595.6	18652.6	31663.8	19131	28735.7
Triethyl phosphate	6925.28	9633.67	3095.23	10345.8	7883.56	11583.5	10002.9	9626.39	8981.21	7667.86	8459.8
Trigonelline	17580.4	10040.9	12423.1	17286.4	18422.8	12920.7	17428	15090.7	16706.7	17009.3	19662
Trihydroxycoprostanoic acid	18533.8	14296.2	12975.6	15182.4	16199.4	8490.86	11557.2	9889.95	12185.1	15717.2	8347.44
Tris(1-chloro-2-propyl)phosphate	3752.32	3676.25	9784.87	8673.05	6254.87	4430.57	7276.31	8487.41	7574.8	5137.72	5350.57
Triterpenoid	12663.7	22184.5	15504.4	21472.8	20834.2	9429.85	13371	16903.9	48870.5	19942.6	15190.9
Trp-Pro	11582.7	18773.4	4993.67	10947.5	8364.15	14019.8	21465.2	21160.3	7928.04	18088.2	16980.5
Tryptophan	1869.35	3268.25	861.126	3012.86	7789.39	3836.02	7557.08	3801.34	2245.52	2891.35	1806.56
Tyr-Leu	6292.28	5522.09	2655.51	5664.55	3334.81	2549.85	6823.58	5752.86	5764.03	3915.6	6562.97
Tyrosine	3150.68	2837.48	1489.81	1925.93	2381.68	3345.02	2413.28	3168.09	2124.13	1833.86	2388.53
Tyr-Thr	1499.5	3733.69	2792.81	864.958	1229.65	2422.5	969.494	1761.94	1077.28	1707.48	2503.43
Uracil	8113.26	13884	8508.94	10435.1	8686.6	17621.5	13498	15828	9226.58	9477.9	11582
Uric acid	1112.68	2882.95	1979.89	6468.58	2263.09	3250.35	1802.12	4372.1	2610.75	2114.46	486.385
Urocanic acid	25045.2	22804.2	26130.7	27676.3	28570.1	19892.8	21145.3	17545.9	17780.5	29779.9	27579.5
Ursodeoxycholic acid	315189	681221	331504	98656.2	342786	69105.2	57462.2	61338.9	182878	161475	114150
Val-Asp	16772.2	22976.5	16441.8	18883	17950.3	34358.5	19716.8	35424.7	17376.9	19097.4	16109.3
Val-Pro	5332.22	13305	10125.5	10239.4	6343.93	8255.97	8193.46	13934.5	6067.56	14052.4	13254.9
Val-Trp	4092.36	4532.15	4871.52	2849.64	1986.46	2933.95	3595.3	2500.75	3581.64	2261.84	3487.56
Val-Val	36419.3	65186	49150.8	62453.7	52687.2	58922	56626.9	66317.3	47586.3	35715.1	34159.5
Vitamin C	1208.36	819.239	5354.02	1306.72	1585.12	16406.5	2192.69	27983.7	1979.41	3940.42	2973.18
Xanthine	1390.61	2205.66	2735.52	2720.95	2284.82	1428.49	2020.35	2638.7	1216.16	1500.16	2391.19
Xanthohumol	14829.4	8639.51	12625	13747	18241.3	6351.02	11244.9	12247.5	3313	9384.86	12344.3
Xanthosine	33422.2	8047.07	32203.2	35099.3	19657.8	42236.1	30870	28249.1	12978.1	15646	11795.4
Xanthurenic acid	5.43546e+06	4.42129e+06	6.59285e+06	6.38209e+06	5.69386e+06	3.94639e+06	6.11995e+06	1.43988e+06	5.93003e+06	6.14063e+06	6.92028e+06
xi-2,3-Dihydro-3-methylfuran	4923.18	3621.33	5101	4143.74	4593.43	6053.89	6356.57	5032.05	7210.37	5706.9	5622.2
xi-3-Methyl-3-buten-2-ol	8047.29	4635.04	7247.98	7265.55	7792.27	11094.6	4491.03	4211.83	10188.7	4461.97	4706.75
Zymosterol	18293.9	22716.3	26268	25603	21686.5	16683.5	18926.1	18791.7	23154.7	7022.05	9663.33

## Sheet: FMT mice-KEGG diff.
						Group
						HFD-FMT					ND-FMT
MS2Metabolite	ratio	t.test_p.value	VIP	regulated	MS2kegg	HFD-FMT01	HFD-FMT02	HFD-FMT03	HFD-FMT04	HFD-FMT05	ND-FMT01	ND-FMT02	ND-FMT03	ND-FMT04	ND-FMT05	ND-FMT06
L-Anserine	2.54356	7.94312e-05	2.58293	up	C01262	6844.83	7652.99	9521.51	7938.42	6274.1	3016.1	2661.6	2475.76	2040.44	4515.18	3327.94
Oleic acid	4.66335	0.0453508	2.47229	up	C00712	156620	2.02044e+06	2.06227e+06	802981	369956	44009.3	265120	46948	584064	117638	334935
PE(20:4(8Z,11Z,14Z,17Z)/22:4(7Z,10Z,13Z,16Z))	2.866	0.0097547	2.24178	up	C00350	1.83607e+06	1.10616e+06	1.71075e+06	1.95755e+06	1.70193e+06	235562	191803	324133	1.65345e+06	836822	238663
L-Saccharopine	2.825	0.0259725	2.03537	up	C00449	12585.3	4381.91	11639.1	2773.59	12092.4	1569.37	1698.25	2561.65	1028.83	9835.68	1772.32
Linoleic acid	2.09625	0.00925435	1.70638	up	C01595	3414.37	4501.8	9412.54	5736.57	5902.68	3049.78	1882.92	3015.87	2790.67	3658.13	2185.34
PC(16:0/20:3(5Z,8Z,11Z))	2.10834	0.0140944	1.6208	up	C00157	5340.42	3183.23	1690.09	3609.06	3579.53	1201.24	1087.43	1827.55	1619.56	1638.47	2530.59
Daidzein	0.213383	0.0305214	2.23629	down	C10208	13477.4	6428.45	8231.93	7351.83	14227.1	140244	30866.6	56572.3	9977.51	12036.2	29895.7
