# Supplementary material for: High-fat diet-induced L-saccharopine accumulation inhibits estradiol synthesis and damages oocyte quality by disturbing mitochondrial homeostasis
Source: Gut Microbes. 2024 Oct 16;16(1):2412381. doi: 10.1080/19490976.2024.2412381 (PMC11485700; doi:10.1080/19490976.2024.2412381)
Supplement: Supplemental Material [file KGMI_A_2412381_SM5753.zip › KGMI_A_2412381 (1)/Additional file 6 Data S5.xlsx]

## Sheet: Serum
Sample	Group	L-Saccharopine (nmol/L)	L-Lysine (μmol/L)
ND1	ND	94.938	130.264
ND2	ND	65.0336	108.082
ND3	ND	96.6222	107.787
ND4	ND	65.8345	113.819
ND5	ND	97.1591	136.412
HFD1	HFD	146.265	99.6967
HFD2	HFD	116.528	129.39
HFD3	HFD	144.275	135.837
HFD4	HFD	121.064	132.737
HFD5	HFD	127.349	110.233
ND-FMT1	ND-FMT	85.985	134.438
ND-FMT2	ND-FMT	80.2643	121.164
ND-FMT3	ND-FMT	96.6049	115.684
ND-FMT4	ND-FMT	86.1355	116.752
ND-FMT5	ND-FMT	83.8977	121.128
HFD-FMT1	HFD-FMT	125.137	110.569
HFD-FMT2	HFD-FMT	123.579	126.586
HFD-FMT3	HFD-FMT	103.817	145.113
HFD-FMT4	HFD-FMT	120.099	135.673
HFD-FMT5	HFD-FMT	130.495	108.234
Concentrations of L-saccharopine and L-lysine in the serum (n = 5).

## Sheet: Ovary
Sample	Group	L-Saccharopine (ng/g)	L-Lysine (μg/g)
ND1	ND	274.406	130.72
ND2	ND	491.017	114.493
ND3	ND	399.913	103.918
ND4	ND	336.393	267.676
ND5	ND	430.199	215.55
HFD1	HFD	839.144	126.074
HFD2	HFD	744.064	155.826
HFD3	HFD	526.668	235.881
HFD4	HFD	1103.88	152.537
HFD5	HFD	524.711	177.689
ND-FMT1	ND-FMT	349.227	119.754
ND-FMT2	ND-FMT	330.573	220.448
ND-FMT3	ND-FMT	408.738	144.696
ND-FMT4	ND-FMT	469.492	153.479
ND-FMT5	ND-FMT	549.734	191.96
HFD-FMT1	HFD-FMT	632.954	152.011
HFD-FMT2	HFD-FMT	621.397	205.685
HFD-FMT3	HFD-FMT	459.076	154.389
HFD-FMT4	HFD-FMT	558.325	194.544
HFD-FMT5	HFD-FMT	556.426	203.333
Concentrations of L-saccharopine and L-lysine in the ovary tissues (n = 5).

## Sheet: Diet
Sample	Group	L-Saccharopine (ng/g)	L-Lysine (ng/g)
ND1	ND	70.5976	361.026
ND2	ND	60.1906	315.244
ND3	ND	68.0917	394.205
ND4	ND	140.609	304.169
ND5	ND	137.826	302.915
HFD1	HFD	48.2977	373.404
HFD2	HFD	60.2051	358.222
HFD3	HFD	192.114	307.104
HFD4	HFD	136.965	308.452
HFD5	HFD	145.38	312.732
Concentrations of L-saccharopine and L-lysine in the diets (n = 5).

## Sheet: Transmitted material
Sample	Group	L-Saccharopine (nmol/L)	L-Lysine (umol/L)
ND1	ND	1008.12	68.0882
ND2	ND	368.465	62.2783
ND3	ND	468.23	73.9194
ND4	ND	279.505	91.2506
HFD1	HFD	792.015	68.6848
HFD2	HFD	440.704	80.3233
HFD3	HFD	717.727	23.8593
HFD4	HFD	186.502	27.142
Concentrations of L-saccharopine and L-lysine in the transmitted materials from the ND and HFD groups (n = 4).
